# Supplementary material for: Selective oxidation of methane to C2+ products over Au-CeO2 by photon-phonon co-driven catalysis
Source: Nat Commun. 2024 Aug 30;15:7535. doi: 10.1038/s41467-024-51690-2 (PMC11364766; doi:10.1038/s41467-024-51690-2)
Supplement: Supplementary file 3 — Source Data [file 41467_2024_51690_MOESM3_ESM.zip]

Archive with 54 entries (54 files):
- Source Data/Fig.1.xlsx
- Source Data/Fig.2.xlsx
- Source Data/Fig.3.xlsx
- Source Data/Fig.4.xlsx
- Source Data/Fig.5.xlsx
- Source Data/SI-Fig.1.xlsx
- Source Data/SI-Fig.10.xlsx
- Source Data/SI-Fig.11.xlsx
- Source Data/SI-Fig.12.xlsx
- Source Data/SI-Fig.13.xlsx
- Source Data/SI-Fig.14.xlsx
- Source Data/SI-Fig.15.xlsx
- Source Data/SI-Fig.16.xlsx
- Source Data/SI-Fig.17.xlsx
- Source Data/SI-Fig.18.xlsx
- Source Data/SI-Fig.2.xlsx
- Source Data/SI-Fig.20.xlsx
- Source Data/SI-Fig.21.xlsx
- Source Data/SI-Fig.22.xlsx
- Source Data/SI-Fig.23.xlsx
- Source Data/SI-Fig.24.xlsx
- Source Data/SI-Fig.25.xlsx
- Source Data/SI-Fig.26.xlsx
- Source Data/SI-Fig.27.xlsx
- Source Data/SI-Fig.28.xlsx
- Source Data/SI-Fig.29.xlsx
- Source Data/SI-Fig.3.xlsx
- Source Data/SI-Fig.30.xlsx
- Source Data/SI-Fig.32.xlsx
- Source Data/SI-Fig.33.xlsx
- Source Data/SI-Fig.35.xlsx
- Source Data/SI-Fig.36.xlsx
- Source Data/SI-Fig.37.xlsx
- Source Data/SI-Fig.38.xlsx
- Source Data/SI-Fig.39.xlsx
- Source Data/SI-Fig.4.xlsx
- Source Data/SI-Fig.44.xlsx
- Source Data/SI-Fig.45.xlsx
- Source Data/SI-Fig.46.xlsx
- Source Data/SI-Fig.47.xlsx
- Source Data/SI-Fig.48.xlsx
- Source Data/SI-Fig.5.xlsx
- Source Data/SI-Fig.50.xlsx
- Source Data/SI-Fig.51.xlsx
- Source Data/SI-Fig.54.xlsx
- Source Data/SI-Fig.55.xlsx
- Source Data/SI-Fig.56.xlsx
- Source Data/SI-Fig.57.xlsx
- Source Data/SI-Fig.58.xlsx
- Source Data/SI-Fig.6.xlsx
- Source Data/SI-Fig.60.xlsx
- Source Data/SI-Fig.7.xlsx
- Source Data/SI-Fig.8.xlsx
- Source Data/SI-Fig.9.xlsx
