# Supplementary material for: Selective oxidation of methane to C2+ products over Au-CeO2 by photon-phonon co-driven catalysis
Source: Nat Commun. 2024 Aug 30;15:7535. doi: 10.1038/s41467-024-51690-2 (PMC11364766; doi:10.1038/s41467-024-51690-2)
Supplement: Supplementary file 3 — Source Data [file 41467_2024_51690_MOESM3_ESM.zip › Source Data/Fig.1.xlsx]

## Sheet: Fig.1a
Sample	C2 yield	C2-Error	C3 yield	C3-Error	C4 yield	CO2 yield	CO2-Error		C2+ selectivity
CeO2	34	2	0.7	0	0.2	478	26		12.9391
Au-CeO2	513	12	9	0	0.2	19	2		97.9673
Au-CeO2-300	757	19	24	3	0.7	30	4		97.8268
Au-CeO2-500	461	10	11	0	0.4	30	8		96.6321

## Sheet: Fig.1b
Temperature	C2 yield	C2-Error	C3 yield	C3-Error	C4 yield	CO2 yield	CO2-Error		C2+ selectivity
50	317	10	3.4	0	0.75713	13.0382	2		98.0268
100	568	18	17.3	2	0.92172	19.4628	3		98.3927
150	757	19	24	3	0.7	30	7		98.1347
200	799	23	18.8	2	0.26335	91.2672	10		94.7766

## Sheet: Fig.1c
Light intensity	C2 yield	C2-Error	C3 yield	C3-Error	C4 yield	CO2 yield	CO2-Error		C2+ selectivity
10	52	2	0	0	0	0	0		100
25	113	3	0	0	0	0	0		100
50	215	6	4.3	0	0	4.1	0		99.0906
100	417	13	9.4	0	0.2	10.8	2		98.7609
150	554	18	14.4	2	0.3	21	3		98.211
200	757	19	24.3	3	0.7	30	4		98.1347

## Sheet: Fig.1d
Time	C2+	CO2		C2+ selectivity
0	784.537	28.1549		98.266
2	803.302	31.1782		98.124
4	775.446	27.9659		98.2574
6	773.176	27.3991		98.2844
8	770.422	27.588		98.2683
10	804.068	31.7451		98.0933
12	777.164	30.2335		98.1213
14	773.598	29.8555		98.1377
16	774.608	30.0445		98.1278
18	776.314	29.4776		98.1663
20	772.396	29.2887		98.1689
22	773.971	28.9107		98.1952
24	785.33	31.1782		98.0833
26	794.275	30.4224		98.1478
28	801.196	33.2568		97.9983
30	786.511	30.8003		98.1104
32	791.231	32.123		98.043
34	792.301	30.2335		98.1563
36	784.627	29.4776		98.1833
38	781.986	27.9659		98.2701
40	779.291	27.3991		98.2985
42	781.393	27.9659		98.2696
44	771.945	27.588		98.2724
46	776.318	27.3991		98.2933
48	783.958	29.8555		98.159
50	789.474	32.8789		97.9922
52	773.828	29.4776		98.1599
54	774.574	29.0997		98.1857
56	777.518	28.9107		98.2034
58	779.83	28.9107		98.2072
60	820.208	35.9022		97.8902
62	786.709	31.1782		98.0876
64	779.049	30.0445		98.1359
66	780.388	29.6666		98.164
68	774.838	29.8555		98.1386
70	780.808	29.8555		98.1534
72	800.359	31.3672		98.1081
74	773.4	29.6666		98.1462
76	779.588	28.7218		98.2182
78	777.651	28.3439		98.2387
80	769.179	28.3439		98.219
82	771.265	28.9107		98.1904
84	765.908	27.9659		98.2346
86	769.793	28.1549		98.233
88	782.319	30.2335		98.1358
90	765.69	29.4776		98.1405
92	749.705	26.2653		98.3027
94	768.479	27.3991		98.2753
96	759.891	27.588		98.245
98	769.953	27.777		98.256
100	811.157	33.8237		97.9894
102	773.006	29.2887		98.169
104	773.358	29.8555		98.1371
106	779.982	30.2335		98.1284
108	760.913	30.4224		98.0737
110	775.426	29.6666		98.1533
112	776.632	29.6666		98.156
114	777.026	29.0997		98.1925
116	761.932	30.2335		98.0876
118	797.359	28.9107		98.2477
120	796.02	31.5562		98.0882
