# Supplementary material for: Selective oxidation of methane to C2+ products over Au-CeO2 by photon-phonon co-driven catalysis
Source: Nat Commun. 2024 Aug 30;15:7535. doi: 10.1038/s41467-024-51690-2 (PMC11364766; doi:10.1038/s41467-024-51690-2)
Supplement: Supplementary file 3 — Source Data [file 41467_2024_51690_MOESM3_ESM.zip › Source Data/Fig.2.xlsx]

## Sheet: Fig.2a
CeO2		Au-CeO2		Au-CeO2-300		Au-CeO2-500
2 theta	Intensity	2 theta	Intensity	2 theta	Intensity	2 theta	Intensity
2.99	48	2.99	59	2.99	40	2.99	55
3.005	48	3.005	84	3.005	45	3.005	44
3.02	57	3.02	76	3.02	34	3.02	39
3.035	54	3.035	75	3.035	39	3.035	44
3.05	49	3.05	83	3.05	41	3.05	36
3.065	48	3.065	58	3.065	45	3.065	48
3.08	52	3.08	69	3.08	43	3.08	46
3.095	58	3.095	71	3.095	41	3.095	42
3.11	49	3.11	61	3.11	44	3.11	49
3.125	58	3.125	53	3.125	31	3.125	37
3.14	43	3.14	60	3.14	37	3.14	34
3.155	61	3.155	61	3.155	43	3.155	54
3.17	63	3.17	67	3.17	46	3.17	49
3.185	62	3.185	75	3.185	33	3.185	39
3.2	49	3.2	55	3.2	31	3.2	39
3.215	45	3.215	69	3.215	46	3.215	42
3.23	56	3.23	67	3.23	39	3.23	45
3.245	64	3.245	62	3.245	38	3.245	51
3.26	54	3.26	62	3.26	41	3.26	46
3.275	48	3.275	66	3.275	36	3.275	43
3.29	52	3.29	56	3.29	39	3.29	39
3.305	51	3.305	52	3.305	40	3.305	35
3.32	50	3.32	59	3.32	37	3.32	38
3.335	57	3.335	59	3.335	43	3.335	47
3.35	56	3.35	52	3.35	40	3.35	50
3.365	54	3.365	54	3.365	48	3.365	47
3.38	53	3.38	62	3.38	54	3.38	37
3.395	53	3.395	74	3.395	43	3.395	43
3.41	55	3.41	55	3.41	43	3.41	38
3.425	48	3.425	72	3.425	45	3.425	29
3.44	46	3.44	69	3.44	43	3.44	39
3.455	50	3.455	69	3.455	31	3.455	41
3.47	56	3.47	54	3.47	37	3.47	41
3.485	45	3.485	57	3.485	39	3.485	43
3.5	48	3.5	74	3.5	49	3.5	44
3.515	47	3.515	63	3.515	45	3.515	38
3.53	38	3.53	57	3.53	38	3.53	44
3.545	52	3.545	61	3.545	45	3.545	44
3.56	49	3.56	75	3.56	32	3.56	43
3.575	52	3.575	71	3.575	41	3.575	35
3.59	52	3.59	62	3.59	29	3.59	47
3.605	53	3.605	53	3.605	46	3.605	52
3.62	53	3.62	65	3.62	39	3.62	48
3.635	49	3.635	59	3.635	44	3.635	33
3.65	55	3.65	67	3.65	38	3.65	36
3.665	46	3.665	67	3.665	36	3.665	56
3.68	56	3.68	68	3.68	33	3.68	43
3.695	64	3.695	72	3.695	49	3.695	47
3.71	50	3.71	64	3.71	43	3.71	41
3.725	53	3.725	62	3.725	31	3.725	54
3.74	59	3.74	64	3.74	45	3.74	37
3.755	54	3.755	64	3.755	41	3.755	44
3.77	58	3.77	71	3.77	38	3.77	43
3.785	53	3.785	62	3.785	42	3.785	47
3.8	64	3.8	61	3.8	45	3.8	46
3.815	45	3.815	55	3.815	35	3.815	42
3.83	50	3.83	59	3.83	42	3.83	41
3.845	39	3.845	57	3.845	33	3.845	38
3.86	42	3.86	63	3.86	43	3.86	44
3.875	52	3.875	76	3.875	38	3.875	38
3.89	48	3.89	73	3.89	33	3.89	48
3.905	51	3.905	57	3.905	29	3.905	47
3.92	42	3.92	75	3.92	35	3.92	47
3.935	53	3.935	67	3.935	42	3.935	40
3.95	58	3.95	57	3.95	43	3.95	46
3.965	63	3.965	75	3.965	35	3.965	38
3.98	68	3.98	66	3.98	37	3.98	31
3.995	70	3.995	57	3.995	37	3.995	38
4.01	62	4.01	64	4.01	40	4.01	39
4.025	52	4.025	63	4.025	34	4.025	36
4.04	60	4.04	60	4.04	39	4.04	49
4.055	56	4.055	56	4.055	40	4.055	45
4.07	41	4.07	58	4.07	42	4.07	43
4.085	46	4.085	57	4.085	41	4.085	34
4.1	57	4.1	64	4.1	43	4.1	33
4.115	51	4.115	58	4.115	39	4.115	45
4.13	59	4.13	67	4.13	37	4.13	45
4.145	65	4.145	59	4.145	33	4.145	43
4.16	67	4.16	57	4.16	42	4.16	39
4.175	54	4.175	57	4.175	41	4.175	34
4.19	57	4.19	69	4.19	38	4.19	42
4.205	53	4.205	65	4.205	33	4.205	47
4.22	52	4.22	52	4.22	47	4.22	51
4.235	47	4.235	62	4.235	47	4.235	41
4.25	56	4.25	61	4.25	44	4.25	36
4.265	62	4.265	52	4.265	43	4.265	41
4.28	56	4.28	61	4.28	42	4.28	37
4.295	42	4.295	58	4.295	42	4.295	45
4.31	56	4.31	70	4.31	39	4.31	57
4.325	56	4.325	62	4.325	36	4.325	51
4.34	51	4.34	59	4.34	45	4.34	59
4.355	47	4.355	57	4.355	41	4.355	46
4.37	52	4.37	68	4.37	42	4.37	40
4.385	46	4.385	60	4.385	47	4.385	39
4.4	42	4.4	58	4.4	35	4.4	49
4.415	38	4.415	76	4.415	30	4.415	40
4.43	48	4.43	71	4.43	35	4.43	44
4.445	53	4.445	53	4.445	38	4.445	41
4.46	48	4.46	63	4.46	28	4.46	46
4.475	51	4.475	75	4.475	35	4.475	53
4.49	60	4.49	67	4.49	38	4.49	55
4.505	54	4.505	70	4.505	40	4.505	47
4.52	51	4.52	61	4.52	35	4.52	40
4.535	52	4.535	71	4.535	34	4.535	38
4.55	57	4.55	72	4.55	39	4.55	53
4.565	42	4.565	59	4.565	43	4.565	50
4.58	53	4.58	70	4.58	40	4.58	42
4.595	49	4.595	73	4.595	45	4.595	46
4.61	58	4.61	69	4.61	38	4.61	42
4.625	49	4.625	55	4.625	46	4.625	34
4.64	56	4.64	78	4.64	40	4.64	42
4.655	59	4.655	71	4.655	34	4.655	46
4.67	55	4.67	64	4.67	39	4.67	49
4.685	49	4.685	71	4.685	37	4.685	40
4.7	49	4.7	70	4.7	35	4.7	45
4.715	46	4.715	69	4.715	36	4.715	44
4.73	43	4.73	61	4.73	49	4.73	43
4.745	44	4.745	52	4.745	38	4.745	59
4.76	58	4.76	74	4.76	36	4.76	38
4.775	52	4.775	69	4.775	45	4.775	46
4.79	52	4.79	61	4.79	40	4.79	45
4.805	51	4.805	63	4.805	37	4.805	49
4.82	47	4.82	60	4.82	31	4.82	41
4.835	50	4.835	73	4.835	44	4.835	42
4.85	61	4.85	64	4.85	42	4.85	46
4.865	62	4.865	65	4.865	42	4.865	50
4.88	58	4.88	78	4.88	51	4.88	44
4.895	42	4.895	71	4.895	44	4.895	51
4.91	53	4.91	59	4.91	44	4.91	35
4.925	47	4.925	62	4.925	38	4.925	40
4.94	47	4.94	53	4.94	40	4.94	51
4.955	52	4.955	60	4.955	34	4.955	55
4.97	56	4.97	53	4.97	41	4.97	48
4.985	41	4.985	59	4.985	37	4.985	51
5	60	5	62	5	43	5	46
5.015	60	5.015	62	5.015	29	5.015	46
5.03	57	5.03	61	5.03	48	5.03	49
5.045	54	5.045	66	5.045	35	5.045	51
5.06	47	5.06	62	5.06	32	5.06	45
5.075	45	5.075	74	5.075	38	5.075	39
5.09	49	5.09	64	5.09	30	5.09	44
5.105	53	5.105	64	5.105	41	5.105	54
5.12	58	5.12	71	5.12	41	5.12	41
5.135	48	5.135	67	5.135	35	5.135	47
5.15	45	5.15	73	5.15	43	5.15	46
5.165	49	5.165	73	5.165	42	5.165	38
5.18	45	5.18	70	5.18	38	5.18	43
5.195	52	5.195	57	5.195	35	5.195	39
5.21	44	5.21	58	5.21	41	5.21	36
5.225	42	5.225	64	5.225	42	5.225	43
5.24	43	5.24	73	5.24	38	5.24	49
5.255	45	5.255	60	5.255	35	5.255	36
5.27	51	5.27	61	5.27	37	5.27	42
5.285	62	5.285	73	5.285	41	5.285	31
5.3	52	5.3	63	5.3	36	5.3	49
5.315	50	5.315	63	5.315	39	5.315	36
5.33	47	5.33	74	5.33	33	5.33	57
5.345	50	5.345	52	5.345	44	5.345	46
5.36	44	5.36	58	5.36	53	5.36	50
5.375	44	5.375	62	5.375	48	5.375	50
5.39	53	5.39	66	5.39	42	5.39	53
5.405	56	5.405	51	5.405	51	5.405	45
5.42	48	5.42	60	5.42	39	5.42	45
5.435	50	5.435	64	5.435	27	5.435	50
5.45	53	5.45	67	5.45	40	5.45	48
5.465	46	5.465	64	5.465	28	5.465	42
5.48	46	5.48	64	5.48	43	5.48	48
5.495	64	5.495	66	5.495	40	5.495	36
5.51	51	5.51	69	5.51	30	5.51	47
5.525	55	5.525	65	5.525	41	5.525	41
5.54	62	5.54	66	5.54	52	5.54	47
5.555	45	5.555	73	5.555	41	5.555	50
5.57	40	5.57	61	5.57	50	5.57	48
5.585	54	5.585	67	5.585	44	5.585	54
5.6	59	5.6	72	5.6	44	5.6	52
5.615	64	5.615	64	5.615	35	5.615	46
5.63	49	5.63	64	5.63	36	5.63	46
5.645	49	5.645	62	5.645	45	5.645	50
5.66	53	5.66	54	5.66	33	5.66	49
5.675	44	5.675	64	5.675	33	5.675	42
5.69	44	5.69	72	5.69	37	5.69	40
5.705	57	5.705	58	5.705	35	5.705	44
5.72	45	5.72	72	5.72	42	5.72	47
5.735	41	5.735	67	5.735	38	5.735	46
5.75	37	5.75	64	5.75	36	5.75	44
5.765	47	5.765	68	5.765	37	5.765	53
5.78	43	5.78	58	5.78	44	5.78	41
5.795	54	5.795	61	5.795	41	5.795	43
5.81	42	5.81	56	5.81	43	5.81	41
5.825	45	5.825	58	5.825	35	5.825	54
5.84	43	5.84	58	5.84	44	5.84	49
5.855	44	5.855	60	5.855	41	5.855	42
5.87	45	5.87	59	5.87	37	5.87	42
5.885	46	5.885	48	5.885	35	5.885	40
5.9	42	5.9	58	5.9	32	5.9	35
5.915	54	5.915	67	5.915	39	5.915	34
5.93	53	5.93	66	5.93	38	5.93	44
5.945	59	5.945	67	5.945	27	5.945	41
5.96	51	5.96	56	5.96	38	5.96	41
5.975	51	5.975	67	5.975	38	5.975	36
5.99	41	5.99	57	5.99	41	5.99	48
6.005	47	6.005	48	6.005	43	6.005	49
6.02	51	6.02	54	6.02	36	6.02	50
6.035	47	6.035	59	6.035	39	6.035	33
6.05	50	6.05	56	6.05	36	6.05	39
6.065	42	6.065	53	6.065	29	6.065	39
6.08	44	6.08	55	6.08	36	6.08	40
6.095	48	6.095	71	6.095	38	6.095	46
6.11	49	6.11	61	6.11	37	6.11	33
6.125	40	6.125	63	6.125	40	6.125	30
6.14	45	6.14	57	6.14	43	6.14	32
6.155	50	6.155	57	6.155	44	6.155	36
6.17	40	6.17	48	6.17	34	6.17	34
6.185	49	6.185	59	6.185	38	6.185	41
6.2	39	6.2	63	6.2	24	6.2	28
6.215	40	6.215	48	6.215	28	6.215	41
6.23	43	6.23	46	6.23	34	6.23	42
6.245	44	6.245	47	6.245	36	6.245	42
6.26	41	6.26	55	6.26	32	6.26	34
6.275	47	6.275	60	6.275	36	6.275	32
6.29	41	6.29	65	6.29	38	6.29	39
6.305	58	6.305	67	6.305	37	6.305	39
6.32	45	6.32	52	6.32	37	6.32	35
6.335	41	6.335	54	6.335	23	6.335	41
6.35	38	6.35	53	6.35	35	6.35	51
6.365	44	6.365	60	6.365	32	6.365	39
6.38	49	6.38	52	6.38	33	6.38	41
6.395	49	6.395	45	6.395	28	6.395	31
6.41	45	6.41	59	6.41	45	6.41	37
6.425	42	6.425	56	6.425	37	6.425	35
6.44	47	6.44	58	6.44	29	6.44	41
6.455	46	6.455	58	6.455	27	6.455	28
6.47	49	6.47	55	6.47	27	6.47	28
6.485	52	6.485	53	6.485	36	6.485	31
6.5	51	6.5	58	6.5	33	6.5	46
6.515	40	6.515	48	6.515	24	6.515	49
6.53	40	6.53	54	6.53	37	6.53	43
6.545	41	6.545	57	6.545	41	6.545	36
6.56	42	6.56	63	6.56	39	6.56	37
6.575	44	6.575	42	6.575	35	6.575	48
6.59	43	6.59	44	6.59	33	6.59	34
6.605	46	6.605	59	6.605	30	6.605	33
6.62	47	6.62	47	6.62	32	6.62	34
6.635	34	6.635	40	6.635	29	6.635	42
6.65	43	6.65	56	6.65	32	6.65	41
6.665	37	6.665	52	6.665	46	6.665	39
6.68	44	6.68	63	6.68	35	6.68	38
6.695	46	6.695	59	6.695	28	6.695	41
6.71	48	6.71	63	6.71	25	6.71	40
6.725	51	6.725	42	6.725	25	6.725	41
6.74	34	6.74	55	6.74	40	6.74	42
6.755	42	6.755	56	6.755	37	6.755	39
6.77	41	6.77	59	6.77	36	6.77	43
6.785	44	6.785	52	6.785	38	6.785	47
6.8	45	6.8	51	6.8	37	6.8	35
6.815	40	6.815	46	6.815	41	6.815	32
6.83	39	6.83	52	6.83	30	6.83	34
6.845	40	6.845	50	6.845	33	6.845	36
6.86	46	6.86	55	6.86	33	6.86	44
6.875	39	6.875	52	6.875	28	6.875	37
6.89	40	6.89	53	6.89	28	6.89	29
6.905	35	6.905	60	6.905	28	6.905	36
6.92	35	6.92	51	6.92	30	6.92	36
6.935	35	6.935	50	6.935	34	6.935	42
6.95	38	6.95	51	6.95	34	6.95	33
6.965	36	6.965	60	6.965	37	6.965	31
6.98	37	6.98	60	6.98	26	6.98	42
6.995	41	6.995	64	6.995	36	6.995	34
7.01	45	7.01	54	7.01	27	7.01	37
7.025	50	7.025	52	7.025	31	7.025	33
7.04	38	7.04	56	7.04	25	7.04	34
7.055	36	7.055	56	7.055	38	7.055	27
7.07	49	7.07	57	7.07	34	7.07	25
7.085	43	7.085	61	7.085	31	7.085	36
7.1	46	7.1	50	7.1	21	7.1	41
7.115	46	7.115	54	7.115	35	7.115	40
7.13	49	7.13	59	7.13	25	7.13	35
7.145	50	7.145	63	7.145	34	7.145	27
7.16	40	7.16	49	7.16	37	7.16	30
7.175	34	7.175	56	7.175	41	7.175	29
7.19	45	7.19	50	7.19	31	7.19	39
7.205	47	7.205	68	7.205	29	7.205	38
7.22	40	7.22	58	7.22	35	7.22	36
7.235	44	7.235	59	7.235	35	7.235	36
7.25	45	7.25	51	7.25	26	7.25	33
7.265	41	7.265	60	7.265	32	7.265	37
7.28	43	7.28	56	7.28	34	7.28	43
7.295	46	7.295	47	7.295	40	7.295	33
7.31	42	7.31	44	7.31	38	7.31	35
7.325	40	7.325	54	7.325	29	7.325	38
7.34	51	7.34	49	7.34	30	7.34	38
7.355	47	7.355	51	7.355	20	7.355	35
7.37	38	7.37	59	7.37	33	7.37	44
7.385	39	7.385	59	7.385	29	7.385	37
7.4	35	7.4	70	7.4	25	7.4	32
7.415	44	7.415	66	7.415	23	7.415	29
7.43	50	7.43	61	7.43	23	7.43	44
7.445	42	7.445	50	7.445	27	7.445	40
7.46	43	7.46	43	7.46	36	7.46	31
7.475	47	7.475	41	7.475	31	7.475	37
7.49	41	7.49	47	7.49	28	7.49	32
7.505	47	7.505	41	7.505	32	7.505	32
7.52	44	7.52	40	7.52	30	7.52	42
7.535	43	7.535	43	7.535	29	7.535	48
7.55	45	7.55	58	7.55	36	7.55	40
7.565	40	7.565	49	7.565	34	7.565	36
7.58	33	7.58	50	7.58	32	7.58	36
7.595	38	7.595	45	7.595	26	7.595	35
7.61	46	7.61	49	7.61	30	7.61	34
7.625	37	7.625	47	7.625	33	7.625	37
7.64	34	7.64	61	7.64	34	7.64	32
7.655	41	7.655	50	7.655	28	7.655	39
7.67	39	7.67	50	7.67	28	7.67	36
7.685	49	7.685	47	7.685	33	7.685	38
7.7	44	7.7	41	7.7	30	7.7	31
7.715	51	7.715	44	7.715	30	7.715	37
7.73	42	7.73	44	7.73	26	7.73	33
7.745	43	7.745	49	7.745	31	7.745	33
7.76	32	7.76	48	7.76	24	7.76	38
7.775	36	7.775	53	7.775	26	7.775	38
7.79	25	7.79	48	7.79	29	7.79	28
7.805	30	7.805	49	7.805	31	7.805	40
7.82	29	7.82	56	7.82	31	7.82	41
7.835	36	7.835	52	7.835	34	7.835	32
7.85	45	7.85	50	7.85	33	7.85	31
7.865	39	7.865	51	7.865	23	7.865	40
7.88	35	7.88	52	7.88	31	7.88	36
7.895	36	7.895	44	7.895	27	7.895	29
7.91	26	7.91	51	7.91	28	7.91	41
7.925	24	7.925	45	7.925	26	7.925	46
7.94	41	7.94	45	7.94	23	7.94	43
7.955	39	7.955	54	7.955	30	7.955	26
7.97	45	7.97	53	7.97	34	7.97	34
7.985	37	7.985	53	7.985	19	7.985	36
8	34	8	45	8	25	8	37
8.015	42	8.015	46	8.015	31	8.015	29
8.03	34	8.03	60	8.03	30	8.03	34
8.045	39	8.045	48	8.045	31	8.045	33
8.06	43	8.06	55	8.06	29	8.06	40
8.075	44	8.075	41	8.075	28	8.075	34
8.09	52	8.09	47	8.09	34	8.09	41
8.105	46	8.105	49	8.105	22	8.105	33
8.12	38	8.12	41	8.12	28	8.12	26
8.135	36	8.135	45	8.135	31	8.135	34
8.15	39	8.15	41	8.15	35	8.15	30
8.165	40	8.165	50	8.165	33	8.165	30
8.18	36	8.18	45	8.18	28	8.18	37
8.195	39	8.195	35	8.195	19	8.195	37
8.21	36	8.21	45	8.21	31	8.21	36
8.225	39	8.225	41	8.225	29	8.225	34
8.24	42	8.24	52	8.24	30	8.24	33
8.255	45	8.255	43	8.255	33	8.255	30
8.27	29	8.27	36	8.27	35	8.27	29
8.285	28	8.285	36	8.285	30	8.285	28
8.3	29	8.3	45	8.3	32	8.3	27
8.315	37	8.315	51	8.315	29	8.315	26
8.33	43	8.33	43	8.33	31	8.33	23
8.345	34	8.345	45	8.345	33	8.345	31
8.36	37	8.36	51	8.36	27	8.36	29
8.375	39	8.375	44	8.375	27	8.375	34
8.39	26	8.39	39	8.39	26	8.39	26
8.405	37	8.405	51	8.405	30	8.405	25
8.42	37	8.42	38	8.42	30	8.42	29
8.435	38	8.435	38	8.435	28	8.435	31
8.45	33	8.45	34	8.45	28	8.45	26
8.465	32	8.465	45	8.465	31	8.465	29
8.48	36	8.48	49	8.48	36	8.48	36
8.495	43	8.495	52	8.495	36	8.495	30
8.51	47	8.51	43	8.51	41	8.51	29
8.525	37	8.525	44	8.525	29	8.525	24
8.54	35	8.54	43	8.54	24	8.54	29
8.555	35	8.555	39	8.555	29	8.555	27
8.57	40	8.57	39	8.57	34	8.57	29
8.585	31	8.585	38	8.585	34	8.585	39
8.6	41	8.6	46	8.6	28	8.6	30
8.615	33	8.615	54	8.615	21	8.615	34
8.63	46	8.63	44	8.63	38	8.63	24
8.645	35	8.645	50	8.645	25	8.645	24
8.66	31	8.66	51	8.66	20	8.66	26
8.675	37	8.675	51	8.675	27	8.675	32
8.69	33	8.69	48	8.69	23	8.69	31
8.705	41	8.705	38	8.705	24	8.705	34
8.72	28	8.72	44	8.72	31	8.72	29
8.735	28	8.735	43	8.735	33	8.735	28
8.75	38	8.75	40	8.75	29	8.75	30
8.765	38	8.765	48	8.765	31	8.765	43
8.78	39	8.78	53	8.78	31	8.78	31
8.795	39	8.795	46	8.795	26	8.795	34
8.81	44	8.81	45	8.81	27	8.81	31
8.825	44	8.825	42	8.825	26	8.825	31
8.84	34	8.84	44	8.84	25	8.84	24
8.855	47	8.855	42	8.855	20	8.855	32
8.87	39	8.87	37	8.87	29	8.87	37
8.885	32	8.885	49	8.885	31	8.885	30
8.9	32	8.9	44	8.9	25	8.9	21
8.915	35	8.915	51	8.915	34	8.915	22
8.93	33	8.93	45	8.93	29	8.93	25
8.945	38	8.945	48	8.945	30	8.945	27
8.96	34	8.96	39	8.96	27	8.96	30
8.975	32	8.975	47	8.975	31	8.975	25
8.99	46	8.99	49	8.99	31	8.99	26
9.005	37	9.005	41	9.005	30	9.005	28
9.02	39	9.02	43	9.02	25	9.02	31
9.035	30	9.035	37	9.035	33	9.035	35
9.05	35	9.05	32	9.05	25	9.05	39
9.065	34	9.065	47	9.065	36	9.065	32
9.08	36	9.08	32	9.08	23	9.08	29
9.095	31	9.095	41	9.095	25	9.095	30
9.11	42	9.11	46	9.11	27	9.11	35
9.125	43	9.125	47	9.125	24	9.125	37
9.14	35	9.14	37	9.14	24	9.14	27
9.155	35	9.155	36	9.155	28	9.155	31
9.17	32	9.17	38	9.17	30	9.17	36
9.185	31	9.185	34	9.185	25	9.185	27
9.2	37	9.2	48	9.2	22	9.2	37
9.215	33	9.215	58	9.215	23	9.215	29
9.23	33	9.23	39	9.23	27	9.23	27
9.245	35	9.245	42	9.245	19	9.245	28
9.26	29	9.26	49	9.26	22	9.26	27
9.275	34	9.275	39	9.275	29	9.275	30
9.29	25	9.29	41	9.29	31	9.29	32
9.305	35	9.305	34	9.305	22	9.305	30
9.32	43	9.32	36	9.32	22	9.32	29
9.335	28	9.335	40	9.335	26	9.335	32
9.35	31	9.35	39	9.35	29	9.35	24
9.365	40	9.365	37	9.365	24	9.365	26
9.38	42	9.38	41	9.38	30	9.38	31
9.395	41	9.395	49	9.395	24	9.395	34
9.41	33	9.41	45	9.41	30	9.41	26
9.425	29	9.425	43	9.425	28	9.425	30
9.44	24	9.44	42	9.44	29	9.44	35
9.455	24	9.455	38	9.455	24	9.455	31
9.47	24	9.47	37	9.47	29	9.47	29
9.485	30	9.485	46	9.485	23	9.485	29
9.5	25	9.5	41	9.5	21	9.5	24
9.515	23	9.515	44	9.515	24	9.515	34
9.53	34	9.53	37	9.53	25	9.53	29
9.545	34	9.545	38	9.545	18	9.545	28
9.56	37	9.56	30	9.56	21	9.56	26
9.575	42	9.575	45	9.575	25	9.575	29
9.59	36	9.59	46	9.59	19	9.59	30
9.605	33	9.605	34	9.605	17	9.605	25
9.62	39	9.62	37	9.62	26	9.62	24
9.635	38	9.635	46	9.635	25	9.635	28
9.65	40	9.65	36	9.65	27	9.65	27
9.665	31	9.665	43	9.665	22	9.665	30
9.68	31	9.68	33	9.68	28	9.68	29
9.695	34	9.695	34	9.695	32	9.695	29
9.71	26	9.71	40	9.71	28	9.71	29
9.725	30	9.725	45	9.725	23	9.725	25
9.74	24	9.74	37	9.74	16	9.74	27
9.755	24	9.755	44	9.755	26	9.755	23
9.77	36	9.77	43	9.77	32	9.77	21
9.785	45	9.785	44	9.785	29	9.785	25
9.8	38	9.8	41	9.8	21	9.8	29
9.815	27	9.815	37	9.815	21	9.815	27
9.83	28	9.83	42	9.83	32	9.83	22
9.845	29	9.845	33	9.845	28	9.845	25
9.86	29	9.86	41	9.86	27	9.86	29
9.875	25	9.875	57	9.875	27	9.875	26
9.89	37	9.89	42	9.89	30	9.89	34
9.905	29	9.905	35	9.905	25	9.905	28
9.92	26	9.92	44	9.92	25	9.92	25
9.935	25	9.935	44	9.935	32	9.935	20
9.95	26	9.95	54	9.95	23	9.95	23
9.965	24	9.965	42	9.965	25	9.965	29
9.98	30	9.98	33	9.98	21	9.98	29
9.995	36	9.995	38	9.995	25	9.995	26
10.01	23	10.01	49	10.01	23	10.01	25
10.025	34	10.025	35	10.025	20	10.025	37
10.04	37	10.04	41	10.04	25	10.04	39
10.055	31	10.055	41	10.055	22	10.055	26
10.07	29	10.07	41	10.07	35	10.07	26
10.085	34	10.085	38	10.085	28	10.085	27
10.1	37	10.1	45	10.1	25	10.1	28
10.115	30	10.115	29	10.115	29	10.115	26
10.13	30	10.13	49	10.13	19	10.13	23
10.145	37	10.145	45	10.145	24	10.145	33
10.16	34	10.16	33	10.16	24	10.16	35
10.175	27	10.175	37	10.175	28	10.175	32
10.19	30	10.19	43	10.19	27	10.19	30
10.205	30	10.205	47	10.205	21	10.205	30
10.22	30	10.22	39	10.22	22	10.22	31
10.235	28	10.235	41	10.235	23	10.235	27
10.25	28	10.25	30	10.25	24	10.25	23
10.265	36	10.265	32	10.265	31	10.265	25
10.28	38	10.28	34	10.28	29	10.28	26
10.295	38	10.295	33	10.295	27	10.295	31
10.31	25	10.31	30	10.31	31	10.31	18
10.325	20	10.325	33	10.325	22	10.325	31
10.34	25	10.34	32	10.34	20	10.34	35
10.355	32	10.355	43	10.355	22	10.355	32
10.37	39	10.37	44	10.37	27	10.37	32
10.385	29	10.385	40	10.385	27	10.385	28
10.4	21	10.4	33	10.4	20	10.4	26
10.415	27	10.415	41	10.415	24	10.415	32
10.43	31	10.43	35	10.43	23	10.43	28
10.445	35	10.445	43	10.445	18	10.445	30
10.46	32	10.46	31	10.46	22	10.46	29
10.475	26	10.475	36	10.475	21	10.475	30
10.49	36	10.49	45	10.49	18	10.49	29
10.505	37	10.505	35	10.505	20	10.505	25
10.52	26	10.52	35	10.52	27	10.52	19
10.535	31	10.535	38	10.535	25	10.535	25
10.55	35	10.55	37	10.55	34	10.55	27
10.565	36	10.565	40	10.565	29	10.565	20
10.58	42	10.58	39	10.58	23	10.58	22
10.595	29	10.595	37	10.595	23	10.595	25
10.61	30	10.61	40	10.61	24	10.61	27
10.625	39	10.625	40	10.625	17	10.625	26
10.64	39	10.64	39	10.64	21	10.64	26
10.655	27	10.655	46	10.655	26	10.655	20
10.67	23	10.67	26	10.67	27	10.67	23
10.685	26	10.685	35	10.685	18	10.685	16
10.7	34	10.7	35	10.7	25	10.7	27
10.715	24	10.715	28	10.715	23	10.715	22
10.73	30	10.73	30	10.73	18	10.73	21
10.745	31	10.745	32	10.745	22	10.745	31
10.76	30	10.76	33	10.76	22	10.76	35
10.775	32	10.775	35	10.775	23	10.775	21
10.79	19	10.79	38	10.79	26	10.79	19
10.805	21	10.805	40	10.805	29	10.805	24
10.82	30	10.82	34	10.82	24	10.82	23
10.835	34	10.835	22	10.835	20	10.835	24
10.85	32	10.85	28	10.85	20	10.85	26
10.865	27	10.865	34	10.865	25	10.865	22
10.88	26	10.88	35	10.88	21	10.88	21
10.895	32	10.895	41	10.895	21	10.895	27
10.91	34	10.91	34	10.91	16	10.91	23
10.925	36	10.925	31	10.925	20	10.925	27
10.94	23	10.94	39	10.94	21	10.94	25
10.955	36	10.955	32	10.955	18	10.955	22
10.97	32	10.97	32	10.97	23	10.97	27
10.985	20	10.985	29	10.985	27	10.985	27
11	29	11	32	11	20	11	21
11.015	27	11.015	42	11.015	15	11.015	19
11.03	31	11.03	38	11.03	31	11.03	23
11.045	30	11.045	49	11.045	25	11.045	23
11.06	31	11.06	35	11.06	19	11.06	26
11.075	33	11.075	23	11.075	15	11.075	34
11.09	18	11.09	34	11.09	21	11.09	26
11.105	13	11.105	28	11.105	27	11.105	27
11.12	23	11.12	34	11.12	21	11.12	22
11.135	26	11.135	32	11.135	18	11.135	24
11.15	26	11.15	33	11.15	22	11.15	36
11.165	36	11.165	33	11.165	20	11.165	24
11.18	25	11.18	34	11.18	23	11.18	27
11.195	29	11.195	38	11.195	21	11.195	19
11.21	29	11.21	44	11.21	25	11.21	28
11.225	32	11.225	29	11.225	28	11.225	34
11.24	31	11.24	25	11.24	24	11.24	22
11.255	31	11.255	31	11.255	21	11.255	30
11.27	24	11.27	36	11.27	23	11.27	29
11.285	28	11.285	34	11.285	22	11.285	26
11.3	27	11.3	33	11.3	22	11.3	27
11.315	29	11.315	24	11.315	13	11.315	35
11.33	29	11.33	32	11.33	20	11.33	30
11.345	28	11.345	26	11.345	21	11.345	19
11.36	25	11.36	37	11.36	19	11.36	25
11.375	27	11.375	34	11.375	18	11.375	31
11.39	27	11.39	34	11.39	20	11.39	23
11.405	34	11.405	38	11.405	22	11.405	22
11.42	27	11.42	31	11.42	19	11.42	22
11.435	25	11.435	39	11.435	24	11.435	33
11.45	23	11.45	29	11.45	26	11.45	27
11.465	24	11.465	27	11.465	26	11.465	22
11.48	26	11.48	28	11.48	27	11.48	27
11.495	23	11.495	29	11.495	21	11.495	25
11.51	31	11.51	31	11.51	19	11.51	34
11.525	36	11.525	29	11.525	21	11.525	34
11.54	27	11.54	34	11.54	20	11.54	22
11.555	27	11.555	33	11.555	17	11.555	30
11.57	25	11.57	34	11.57	17	11.57	17
11.585	21	11.585	38	11.585	19	11.585	22
11.6	26	11.6	32	11.6	26	11.6	28
11.615	28	11.615	43	11.615	21	11.615	20
11.63	30	11.63	36	11.63	13	11.63	24
11.645	28	11.645	37	11.645	17	11.645	28
11.66	25	11.66	33	11.66	20	11.66	16
11.675	32	11.675	30	11.675	31	11.675	22
11.69	25	11.69	31	11.69	19	11.69	26
11.705	22	11.705	33	11.705	19	11.705	29
11.72	24	11.72	29	11.72	34	11.72	36
11.735	26	11.735	21	11.735	24	11.735	34
11.75	32	11.75	45	11.75	28	11.75	36
11.765	29	11.765	39	11.765	28	11.765	28
11.78	36	11.78	32	11.78	22	11.78	30
11.795	29	11.795	30	11.795	25	11.795	36
11.81	20	11.81	33	11.81	23	11.81	22
11.825	23	11.825	34	11.825	30	11.825	35
11.84	22	11.84	30	11.84	22	11.84	30
11.855	24	11.855	31	11.855	29	11.855	23
11.87	24	11.87	32	11.87	31	11.87	32
11.885	23	11.885	26	11.885	32	11.885	32
11.9	30	11.9	33	11.9	29	11.9	29
11.915	30	11.915	41	11.915	23	11.915	24
11.93	37	11.93	29	11.93	22	11.93	18
11.945	32	11.945	27	11.945	26	11.945	25
11.96	21	11.96	35	11.96	34	11.96	31
11.975	28	11.975	35	11.975	33	11.975	39
11.99	28	11.99	41	11.99	23	11.99	33
12.005	31	12.005	29	12.005	26	12.005	21
12.02	21	12.02	29	12.02	34	12.02	23
12.035	29	12.035	31	12.035	26	12.035	28
12.05	30	12.05	38	12.05	28	12.05	30
12.065	25	12.065	32	12.065	29	12.065	22
12.08	22	12.08	32	12.08	22	12.08	24
12.095	27	12.095	44	12.095	21	12.095	32
12.11	29	12.11	23	12.11	23	12.11	30
12.125	32	12.125	27	12.125	28	12.125	35
12.14	38	12.14	33	12.14	23	12.14	26
12.155	34	12.155	26	12.155	26	12.155	31
12.17	34	12.17	39	12.17	31	12.17	23
12.185	33	12.185	39	12.185	28	12.185	27
12.2	31	12.2	34	12.2	27	12.2	43
12.215	32	12.215	35	12.215	27	12.215	36
12.23	29	12.23	28	12.23	38	12.23	32
12.245	33	12.245	36	12.245	36	12.245	28
12.26	45	12.26	34	12.26	26	12.26	28
12.275	30	12.275	35	12.275	42	12.275	32
12.29	33	12.29	34	12.29	33	12.29	35
12.305	42	12.305	32	12.305	44	12.305	37
12.32	45	12.32	39	12.32	37	12.32	35
12.335	39	12.335	42	12.335	39	12.335	31
12.35	42	12.35	39	12.35	37	12.35	40
12.365	51	12.365	35	12.365	35	12.365	45
12.38	45	12.38	41	12.38	35	12.38	41
12.395	46	12.395	32	12.395	40	12.395	41
12.41	37	12.41	32	12.41	42	12.41	43
12.425	54	12.425	43	12.425	51	12.425	46
12.44	58	12.44	43	12.44	46	12.44	42
12.455	42	12.455	41	12.455	42	12.455	56
12.47	48	12.47	34	12.47	40	12.47	51
12.485	48	12.485	34	12.485	44	12.485	54
12.5	52	12.5	49	12.5	66	12.5	63
12.515	54	12.515	45	12.515	54	12.515	62
12.53	59	12.53	45	12.53	51	12.53	57
12.545	59	12.545	42	12.545	54	12.545	51
12.56	79	12.56	54	12.56	52	12.56	65
12.575	76	12.575	62	12.575	67	12.575	62
12.59	71	12.59	67	12.59	65	12.59	77
12.605	69	12.605	48	12.605	87	12.605	76
12.62	93	12.62	61	12.62	86	12.62	78
12.635	95	12.635	63	12.635	100	12.635	81
12.65	99	12.65	76	12.65	113	12.65	85
12.665	105	12.665	72	12.665	108	12.665	102
12.68	119	12.68	71	12.68	109	12.68	103
12.695	94	12.695	89	12.695	123	12.695	128
12.71	125	12.71	86	12.71	150	12.71	125
12.725	158	12.725	106	12.725	155	12.725	137
12.74	181	12.74	114	12.74	182	12.74	153
12.755	200	12.755	119	12.755	195	12.755	185
12.77	191	12.77	120	12.77	223	12.77	216
12.785	220	12.785	136	12.785	251	12.785	235
12.8	255	12.8	147	12.8	285	12.8	282
12.815	256	12.815	194	12.815	296	12.815	284
12.83	306	12.83	200	12.83	304	12.83	317
12.845	393	12.845	218	12.845	389	12.845	345
12.86	401	12.86	206	12.86	435	12.86	422
12.875	460	12.875	253	12.875	506	12.875	477
12.89	539	12.89	312	12.89	570	12.89	537
12.905	605	12.905	333	12.905	601	12.905	636
12.92	690	12.92	362	12.92	693	12.92	702
12.935	762	12.935	395	12.935	795	12.935	760
12.95	836	12.95	446	12.95	926	12.95	860
12.965	977	12.965	496	12.965	1000	12.965	964
12.98	1120	12.98	540	12.98	1121	12.98	1091
12.995	1183	12.995	566	12.995	1248	12.995	1221
13.01	1317	13.01	631	13.01	1279	13.01	1274
13.025	1311	13.025	629	13.025	1364	13.025	1381
13.04	1295	13.04	628	13.04	1344	13.04	1408
13.055	1247	13.055	560	13.055	1243	13.055	1288
13.07	1154	13.07	473	13.07	1149	13.07	1156
13.085	1004	13.085	422	13.085	933	13.085	1019
13.1	808	13.1	348	13.1	841	13.1	859
13.115	648	13.115	279	13.115	660	13.115	648
13.13	520	13.13	214	13.13	573	13.13	538
13.145	461	13.145	185	13.145	457	13.145	458
13.16	407	13.16	144	13.16	342	13.16	349
13.175	312	13.175	125	13.175	304	13.175	304
13.19	279	13.19	114	13.19	258	13.19	257
13.205	222	13.205	104	13.205	217	13.205	217
13.22	198	13.22	90	13.22	191	13.22	199
13.235	165	13.235	85	13.235	167	13.235	187
13.25	132	13.25	69	13.25	154	13.25	147
13.265	135	13.265	62	13.265	140	13.265	130
13.28	103	13.28	65	13.28	140	13.28	115
13.295	116	13.295	55	13.295	106	13.295	114
13.31	93	13.31	48	13.31	109	13.31	101
13.325	85	13.325	39	13.325	94	13.325	86
13.34	63	13.34	47	13.34	91	13.34	81
13.355	69	13.355	47	13.355	87	13.355	77
13.37	66	13.37	46	13.37	69	13.37	71
13.385	69	13.385	47	13.385	61	13.385	66
13.4	54	13.4	39	13.4	67	13.4	67
13.415	51	13.415	34	13.415	68	13.415	63
13.43	59	13.43	42	13.43	53	13.43	48
13.445	49	13.445	33	13.445	63	13.445	51
13.46	48	13.46	32	13.46	46	13.46	56
13.475	46	13.475	32	13.475	45	13.475	65
13.49	52	13.49	36	13.49	44	13.49	52
13.505	63	13.505	34	13.505	54	13.505	45
13.52	49	13.52	25	13.52	49	13.52	36
13.535	44	13.535	32	13.535	48	13.535	37
13.55	51	13.55	31	13.55	39	13.55	42
13.565	36	13.565	31	13.565	44	13.565	40
13.58	37	13.58	38	13.58	40	13.58	31
13.595	27	13.595	30	13.595	33	13.595	29
13.61	30	13.61	27	13.61	35	13.61	41
13.625	36	13.625	28	13.625	36	13.625	38
13.64	34	13.64	30	13.64	42	13.64	31
13.655	43	13.655	33	13.655	33	13.655	26
13.67	33	13.67	23	13.67	31	13.67	35
13.685	35	13.685	25	13.685	37	13.685	38
13.7	25	13.7	34	13.7	34	13.7	36
13.715	22	13.715	36	13.715	35	13.715	30
13.73	34	13.73	30	13.73	34	13.73	23
13.745	31	13.745	34	13.745	31	13.745	22
13.76	32	13.76	32	13.76	26	13.76	26
13.775	35	13.775	31	13.775	30	13.775	33
13.79	29	13.79	32	13.79	25	13.79	29
13.805	24	13.805	33	13.805	20	13.805	26
13.82	37	13.82	32	13.82	22	13.82	27
13.835	31	13.835	36	13.835	29	13.835	24
13.85	25	13.85	33	13.85	22	13.85	28
13.865	37	13.865	31	13.865	27	13.865	23
13.88	34	13.88	23	13.88	23	13.88	28
13.895	32	13.895	27	13.895	32	13.895	29
13.91	28	13.91	25	13.91	31	13.91	31
13.925	30	13.925	21	13.925	29	13.925	25
13.94	34	13.94	28	13.94	28	13.94	21
13.955	31	13.955	22	13.955	24	13.955	20
13.97	30	13.97	16	13.97	15	13.97	29
13.985	31	13.985	17	13.985	19	13.985	28
14	22	14	28	14	27	14	33
14.015	23	14.015	20	14.015	29	14.015	27
14.03	24	14.03	33	14.03	24	14.03	31
14.045	31	14.045	31	14.045	32	14.045	32
14.06	17	14.06	32	14.06	26	14.06	23
14.075	16	14.075	25	14.075	29	14.075	27
14.09	22	14.09	24	14.09	20	14.09	21
14.105	27	14.105	23	14.105	21	14.105	20
14.12	33	14.12	25	14.12	20	14.12	18
14.135	35	14.135	29	14.135	25	14.135	29
14.15	27	14.15	20	14.15	27	14.15	27
14.165	21	14.165	28	14.165	23	14.165	19
14.18	29	14.18	17	14.18	23	14.18	23
14.195	31	14.195	21	14.195	21	14.195	22
14.21	31	14.21	22	14.21	26	14.21	27
14.225	24	14.225	27	14.225	26	14.225	26
14.24	37	14.24	32	14.24	25	14.24	22
14.255	22	14.255	32	14.255	16	14.255	19
14.27	25	14.27	32	14.27	27	14.27	25
14.285	30	14.285	31	14.285	25	14.285	26
14.3	27	14.3	32	14.3	32	14.3	34
14.315	24	14.315	23	14.315	22	14.315	34
14.33	24	14.33	25	14.33	24	14.33	30
14.345	22	14.345	29	14.345	27	14.345	22
14.36	28	14.36	33	14.36	23	14.36	17
14.375	30	14.375	23	14.375	28	14.375	28
14.39	31	14.39	27	14.39	20	14.39	39
14.405	30	14.405	26	14.405	24	14.405	33
14.42	23	14.42	27	14.42	23	14.42	28
14.435	16	14.435	39	14.435	23	14.435	30
14.45	26	14.45	29	14.45	29	14.45	30
14.465	24	14.465	23	14.465	23	14.465	31
14.48	32	14.48	29	14.48	29	14.48	24
14.495	27	14.495	27	14.495	32	14.495	33
14.51	31	14.51	32	14.51	22	14.51	24
14.525	26	14.525	27	14.525	29	14.525	25
14.54	30	14.54	25	14.54	24	14.54	34
14.555	30	14.555	27	14.555	25	14.555	34
14.57	26	14.57	27	14.57	35	14.57	30
14.585	29	14.585	27	14.585	33	14.585	31
14.6	42	14.6	29	14.6	39	14.6	30
14.615	41	14.615	28	14.615	30	14.615	39
14.63	30	14.63	32	14.63	30	14.63	31
14.645	37	14.645	28	14.645	37	14.645	31
14.66	42	14.66	32	14.66	40	14.66	27
14.675	35	14.675	28	14.675	35	14.675	32
14.69	26	14.69	25	14.69	43	14.69	42
14.705	27	14.705	39	14.705	46	14.705	40
14.72	36	14.72	40	14.72	47	14.72	43
14.735	54	14.735	35	14.735	45	14.735	54
14.75	54	14.75	45	14.75	49	14.75	44
14.765	57	14.765	46	14.765	45	14.765	58
14.78	51	14.78	40	14.78	62	14.78	63
14.795	54	14.795	47	14.795	78	14.795	75
14.81	65	14.81	43	14.81	68	14.81	85
14.825	78	14.825	57	14.825	88	14.825	84
14.84	99	14.84	58	14.84	94	14.84	91
14.855	93	14.855	66	14.855	94	14.855	98
14.87	101	14.87	71	14.87	113	14.87	100
14.885	109	14.885	72	14.885	119	14.885	120
14.9	126	14.9	79	14.9	132	14.9	122
14.915	146	14.915	86	14.915	155	14.915	146
14.93	179	14.93	102	14.93	163	14.93	167
14.945	182	14.945	109	14.945	184	14.945	190
14.96	217	14.96	123	14.96	215	14.96	201
14.975	217	14.975	118	14.975	229	14.975	226
14.99	250	14.99	160	14.99	281	14.99	268
15.005	278	15.005	174	15.005	307	15.005	277
15.02	310	15.02	160	15.02	320	15.02	347
15.035	333	15.035	184	15.035	364	15.035	383
15.05	338	15.05	191	15.05	373	15.05	365
15.065	350	15.065	175	15.065	376	15.065	392
15.08	341	15.08	161	15.08	343	15.08	335
15.095	356	15.095	145	15.095	338	15.095	343
15.11	255	15.11	132	15.11	295	15.11	274
15.125	246	15.125	117	15.125	252	15.125	256
15.14	203	15.14	78	15.14	208	15.14	228
15.155	163	15.155	69	15.155	175	15.155	184
15.17	137	15.17	57	15.17	156	15.17	153
15.185	122	15.185	56	15.185	122	15.185	134
15.2	105	15.2	63	15.2	112	15.2	108
15.215	90	15.215	47	15.215	100	15.215	95
15.23	88	15.23	44	15.23	82	15.23	82
15.245	76	15.245	35	15.245	72	15.245	73
15.26	76	15.26	30	15.26	67	15.26	79
15.275	52	15.275	26	15.275	67	15.275	60
15.29	56	15.29	22	15.29	56	15.29	61
15.305	53	15.305	35	15.305	51	15.305	58
15.32	43	15.32	33	15.32	39	15.32	56
15.335	32	15.335	31	15.335	40	15.335	49
15.35	35	15.35	26	15.35	39	15.35	41
15.365	37	15.365	25	15.365	38	15.365	34
15.38	30	15.38	28	15.38	36	15.38	37
15.395	32	15.395	24	15.395	24	15.395	39
15.41	32	15.41	25	15.41	22	15.41	29
15.425	30	15.425	23	15.425	25	15.425	30
15.44	35	15.44	22	15.44	28	15.44	36
15.455	25	15.455	27	15.455	27	15.455	32
15.47	30	15.47	25	15.47	36	15.47	32
15.485	24	15.485	31	15.485	30	15.485	21
15.5	25	15.5	26	15.5	24	15.5	20
15.515	33	15.515	20	15.515	18	15.515	25
15.53	25	15.53	17	15.53	26	15.53	27
15.545	25	15.545	28	15.545	27	15.545	27
15.56	23	15.56	27	15.56	21	15.56	30
15.575	21	15.575	20	15.575	19	15.575	19
15.59	26	15.59	22	15.59	24	15.59	24
15.605	17	15.605	13	15.605	19	15.605	14
15.62	15	15.62	20	15.62	23	15.62	19
15.635	23	15.635	28	15.635	21	15.635	21
15.65	18	15.65	23	15.65	21	15.65	15
15.665	24	15.665	21	15.665	22	15.665	15
15.68	19	15.68	15	15.68	18	15.68	18
15.695	21	15.695	23	15.695	23	15.695	17
15.71	17	15.71	23	15.71	21	15.71	18
15.725	22	15.725	24	15.725	26	15.725	17
15.74	18	15.74	25	15.74	18	15.74	26
15.755	16	15.755	23	15.755	15	15.755	22
15.77	23	15.77	20	15.77	13	15.77	21
15.785	22	15.785	17	15.785	15	15.785	18
15.8	15	15.8	24	15.8	23	15.8	16
15.815	17	15.815	15	15.815	20	15.815	11
15.83	19	15.83	17	15.83	20	15.83	17
15.845	22	15.845	21	15.845	21	15.845	24
15.86	22	15.86	16	15.86	18	15.86	20
15.875	19	15.875	18	15.875	16	15.875	12
15.89	15	15.89	21	15.89	12	15.89	12
15.905	12	15.905	19	15.905	16	15.905	19
15.92	17	15.92	25	15.92	12	15.92	20
15.935	14	15.935	24	15.935	17	15.935	22
15.95	17	15.95	22	15.95	19	15.95	17
15.965	18	15.965	27	15.965	13	15.965	21
15.98	14	15.98	18	15.98	11	15.98	19
15.995	18	15.995	20	15.995	14	15.995	20
16.01	17	16.01	21	16.01	16	16.01	21
16.025	12	16.025	20	16.025	17	16.025	18
16.04	14	16.04	24	16.04	20	16.04	15
16.055	15	16.055	17	16.055	13	16.055	19
16.07	17	16.07	15	16.07	15	16.07	18
16.085	20	16.085	17	16.085	15	16.085	21
16.1	14	16.1	17	16.1	18	16.1	13
16.115	13	16.115	35	16.115	14	16.115	15
16.13	16	16.13	26	16.13	12	16.13	20
16.145	14	16.145	18	16.145	10	16.145	17
16.16	9	16.16	22	16.16	17	16.16	10
16.175	14	16.175	17	16.175	13	16.175	15
16.19	13	16.19	19	16.19	17	16.19	13
16.205	20	16.205	13	16.205	16	16.205	13
16.22	15	16.22	18	16.22	19	16.22	18
16.235	15	16.235	19	16.235	13	16.235	14
16.25	23	16.25	18	16.25	13	16.25	11
16.265	16	16.265	24	16.265	9	16.265	18
16.28	16	16.28	20	16.28	15	16.28	12
16.295	16	16.295	22	16.295	16	16.295	12
16.31	12	16.31	17	16.31	13	16.31	13
16.325	21	16.325	18	16.325	14	16.325	11
16.34	12	16.34	15	16.34	14	16.34	14
16.355	13	16.355	12	16.355	15	16.355	15
16.37	13	16.37	14	16.37	14	16.37	20
16.385	16	16.385	18	16.385	13	16.385	17
16.4	15	16.4	20	16.4	14	16.4	12
16.415	14	16.415	19	16.415	16	16.415	12
16.43	14	16.43	13	16.43	10	16.43	21
16.445	20	16.445	14	16.445	9	16.445	20
16.46	15	16.46	24	16.46	13	16.46	17
16.475	13	16.475	15	16.475	14	16.475	19
16.49	15	16.49	12	16.49	15	16.49	16
16.505	12	16.505	19	16.505	12	16.505	11
16.52	15	16.52	18	16.52	15	16.52	18
16.535	14	16.535	19	16.535	18	16.535	14
16.55	14	16.55	18	16.55	18	16.55	17
16.565	18	16.565	18	16.565	19	16.565	19
16.58	13	16.58	30	16.58	15	16.58	20
16.595	16	16.595	19	16.595	17	16.595	10
16.61	13	16.61	20	16.61	10	16.61	16
16.625	17	16.625	21	16.625	12	16.625	21
16.64	21	16.64	17	16.64	11	16.64	19
16.655	15	16.655	17	16.655	13	16.655	16
16.67	19	16.67	17	16.67	9	16.67	13
16.685	14	16.685	25	16.685	12	16.685	12
16.7	16	16.7	22	16.7	14	16.7	14
16.715	16	16.715	24	16.715	14	16.715	10
16.73	16	16.73	20	16.73	18	16.73	16
16.745	11	16.745	20	16.745	10	16.745	17
16.76	8	16.76	16	16.76	12	16.76	19
16.775	13	16.775	18	16.775	12	16.775	16
16.79	16	16.79	18	16.79	17	16.79	19
16.805	15	16.805	19	16.805	11	16.805	16
16.82	21	16.82	21	16.82	13	16.82	15
16.835	17	16.835	17	16.835	14	16.835	19
16.85	23	16.85	21	16.85	17	16.85	19
16.865	13	16.865	20	16.865	14	16.865	18
16.88	16	16.88	20	16.88	8	16.88	17
16.895	14	16.895	19	16.895	15	16.895	14
16.91	19	16.91	20	16.91	15	16.91	20
16.925	14	16.925	17	16.925	12	16.925	14
16.94	13	16.94	14	16.94	15	16.94	19
16.955	12	16.955	19	16.955	11	16.955	16
16.97	14	16.97	18	16.97	17	16.97	11
16.985	21	16.985	11	16.985	19	16.985	18
17	20	17	14	17	14	17	19
17.015	12	17.015	19	17.015	14	17.015	14
17.03	8	17.03	24	17.03	18	17.03	16
17.045	11	17.045	23	17.045	21	17.045	11
17.06	17	17.06	21	17.06	17	17.06	21
17.075	10	17.075	12	17.075	11	17.075	25
17.09	16	17.09	15	17.09	12	17.09	18
17.105	16	17.105	14	17.105	18	17.105	9
17.12	12	17.12	18	17.12	21	17.12	17
17.135	18	17.135	13	17.135	16	17.135	18
17.15	18	17.15	12	17.15	20	17.15	17
17.165	17	17.165	13	17.165	15	17.165	15
17.18	10	17.18	17	17.18	20	17.18	13
17.195	10	17.195	17	17.195	17	17.195	21
17.21	15	17.21	22	17.21	16	17.21	22
17.225	10	17.225	17	17.225	13	17.225	30
17.24	15	17.24	13	17.24	15	17.24	18
17.255	12	17.255	12	17.255	20	17.255	17
17.27	13	17.27	8	17.27	20	17.27	20
17.285	11	17.285	16	17.285	14	17.285	14
17.3	11	17.3	17	17.3	22	17.3	16
17.315	13	17.315	13	17.315	20	17.315	22
17.33	12	17.33	16	17.33	13	17.33	15
17.345	15	17.345	20	17.345	23	17.345	16
17.36	15	17.36	19	17.36	21	17.36	16
17.375	14	17.375	18	17.375	17	17.375	22
17.39	12	17.39	17	17.39	14	17.39	18
17.405	15	17.405	14	17.405	14	17.405	24
17.42	13	17.42	17	17.42	14	17.42	21
17.435	17	17.435	19	17.435	16	17.435	19
17.45	13	17.45	23	17.45	16	17.45	21
17.465	12	17.465	17	17.465	20	17.465	21
17.48	13	17.48	19	17.48	19	17.48	15
17.495	11	17.495	19	17.495	14	17.495	23
17.51	11	17.51	14	17.51	17	17.51	13
17.525	14	17.525	13	17.525	13	17.525	10
17.54	14	17.54	13	17.54	18	17.54	15
17.555	13	17.555	17	17.555	20	17.555	17
17.57	14	17.57	15	17.57	20	17.57	19
17.585	16	17.585	21	17.585	20	17.585	16
17.6	11	17.6	19	17.6	7	17.6	12
17.615	11	17.615	10	17.615	20	17.615	15
17.63	12	17.63	14	17.63	16	17.63	17
17.645	14	17.645	9	17.645	13	17.645	12
17.66	17	17.66	11	17.66	14	17.66	11
17.675	11	17.675	11	17.675	20	17.675	12
17.69	14	17.69	18	17.69	14	17.69	14
17.705	16	17.705	16	17.705	13	17.705	17
17.72	8	17.72	16	17.72	17	17.72	11
17.735	12	17.735	18	17.735	20	17.735	14
17.75	9	17.75	15	17.75	17	17.75	12
17.765	16	17.765	14	17.765	11	17.765	17
17.78	17	17.78	18	17.78	16	17.78	17
17.795	11	17.795	19	17.795	19	17.795	19
17.81	8	17.81	20	17.81	23	17.81	11
17.825	9	17.825	21	17.825	18	17.825	12
17.84	14	17.84	22	17.84	15	17.84	12
17.855	10	17.855	24	17.855	16	17.855	10
17.87	9	17.87	17	17.87	20	17.87	13
17.885	14	17.885	25	17.885	16	17.885	14
17.9	13	17.9	18	17.9	16	17.9	15
17.915	13	17.915	13	17.915	15	17.915	15
17.93	13	17.93	12	17.93	13	17.93	18
17.945	11	17.945	13	17.945	15	17.945	16
17.96	11	17.96	15	17.96	12	17.96	15
17.975	14	17.975	17	17.975	17	17.975	13
17.99	9	17.99	16	17.99	16	17.99	16
18.005	13	18.005	18	18.005	12	18.005	11
18.02	13	18.02	24	18.02	12	18.02	14
18.035	15	18.035	26	18.035	16	18.035	15
18.05	9	18.05	15	18.05	17	18.05	18
18.065	15	18.065	19	18.065	17	18.065	9
18.08	8	18.08	21	18.08	18	18.08	12
18.095	9	18.095	21	18.095	15	18.095	13
18.11	13	18.11	18	18.11	8	18.11	12
18.125	15	18.125	17	18.125	12	18.125	13
18.14	10	18.14	18	18.14	15	18.14	16
18.155	15	18.155	9	18.155	20	18.155	13
18.17	16	18.17	12	18.17	15	18.17	9
18.185	20	18.185	15	18.185	9	18.185	15
18.2	15	18.2	15	18.2	7	18.2	10
18.215	13	18.215	24	18.215	9	18.215	14
18.23	10	18.23	19	18.23	13	18.23	17
18.245	11	18.245	22	18.245	17	18.245	12
18.26	18	18.26	19	18.26	17	18.26	11
18.275	16	18.275	19	18.275	17	18.275	14
18.29	16	18.29	17	18.29	11	18.29	10
18.305	19	18.305	13	18.305	14	18.305	11
18.32	13	18.32	19	18.32	20	18.32	11
18.335	19	18.335	12	18.335	18	18.335	13
18.35	15	18.35	12	18.35	16	18.35	8
18.365	12	18.365	20	18.365	14	18.365	17
18.38	9	18.38	18	18.38	7	18.38	19
18.395	14	18.395	17	18.395	13	18.395	15
18.41	11	18.41	17	18.41	11	18.41	17
18.425	12	18.425	15	18.425	17	18.425	17
18.44	15	18.44	15	18.44	11	18.44	17
18.455	21	18.455	23	18.455	13	18.455	11
18.47	15	18.47	16	18.47	13	18.47	11
18.485	16	18.485	10	18.485	10	18.485	12
18.5	11	18.5	15	18.5	13	18.5	14
18.515	9	18.515	15	18.515	8	18.515	9
18.53	11	18.53	12	18.53	10	18.53	22
18.545	12	18.545	11	18.545	11	18.545	18
18.56	17	18.56	22	18.56	9	18.56	15
18.575	17	18.575	14	18.575	13	18.575	10
18.59	14	18.59	14	18.59	13	18.59	10
18.605	12	18.605	17	18.605	12	18.605	12
18.62	12	18.62	12	18.62	11	18.62	13
18.635	16	18.635	15	18.635	9	18.635	15
18.65	10	18.65	12	18.65	10	18.65	13
18.665	17	18.665	15	18.665	10	18.665	13
18.68	17	18.68	13	18.68	6	18.68	13
18.695	14	18.695	22	18.695	11	18.695	14
18.71	11	18.71	17	18.71	18	18.71	12
18.725	12	18.725	14	18.725	12	18.725	13
18.74	20	18.74	11	18.74	13	18.74	11
18.755	12	18.755	15	18.755	9	18.755	16
18.77	10	18.77	17	18.77	11	18.77	12
18.785	13	18.785	17	18.785	11	18.785	17
18.8	13	18.8	9	18.8	17	18.8	13
18.815	16	18.815	11	18.815	13	18.815	13
18.83	6	18.83	20	18.83	12	18.83	17
18.845	14	18.845	18	18.845	13	18.845	18
18.86	16	18.86	20	18.86	9	18.86	15
18.875	14	18.875	16	18.875	15	18.875	22
18.89	14	18.89	15	18.89	22	18.89	16
18.905	11	18.905	15	18.905	15	18.905	18
18.92	17	18.92	15	18.92	11	18.92	18
18.935	15	18.935	21	18.935	10	18.935	13
18.95	20	18.95	13	18.95	10	18.95	12
18.965	12	18.965	20	18.965	19	18.965	14
18.98	16	18.98	12	18.98	16	18.98	7
18.995	19	18.995	13	18.995	13	18.995	13
19.01	15	19.01	17	19.01	11	19.01	6
19.025	17	19.025	16	19.025	9	19.025	11
19.04	18	19.04	9	19.04	13	19.04	8
19.055	16	19.055	18	19.055	15	19.055	12
19.07	11	19.07	15	19.07	14	19.07	17
19.085	18	19.085	18	19.085	11	19.085	16
19.1	16	19.1	20	19.1	13	19.1	11
19.115	14	19.115	15	19.115	17	19.115	15
19.13	22	19.13	21	19.13	12	19.13	18
19.145	18	19.145	19	19.145	13	19.145	13
19.16	11	19.16	17	19.16	12	19.16	12
19.175	8	19.175	17	19.175	13	19.175	16
19.19	13	19.19	15	19.19	15	19.19	14
19.205	17	19.205	13	19.205	15	19.205	10
19.22	15	19.22	19	19.22	12	19.22	18
19.235	18	19.235	12	19.235	9	19.235	17
19.25	8	19.25	8	19.25	16	19.25	11
19.265	11	19.265	12	19.265	18	19.265	11
19.28	8	19.28	16	19.28	12	19.28	14
19.295	14	19.295	19	19.295	11	19.295	11
19.31	14	19.31	12	19.31	9	19.31	12
19.325	13	19.325	11	19.325	13	19.325	11
19.34	20	19.34	8	19.34	7	19.34	13
19.355	15	19.355	15	19.355	12	19.355	12
19.37	13	19.37	23	19.37	16	19.37	15
19.385	16	19.385	24	19.385	12	19.385	14
19.4	12	19.4	13	19.4	11	19.4	11
19.415	13	19.415	14	19.415	13	19.415	17
19.43	18	19.43	18	19.43	17	19.43	13
19.445	19	19.445	18	19.445	19	19.445	16
19.46	13	19.46	14	19.46	13	19.46	11
19.475	14	19.475	24	19.475	15	19.475	18
19.49	13	19.49	14	19.49	18	19.49	19
19.505	7	19.505	12	19.505	13	19.505	20
19.52	11	19.52	16	19.52	9	19.52	18
19.535	9	19.535	13	19.535	13	19.535	15
19.55	12	19.55	14	19.55	13	19.55	12
19.565	12	19.565	13	19.565	15	19.565	19
19.58	10	19.58	13	19.58	15	19.58	21
19.595	15	19.595	12	19.595	13	19.595	18
19.61	8	19.61	16	19.61	11	19.61	13
19.625	12	19.625	18	19.625	10	19.625	10
19.64	13	19.64	22	19.64	16	19.64	13
19.655	11	19.655	12	19.655	9	19.655	15
19.67	11	19.67	16	19.67	13	19.67	12
19.685	11	19.685	18	19.685	14	19.685	12
19.7	16	19.7	21	19.7	13	19.7	17
19.715	15	19.715	16	19.715	14	19.715	11
19.73	17	19.73	16	19.73	18	19.73	16
19.745	16	19.745	13	19.745	13	19.745	17
19.76	14	19.76	18	19.76	13	19.76	15
19.775	13	19.775	12	19.775	20	19.775	14
19.79	11	19.79	15	19.79	16	19.79	15
19.805	16	19.805	23	19.805	14	19.805	16
19.82	16	19.82	18	19.82	15	19.82	18
19.835	16	19.835	15	19.835	19	19.835	10
19.85	15	19.85	10	19.85	18	19.85	13
19.865	13	19.865	10	19.865	12	19.865	15
19.88	18	19.88	13	19.88	10	19.88	19
19.895	13	19.895	8	19.895	16	19.895	18
19.91	24	19.91	17	19.91	17	19.91	15
19.925	11	19.925	15	19.925	13	19.925	12
19.94	14	19.94	19	19.94	18	19.94	12
19.955	12	19.955	17	19.955	14	19.955	13
19.97	19	19.97	10	19.97	14	19.97	14
19.985	13	19.985	21	19.985	12	19.985	12
20	16	20	16	20	13	20	18
20.015	12	20.015	16	20.015	11	20.015	20
20.03	11	20.03	9	20.03	13	20.03	15
20.045	13	20.045	16	20.045	15	20.045	13
20.06	14	20.06	10	20.06	20	20.06	13
20.075	20	20.075	17	20.075	13	20.075	11
20.09	19	20.09	17	20.09	23	20.09	17
20.105	12	20.105	21	20.105	16	20.105	11
20.12	14	20.12	14	20.12	15	20.12	13
20.135	22	20.135	15	20.135	24	20.135	17
20.15	13	20.15	20	20.15	23	20.15	12
20.165	11	20.165	18	20.165	16	20.165	20
20.18	12	20.18	17	20.18	9	20.18	14
20.195	16	20.195	11	20.195	20	20.195	19
20.21	17	20.21	13	20.21	19	20.21	13
20.225	14	20.225	16	20.225	16	20.225	14
20.24	17	20.24	11	20.24	21	20.24	19
20.255	12	20.255	16	20.255	12	20.255	21
20.27	13	20.27	19	20.27	22	20.27	18
20.285	20	20.285	20	20.285	16	20.285	17
20.3	12	20.3	14	20.3	14	20.3	24
20.315	17	20.315	13	20.315	20	20.315	18
20.33	16	20.33	13	20.33	18	20.33	17
20.345	14	20.345	15	20.345	14	20.345	13
20.36	13	20.36	14	20.36	17	20.36	18
20.375	14	20.375	13	20.375	19	20.375	9
20.39	15	20.39	16	20.39	18	20.39	16
20.405	17	20.405	24	20.405	18	20.405	17
20.42	13	20.42	19	20.42	19	20.42	18
20.435	14	20.435	14	20.435	20	20.435	11
20.45	11	20.45	21	20.45	20	20.45	14
20.465	10	20.465	20	20.465	18	20.465	13
20.48	13	20.48	27	20.48	25	20.48	16
20.495	16	20.495	18	20.495	20	20.495	18
20.51	22	20.51	18	20.51	18	20.51	14
20.525	18	20.525	14	20.525	26	20.525	17
20.54	20	20.54	18	20.54	18	20.54	22
20.555	16	20.555	12	20.555	14	20.555	15
20.57	17	20.57	15	20.57	22	20.57	22
20.585	12	20.585	19	20.585	17	20.585	18
20.6	18	20.6	13	20.6	15	20.6	20
20.615	18	20.615	17	20.615	20	20.615	17
20.63	19	20.63	23	20.63	26	20.63	21
20.645	19	20.645	21	20.645	21	20.645	20
20.66	17	20.66	20	20.66	22	20.66	18
20.675	14	20.675	22	20.675	20	20.675	14
20.69	16	20.69	21	20.69	22	20.69	19
20.705	15	20.705	22	20.705	24	20.705	18
20.72	15	20.72	20	20.72	24	20.72	17
20.735	26	20.735	16	20.735	19	20.735	23
20.75	22	20.75	22	20.75	22	20.75	25
20.765	19	20.765	31	20.765	28	20.765	29
20.78	21	20.78	25	20.78	26	20.78	27
20.795	19	20.795	27	20.795	26	20.795	28
20.81	18	20.81	18	20.81	29	20.81	26
20.825	24	20.825	15	20.825	27	20.825	21
20.84	27	20.84	23	20.84	26	20.84	27
20.855	19	20.855	14	20.855	29	20.855	29
20.87	30	20.87	18	20.87	32	20.87	26
20.885	32	20.885	28	20.885	24	20.885	38
20.9	31	20.9	22	20.9	29	20.9	35
20.915	34	20.915	18	20.915	32	20.915	31
20.93	30	20.93	24	20.93	35	20.93	31
20.945	33	20.945	28	20.945	33	20.945	34
20.96	30	20.96	24	20.96	42	20.96	36
20.975	34	20.975	21	20.975	45	20.975	41
20.99	35	20.99	31	20.99	36	20.99	26
21.005	35	21.005	26	21.005	43	21.005	44
21.02	41	21.02	37	21.02	54	21.02	49
21.035	55	21.035	36	21.035	50	21.035	62
21.05	48	21.05	35	21.05	67	21.05	64
21.065	63	21.065	35	21.065	62	21.065	65
21.08	60	21.08	39	21.08	82	21.08	63
21.095	61	21.095	52	21.095	87	21.095	77
21.11	74	21.11	54	21.11	81	21.11	80
21.125	71	21.125	60	21.125	104	21.125	99
21.14	94	21.14	64	21.14	119	21.14	116
21.155	121	21.155	68	21.155	119	21.155	138
21.17	131	21.17	91	21.17	149	21.17	153
21.185	171	21.185	106	21.185	186	21.185	143
21.2	163	21.2	121	21.2	210	21.2	208
21.215	210	21.215	147	21.215	229	21.215	224
21.23	269	21.23	162	21.23	275	21.23	248
21.245	303	21.245	173	21.245	332	21.245	313
21.26	334	21.26	194	21.26	359	21.26	350
21.275	401	21.275	239	21.275	427	21.275	410
21.29	449	21.29	282	21.29	531	21.29	496
21.305	524	21.305	297	21.305	595	21.305	584
21.32	646	21.32	335	21.32	653	21.32	682
21.335	687	21.335	363	21.335	699	21.335	794
21.35	805	21.35	389	21.35	837	21.35	869
21.365	883	21.365	403	21.365	922	21.365	886
21.38	846	21.38	381	21.38	883	21.38	914
21.395	838	21.395	346	21.395	849	21.395	888
21.41	783	21.41	287	21.41	737	21.41	767
21.425	678	21.425	259	21.425	649	21.425	694
21.44	584	21.44	209	21.44	528	21.44	569
21.455	496	21.455	157	21.455	454	21.455	471
21.47	373	21.47	158	21.47	348	21.47	365
21.485	318	21.485	125	21.485	293	21.485	308
21.5	261	21.5	88	21.5	272	21.5	272
21.515	210	21.515	74	21.515	212	21.515	247
21.53	173	21.53	67	21.53	167	21.53	196
21.545	162	21.545	75	21.545	146	21.545	171
21.56	148	21.56	67	21.56	124	21.56	146
21.575	121	21.575	44	21.575	104	21.575	102
21.59	88	21.59	50	21.59	97	21.59	93
21.605	80	21.605	55	21.605	91	21.605	76
21.62	75	21.62	36	21.62	79	21.62	71
21.635	65	21.635	33	21.635	85	21.635	71
21.65	55	21.65	34	21.65	64	21.65	70
21.665	67	21.665	28	21.665	73	21.665	72
21.68	65	21.68	31	21.68	55	21.68	60
21.695	42	21.695	37	21.695	35	21.695	54
21.71	44	21.71	30	21.71	43	21.71	41
21.725	55	21.725	28	21.725	52	21.725	37
21.74	50	21.74	24	21.74	38	21.74	41
21.755	34	21.755	15	21.755	31	21.755	46
21.77	35	21.77	28	21.77	31	21.77	33
21.785	35	21.785	24	21.785	33	21.785	41
21.8	22	21.8	16	21.8	33	21.8	30
21.815	31	21.815	27	21.815	35	21.815	28
21.83	30	21.83	22	21.83	35	21.83	25
21.845	24	21.845	23	21.845	28	21.845	28
21.86	28	21.86	20	21.86	24	21.86	27
21.875	26	21.875	22	21.875	24	21.875	28
21.89	26	21.89	21	21.89	25	21.89	23
21.905	28	21.905	16	21.905	25	21.905	26
21.92	28	21.92	15	21.92	22	21.92	24
21.935	30	21.935	16	21.935	26	21.935	28
21.95	28	21.95	23	21.95	24	21.95	15
21.965	21	21.965	17	21.965	20	21.965	18
21.98	18	21.98	24	21.98	20	21.98	23
21.995	18	21.995	12	21.995	16	21.995	19
22.01	21	22.01	18	22.01	18	22.01	18
22.025	20	22.025	14	22.025	20	22.025	24
22.04	30	22.04	12	22.04	15	22.04	23
22.055	18	22.055	14	22.055	19	22.055	24
22.07	21	22.07	13	22.07	26	22.07	19
22.085	21	22.085	16	22.085	15	22.085	19
22.1	12	22.1	13	22.1	19	22.1	28
22.115	18	22.115	10	22.115	16	22.115	19
22.13	20	22.13	18	22.13	16	22.13	13
22.145	16	22.145	12	22.145	17	22.145	12
22.16	13	22.16	16	22.16	21	22.16	14
22.175	17	22.175	16	22.175	17	22.175	16
22.19	20	22.19	8	22.19	15	22.19	10
22.205	20	22.205	14	22.205	9	22.205	16
22.22	21	22.22	6	22.22	19	22.22	14
22.235	13	22.235	12	22.235	14	22.235	17
22.25	7	22.25	20	22.25	20	22.25	20
22.265	13	22.265	16	22.265	25	22.265	17
22.28	16	22.28	25	22.28	21	22.28	14
22.295	20	22.295	13	22.295	19	22.295	22
22.31	20	22.31	13	22.31	12	22.31	19
22.325	16	22.325	10	22.325	15	22.325	18
22.34	14	22.34	12	22.34	17	22.34	21
22.355	13	22.355	19	22.355	22	22.355	15
22.37	13	22.37	17	22.37	14	22.37	17
22.385	7	22.385	10	22.385	11	22.385	10
22.4	10	22.4	16	22.4	16	22.4	10
22.415	14	22.415	17	22.415	16	22.415	17
22.43	15	22.43	12	22.43	14	22.43	14
22.445	8	22.445	12	22.445	8	22.445	12
22.46	17	22.46	12	22.46	17	22.46	15
22.475	13	22.475	19	22.475	18	22.475	10
22.49	12	22.49	11	22.49	12	22.49	15
22.505	11	22.505	16	22.505	9	22.505	21
22.52	16	22.52	13	22.52	15	22.52	13
22.535	12	22.535	10	22.535	13	22.535	23
22.55	10	22.55	14	22.55	13	22.55	23
22.565	11	22.565	14	22.565	13	22.565	12
22.58	22	22.58	21	22.58	12	22.58	9
22.595	14	22.595	20	22.595	13	22.595	9
22.61	11	22.61	14	22.61	12	22.61	11
22.625	22	22.625	12	22.625	16	22.625	11
22.64	14	22.64	16	22.64	9	22.64	18
22.655	14	22.655	15	22.655	13	22.655	17
22.67	14	22.67	13	22.67	15	22.67	8
22.685	12	22.685	16	22.685	16	22.685	9
22.7	8	22.7	13	22.7	14	22.7	14
22.715	10	22.715	14	22.715	12	22.715	11
22.73	6	22.73	14	22.73	10	22.73	13
22.745	8	22.745	13	22.745	14	22.745	12
22.76	10	22.76	10	22.76	18	22.76	10
22.775	12	22.775	16	22.775	13	22.775	13
22.79	11	22.79	16	22.79	12	22.79	15
22.805	16	22.805	12	22.805	14	22.805	20
22.82	14	22.82	12	22.82	13	22.82	13
22.835	16	22.835	9	22.835	5	22.835	11
22.85	15	22.85	13	22.85	8	22.85	13
22.865	16	22.865	12	22.865	10	22.865	15
22.88	14	22.88	10	22.88	14	22.88	22
22.895	11	22.895	11	22.895	17	22.895	14
22.91	12	22.91	13	22.91	12	22.91	6
22.925	14	22.925	16	22.925	18	22.925	15
22.94	18	22.94	12	22.94	10	22.94	12
22.955	14	22.955	11	22.955	12	22.955	14
22.97	16	22.97	12	22.97	14	22.97	17
22.985	14	22.985	14	22.985	16	22.985	12
23	6	23	19	23	8	23	10
23.015	8	23.015	14	23.015	10	23.015	12
23.03	9	23.03	12	23.03	15	23.03	8
23.045	11	23.045	10	23.045	11	23.045	12
23.06	20	23.06	12	23.06	12	23.06	18
23.075	13	23.075	13	23.075	12	23.075	14
23.09	9	23.09	15	23.09	13	23.09	10
23.105	12	23.105	9	23.105	14	23.105	13
23.12	18	23.12	15	23.12	16	23.12	20
23.135	14	23.135	13	23.135	12	23.135	16
23.15	17	23.15	13	23.15	13	23.15	18
23.165	13	23.165	8	23.165	12	23.165	18
23.18	13	23.18	14	23.18	13	23.18	11
23.195	10	23.195	12	23.195	11	23.195	14
23.21	11	23.21	16	23.21	14	23.21	13
23.225	19	23.225	16	23.225	15	23.225	14
23.24	11	23.24	14	23.24	13	23.24	14
23.255	8	23.255	11	23.255	16	23.255	14
23.27	8	23.27	14	23.27	7	23.27	17
23.285	10	23.285	17	23.285	13	23.285	19
23.3	16	23.3	13	23.3	14	23.3	14
23.315	11	23.315	11	23.315	14	23.315	14
23.33	13	23.33	11	23.33	9	23.33	13
23.345	13	23.345	13	23.345	11	23.345	16
23.36	15	23.36	8	23.36	14	23.36	12
23.375	10	23.375	11	23.375	17	23.375	14
23.39	11	23.39	15	23.39	13	23.39	15
23.405	9	23.405	12	23.405	11	23.405	11
23.42	9	23.42	9	23.42	13	23.42	15
23.435	8	23.435	9	23.435	9	23.435	15
23.45	11	23.45	9	23.45	12	23.45	10
23.465	13	23.465	8	23.465	11	23.465	12
23.48	7	23.48	11	23.48	9	23.48	16
23.495	8	23.495	12	23.495	15	23.495	10
23.51	12	23.51	10	23.51	11	23.51	13
23.525	13	23.525	12	23.525	11	23.525	9
23.54	8	23.54	10	23.54	10	23.54	16
23.555	10	23.555	9	23.555	11	23.555	18
23.57	12	23.57	11	23.57	16	23.57	9
23.585	8	23.585	11	23.585	16	23.585	14
23.6	14	23.6	15	23.6	16	23.6	10
23.615	14	23.615	16	23.615	6	23.615	10
23.63	14	23.63	9	23.63	7	23.63	9
23.645	14	23.645	14	23.645	6	23.645	12
23.66	9	23.66	10	23.66	16	23.66	9
23.675	7	23.675	12	23.675	9	23.675	13
23.69	15	23.69	11	23.69	11	23.69	12
23.705	11	23.705	12	23.705	18	23.705	16
23.72	13	23.72	13	23.72	18	23.72	13
23.735	15	23.735	16	23.735	11	23.735	10
23.75	16	23.75	13	23.75	11	23.75	18
23.765	9	23.765	9	23.765	10	23.765	17
23.78	12	23.78	11	23.78	12	23.78	16
23.795	10	23.795	12	23.795	10	23.795	11
23.81	11	23.81	12	23.81	14	23.81	10
23.825	21	23.825	10	23.825	13	23.825	13
23.84	19	23.84	15	23.84	12	23.84	14
23.855	12	23.855	16	23.855	12	23.855	8
23.87	12	23.87	14	23.87	12	23.87	12
23.885	11	23.885	12	23.885	12	23.885	11
23.9	10	23.9	15	23.9	14	23.9	14
23.915	10	23.915	13	23.915	16	23.915	12
23.93	9	23.93	9	23.93	16	23.93	19
23.945	19	23.945	12	23.945	15	23.945	21
23.96	19	23.96	16	23.96	15	23.96	14
23.975	17	23.975	20	23.975	17	23.975	12
23.99	9	23.99	14	23.99	15	23.99	12
24.005	14	24.005	10	24.005	17	24.005	13
24.02	15	24.02	13	24.02	11	24.02	12
24.035	15	24.035	17	24.035	16	24.035	18
24.05	7	24.05	18	24.05	17	24.05	20
24.065	10	24.065	12	24.065	17	24.065	15
24.08	12	24.08	17	24.08	19	24.08	19
24.095	13	24.095	15	24.095	7	24.095	15
24.11	8	24.11	18	24.11	13	24.11	14
24.125	8	24.125	14	24.125	16	24.125	12
24.14	17	24.14	16	24.14	21	24.14	14
24.155	13	24.155	15	24.155	16	24.155	16
24.17	16	24.17	13	24.17	19	24.17	18
24.185	11	24.185	16	24.185	12	24.185	15
24.2	14	24.2	13	24.2	17	24.2	14
24.215	18	24.215	10	24.215	18	24.215	12
24.23	13	24.23	12	24.23	16	24.23	11
24.245	16	24.245	15	24.245	17	24.245	12
24.26	16	24.26	16	24.26	19	24.26	12
24.275	16	24.275	20	24.275	23	24.275	19
24.29	18	24.29	16	24.29	19	24.29	16
24.305	14	24.305	13	24.305	13	24.305	20
24.32	16	24.32	12	24.32	14	24.32	14
24.335	20	24.335	9	24.335	15	24.335	16
24.35	22	24.35	12	24.35	15	24.35	17
24.365	17	24.365	12	24.365	19	24.365	24
24.38	19	24.38	16	24.38	25	24.38	17
24.395	12	24.395	12	24.395	21	24.395	16
24.41	24	24.41	17	24.41	19	24.41	20
24.425	18	24.425	16	24.425	21	24.425	24
24.44	17	24.44	19	24.44	19	24.44	23
24.455	17	24.455	17	24.455	20	24.455	16
24.47	23	24.47	18	24.47	18	24.47	19
24.485	19	24.485	19	24.485	18	24.485	19
24.5	24	24.5	14	24.5	14	24.5	24
24.515	28	24.515	21	24.515	17	24.515	27
24.53	23	24.53	19	24.53	26	24.53	29
24.545	22	24.545	11	24.545	21	24.545	19
24.56	24	24.56	21	24.56	24	24.56	30
24.575	29	24.575	17	24.575	27	24.575	26
24.59	20	24.59	18	24.59	38	24.59	28
24.605	19	24.605	19	24.605	29	24.605	30
24.62	20	24.62	27	24.62	25	24.62	38
24.635	39	24.635	18	24.635	27	24.635	34
24.65	33	24.65	24	24.65	28	24.65	26
24.665	33	24.665	24	24.665	29	24.665	33
24.68	27	24.68	24	24.68	34	24.68	31
24.695	30	24.695	21	24.695	36	24.695	45
24.71	46	24.71	30	24.71	36	24.71	42
24.725	37	24.725	22	24.725	47	24.725	30
24.74	34	24.74	16	24.74	48	24.74	38
24.755	35	24.755	23	24.755	45	24.755	41
24.77	42	24.77	33	24.77	48	24.77	44
24.785	42	24.785	32	24.785	44	24.785	38
24.8	55	24.8	37	24.8	46	24.8	48
24.815	55	24.815	32	24.815	66	24.815	55
24.83	73	24.83	37	24.83	70	24.83	54
24.845	65	24.845	44	24.845	65	24.845	76
24.86	79	24.86	34	24.86	79	24.86	81
24.875	84	24.875	40	24.875	78	24.875	90
24.89	79	24.89	43	24.89	99	24.89	106
24.905	101	24.905	68	24.905	104	24.905	108
24.92	110	24.92	53	24.92	112	24.92	104
24.935	143	24.935	65	24.935	148	24.935	121
24.95	169	24.95	90	24.95	164	24.95	159
24.965	171	24.965	102	24.965	190	24.965	193
24.98	207	24.98	130	24.98	242	24.98	206
24.995	207	24.995	145	24.995	254	24.995	277
25.01	271	25.01	170	25.01	335	25.01	319
25.025	295	25.025	207	25.025	370	25.025	347
25.04	385	25.04	229	25.04	420	25.04	403
25.055	466	25.055	266	25.055	469	25.055	476
25.07	584	25.07	314	25.07	585	25.07	530
25.085	610	25.085	322	25.085	628	25.085	609
25.1	702	25.1	324	25.1	680	25.1	665
25.115	728	25.115	334	25.115	730	25.115	709
25.13	726	25.13	299	25.13	742	25.13	741
25.145	709	25.145	274	25.145	648	25.145	687
25.16	629	25.16	223	25.16	618	25.16	618
25.175	570	25.175	200	25.175	515	25.175	543
25.19	436	25.19	166	25.19	436	25.19	433
25.205	354	25.205	127	25.205	339	25.205	380
25.22	322	25.22	117	25.22	288	25.22	306
25.235	233	25.235	98	25.235	263	25.235	262
25.25	198	25.25	84	25.25	223	25.25	220
25.265	166	25.265	71	25.265	174	25.265	178
25.28	142	25.28	55	25.28	157	25.28	154
25.295	126	25.295	58	25.295	127	25.295	142
25.31	114	25.31	58	25.31	107	25.31	128
25.325	103	25.325	45	25.325	101	25.325	99
25.34	93	25.34	34	25.34	106	25.34	81
25.355	78	25.355	40	25.355	71	25.355	66
25.37	79	25.37	41	25.37	60	25.37	67
25.385	62	25.385	30	25.385	64	25.385	88
25.4	43	25.4	38	25.4	69	25.4	59
25.415	43	25.415	26	25.415	55	25.415	50
25.43	42	25.43	20	25.43	48	25.43	49
25.445	34	25.445	24	25.445	61	25.445	44
25.46	20	25.46	32	25.46	56	25.46	39
25.475	30	25.475	24	25.475	37	25.475	39
25.49	38	25.49	30	25.49	42	25.49	38
25.505	35	25.505	20	25.505	42	25.505	32
25.52	40	25.52	25	25.52	39	25.52	29
25.535	31	25.535	26	25.535	42	25.535	27
25.55	32	25.55	15	25.55	35	25.55	24
25.565	27	25.565	20	25.565	32	25.565	35
25.58	21	25.58	25	25.58	33	25.58	30
25.595	20	25.595	17	25.595	25	25.595	24
25.61	24	25.61	21	25.61	23	25.61	30
25.625	23	25.625	21	25.625	26	25.625	27
25.64	18	25.64	15	25.64	30	25.64	32
25.655	29	25.655	13	25.655	38	25.655	25
25.67	34	25.67	7	25.67	25	25.67	23
25.685	23	25.685	16	25.685	29	25.685	20
25.7	14	25.7	17	25.7	30	25.7	21
25.715	20	25.715	18	25.715	22	25.715	18
25.73	16	25.73	13	25.73	21	25.73	21
25.745	15	25.745	16	25.745	15	25.745	27
25.76	17	25.76	13	25.76	24	25.76	25
25.775	16	25.775	18	25.775	22	25.775	23
25.79	23	25.79	13	25.79	22	25.79	24
25.805	19	25.805	10	25.805	24	25.805	20
25.82	20	25.82	14	25.82	21	25.82	20
25.835	30	25.835	13	25.835	18	25.835	19
25.85	22	25.85	17	25.85	23	25.85	16
25.865	21	25.865	14	25.865	19	25.865	24
25.88	26	25.88	15	25.88	22	25.88	16
25.895	21	25.895	22	25.895	17	25.895	19
25.91	16	25.91	18	25.91	24	25.91	23
25.925	17	25.925	19	25.925	26	25.925	16
25.94	25	25.94	16	25.94	17	25.94	22
25.955	23	25.955	13	25.955	25	25.955	21
25.97	31	25.97	15	25.97	20	25.97	19
25.985	24	25.985	11	25.985	30	25.985	23
26	17	26	18	26	34	26	24
26.015	21	26.015	21	26.015	31	26.015	29
26.03	30	26.03	23	26.03	30	26.03	33
26.045	31	26.045	21	26.045	32	26.045	41
26.06	27	26.06	34	26.06	32	26.06	32
26.075	39	26.075	29	26.075	33	26.075	38
26.09	38	26.09	28	26.09	48	26.09	40
26.105	37	26.105	35	26.105	53	26.105	50
26.12	45	26.12	32	26.12	55	26.12	63
26.135	60	26.135	39	26.135	74	26.135	64
26.15	72	26.15	45	26.15	77	26.15	71
26.165	80	26.165	51	26.165	83	26.165	75
26.18	104	26.18	52	26.18	97	26.18	83
26.195	113	26.195	71	26.195	104	26.195	93
26.21	124	26.21	71	26.21	131	26.21	122
26.225	127	26.225	69	26.225	118	26.225	128
26.24	136	26.24	77	26.24	127	26.24	152
26.255	135	26.255	82	26.255	145	26.255	164
26.27	132	26.27	63	26.27	151	26.27	144
26.285	144	26.285	60	26.285	150	26.285	156
26.3	121	26.3	47	26.3	130	26.3	128
26.315	100	26.315	46	26.315	114	26.315	106
26.33	86	26.33	44	26.33	94	26.33	99
26.345	79	26.345	34	26.345	79	26.345	88
26.36	68	26.36	29	26.36	71	26.36	64
26.375	45	26.375	36	26.375	62	26.375	47
26.39	41	26.39	22	26.39	50	26.39	54
26.405	34	26.405	19	26.405	44	26.405	46
26.42	40	26.42	17	26.42	38	26.42	33
26.435	32	26.435	22	26.435	35	26.435	39
26.45	30	26.45	20	26.45	25	26.45	29
26.465	24	26.465	11	26.465	23	26.465	28
26.48	20	26.48	19	26.48	20	26.48	24
26.495	18	26.495	18	26.495	23	26.495	26
26.51	19	26.51	16	26.51	19	26.51	23
26.525	18	26.525	13	26.525	17	26.525	25
26.54	17	26.54	20	26.54	20	26.54	24
26.555	17	26.555	18	26.555	24	26.555	21
26.57	22	26.57	16	26.57	16	26.57	15
26.585	16	26.585	13	26.585	23	26.585	22
26.6	18	26.6	17	26.6	12	26.6	17
26.615	18	26.615	13	26.615	13	26.615	14
26.63	20	26.63	14	26.63	11	26.63	14
26.645	15	26.645	8	26.645	18	26.645	18
26.66	11	26.66	15	26.66	14	26.66	18
26.675	15	26.675	9	26.675	13	26.675	20
26.69	14	26.69	11	26.69	14	26.69	11
26.705	17	26.705	8	26.705	14	26.705	14
26.72	17	26.72	8	26.72	8	26.72	12
26.735	15	26.735	10	26.735	17	26.735	14
26.75	12	26.75	7	26.75	12	26.75	18
26.765	15	26.765	11	26.765	16	26.765	15
26.78	17	26.78	8	26.78	19	26.78	12
26.795	15	26.795	11	26.795	16	26.795	12
26.81	12	26.81	13	26.81	16	26.81	16
26.825	9	26.825	12	26.825	10	26.825	9
26.84	6	26.84	8	26.84	14	26.84	12
26.855	11	26.855	10	26.855	11	26.855	13
26.87	13	26.87	15	26.87	15	26.87	18
26.885	8	26.885	14	26.885	9	26.885	12
26.9	16	26.9	12	26.9	14	26.9	15
26.915	15	26.915	11	26.915	18	26.915	21
26.93	12	26.93	11	26.93	13	26.93	11
26.945	12	26.945	10	26.945	14	26.945	6
26.96	13	26.96	12	26.96	11	26.96	5
26.975	9	26.975	8	26.975	10	26.975	8
26.99	7	26.99	10	26.99	5	26.99	17
27.005	4	27.005	10	27.005	8	27.005	12
27.02	7	27.02	11	27.02	11	27.02	10
27.035	11	27.035	8	27.035	7	27.035	11
27.05	12	27.05	12	27.05	12	27.05	11
27.065	7	27.065	8	27.065	10	27.065	8
27.08	13	27.08	9	27.08	8	27.08	9
27.095	13	27.095	10	27.095	11	27.095	14
27.11	10	27.11	6	27.11	12	27.11	9
27.125	10	27.125	15	27.125	9	27.125	13
27.14	11	27.14	11	27.14	16	27.14	14
27.155	10	27.155	9	27.155	14	27.155	11
27.17	13	27.17	15	27.17	9	27.17	13
27.185	7	27.185	7	27.185	11	27.185	12
27.2	13	27.2	15	27.2	6	27.2	8
27.215	9	27.215	17	27.215	9	27.215	8
27.23	12	27.23	13	27.23	13	27.23	13
27.245	10	27.245	9	27.245	11	27.245	11
27.26	3	27.26	9	27.26	10	27.26	11
27.275	11	27.275	13	27.275	11	27.275	10
27.29	13	27.29	17	27.29	13	27.29	10
27.305	15	27.305	7	27.305	7	27.305	9
27.32	11	27.32	9	27.32	11	27.32	14
27.335	9	27.335	13	27.335	9	27.335	10
27.35	11	27.35	11	27.35	13	27.35	9
27.365	16	27.365	11	27.365	5	27.365	10
27.38	11	27.38	8	27.38	8	27.38	8
27.395	11	27.395	12	27.395	6	27.395	14
27.41	8	27.41	12	27.41	9	27.41	12
27.425	8	27.425	16	27.425	8	27.425	13
27.44	8	27.44	13	27.44	12	27.44	13
27.455	13	27.455	13	27.455	11	27.455	11
27.47	7	27.47	8	27.47	11	27.47	8
27.485	11	27.485	9	27.485	11	27.485	9
27.5	10	27.5	9	27.5	14	27.5	10
27.515	9	27.515	10	27.515	12	27.515	9
27.53	11	27.53	12	27.53	9	27.53	9
27.545	18	27.545	6	27.545	9	27.545	7
27.56	7	27.56	6	27.56	8	27.56	8
27.575	10	27.575	10	27.575	11	27.575	7
27.59	14	27.59	13	27.59	12	27.59	10
27.605	9	27.605	9	27.605	15	27.605	9
27.62	4	27.62	13	27.62	9	27.62	14
27.635	8	27.635	11	27.635	6	27.635	13
27.65	8	27.65	8	27.65	8	27.65	7
27.665	13	27.665	9	27.665	10	27.665	7
27.68	8	27.68	11	27.68	12	27.68	13
27.695	9	27.695	10	27.695	13	27.695	11
27.71	6	27.71	7	27.71	9	27.71	10
27.725	11	27.725	7	27.725	9	27.725	8
27.74	13	27.74	17	27.74	7	27.74	11
27.755	10	27.755	11	27.755	7	27.755	13
27.77	8	27.77	10	27.77	11	27.77	10
27.785	7	27.785	11	27.785	13	27.785	10
27.8	9	27.8	14	27.8	7	27.8	15
27.815	8	27.815	6	27.815	14	27.815	11
27.83	9	27.83	11	27.83	15	27.83	11
27.845	15	27.845	11	27.845	9	27.845	12
27.86	10	27.86	12	27.86	12	27.86	16
27.875	7	27.875	15	27.875	12	27.875	11
27.89	8	27.89	16	27.89	9	27.89	12
27.905	10	27.905	14	27.905	14	27.905	11
27.92	13	27.92	15	27.92	10	27.92	10
27.935	12	27.935	9	27.935	12	27.935	10
27.95	8	27.95	12	27.95	13	27.95	5
27.965	14	27.965	8	27.965	7	27.965	10
27.98	5	27.98	10	27.98	12	27.98	9
27.995	8	27.995	12	27.995	13	27.995	12
28.01	12	28.01	12	28.01	10	28.01	15
28.025	9	28.025	12	28.025	8	28.025	13
28.04	8	28.04	12	28.04	10	28.04	12
28.055	13	28.055	10	28.055	10	28.055	14
28.07	8	28.07	15	28.07	14	28.07	8
28.085	9	28.085	11	28.085	15	28.085	10
28.1	7	28.1	4	28.1	12	28.1	11
28.115	6	28.115	8	28.115	12	28.115	11
28.13	6	28.13	11	28.13	12	28.13	14
28.145	10	28.145	11	28.145	4	28.145	12
28.16	8	28.16	8	28.16	7	28.16	14
28.175	10	28.175	10	28.175	10	28.175	12
28.19	10	28.19	15	28.19	14	28.19	13
28.205	7	28.205	14	28.205	11	28.205	13
28.22	4	28.22	11	28.22	10	28.22	13
28.235	8	28.235	9	28.235	12	28.235	10
28.25	9	28.25	11	28.25	7	28.25	15
28.265	9	28.265	11	28.265	14	28.265	19
28.28	5	28.28	8	28.28	16	28.28	18
28.295	11	28.295	8	28.295	12	28.295	12
28.31	10	28.31	13	28.31	13	28.31	6
28.325	9	28.325	13	28.325	8	28.325	9
28.34	12	28.34	11	28.34	17	28.34	11
28.355	10	28.355	12	28.355	9	28.355	14
28.37	10	28.37	13	28.37	14	28.37	12
28.385	12	28.385	20	28.385	17	28.385	19
28.4	13	28.4	18	28.4	16	28.4	12
28.415	8	28.415	9	28.415	13	28.415	12
28.43	9	28.43	11	28.43	10	28.43	9
28.445	8	28.445	8	28.445	10	28.445	10
28.46	13	28.46	8	28.46	12	28.46	13
28.475	10	28.475	7	28.475	12	28.475	13
28.49	6	28.49	16	28.49	12	28.49	15
28.505	5	28.505	13	28.505	11	28.505	16
28.52	6	28.52	7	28.52	12	28.52	10
28.535	7	28.535	10	28.535	10	28.535	10
28.55	10	28.55	11	28.55	12	28.55	11
28.565	17	28.565	7	28.565	14	28.565	15
28.58	12	28.58	7	28.58	14	28.58	10
28.595	12	28.595	11	28.595	17	28.595	14
28.61	11	28.61	9	28.61	14	28.61	12
28.625	13	28.625	12	28.625	10	28.625	15
28.64	9	28.64	8	28.64	15	28.64	10
28.655	9	28.655	6	28.655	10	28.655	8
28.67	12	28.67	11	28.67	11	28.67	13
28.685	9	28.685	6	28.685	9	28.685	12
28.7	6	28.7	5	28.7	11	28.7	9
28.715	7	28.715	10	28.715	14	28.715	7
28.73	14	28.73	9	28.73	11	28.73	11
28.745	15	28.745	12	28.745	10	28.745	15
28.76	10	28.76	16	28.76	10	28.76	5
28.775	8	28.775	11	28.775	12	28.775	11
28.79	10	28.79	8	28.79	9	28.79	11
28.805	9	28.805	10	28.805	5	28.805	12
28.82	7	28.82	11	28.82	11	28.82	11
28.835	9	28.835	10	28.835	9	28.835	14
28.85	11	28.85	9	28.85	8	28.85	17
28.865	11	28.865	7	28.865	6	28.865	11
28.88	11	28.88	14	28.88	9	28.88	13
28.895	8	28.895	14	28.895	8	28.895	13
28.91	7	28.91	14	28.91	7	28.91	16
28.925	11	28.925	13	28.925	5	28.925	12
28.94	12	28.94	11	28.94	11	28.94	7
28.955	8	28.955	9	28.955	7	28.955	8
28.97	5	28.97	11	28.97	9	28.97	10
28.985	12	28.985	11	28.985	6	28.985	9
29	9	29	15	29	9	29	15
29.015	10	29.015	9	29.015	9	29.015	12
29.03	6	29.03	8	29.03	15	29.03	9
29.045	10	29.045	10	29.045	9	29.045	12
29.06	16	29.06	9	29.06	10	29.06	9
29.075	13	29.075	13	29.075	10	29.075	8
29.09	11	29.09	12	29.09	8	29.09	12
29.105	10	29.105	7	29.105	9	29.105	10
29.12	7	29.12	7	29.12	9	29.12	9
29.135	8	29.135	5	29.135	12	29.135	7
29.15	8	29.15	4	29.15	14	29.15	10
29.165	7	29.165	8	29.165	14	29.165	10
29.18	7	29.18	9	29.18	9	29.18	14
29.195	9	29.195	10	29.195	7	29.195	7
29.21	8	29.21	6	29.21	13	29.21	11
29.225	5	29.225	12	29.225	8	29.225	14
29.24	11	29.24	10	29.24	5	29.24	8
29.255	11	29.255	9	29.255	8	29.255	12
29.27	10	29.27	18	29.27	6	29.27	11
29.285	7	29.285	10	29.285	9	29.285	12
29.3	5	29.3	5	29.3	6	29.3	9
29.315	6	29.315	12	29.315	9	29.315	4
29.33	9	29.33	12	29.33	9	29.33	9
29.345	11	29.345	15	29.345	9	29.345	9
29.36	9	29.36	11	29.36	14	29.36	9
29.375	8	29.375	11	29.375	11	29.375	13
29.39	10	29.39	10	29.39	8	29.39	9
29.405	10	29.405	13	29.405	12	29.405	9
29.42	10	29.42	12	29.42	9	29.42	13
29.435	9	29.435	12	29.435	11	29.435	12
29.45	11	29.45	11	29.45	10	29.45	7
29.465	11	29.465	7	29.465	9	29.465	11
29.48	15	29.48	13	29.48	5	29.48	8
29.495	8	29.495	12	29.495	9	29.495	10
29.51	7	29.51	19	29.51	15	29.51	14
29.525	7	29.525	12	29.525	16	29.525	13
29.54	5	29.54	5	29.54	9	29.54	15
29.555	10	29.555	6	29.555	9	29.555	16
29.57	11	29.57	11	29.57	14	29.57	11
29.585	13	29.585	7	29.585	12	29.585	9
29.6	11	29.6	9	29.6	14	29.6	12
29.615	10	29.615	8	29.615	11	29.615	11
29.63	13	29.63	10	29.63	11	29.63	9
29.645	13	29.645	8	29.645	12	29.645	9
29.66	14	29.66	10	29.66	9	29.66	8
29.675	9	29.675	8	29.675	7	29.675	9
29.69	10	29.69	10	29.69	13	29.69	5
29.705	9	29.705	8	29.705	13	29.705	12
29.72	13	29.72	12	29.72	9	29.72	13
29.735	9	29.735	11	29.735	13	29.735	12
29.75	6	29.75	5	29.75	12	29.75	9
29.765	10	29.765	12	29.765	11	29.765	7
29.78	10	29.78	10	29.78	15	29.78	9
29.795	9	29.795	13	29.795	11	29.795	11
29.81	10	29.81	7	29.81	10	29.81	11
29.825	14	29.825	10	29.825	8	29.825	12
29.84	18	29.84	9	29.84	7	29.84	18
29.855	14	29.855	12	29.855	15	29.855	11
29.87	12	29.87	10	29.87	11	29.87	10
29.885	11	29.885	14	29.885	9	29.885	19
29.9	11	29.9	8	29.9	13	29.9	15
29.915	15	29.915	10	29.915	18	29.915	16
29.93	14	29.93	12	29.93	13	29.93	12
29.945	7	29.945	15	29.945	13	29.945	12
29.96	13	29.96	13	29.96	16	29.96	12
29.975	9	29.975	16	29.975	16	29.975	13
29.99	15	29.99	12	29.99	15	29.99	15
30.005	14	30.005	18	30.005	16	30.005	15
30.02	16	30.02	12	30.02	7	30.02	14
30.035	17	30.035	9	30.035	16	30.035	15
30.05	13	30.05	13	30.05	16	30.05	19
30.065	21	30.065	21	30.065	17	30.065	18
30.08	20	30.08	11	30.08	17	30.08	13
30.095	17	30.095	16	30.095	15	30.095	24
30.11	17	30.11	14	30.11	19	30.11	18
30.125	23	30.125	13	30.125	15	30.125	22
30.14	20	30.14	14	30.14	18	30.14	24
30.155	21	30.155	12	30.155	23	30.155	15
30.17	19	30.17	16	30.17	17	30.17	26
30.185	25	30.185	15	30.185	22	30.185	20
30.2	25	30.2	22	30.2	27	30.2	26
30.215	27	30.215	17	30.215	35	30.215	40
30.23	24	30.23	18	30.23	35	30.23	41
30.245	28	30.245	31	30.245	37	30.245	39
30.26	35	30.26	36	30.26	49	30.26	45
30.275	42	30.275	33	30.275	50	30.275	46
30.29	48	30.29	33	30.29	61	30.29	45
30.305	60	30.305	31	30.305	71	30.305	64
30.32	66	30.32	45	30.32	64	30.32	68
30.335	78	30.335	56	30.335	76	30.335	79
30.35	103	30.35	73	30.35	93	30.35	100
30.365	102	30.365	63	30.365	105	30.365	125
30.38	124	30.38	72	30.38	135	30.38	121
30.395	132	30.395	62	30.395	138	30.395	141
30.41	123	30.41	73	30.41	135	30.41	136
30.425	133	30.425	76	30.425	123	30.425	134
30.44	114	30.44	64	30.44	127	30.44	120
30.455	118	30.455	50	30.455	111	30.455	114
30.47	112	30.47	40	30.47	105	30.47	88
30.485	90	30.485	36	30.485	91	30.485	83
30.5	83	30.5	29	30.5	72	30.5	72
30.515	67	30.515	40	30.515	57	30.515	61
30.53	56	30.53	23	30.53	52	30.53	57
30.545	41	30.545	22	30.545	55	30.545	54
30.56	42	30.56	18	30.56	48	30.56	41
30.575	42	30.575	18	30.575	42	30.575	38
30.59	33	30.59	16	30.59	35	30.59	41
30.605	32	30.605	20	30.605	22	30.605	30
30.62	23	30.62	18	30.62	33	30.62	27
30.635	23	30.635	13	30.635	27	30.635	24
30.65	15	30.65	13	30.65	21	30.65	16
30.665	24	30.665	10	30.665	22	30.665	21
30.68	20	30.68	10	30.68	19	30.68	20
30.695	15	30.695	14	30.695	19	30.695	20
30.71	22	30.71	10	30.71	20	30.71	24
30.725	22	30.725	15	30.725	16	30.725	19
30.74	14	30.74	7	30.74	18	30.74	14
30.755	19	30.755	16	30.755	20	30.755	16
30.77	9	30.77	10	30.77	19	30.77	15
30.785	11	30.785	8	30.785	16	30.785	14
30.8	16	30.8	10	30.8	13	30.8	13
30.815	13	30.815	8	30.815	14	30.815	11
30.83	11	30.83	15	30.83	10	30.83	14
30.845	11	30.845	13	30.845	10	30.845	11
30.86	13	30.86	13	30.86	17	30.86	9
30.875	11	30.875	9	30.875	13	30.875	14
30.89	10	30.89	14	30.89	13	30.89	12
30.905	10	30.905	11	30.905	11	30.905	12
30.92	9	30.92	17	30.92	12	30.92	14
30.935	7	30.935	10	30.935	8	30.935	14
30.95	11	30.95	11	30.95	12	30.95	10
30.965	9	30.965	13	30.965	12	30.965	18
30.98	8	30.98	11	30.98	13	30.98	11
30.995	14	30.995	13	30.995	14	30.995	12
31.01	9	31.01	9	31.01	12	31.01	12
31.025	12	31.025	11	31.025	11	31.025	13
31.04	12	31.04	13	31.04	9	31.04	17
31.055	12	31.055	9	31.055	12	31.055	6
31.07	13	31.07	6	31.07	8	31.07	9
31.085	11	31.085	9	31.085	10	31.085	5
31.1	9	31.1	10	31.1	13	31.1	10
31.115	7	31.115	13	31.115	11	31.115	15
31.13	6	31.13	12	31.13	10	31.13	13
31.145	13	31.145	8	31.145	12	31.145	5
31.16	11	31.16	10	31.16	7	31.16	12
31.175	9	31.175	5	31.175	13	31.175	8
31.19	16	31.19	8	31.19	10	31.19	10
31.205	15	31.205	12	31.205	17	31.205	11
31.22	11	31.22	9	31.22	12	31.22	6
31.235	7	31.235	10	31.235	13	31.235	11
31.25	5	31.25	12	31.25	13	31.25	11
31.265	6	31.265	14	31.265	9	31.265	9
31.28	9	31.28	15	31.28	15	31.28	10
31.295	10	31.295	14	31.295	12	31.295	7
31.31	16	31.31	4	31.31	9	31.31	13
31.325	15	31.325	7	31.325	12	31.325	9
31.34	13	31.34	10	31.34	10	31.34	8
31.355	13	31.355	14	31.355	8	31.355	10
31.37	9	31.37	10	31.37	8	31.37	7
31.385	12	31.385	7	31.385	12	31.385	9
31.4	9	31.4	6	31.4	7	31.4	9
31.415	5	31.415	11	31.415	9	31.415	11
31.43	8	31.43	11	31.43	11	31.43	13
31.445	10	31.445	7	31.445	14	31.445	9
31.46	9	31.46	11	31.46	13	31.46	8
31.475	5	31.475	8	31.475	5	31.475	9
31.49	9	31.49	12	31.49	13	31.49	12
31.505	10	31.505	14	31.505	8	31.505	13
31.52	10	31.52	15	31.52	7	31.52	10
31.535	6	31.535	11	31.535	5	31.535	10
31.55	9	31.55	10	31.55	9	31.55	16
31.565	11	31.565	12	31.565	9	31.565	10
31.58	5	31.58	8	31.58	7	31.58	12
31.595	8	31.595	10	31.595	10	31.595	7
31.61	13	31.61	8	31.61	8	31.61	15
31.625	15	31.625	9	31.625	10	31.625	11
31.64	12	31.64	10	31.64	14	31.64	9
31.655	8	31.655	12	31.655	10	31.655	14
31.67	8	31.67	13	31.67	12	31.67	7
31.685	6	31.685	11	31.685	16	31.685	9
31.7	7	31.7	17	31.7	9	31.7	8
31.715	14	31.715	12	31.715	11	31.715	13
31.73	15	31.73	7	31.73	13	31.73	14
31.745	9	31.745	10	31.745	12	31.745	10
31.76	10	31.76	13	31.76	11	31.76	13
31.775	16	31.775	10	31.775	6	31.775	18
31.79	10	31.79	8	31.79	7	31.79	15
31.805	6	31.805	8	31.805	10	31.805	9
31.82	11	31.82	10	31.82	7	31.82	8
31.835	10	31.835	10	31.835	6	31.835	11
31.85	8	31.85	10	31.85	7	31.85	12
31.865	8	31.865	11	31.865	18	31.865	8
31.88	7	31.88	12	31.88	17	31.88	9
31.895	8	31.895	17	31.895	9	31.895	16
31.91	9	31.91	12	31.91	9	31.91	12
31.925	7	31.925	10	31.925	8	31.925	13
31.94	6	31.94	13	31.94	12	31.94	9
31.955	7	31.955	16	31.955	7	31.955	11
31.97	9	31.97	11	31.97	15	31.97	11
31.985	5	31.985	9	31.985	13	31.985	10
32	6	32	8	32	12	32	6
32.015	10	32.015	13	32.015	9	32.015	8
32.03	5	32.03	14	32.03	5	32.03	9
32.045	8	32.045	7	32.045	9	32.045	8
32.06	9	32.06	10	32.06	8	32.06	13
32.075	7	32.075	10	32.075	10	32.075	12
32.09	17	32.09	11	32.09	13	32.09	9
32.105	9	32.105	16	32.105	13	32.105	10
32.12	8	32.12	15	32.12	11	32.12	8
32.135	9	32.135	14	32.135	8	32.135	16
32.15	8	32.15	8	32.15	10	32.15	14
32.165	10	32.165	6	32.165	10	32.165	13
32.18	12	32.18	7	32.18	9	32.18	13
32.195	10	32.195	11	32.195	9	32.195	10
32.21	11	32.21	9	32.21	10	32.21	8
32.225	8	32.225	8	32.225	13	32.225	9
32.24	11	32.24	11	32.24	9	32.24	6
32.255	7	32.255	9	32.255	9	32.255	16
32.27	9	32.27	10	32.27	8	32.27	11
32.285	11	32.285	12	32.285	13	32.285	15
32.3	14	32.3	11	32.3	12	32.3	10
32.315	7	32.315	11	32.315	14	32.315	12
32.33	8	32.33	12	32.33	9	32.33	12
32.345	8	32.345	7	32.345	9	32.345	12
32.36	14	32.36	7	32.36	8	32.36	13
32.375	10	32.375	9	32.375	13	32.375	12
32.39	13	32.39	11	32.39	14	32.39	10
32.405	10	32.405	10	32.405	8	32.405	12
32.42	6	32.42	11	32.42	8	32.42	11
32.435	10	32.435	7	32.435	10	32.435	9
32.45	12	32.45	8	32.45	10	32.45	8
32.465	12	32.465	13	32.465	10	32.465	14
32.48	7	32.48	16	32.48	13	32.48	13
32.495	7	32.495	14	32.495	13	32.495	16
32.51	11	32.51	8	32.51	12	32.51	12
32.525	8	32.525	11	32.525	15	32.525	17
32.54	17	32.54	10	32.54	14	32.54	15
32.555	11	32.555	14	32.555	17	32.555	14
32.57	9	32.57	13	32.57	12	32.57	11
32.585	12	32.585	14	32.585	10	32.585	17
32.6	16	32.6	14	32.6	11	32.6	12
32.615	10	32.615	13	32.615	10	32.615	18
32.63	16	32.63	10	32.63	13	32.63	12
32.645	13	32.645	16	32.645	17	32.645	13
32.66	9	32.66	10	32.66	16	32.66	12
32.675	12	32.675	11	32.675	19	32.675	17
32.69	17	32.69	12	32.69	17	32.69	21
32.705	14	32.705	15	32.705	18	32.705	19
32.72	17	32.72	14	32.72	19	32.72	19
32.735	14	32.735	16	32.735	15	32.735	18
32.75	15	32.75	13	32.75	20	32.75	16
32.765	20	32.765	18	32.765	15	32.765	17
32.78	20	32.78	19	32.78	18	32.78	18
32.795	22	32.795	15	32.795	16	32.795	16
32.81	16	32.81	16	32.81	15	32.81	24
32.825	21	32.825	18	32.825	23	32.825	25
32.84	17	32.84	16	32.84	25	32.84	20
32.855	21	32.855	11	32.855	27	32.855	25
32.87	28	32.87	18	32.87	15	32.87	24
32.885	24	32.885	17	32.885	26	32.885	21
32.9	21	32.9	15	32.9	22	32.9	24
32.915	25	32.915	20	32.915	22	32.915	31
32.93	24	32.93	18	32.93	32	32.93	30
32.945	32	32.945	21	32.945	33	32.945	34
[truncated: 137 more rows]

## Sheet: Fig.2b
CeO2.spc	--	Au-CeO2-RT.spc	--	Au-CeO2-300C.spc	--	Au-CeO2-500C.spc	--
Wavelength nm.	--	Wavelength nm.	--	Wavelength nm.	--	Wavelength nm.	--
300	84.814	300	83.641	300	83.745	300	83.861
301	84.093	301	83.412	301	83.826	301	82.556
302	84.848	302	82.944	302	83.864	302	82.829
303	84.016	303	82.822	303	83.589	303	84.093
304	83.368	304	83.704	304	82.993	304	84.052
305	83.098	305	84.108	305	82.654	305	83.658
306	84.474	306	84.729	306	83.032	306	83.821
307	86.469	307	84.973	307	84.172	307	84.036
308	84.465	308	84.262	308	84.5	308	84.216
309	83.943	309	83.344	309	83.446	309	84.476
310	84.47	310	82.945	310	83.801	310	83.943
311	83.765	311	83.557	311	83.514	311	82.639
312	83.601	312	83.423	312	83.147	312	83.235
313	83.188	313	83.348	313	83.961	313	83.586
314	83.543	314	84.196	314	84.38	314	83.934
315	84.311	315	84.242	315	83.916	315	84.97
316	84.731	316	84.164	316	84.064	316	84.477
317	84.55	317	83.942	317	84.407	317	83.786
318	83.968	318	83.725	318	83.569	318	83.684
319	83.925	319	84.723	319	83.138	319	83.951
320	83.905	320	83.763	320	83.397	320	83.815
321	83.846	321	83.051	321	83.409	321	83.177
322	83.733	322	84.393	322	83.804	322	83.125
323	83.911	323	83.946	323	84.137	323	82.814
324	84.39	324	83.856	324	83.765	324	82.568
325	84.152	325	84.514	325	83.421	325	82.707
326	83.571	326	84.286	326	83.528	326	83.16
327	83.405	327	83.83	327	83.6	327	83.632
328	83.578	328	83.342	328	83.624	328	83.08
329	83.881	329	83.278	329	83.17	329	83.299
330	83.611	330	83.615	330	83.234	330	83.383
331	83.104	331	83.781	331	83.389	331	82.832
332	82.718	332	83.81	332	83.138	332	82.498
333	82.932	333	84.169	333	83.275	333	83.066
334	83.58	334	84.195	334	83.701	334	83.318
335	83.308	335	83.835	335	83.731	335	83.083
336	83.13	336	83.646	336	82.939	336	83.2
337	83.336	337	83.223	337	82.401	337	82.785
338	83.014	338	82.932	338	82.503	338	82.603
339	82.872	339	83.434	339	83.069	339	82.785
340	83.104	340	83.572	340	83.484	340	82.904
341	83.118	341	83.504	341	83.02	341	82.782
342	83.02	342	83.078	342	83.131	342	82.68
343	82.764	343	82.698	343	83.252	343	82.404
344	82.814	344	82.851	344	82.814	344	82.373
345	82.939	345	82.922	345	82.602	345	82.941
346	82.838	346	83.188	346	82.779	346	83.014
347	82.951	347	83.197	347	83.2	347	82.921
348	82.899	348	83.415	348	83.26	348	82.895
349	82.947	349	83.752	349	83.07	349	82.553
350	82.933	350	83.325	350	82.739	350	82.495
351	82.947	351	83.012	351	82.594	351	82.796
352	82.919	352	83.055	352	82.689	352	82.965
353	82.468	353	82.805	353	82.779	353	82.729
354	82.219	354	82.794	354	82.803	354	82.233
355	82.477	355	82.776	355	82.367	355	82.358
356	82.397	356	82.434	356	82.034	356	82.523
357	81.894	357	82.39	357	82.318	357	82.524
358	81.767	358	82.812	358	82.503	358	82.251
359	81.758	359	82.677	359	82.234	359	81.868
360	81.477	360	82.097	360	81.679	360	81.956
361	81.168	361	82.059	361	81.551	361	81.781
362	81.084	362	81.987	362	81.427	362	81.535
363	80.995	363	81.79	363	81.345	363	81.4
364	81.241	364	81.731	364	81.575	364	81.355
365	81.534	365	82.071	365	81.799	365	81.725
366	81.676	366	82.31	366	82.141	366	82.101
367	81.628	367	82.135	367	82.129	367	82.071
368	81.291	368	82.211	368	81.931	368	81.894
369	80.981	369	82.22	369	81.956	369	81.673
370	80.717	370	81.886	370	82.005	370	81.747
371	80.647	371	81.714	371	81.792	371	81.827
372	80.38	372	81.83	372	81.445	372	81.59
373	80.003	373	81.902	373	81.323	373	81.433
374	79.852	374	81.511	374	81.335	374	81.293
375	79.663	375	81.252	375	81.184	375	81.145
376	79.361	376	81.268	376	80.984	376	81.035
377	78.995	377	81.352	377	80.919	377	80.931
378	78.735	378	81.285	378	80.923	378	80.927
379	78.606	379	81.032	379	81.035	379	80.991
380	78.31	380	81.01	380	80.867	380	80.91
381	77.953	381	80.869	381	80.594	381	80.643
382	77.673	382	80.704	382	80.45	382	80.534
383	77.242	383	80.661	383	80.444	383	80.36
384	76.785	384	80.736	384	80.618	384	80.183
385	76.64	385	80.786	385	80.594	385	80.243
386	76.535	386	80.647	386	80.396	386	80.234
387	76.155	387	80.528	387	80.229	387	80.127
388	75.829	388	80.573	388	80.307	388	80.032
389	75.691	389	80.624	389	80.388	389	80.049
390	75.432	390	80.566	390	80.18	390	79.961
391	75.107	391	80.482	391	80.196	391	79.861
392	74.817	392	80.365	392	80.391	392	79.906
393	74.471	393	80.301	393	80.31	393	79.895
394	74.156	394	80.212	394	80.165	394	79.836
395	73.962	395	80.251	395	80.106	395	79.756
396	73.611	396	80.238	396	80.07	396	79.721
397	73.045	397	80.095	397	80.115	397	79.684
398	72.546	398	80.209	398	80.002	398	79.662
399	72.205	399	80.255	399	79.872	399	79.689
400	71.852	400	80.19	400	79.906	400	79.533
401	71.413	401	80.112	401	79.8	401	79.466
402	71.114	402	79.921	402	79.745	402	79.492
403	70.811	403	79.91	403	79.75	403	79.497
404	70.439	404	80.069	404	79.716	404	79.575
405	70.01	405	80.066	405	79.691	405	79.453
406	69.348	406	80.049	406	79.787	406	79.387
407	68.806	407	80.051	407	79.869	407	79.448
408	68.471	408	80.07	408	79.842	408	79.482
409	68.159	409	80.075	409	79.901	409	79.5
410	67.853	410	80.106	410	79.814	410	79.442
411	67.433	411	80.07	411	79.805	411	79.449
412	66.776	412	80.019	412	79.822	412	79.413
413	66.168	413	80.013	413	79.691	413	79.309
414	65.86	414	80.005	414	79.735	414	79.46
415	65.442	415	80.052	415	79.805	415	79.543
416	64.92	416	80.077	416	79.768	416	79.544
417	64.462	417	80.103	417	79.813	417	79.692
418	63.879	418	80.231	418	79.95	418	79.759
419	63.28	419	80.391	419	80.026	419	79.839
420	62.793	420	80.42	420	80.096	420	79.932
421	62.346	421	80.363	421	80.125	421	79.967
422	61.728	422	80.365	422	80.185	422	79.906
423	61.16	423	80.484	423	80.234	423	79.9
424	60.649	424	80.525	424	80.261	424	79.948
425	60.02	425	80.534	425	80.333	425	79.973
426	59.366	426	80.501	426	80.324	426	79.987
427	58.638	427	80.496	427	80.24	427	80.011
428	58.04	428	80.574	428	80.252	428	80.06
429	57.358	429	80.659	429	80.386	429	80.092
430	56.657	430	80.725	430	80.437	430	80.103
431	55.986	431	80.782	431	80.418	431	80.099
432	55.231	432	80.763	432	80.492	432	80.167
433	54.552	433	80.774	433	80.55	433	80.156
434	53.758	434	80.714	434	80.478	434	80.11
435	52.875	435	80.65	435	80.437	435	80.125
436	52.203	436	80.731	436	80.469	436	80.153
437	51.46	437	80.756	437	80.47	437	80.183
438	50.63	438	80.716	438	80.482	438	80.154
439	49.849	439	80.644	439	80.62	439	80.138
440	48.996	440	80.618	440	80.638	440	80.148
441	48.099	441	80.64	441	80.525	441	80.159
442	47.287	442	80.656	442	80.431	442	80.104
443	46.385	443	80.684	443	80.438	443	80.11
444	45.576	444	80.806	444	80.539	444	80.223
445	44.859	445	80.878	445	80.658	445	80.302
446	43.99	446	80.908	446	80.704	446	80.31
447	43.234	447	80.885	447	80.682	447	80.362
448	42.285	448	80.807	448	80.623	448	80.405
449	41.411	449	80.853	449	80.666	449	80.27
450	40.817	450	80.937	450	80.748	450	80.394
451	40.059	451	81.032	451	80.807	451	80.582
452	39.16	452	81.068	452	80.959	452	80.551
453	38.399	453	81.142	453	81.012	453	80.588
454	37.527	454	81.21	454	80.937	454	80.579
455	36.598	455	81.226	455	80.898	455	80.58
456	35.713	456	81.174	456	80.856	456	80.644
457	34.741	457	81.062	457	80.853	457	80.606
458	33.855	458	81.146	458	80.969	458	80.635
459	33.385	459	81.213	459	81.032	459	80.682
460	32.881	460	81.221	460	81.085	460	80.658
461	32.095	461	81.223	461	81.151	461	80.696
462	31.459	462	81.293	462	81.145	462	80.815
463	30.792	463	81.471	463	81.139	463	80.902
464	30.016	464	81.456	464	81.108	464	80.865
465	29.274	465	81.415	465	81.168	465	80.875
466	28.551	466	81.45	466	81.219	466	80.887
467	27.946	467	81.454	467	81.267	467	80.914
468	27.26	468	81.47	468	81.392	468	80.94
469	26.764	469	81.558	469	81.45	469	81.018
470	26.427	470	81.683	470	81.522	470	81.184
471	25.893	471	81.711	471	81.564	471	81.247
472	25.449	472	81.773	472	81.633	472	81.299
473	24.727	473	81.952	473	81.763	473	81.384
474	24.089	474	81.981	474	81.799	474	81.496
475	23.637	475	81.944	475	81.776	475	81.551
476	23.163	476	82.037	476	81.819	476	81.583
477	22.757	477	82.085	477	81.88	477	81.683
478	22.223	478	82.1	478	81.978	478	81.728
479	21.823	479	82.155	479	82.089	479	81.786
480	21.564	480	82.249	480	82.188	480	81.833
481	20.921	481	82.304	481	82.262	481	81.863
482	20.183	482	82.349	482	82.272	482	81.944
483	19.978	483	82.423	483	82.312	483	82.095
484	20.056	484	82.526	484	82.343	484	82.208
485	19.733	485	82.57	485	82.393	485	82.283
486	19.261	486	82.591	486	82.579	486	82.378
487	18.941	487	82.657	487	82.707	487	82.437
488	18.665	488	82.698	488	82.663	488	82.516
489	18.227	489	82.727	489	82.655	489	82.538
490	17.9	490	82.796	490	82.739	490	82.617
491	17.929	491	82.924	491	82.86	491	82.733
492	17.729	492	82.979	492	82.886	492	82.753
493	17.355	493	82.988	493	82.896	493	82.809
494	17.088	494	83.018	494	82.974	494	82.82
495	16.898	495	83.038	495	82.956	495	82.809
496	16.556	496	83.047	496	82.982	496	82.864
497	16.206	497	83.067	497	83.022	497	82.941
498	16.173	498	83.118	498	83.037	498	83.08
499	16.135	499	83.202	499	83.095	499	83.217
500	15.916	500	83.295	500	83.162	500	83.29
501	15.706	501	83.319	501	83.205	501	83.261
502	15.678	502	83.315	502	83.261	502	83.362
503	15.665	503	83.398	503	83.365	503	83.525
504	15.536	504	83.488	504	83.481	504	83.6
505	15.132	505	83.493	505	83.553	505	83.627
506	14.703	506	83.498	506	83.539	506	83.614
507	14.571	507	83.586	507	83.565	507	83.722
508	14.484	508	83.687	508	83.653	508	83.852
509	14.384	509	83.789	509	83.728	509	83.876
510	14.223	510	83.855	510	83.815	510	83.951
511	14.189	511	83.873	511	83.934	511	84.062
512	14.287	512	83.919	512	84.018	512	84.132
513	14.076	513	83.977	513	84.013	513	84.225
514	13.887	514	84.048	514	84.033	514	84.276
515	13.991	515	84.041	515	84.187	515	84.338
516	13.826	516	84.082	516	84.235	516	84.393
517	13.542	517	84.138	517	84.221	517	84.459
518	13.518	518	84.158	518	84.288	518	84.491
519	13.675	519	84.291	519	84.392	519	84.514
520	13.661	520	84.381	520	84.438	520	84.647
521	13.524	521	84.369	521	84.395	521	84.689
522	13.464	522	84.364	522	84.445	522	84.717
523	13.142	523	84.422	523	84.529	523	84.77
524	12.852	524	84.485	524	84.543	524	84.758
525	12.955	525	84.534	525	84.541	525	84.805
526	13.091	526	84.586	526	84.581	526	84.825
527	13.162	527	84.561	527	84.621	527	84.81
528	13.318	528	84.572	528	84.631	528	84.903
529	13.403	529	84.683	529	84.683	529	84.935
530	13.255	530	84.637	530	84.727	530	84.94
531	13.109	531	84.599	531	84.779	531	84.941
532	12.956	532	84.657	532	84.798	532	84.964
533	12.949	533	84.688	533	84.75	533	84.988
534	12.979	534	84.686	534	84.758	534	85.005
535	12.914	535	84.599	535	84.747	535	85.008
536	12.941	536	84.666	536	84.819	536	85.057
537	12.854	537	84.814	537	84.998	537	85.191
538	12.724	538	84.839	538	85.039	538	85.22
539	12.932	539	84.839	539	85.005	539	85.228
540	13.095	540	84.874	540	84.959	540	85.272
541	12.923	541	84.866	541	84.955	541	85.274
542	12.81	542	84.801	542	85.01	542	85.318
543	12.808	543	84.901	543	85.092	543	85.356
544	12.985	544	84.981	544	85.178	544	85.371
545	12.962	545	85.011	545	85.184	545	85.419
546	12.604	546	85.065	546	85.158	546	85.472
547	12.473	547	85.077	547	85.208	547	85.529
548	12.766	548	85.12	548	85.303	548	85.6
549	12.993	549	85.143	549	85.327	549	85.651
550	12.747	550	85.11	550	85.344	550	85.641
551	12.486	551	85.132	551	85.306	551	85.69
552	12.465	552	85.205	552	85.286	552	85.716
553	12.405	553	85.236	553	85.382	553	85.754
554	12.45	554	85.277	554	85.524	554	85.825
555	12.598	555	85.353	555	85.628	555	85.913
556	12.7	556	85.437	556	85.686	556	86.038
557	12.759	557	85.521	557	85.709	557	86.131
558	12.778	558	85.527	558	85.788	558	86.208
559	12.679	559	85.503	559	85.815	559	86.212
560	12.415	560	85.518	560	85.825	560	86.238
561	12.302	561	85.547	561	85.858	561	86.325
562	12.292	562	85.614	562	85.889	562	86.36
563	12.277	563	85.663	563	85.941	563	86.444
564	12.135	564	85.62	564	85.991	564	86.476
565	11.923	565	85.612	565	86.076	565	86.424
566	11.99	566	85.687	566	86.072	566	86.494
567	12.003	567	85.732	567	86.107	567	86.624
568	11.954	568	85.715	568	86.145	568	86.652
569	12.057	569	85.625	569	86.108	569	86.623
570	11.952	570	85.637	570	86.124	570	86.69
571	11.833	571	85.701	571	86.11	571	86.79
572	11.879	572	85.687	572	86.069	572	86.784
573	11.807	573	85.649	573	86.116	573	86.786
574	11.682	574	85.652	574	86.166	574	86.856
575	11.853	575	85.722	575	86.223	575	86.85
576	11.954	576	85.739	576	86.235	576	86.862
577	11.679	577	85.721	577	86.159	577	86.891
578	11.574	578	85.693	578	86.156	578	86.934
579	11.827	579	85.663	579	86.156	579	87.004
580	11.952	580	85.619	580	86.168	580	87.016
581	11.761	581	85.588	581	86.295	581	87.054
582	11.812	582	85.588	582	86.285	582	87.099
583	11.974	583	85.547	583	86.227	583	87.114
584	11.755	584	85.507	584	86.247	584	87.05
585	11.658	585	85.504	585	86.197	585	87.088
586	11.719	586	85.51	586	86.185	586	87.17
587	11.911	587	85.567	587	86.227	587	87.175
588	11.949	588	85.504	588	86.18	588	87.178
589	11.717	589	85.391	589	86.139	589	87.16
590	11.703	590	85.335	590	86.119	590	87.181
591	11.798	591	85.316	591	86.134	591	87.207
592	11.969	592	85.339	592	86.131	592	87.233
593	12.151	593	85.356	593	86.102	593	87.306
594	11.996	594	85.345	594	86.154	594	87.296
595	11.778	595	85.272	595	86.147	595	87.277
596	11.795	596	85.217	596	86.09	596	87.366
597	11.806	597	85.201	597	86.102	597	87.392
598	11.815	598	85.155	598	86.171	598	87.41
599	11.829	599	85.155	599	86.157	599	87.506
600	11.887	600	85.147	600	86.134	600	87.56
601	11.958	601	85.106	601	86.125	601	87.494
602	11.99	602	85.027	602	86.066	602	87.488
603	12.071	603	84.953	603	86.029	603	87.566
604	11.839	604	84.949	604	85.968	604	87.563
605	11.668	605	84.895	605	85.937	605	87.552
606	11.757	606	84.866	606	86.002	606	87.566
607	11.832	607	84.801	607	85.999	607	87.608
608	11.894	608	84.758	608	85.95	608	87.697
609	11.85	609	84.721	609	85.919	609	87.759
610	11.74	610	84.63	610	85.867	610	87.691
611	11.607	611	84.579	611	85.815	611	87.65
612	11.716	612	84.578	612	85.805	612	87.695
613	11.957	613	84.566	613	85.8	613	87.738
614	11.899	614	84.488	614	85.782	614	87.828
615	11.792	615	84.428	615	85.8	615	87.865
616	12.007	616	84.381	616	85.811	616	87.845
617	11.992	617	84.288	617	85.782	617	87.868
618	11.847	618	84.216	618	85.69	618	87.845
619	11.919	619	84.183	619	85.652	619	87.842
620	11.786	620	84.145	620	85.681	620	87.903
621	11.577	621	84.088	621	85.651	621	87.874
622	11.517	622	83.957	622	85.582	622	87.799
623	11.604	623	83.894	623	85.536	623	87.869
624	11.981	624	83.946	624	85.509	624	87.979
625	12.175	625	83.879	625	85.486	625	88.013
626	12.083	626	83.806	626	85.486	626	88.002
627	11.809	627	83.734	627	85.408	627	87.999
628	11.736	628	83.575	628	85.307	628	88.055
629	11.992	629	83.484	629	85.245	629	87.997
630	11.906	630	83.493	630	85.26	630	87.959
631	11.749	631	83.469	631	85.327	631	88.014
632	11.804	632	83.414	632	85.335	632	88.066
633	11.742	633	83.275	633	85.242	633	88.025
634	11.572	634	83.121	634	85.121	634	87.991
635	11.595	635	83.112	635	85.051	635	88.04
636	11.644	636	83.08	636	84.962	636	88.01
637	11.748	637	83.014	637	84.915	637	88.081
638	11.894	638	82.942	638	84.9	638	88.141
639	11.786	639	82.797	639	84.908	639	88.087
640	11.768	640	82.755	640	84.932	640	88.084
641	11.813	641	82.716	641	84.874	641	88.126
642	11.816	642	82.603	642	84.799	642	88.132
643	11.778	643	82.562	643	84.709	643	88.115
644	11.606	644	82.513	644	84.631	644	88.182
645	11.563	645	82.442	645	84.627	645	88.161
646	11.914	646	82.399	646	84.593	646	88.136
647	12.138	647	82.353	647	84.517	647	88.181
648	11.888	648	82.243	648	84.467	648	88.136
649	11.742	649	82.056	649	84.422	649	88.072
650	11.87	650	81.956	650	84.344	650	88.113
651	11.758	651	81.909	651	84.271	651	88.191
652	11.641	652	81.816	652	84.184	652	88.167
653	11.871	653	81.828	653	84.138	653	88.129
654	11.778	654	81.767	654	84.093	654	88.118
655	11.684	655	81.589	655	84.004	655	88.098
656	11.62	656	81.445	656	83.916	656	88.104
657	11.755	657	81.39	657	83.852	657	88.133
658	12.146	658	81.335	658	83.829	658	88.206
659	12.015	659	81.19	659	83.797	659	88.243
660	11.761	660	81.087	660	83.69	660	88.132
661	11.806	661	81.046	661	83.65	661	88.094
662	12.177	662	81.065	662	83.662	662	88.124
663	12.395	663	80.998	663	83.575	663	88.141
664	12.39	664	80.82	664	83.54	664	88.101
665	12.1	665	80.667	665	83.463	665	88.007
666	11.656	666	80.533	666	83.351	666	88.054
667	11.617	667	80.45	667	83.327	667	88.104
668	11.812	668	80.38	668	83.188	668	88.071
669	11.99	669	80.283	669	83.109	669	88.023
670	11.894	670	80.159	670	83.06	670	87.975
671	11.783	671	80.06	671	82.965	671	87.967
672	11.821	672	79.974	672	82.945	672	87.978
673	11.838	673	79.863	673	82.811	673	87.968
674	12.001	674	79.794	674	82.759	674	88.013
675	12.129	675	79.675	675	82.745	675	88.008
676	11.932	676	79.573	676	82.655	676	87.924
677	11.601	677	79.44	677	82.536	677	87.944
678	11.603	678	79.277	678	82.356	678	87.962
679	11.867	679	79.254	679	82.352	679	87.936
680	12.201	680	79.239	680	82.318	680	87.92
681	12.262	681	79.056	681	82.23	681	87.9
682	12.112	682	78.859	682	82.207	682	87.869
683	12.134	683	78.879	683	82.144	683	87.833
684	12.068	684	78.772	684	82.065	684	87.801
685	11.905	685	78.558	685	81.924	685	87.781
686	11.916	686	78.441	686	81.929	686	87.758
687	11.76	687	78.355	687	81.822	687	87.733
688	11.786	688	78.305	688	81.648	688	87.717
689	12.074	689	78.331	689	81.68	689	87.691
690	12.218	690	78.288	690	81.552	690	87.685
691	12.224	691	78	691	81.476	691	87.666
692	12.146	692	77.878	692	81.465	692	87.625
693	12.338	693	77.942	693	81.314	693	87.567
694	12.141	694	77.827	694	81.174	694	87.526
695	11.942	695	77.701	695	81.088	695	87.601
696	12.041	696	77.519	696	81.015	696	87.573
697	11.862	697	77.357	697	80.862	697	87.447
698	11.761	698	77.275	698	80.762	698	87.369
699	11.899	699	77.065	699	80.602	699	87.358
700	11.993	700	76.965	700	80.524	700	87.347
701	11.934	701	77.031	701	80.539	701	87.323
702	11.784	702	76.987	702	80.42	702	87.247
703	11.905	703	76.808	703	80.228	703	87.115
704	12.195	704	76.733	704	80.211	704	87.129
705	12.398	705	76.593	705	80.33	705	87.163
706	12.553	706	76.454	706	80.179	706	87.132
707	12.66	707	76.384	707	80.054	707	87.148
708	12.245	708	76.26	708	79.971	708	87.054
709	11.74	709	76.129	709	79.828	709	86.932
710	12.112	710	76.033	710	79.749	710	86.926
711	12.422	711	75.893	711	79.68	711	86.884
712	12.262	712	75.685	712	79.616	712	86.847
713	12.321	713	75.575	713	79.411	713	86.781
714	12.331	714	75.618	714	79.211	714	86.696
715	12.434	715	75.562	715	79.251	715	86.708
716	12.279	716	75.224	716	79.248	716	86.684
717	12.279	717	75.139	717	79.172	717	86.597
718	12.772	718	75.385	718	79.326	718	86.565
719	12.857	719	75.383	719	79.272	719	86.555
720	12.877	720	75.157	720	79.079	720	86.571
721	12.401	721	74.86	721	78.773	721	86.565
722	12.114	722	74.692	722	78.427	722	86.427
723	12.611	723	74.634	723	78.468	723	86.339
724	12.581	724	74.454	724	78.494	724	86.237
725	12.44	725	74.294	725	78.198	725	86.186
726	12.912	726	74.367	726	78.178	726	86.317
727	13.036	727	74.454	727	78.307	727	86.255
728	12.865	728	74.306	728	78.108	728	86.182
729	12.581	729	74.142	729	77.997	729	86.055
730	12.154	730	74.065	730	78.134	730	85.82
731	12.512	731	73.689	731	78.149	731	85.922
732	12.952	732	73.512	732	77.971	732	85.992
733	12.697	733	73.631	733	77.777	733	85.771
734	12.196	734	73.531	734	77.542	734	85.616
735	12.343	735	73.264	735	77.426	735	85.6
736	13.002	736	73.122	736	77.234	736	85.623
737	13.187	737	73.235	737	77.162	737	85.55
738	12.889	738	73.219	738	77.24	738	85.539
739	12.766	739	73.108	739	77.179	739	85.585
740	12.962	740	73.024	740	77.046	740	85.313
741	13.06	741	72.983	741	76.91	741	85.153
742	13.116	742	72.775	742	76.761	742	85.222
743	13.1	743	72.499	743	76.654	743	85.229
744	12.987	744	72.606	744	76.613	744	85.033
745	13.025	745	72.641	745	76.524	745	84.845
746	13.045	746	72.408	746	76.5	746	84.95
747	13.422	747	72.446	747	76.28	747	84.961
748	13.591	748	72.305	748	76.241	748	84.821
749	13.049	749	72.003	749	76.332	749	84.698
750	12.74	750	71.716	750	75.954	750	84.451
751	12.894	751	71.603	751	75.648	751	84.279
752	13.182	752	71.614	752	75.545	752	84.381
753	13.051	753	71.446	753	75.632	753	84.296
754	12.659	754	71.303	754	75.533	754	84.061
755	12.482	755	71.136	755	75.345	755	83.882
756	12.442	756	70.894	756	75.494	756	83.861
757	12.721	757	70.927	757	75.45	757	83.838
758	13.298	758	71.123	758	75.131	758	83.714
759	13.457	759	70.944	759	74.995	759	83.742
760	13.509	760	70.84	760	75.127	760	83.684
761	13.864	761	70.833	761	75.099	761	83.45
762	13.792	762	70.676	762	74.727	762	83.464
763	13.495	763	70.485	763	74.512	763	83.525
764	12.943	764	70.505	764	74.577	764	83.112
765	12.83	765	70.274	765	74.55	765	82.88
766	13.373	766	70.053	766	74.445	766	83.011
767	13.449	767	70.114	767	74.281	767	82.932
768	13.464	768	69.968	768	74.161	768	82.887
769	13.605	769	69.594	769	73.962	769	82.736
770	13.159	770	69.341	770	73.784	770	82.381
771	12.726	771	69.214	771	73.642	771	82.097
772	12.798	772	68.954	772	73.344	772	81.987
773	12.881	773	68.967	773	73.12	773	81.978
774	12.576	774	68.799	774	73.212	774	81.844
775	12.204	775	68.5	775	73.192	775	81.76
776	12.196	776	68.491	776	73.039	776	81.731
777	12.614	777	68.401	777	72.742	777	81.642
778	13.153	778	68.222	778	72.691	778	81.32
779	13.722	779	68.307	779	72.815	779	81.27
780	14.076	780	68.41	780	72.688	780	81.348
781	13.797	781	68.225	781	72.56	781	81.157
782	13.667	782	68.21	782	72.316	782	81.27
783	13.239	783	68.091	783	72.203	783	80.743
784	13.229	784	67.688	784	72.118	784	80.234
785	13.374	785	67.599	785	72.002	785	80.487
786	13.072	786	67.715	786	71.809	786	80.519
787	12.796	787	67.564	787	71.765	787	80.334
788	12.759	788	67.238	788	71.915	788	80.045
789	13.365	789	67.197	789	71.695	789	79.855
790	13.275	790	67.133	790	71.321	790	79.694
791	13.039	791	66.827	791	71.228	791	79.469
792	13.368	792	66.542	792	70.906	792	79.417
793	12.784	793	66.36	793	70.552	793	79.305
794	12.151	794	66.177	794	70.378	794	79.169
795	11.8	795	65.916	795	70.343	795	78.917
796	12.032	796	65.836	796	70.37	796	78.519
797	12.604	797	65.95	797	70.595	797	78.488
798	12.883	798	66.136	798	70.657	798	78.613
799	13.377	799	66.374	799	70.528	799	78.497
800	14.003	800	66.588	800	70.433	800	78.246

## Sheet: Fig.2c
Au-CeO2		Au-CeO2-300		Au-CeO2-500
Binding Energy (E)		Binding Energy (E)		Binding Energy (E)
eV	Counts / s (Resid. ?0.5)	eV	Counts / s (Resid. ?1)	eV	Counts / s (Resid. ?0.5)
98.78	1491.97	99.08	1461.29	99.08	1210.45
98.68	1433.64	98.98	1439.79	98.98	1165.75
98.58	1422.94	98.88	1501.55	98.88	1234.53
98.48	1380.72	98.78	1412.98	98.78	1178.47
98.38	1353.13	98.68	1549.89	98.68	1184.42
98.28	1489.2	98.58	1483.43	98.58	1189.25
98.18	1472.08	98.48	1497.11	98.48	1269.82
98.08	1388.31	98.38	1471.45	98.38	1223.26
97.98	1474.51	98.28	1455.21	98.28	1297.59
97.88	1511.14	98.18	1482.73	98.18	1202.27
97.78	1518.32	98.08	1495.78	98.08	1180.62
97.68	1504.65	97.98	1480.05	97.98	1303.9
97.58	1603.84	97.88	1443.78	97.88	1258.84
97.48	1504.8	97.78	1412.87	97.78	1188.46
97.38	1528.15	97.68	1534.79	97.68	1250.71
97.28	1492.38	97.58	1437.43	97.58	1288.83
97.18	1442.24	97.48	1472.4	97.48	1309.85
97.08	1480.4	97.38	1398.09	97.38	1208.12
96.98	1474.67	97.28	1497.2	97.28	1121.9
96.88	1468.75	97.18	1497.44	97.18	1297.83
96.78	1453.71	97.08	1560.54	97.08	1184.13
96.68	1511.06	96.98	1343.52	96.98	1136.09
96.58	1468.95	96.88	1404.88	96.88	1187.31
96.48	1467.11	96.78	1424.07	96.78	1321.63
96.38	1521.81	96.68	1383.72	96.68	1386.35
96.28	1461.71	96.58	1461.98	96.58	1239.68
96.18	1321.92	96.48	1482.92	96.48	1158.63
96.08	1495.13	96.38	1437.84	96.38	1203.46
95.98	1506.07	96.28	1413.79	96.28	1285.45
95.88	1517.01	96.18	1474.79	96.18	1230.39
95.78	1520.23	96.08	1501.03	96.08	1185.49
95.68	1607.92	95.98	1469.7	95.98	1306.4
95.58	1554.14	95.88	1403.86	95.88	1267.74
95.48	1418.92	95.78	1363.26	95.78	1209.57
95.38	1601.44	95.68	1475.26	95.68	1346.84
95.28	1475.57	95.58	1468.73	95.58	1364.09
95.18	1455.46	95.48	1506.74	95.48	1356.23
95.08	1481.1	95.38	1386.9	95.38	1243.42
94.98	1456.63	95.28	1468.95	95.28	1430.67
94.88	1463.92	95.18	1466.26	95.18	1389.59
94.78	1562.86	95.08	1445.38	95.08	1399.24
94.68	1451.56	94.98	1437.09	94.98	1550.56
94.58	1575.96	94.88	1482	94.88	1540.77
94.48	1459.2	94.78	1418.48	94.78	1525.85
94.38	1468.87	94.68	1424.21	94.68	1487.88
94.28	1461.64	94.58	1395.37	94.58	1433.05
94.18	1589.92	94.48	1368.35	94.48	1593.66
94.08	1475.16	94.38	1390.33	94.38	1556.76
93.98	1499.25	94.28	1539.47	94.28	1505.52
93.88	1548.11	94.18	1467.77	94.18	1559.05
93.78	1512.69	94.08	1573.07	94.08	1532.14
93.68	1451.1	93.98	1508.74	93.98	1506.23
93.58	1490.26	93.88	1359.82	93.88	1588.78
93.48	1550.8	93.78	1427.39	93.78	1618.27
93.38	1628.97	93.68	1465.82	93.68	1576.16
93.28	1612	93.58	1552.71	93.58	1588.05
93.18	1527.23	93.48	1484.95	93.48	1723.08
93.08	1619.9	93.38	1413.23	93.38	1590.91
92.98	1628.53	93.28	1431.18	93.28	1783.75
92.88	1565.85	93.18	1468.36	93.18	1722.27
92.78	1620.25	93.08	1476.55	93.08	1735.07
92.68	1599.46	92.98	1434.72	92.98	1794.41
92.58	1601.61	92.88	1508.99	92.88	1807.31
92.48	1680.19	92.78	1348.49	92.78	1935.95
92.38	1698.05	92.68	1372.06	92.68	1859.65
92.28	1706.55	92.58	1453.36	92.58	1891.23
92.18	1644.95	92.48	1510.48	92.48	1880.75
92.08	1729.24	92.38	1468.13	92.38	1726.09
91.98	1690.45	92.28	1474.58	92.28	1933.55
91.88	1705.22	92.18	1457.83	92.18	1983.62
91.78	1650.3	92.08	1531.96	92.08	1937.58
91.68	1705.29	91.98	1538.58	91.98	1891.84
91.58	1707.42	91.88	1465.05	91.88	1807.89
91.48	1652.42	91.78	1463.55	91.78	1983.88
91.38	1709.46	91.68	1449.66	91.68	1895.07
91.28	1718.14	91.58	1478.21	91.58	1876.71
91.18	1664.02	91.48	1393.38	91.48	1778.71
91.08	1641.06	91.38	1517.95	91.38	1841.78
90.98	1690.63	91.28	1537.71	91.28	1841.48
90.88	1721.62	91.18	1401.4	91.18	1937.88
90.78	1616.64	91.08	1457.43	91.08	1885.63
90.68	1762.88	90.98	1539.64	90.98	1852.89
90.58	1653.61	90.88	1395.84	90.88	1834.88
90.48	1715.48	90.78	1508.49	90.78	1869.47
90.38	1669.92	90.68	1488.68	90.68	1930.3
90.28	1659.82	90.58	1484.91	90.58	1853.88
90.18	1796.96	90.48	1535.68	90.48	1947.01
90.08	1772.12	90.38	1520.5	90.38	1894.94
89.98	1827.94	90.28	1544.18	90.28	1968.12
89.88	1897.35	90.18	1548.45	90.18	1847.14
89.78	1938.52	90.08	1532.51	90.08	1939.82
89.68	1989.52	89.98	1536.53	89.98	1876.86
89.58	1984.24	89.88	1548.29	89.88	1951.76
89.48	1988.65	89.78	1552.18	89.78	1816.89
89.38	2106.9	89.68	1614.43	89.68	1899.72
89.28	2200.72	89.58	1637.22	89.58	1769.5
89.18	2132.87	89.48	1621.82	89.48	1786.87
89.08	2168.2	89.38	1664.95	89.38	1759.32
88.98	2231.62	89.28	1666.91	89.28	1654.79
88.88	2278.89	89.18	1648.39	89.18	1638.62
88.78	2192.02	89.08	1629.74	89.08	1608.97
88.68	2392.89	88.98	1605.9	88.98	1660.49
88.58	2150.14	88.88	1706.53	88.88	1589.61
88.48	2088.8	88.78	1720.83	88.78	1545.86
88.38	2334.87	88.68	1658.24	88.68	1647.43
88.28	2329.86	88.58	1741.13	88.58	1543.61
88.18	2222.51	88.48	1737.74	88.48	1468.63
88.08	2242.89	88.38	1725.65	88.38	1577.59
87.98	2252.02	88.28	1841.48	88.28	1491.11
87.88	2132.67	88.18	1963.97	88.18	1562.56
87.78	2194.77	88.08	1914.5	88.08	1570.78
87.68	2166.62	87.98	2085.74	87.98	1546.82
87.58	2215.59	87.88	2128.1	87.88	1553.4
87.48	2240.96	87.78	2278.47	87.78	1597.06
87.38	2272.24	87.68	2531.74	87.68	1653.88
87.28	2212.04	87.58	2563.46	87.58	1547.27
87.18	2165.97	87.48	2746.06	87.48	1618.59
87.08	2172.14	87.38	2732.19	87.38	1643.45
86.98	2239.35	87.28	2834.68	87.28	1632.73
86.88	2171.58	87.18	2765.86	87.18	1573.12
86.78	2332.65	87.08	2759.35	87.08	1680.29
86.68	2130.13	86.98	2665.72	86.98	1584.74
86.58	2128.26	86.88	2442.89	86.88	1523.57
86.48	2134.17	86.78	2349.38	86.78	1546.09
86.38	2113.36	86.68	2142.01	86.68	1475.49
86.28	2122.34	86.58	2087.58	86.58	1366.05
86.18	1921.85	86.48	1897.89	86.48	1261.66
86.08	2037.34	86.38	1726.28	86.38	1266.52
85.98	1952.8	86.28	1750.68	86.28	1357.67
85.88	2005.58	86.18	1679.61	86.18	1249.38
85.78	2037.9	86.08	1642.58	86.08	1150.43
85.68	2112.46	85.98	1580.4	85.98	1222.21
85.58	2107.77	85.88	1475.14	85.88	1256.76
85.48	2224.45	85.78	1561.68	85.78	1303.01
85.38	2193.36	85.68	1556.15	85.68	1210.44
85.28	2264.59	85.58	1595.52	85.58	1344.09
85.18	2187.57	85.48	1664.75	85.48	1178.91
85.08	2302.24	85.38	1523.95	85.38	1280.78
84.98	2301.05	85.28	1579.09	85.28	1267.84
84.88	2342.65	85.18	1500.47	85.18	1313.12
84.78	2248.4	85.08	1579.11	85.08	1340.14
84.68	2198.06	84.98	1615.6	84.98	1330.86
84.58	2212.88	84.88	1696.21	84.88	1349.43
84.48	2314.69	84.78	1824.94	84.78	1416.07
84.38	2153.68	84.68	1769.98	84.68	1323.2
84.28	2151.32	84.58	1745	84.58	1460.57
84.18	2161.24	84.48	1953.88	84.48	1399.7
84.08	2241.71	84.38	1963.54	84.38	1354.9
83.98	2269.77	84.28	2040.64	84.28	1410.37
83.88	2306.13	84.18	2287.23	84.18	1359.4
83.78	2292.6	84.08	2457.2	84.08	1465.05
83.68	2295.41	83.98	2577.62	83.98	1533.5
83.58	2350.47	83.88	2724.15	83.88	1543.84
83.48	2370.07	83.78	2880.38	83.78	1534.66
83.38	2342.44	83.68	3020.42	83.68	1476.71
83.28	2346.39	83.58	3210.65	83.58	1486.97
83.18	2205.98	83.48	3200.64	83.48	1577.58
83.08	2173.1	83.38	3006.38	83.38	1548.09
82.98	2027.48	83.28	2739.19	83.28	1463.16
82.88	2019.33	83.18	2754.19	83.18	1363.45
82.78	1957.21	83.08	2495.09	83.08	1444.04
82.68	1877.63	82.98	2146.16	82.98	1399.6
82.58	1728.05	82.88	2034.9	82.88	1250.31
82.48	1614.2	82.78	1797.88	82.78	1196.86
82.38	1498.76	82.68	1643.39	82.68	1164.23
82.28	1355.03	82.58	1567.04	82.58	1179.27
82.18	1314.52	82.48	1520.53	82.48	1168.9
82.08	1297.05	82.38	1426.55	82.38	1209.08
81.98	1291.23	82.28	1407.05	82.28	1149.34
81.88	1378.99	82.18	1378.99	82.18	1070.41
81.78	1323.39	82.08	1352.55	82.08	1190.91
81.68	1253.85	81.98	1316.04	81.98	1211.28
81.58	1294.31	81.88	1353.86	81.88	1223.34
81.48	1286.8	81.78	1285.01	81.78	1061.03
81.38	1238.65	81.68	1360.43	81.68	1104.68
81.28	1249.83	81.58	1238.16	81.58	1041.69
81.18	1248.93	81.48	1243.6	81.48	1041.03
81.08	1219.97	81.38	1322.86	81.38	1081.16
80.98	1206.9	81.28	1357.26	81.28	1079.09
80.88	1180.43	81.18	1272.38	81.18	1124.16
80.78	1219.68	81.08	1288.9	81.08	1133.32
80.68	1238.14	80.98	1294.71	80.98	1032.65
80.58	1196.41	80.88	1282.63	80.88	1091.57
80.48	1148.13	80.78	1375.55	80.78	1103.02
80.38	1146.06	80.68	1354.72	80.68	1123.02
80.28	1260.39	80.58	1267.45	80.58	1097.85
80.18	1229.27	80.48	1363.2	80.48	1101.37
80.08	1168.71	80.38	1226.79	80.38	1070.27
79.98	1250.84	80.28	1337.63	80.28	1076.14
79.88	1231.25	80.18	1337.78	80.18	1146.11
79.78	1159.53	80.08	1338.1	80.08	1067.42
79.68	1192.21	79.98	1240.82	79.98	1077.75
79.58	1176.53	79.88	1253.43	79.88	1095.52
79.48	1181.54	79.78	1231.9	79.78	1058.11
79.38	1237.34	79.68	1296.41	79.68	1099.7
79.28	1155.24	79.58	1312.17	79.58	1097.5
79.18	1233.48	79.48	1148.01	79.48	1045.15
79.08	1244.89	79.38	1204.19	79.38	1081.08
78.98	1234.42	79.28	1318.71	79.28	1042.55
78.88	1148.99	79.18	1214.02	79.18	1065.04
78.78	1180.77	79.08	1333.76	79.08	1012.98

## Sheet: Fig.2d
Au-CeO2															Au-CeO2-300																Au-CeO2-500
Binding Energy (E)		Ce3d Scan A	Ce3d Scan B	Ce3d Scan C	Ce3d Scan D	Ce3d Scan E	Ce3d Scan F	Ce3d Scan H	Ce3d Scan I	Ce3d Scan J	Ce3d Scan K	Backgnd.	Envelope		Binding Energy (E)		Ce3d Scan A	Ce3d Scan B	Ce3d Scan C	Ce3d Scan D	Ce3d Scan E	Ce3d Scan F	Ce3d Scan G	Ce3d Scan H	Ce3d Scan I	Ce3d Scan J	Ce3d Scan K	Backgnd.	Envelope		Binding Energy (E)		Ce3d Scan A	Ce3d Scan B	Ce3d Scan C	Ce3d Scan D	Ce3d Scan E	Ce3d Scan F	Ce3d Scan G	Ce3d Scan H	Ce3d Scan I	Ce3d Scan J	Ce3d Scan K	Backgnd.	Envelope
eV	Counts / s (Resid. ?2)	Counts / s (Resid. ?2)	Counts / s (Resid. ?2)	Counts / s (Resid. ?2)	Counts / s (Resid. ?2)	Counts / s (Resid. ?2)	Counts / s (Resid. ?2)	Counts / s (Resid. ?2)	Counts / s (Resid. ?2)	Counts / s (Resid. ?2)	Counts / s (Resid. ?2)	Counts / s (Resid. ?2)	Counts / s (Resid. ?2)		eV	Counts / s (Resid. ?2)	Counts / s (Resid. ?2)	Counts / s (Resid. ?2)	Counts / s (Resid. ?2)	Counts / s (Resid. ?2)	Counts / s (Resid. ?2)	Counts / s (Resid. ?2)	Counts / s (Resid. ?2)	Counts / s (Resid. ?2)	Counts / s (Resid. ?2)	Counts / s (Resid. ?2)	Counts / s (Resid. ?2)	Counts / s (Resid. ?2)	Counts / s (Resid. ?2)		eV	Counts / s (Resid. ?2)	Counts / s (Resid. ?2)	Counts / s (Resid. ?2)	Counts / s (Resid. ?2)	Counts / s (Resid. ?2)	Counts / s (Resid. ?2)	Counts / s (Resid. ?2)	Counts / s (Resid. ?2)	Counts / s (Resid. ?2)	Counts / s (Resid. ?2)	Counts / s (Resid. ?2)	Counts / s (Resid. ?2)	Counts / s (Resid. ?2)	Counts / s (Resid. ?2)
930.08	63522.6	0	0	0	0	0	0	0	0	0	0	0	63522.6		930.08	80757.7	0	0	0	0	0	0	0	0	0	0	0	0	80757.7		930.08	53597.4	0	0	0	0	0	0	0	0	0	0	0	0	53597.4
929.98	63485.8	63485.8	63485.8	63485.8	63485.8	63485.8	63485.8	63485.8	63485.8	63485.8	63485.8	63485.8	63485.8		929.98	79824.6	79824.6	79824.6	79824.6	79824.6	79824.6	79824.6	79824.6	79824.6	79824.6	79824.6	79824.6	79824.6	79824.6		929.98	53642.6	53642.6	53642.6	53642.6	53642.6	53642.6	53642.6	53642.6	53642.6	53642.6	53642.6	53642.6	53642.6	53642.6
929.88	63918.6	63444.6	63444.6	63444.6	63444.6	63444.6	63444.6	63444.6	63444.6	63444.6	63444.6	63444.6	63444.6		929.88	79925.4	79710.3	79710.3	79710.3	79710.3	79710.3	79710.3	79710.3	79710.3	79710.3	79710.3	79710.3	79710.3	79710.3		929.88	53887.3	53623	53623	53623	53623	53623	53623	53623	53623	53623	53623	53623	53623	53623
929.78	63571.1	63410.7	63410.7	63410.7	63410.7	63410.7	63410.7	63410.7	63410.7	63410.7	63410.7	63410.7	63410.7		929.78	79609.8	79704.2	79704.2	79704.2	79704.2	79704.2	79704.2	79704.2	79704.2	79704.2	79704.2	79704.2	79704.2	79704.2		929.78	53737.9	53604.5	53604.5	53604.5	53604.5	53604.5	53604.5	53604.5	53604.5	53604.5	53604.5	53604.5	53604.5	53604.5
929.68	64246	63377.9	63377.9	63377.9	63377.9	63377.9	63377.9	63377.9	63377.9	63377.9	63377.9	63377.9	63377.9		929.68	79572.1	79695.3	79695.3	79695.3	79695.3	79695.3	79695.3	79695.3	79695.3	79695.3	79695.3	79695.3	79695.3	79695.3		929.68	53407.1	53593.5	53593.5	53593.5	53593.5	53593.5	53593.5	53593.5	53593.5	53593.5	53593.5	53593.5	53593.5	53593.5
929.58	64039.1	63339.8	63339.8	63339.8	63339.8	63339.8	63339.8	63339.8	63339.8	63339.8	63339.8	63339.8	63339.8		929.58	79505.3	79674.4	79674.4	79674.4	79674.4	79674.4	79674.4	79674.4	79674.4	79674.4	79674.4	79674.4	79674.4	79674.4		929.58	53382.1	53466.9	53466.9	53466.9	53466.9	53466.9	53466.9	53466.9	53466.9	53466.9	53466.9	53466.9	53466.9	53466.9
929.48	63409.1	63305.6	63305.6	63305.6	63305.6	63305.6	63305.6	63305.6	63305.6	63305.6	63305.6	63305.6	63305.6		929.48	79913.8	79645.5	79645.5	79645.5	79645.5	79645.5	79645.5	79645.5	79645.5	79645.5	79645.5	79645.5	79645.5	79645.5		929.48	53224.5	53463.2	53463.2	53463.2	53463.2	53463.2	53463.2	53463.2	53463.2	53463.2	53463.2	53463.2	53463.2	53463.2
929.38	63085.3	63266.2	63266.2	63266.2	63266.2	63266.2	63266.2	63266.2	63266.2	63266.2	63266.2	63266.2	63266.2		929.38	79621	79607.2	79607.2	79607.2	79607.2	79607.2	79607.2	79607.2	79607.2	79607.2	79607.2	79607.2	79607.2	79607.2		929.38	53516.1	53425.5	53425.5	53425.5	53425.5	53425.5	53425.5	53425.5	53425.5	53425.5	53425.5	53425.5	53425.5	53425.5
929.28	63317	63219.5	63219.5	63219.5	63219.5	63219.5	63219.5	63219.5	63219.5	63219.5	63219.5	63219.5	63219.5		929.28	79701.4	79567.2	79567.2	79567.2	79567.2	79567.2	79567.2	79567.2	79567.2	79567.2	79567.2	79567.2	79567.2	79567.2		929.28	53298.8	53353.4	53353.4	53353.4	53353.4	53353.4	53353.4	53353.4	53353.4	53353.4	53353.4	53353.4	53353.4	53353.4
929.18	63690	63174.5	63174.5	63174.5	63174.5	63174.5	63174.5	63174.5	63174.5	63174.5	63174.5	63174.5	63174.5		929.18	80185.5	79523.8	79523.8	79523.8	79523.8	79523.8	79523.8	79523.8	79523.8	79523.8	79523.8	79523.8	79523.8	79523.8		929.18	53457.6	53304.4	53304.4	53304.4	53304.4	53304.4	53304.4	53304.4	53304.4	53304.4	53304.4	53304.4	53304.4	53304.4
929.08	62935.6	63127.3	63127.3	63127.3	63127.3	63127.3	63127.3	63127.3	63127.3	63127.3	63127.3	63127.3	63127.3		929.08	79951.9	79469.3	79469.3	79469.3	79469.3	79469.3	79469.3	79469.3	79469.3	79469.3	79469.3	79469.3	79469.3	79469.3		929.08	53115.3	53261.9	53261.9	53261.9	53261.9	53261.9	53261.9	53261.9	53261.9	53261.9	53261.9	53261.9	53261.9	53261.9
928.98	63605.5	63086.1	63086.1	63086.1	63086.1	63086.1	63086.1	63086.1	63086.1	63086.1	63086.1	63086.1	63086.1		928.98	79998.5	79405	79405	79405	79405	79405	79405	79405	79405	79405	79405	79405	79405	79405		928.98	53617.5	53254	53254	53254	53254	53254	53254	53254	53254	53254	53254	53254	53254	53254
928.88	63652.8	63051.6	63051.6	63051.6	63051.6	63051.6	63051.6	63051.6	63051.6	63051.6	63051.6	63051.6	63051.6		928.88	79418.5	79336.1	79336.1	79336.1	79336.1	79336.1	79336.1	79336.1	79336.1	79336.1	79336.1	79336.1	79336.1	79336.1		928.88	53453.3	53252.2	53252.2	53252.2	53252.2	53252.2	53252.2	53252.2	53252.2	53252.2	53252.2	53252.2	53252.2	53252.2
928.78	63262.1	63017.6	63017.6	63017.6	63017.6	63017.6	63017.6	63017.6	63017.6	63017.6	63017.6	63017.6	63017.6		928.78	79606.2	79272.8	79272.8	79272.8	79272.8	79272.8	79272.8	79272.8	79272.8	79272.8	79272.8	79272.8	79272.8	79272.8		928.78	52956.3	53222.4	53222.4	53222.4	53222.4	53222.4	53222.4	53222.4	53222.4	53222.4	53222.4	53222.4	53222.4	53222.4
928.68	63257.1	62976.8	62976.8	62976.8	62976.8	62976.8	62976.8	62976.8	62976.8	62976.8	62976.8	62976.8	62976.8		928.68	79811.1	79204.3	79204.3	79204.3	79204.3	79204.3	79204.3	79204.3	79204.3	79204.3	79204.3	79204.3	79204.3	79204.3		928.68	53179.7	53203.6	53203.6	53203.6	53203.6	53203.6	53203.6	53203.6	53203.6	53203.6	53203.6	53203.6	53203.6	53203.6
928.58	63218.7	62938.5	62938.5	62938.5	62938.5	62938.5	62938.5	62938.5	62938.5	62938.5	62938.5	62938.5	62938.5		928.58	79587.2	79131.9	79131.9	79131.9	79131.9	79131.9	79131.9	79131.9	79131.9	79131.9	79131.9	79131.9	79131.9	79131.9		928.58	52728.7	53196.1	53196.1	53196.1	53196.1	53196.1	53196.1	53196.1	53196.1	53196.1	53196.1	53196.1	53196.1	53196.1
928.48	63003.9	62907.3	62907.3	62907.3	62907.3	62907.3	62907.3	62907.3	62907.3	62907.3	62907.3	62907.3	62907.3		928.48	79056	79056.4	79056.4	79056.4	79056.4	79056.4	79056.4	79056.4	79056.4	79056.4	79056.4	79056.4	79056.4	79056.4		928.48	53245.9	53181.7	53181.7	53181.7	53181.7	53181.7	53181.7	53181.7	53181.7	53181.7	53181.7	53181.7	53181.7	53181.7
928.38	62957.6	62868.5	62868.5	62868.5	62868.5	62868.5	62868.5	62868.5	62868.5	62868.5	62868.5	62868.5	62868.5		928.38	78727.7	78977	78977	78977	78977	78977	78977	78977	78977	78977	78977	78977	78977	78977		928.38	53521.8	53143.5	53143.5	53143.5	53143.5	53143.5	53143.5	53143.5	53143.5	53143.5	53143.5	53143.5	53143.5	53143.5
928.28	63261.1	62830.1	62830.1	62830.1	62830.1	62830.1	62830.1	62830.1	62830.1	62830.1	62830.1	62830.1	62830.1		928.28	79227.5	78901.2	78901.2	78901.2	78901.2	78901.2	78901.2	78901.2	78901.2	78901.2	78901.2	78901.2	78901.2	78901.2		928.28	53070.3	53115.6	53115.6	53115.6	53115.6	53115.6	53115.6	53115.6	53115.6	53115.6	53115.6	53115.6	53115.6	53115.6
928.18	62653.5	62792	62792	62792	62792	62792	62792	62792	62792	62792	62792	62792	62792		928.18	79178.7	78820.4	78820.4	78820.4	78820.4	78820.4	78820.4	78820.4	78820.4	78820.4	78820.4	78820.4	78820.4	78820.4		928.18	52948.8	53110.2	53110.2	53110.2	53110.2	53110.2	53110.2	53110.2	53110.2	53110.2	53110.2	53110.2	53110.2	53110.2
928.08	62644.9	62755.4	62755.4	62755.4	62755.4	62755.4	62755.4	62755.4	62755.4	62755.4	62755.4	62755.4	62755.4		928.08	79583.4	78735	78735	78735	78735	78735	78735	78735	78735	78735	78735	78735	78735	78735		928.08	53424.5	53088.3	53088.3	53088.3	53088.3	53088.3	53088.3	53088.3	53088.3	53088.3	53088.3	53088.3	53088.3	53088.3
927.98	63217.9	62717.6	62717.6	62717.6	62717.6	62717.6	62717.6	62717.6	62717.6	62717.6	62717.6	62717.6	62717.6		927.98	79373.4	78648.6	78648.6	78648.6	78648.6	78648.6	78648.6	78648.6	78648.6	78648.6	78648.6	78648.6	78648.6	78648.6		927.98	53234.5	53053	53053	53053	53053	53053	53053	53053	53053	53053	53053	53053	53053	53053
927.88	63142.3	62679.4	62679.4	62679.4	62679.4	62679.4	62679.4	62679.4	62679.4	62679.4	62679.4	62679.4	62679.4		927.88	78870.5	78564.4	78564.4	78564.4	78564.4	78564.4	78564.4	78564.4	78564.4	78564.4	78564.4	78564.4	78564.4	78564.4		927.88	53114	52983.4	52983.4	52983.4	52983.4	52983.4	52983.4	52983.4	52983.4	52983.4	52983.4	52983.4	52983.4	52983.4
927.78	63191.5	62637.9	62637.9	62637.9	62637.9	62637.9	62637.9	62637.9	62637.9	62637.9	62637.9	62637.9	62637.9		927.78	78941.7	78477.3	78477.3	78477.3	78477.3	78477.3	78477.3	78477.3	78477.3	78477.3	78477.3	78477.3	78477.3	78477.3		927.78	52846.9	52897.6	52897.6	52897.6	52897.6	52897.6	52897.6	52897.6	52897.6	52897.6	52897.6	52897.6	52897.6	52897.6
927.68	62706.5	62596.2	62596.2	62596.2	62596.2	62596.2	62596.2	62596.2	62596.2	62596.2	62596.2	62596.2	62596.2		927.68	79053.4	78374.3	78374.3	78374.3	78374.3	78374.3	78374.3	78374.3	78374.3	78374.3	78374.3	78374.3	78374.3	78374.3		927.68	53191	52831.6	52831.6	52831.6	52831.6	52831.6	52831.6	52831.6	52831.6	52831.6	52831.6	52831.6	52831.6	52831.6
927.58	62962.8	62554.5	62554.5	62554.5	62554.5	62554.5	62554.5	62554.5	62554.5	62554.5	62554.5	62554.5	62554.5		927.58	78979.9	78277.1	78277.1	78277.1	78277.1	78277.1	78277.1	78277.1	78277.1	78277.1	78277.1	78277.1	78277.1	78277.1		927.58	53160.6	52769.3	52769.3	52769.3	52769.3	52769.3	52769.3	52769.3	52769.3	52769.3	52769.3	52769.3	52769.3	52769.3
927.48	62841.6	62511.3	62511.3	62511.3	62511.3	62511.3	62511.3	62511.3	62511.3	62511.3	62511.3	62511.3	62511.3		927.48	78540.9	78183.5	78183.5	78183.5	78183.5	78183.5	78183.5	78183.5	78183.5	78183.5	78183.5	78183.5	78183.5	78183.5		927.48	53111.1	52692.6	52692.6	52692.6	52692.6	52692.6	52692.6	52692.6	52692.6	52692.6	52692.6	52692.6	52692.6	52692.6
927.38	62866.9	62464.3	62464.3	62464.3	62464.3	62464.3	62464.3	62464.3	62464.3	62464.3	62464.3	62464.3	62464.3		927.38	78388.8	78107.1	78107.1	78107.1	78107.1	78107.1	78107.1	78107.1	78107.1	78107.1	78107.1	78107.1	78107.1	78107.1		927.38	52868.7	52619.8	52619.8	52619.8	52619.8	52619.8	52619.8	52619.8	52619.8	52619.8	52619.8	52619.8	52619.8	52619.8
927.28	62551.1	62420.7	62420.7	62420.7	62420.7	62420.7	62420.7	62420.7	62420.7	62420.7	62420.7	62420.7	62420.7		927.28	78971.8	78043	78043	78043	78043	78043	78043	78043	78043	78043	78043	78043	78043	78043		927.28	52108.9	52552.5	52552.5	52552.5	52552.5	52552.5	52552.5	52552.5	52552.5	52552.5	52552.5	52552.5	52552.5	52552.5
927.18	62825.3	62383.2	62383.2	62383.2	62383.2	62383.2	62383.2	62383.2	62383.2	62383.2	62383.2	62383.2	62383.2		927.18	77825.5	77980.1	77980.1	77980.1	77980.1	77980.1	77980.1	77980.1	77980.1	77980.1	77980.1	77980.1	77980.1	77980.1		927.18	52238	52503.8	52503.8	52503.8	52503.8	52503.8	52503.8	52503.8	52503.8	52503.8	52503.8	52503.8	52503.8	52503.8
927.08	62354.2	62350.4	62350.4	62350.4	62350.4	62350.4	62350.4	62350.4	62350.4	62350.4	62350.4	62350.4	62350.4		927.08	77998.4	77925.4	77925.4	77925.4	77925.4	77925.4	77925.4	77925.4	77925.4	77925.4	77925.4	77925.4	77925.4	77925.4		927.08	52625.4	52448.6	52448.6	52448.6	52448.6	52448.6	52448.6	52448.6	52448.6	52448.6	52448.6	52448.6	52448.6	52448.6
926.98	62549.5	62323	62323	62323	62323	62323	62323	62323	62323	62323	62323	62323	62323		926.98	77490.4	77878	77878	77878	77878	77878	77878	77878	77878	77878	77878	77878	77878	77878		926.98	52531.6	52413	52413	52413	52413	52413	52413	52413	52413	52413	52413	52413	52413	52413
926.88	62469.3	62298.8	62298.8	62298.8	62298.8	62298.8	62298.8	62298.8	62298.8	62298.8	62298.8	62298.8	62298.8		926.88	77774.6	77844	77844	77844	77844	77844	77844	77844	77844	77844	77844	77844	77844	77844		926.88	52361.4	52387.2	52387.2	52387.2	52387.2	52387.2	52387.2	52387.2	52387.2	52387.2	52387.2	52387.2	52387.2	52387.2
926.78	62194.7	62281.3	62281.3	62281.3	62281.3	62281.3	62281.3	62281.3	62281.3	62281.3	62281.3	62281.3	62281.3		926.78	78181.5	77806.7	77806.7	77806.7	77806.7	77806.7	77806.7	77806.7	77806.7	77806.7	77806.7	77806.7	77806.7	77806.7		926.78	51979.5	52381.8	52381.8	52381.8	52381.8	52381.8	52381.8	52381.8	52381.8	52381.8	52381.8	52381.8	52381.8	52381.8
926.68	62442.3	62271	62271	62271	62271	62271	62271	62271	62271	62271	62271	62271	62271		926.68	77758.9	77772.8	77772.8	77772.8	77772.8	77772.8	77772.8	77772.8	77772.8	77772.8	77772.8	77772.8	77772.8	77772.8		926.68	52531.2	52381.7	52381.7	52381.7	52381.7	52381.7	52381.7	52381.7	52381.7	52381.7	52381.7	52381.7	52381.7	52381.7
926.58	61921.9	62262.7	62262.7	62262.7	62262.7	62262.7	62262.7	62262.7	62262.7	62262.7	62262.7	62262.7	62262.7		926.58	78022.5	77754.6	77754.6	77754.6	77754.6	77754.6	77754.6	77754.6	77754.6	77754.6	77754.6	77754.6	77754.6	77754.6		926.58	52182.8	52377.9	52377.9	52377.9	52377.9	52377.9	52377.9	52377.9	52377.9	52377.9	52377.9	52377.9	52377.9	52377.9
926.48	62434.7	62255.3	62255.3	62255.3	62255.3	62255.3	62255.3	62255.3	62255.3	62255.3	62255.3	62255.3	62255.3		926.48	77586.6	77735.6	77735.6	77735.6	77735.6	77735.6	77735.6	77735.6	77735.6	77735.6	77735.6	77735.6	77735.6	77735.6		926.48	52587.2	52368.4	52368.4	52368.4	52368.4	52368.4	52368.4	52368.4	52368.4	52368.4	52368.4	52368.4	52368.4	52368.4
926.38	62035.9	62243.9	62243.9	62243.9	62243.9	62243.9	62243.9	62243.9	62243.9	62243.9	62243.9	62243.9	62243.9		926.38	78431.1	77724.1	77724.1	77724.1	77724.1	77724.1	77724.1	77724.1	77724.1	77724.1	77724.1	77724.1	77724.1	77724.1		926.38	52368.8	52362.6	52362.6	52362.6	52362.6	52362.6	52362.6	52362.6	52362.6	52362.6	52362.6	52362.6	52362.6	52362.6
926.28	62090.7	62232.1	62232.1	62232.1	62232.1	62232.1	62232.1	62232.1	62232.1	62232.1	62232.1	62232.1	62232.1		926.28	77802.4	77704.1	77704.1	77704.1	77704.1	77704.1	77704.1	77704.1	77704.1	77704.1	77704.1	77704.1	77704.1	77704.1		926.28	52685.3	52361.5	52361.5	52361.5	52361.5	52361.5	52361.5	52361.5	52361.5	52361.5	52361.5	52361.5	52361.5	52361.5
926.18	62280	62225.3	62225.3	62225.3	62225.3	62225.3	62225.3	62225.3	62225.3	62225.3	62225.3	62225.3	62225.3		926.18	77535.2	77680.5	77680.5	77680.5	77680.5	77680.5	77680.5	77680.5	77680.5	77680.5	77680.5	77680.5	77680.5	77680.5		926.18	52307.1	52356.9	52356.9	52356.9	52356.9	52356.9	52356.9	52356.9	52356.9	52356.9	52356.9	52356.9	52356.9	52356.9
926.08	62663.7	62216.3	62216.3	62216.3	62216.3	62216.3	62216.3	62216.3	62216.3	62216.3	62216.3	62216.3	62216.3		926.08	77691.7	77658.8	77658.8	77658.8	77658.8	77658.8	77658.8	77658.8	77658.8	77658.8	77658.8	77658.8	77658.8	77658.8		926.08	52518.9	52344.5	52344.5	52344.5	52344.5	52344.5	52344.5	52344.5	52344.5	52344.5	52344.5	52344.5	52344.5	52344.5
925.98	62621.1	62215.3	62215.3	62215.3	62215.3	62215.3	62215.3	62215.3	62215.3	62215.3	62215.3	62215.3	62215.3		925.98	77268.6	77635.6	77635.6	77635.6	77635.6	77635.6	77635.6	77635.6	77635.6	77635.6	77635.6	77635.6	77635.6	77635.6		925.98	52317.9	52328.4	52328.4	52328.4	52328.4	52328.4	52328.4	52328.4	52328.4	52328.4	52328.4	52328.4	52328.4	52328.4
925.88	62480.6	62206.5	62206.5	62206.5	62206.5	62206.5	62206.5	62206.5	62206.5	62206.5	62206.5	62206.5	62206.5		925.88	77959.9	77616.9	77616.9	77616.9	77616.9	77616.9	77616.9	77616.9	77616.9	77616.9	77616.9	77616.9	77616.9	77616.9		925.88	52148.7	52303.8	52303.8	52303.8	52303.8	52303.8	52303.8	52303.8	52303.8	52303.8	52303.8	52303.8	52303.8	52303.8
925.78	61938.2	62197.2	62197.2	62197.2	62197.2	62197.2	62197.2	62197.2	62197.2	62197.2	62197.2	62197.2	62197.2		925.78	77830.7	77601	77601	77601	77601	77601	77601	77601	77601	77601	77601	77601	77601	77601		925.78	52544.5	52280.5	52280.5	52280.5	52280.5	52280.5	52280.5	52280.5	52280.5	52280.5	52280.5	52280.5	52280.5	52280.5
925.68	62323	62183.5	62183.5	62183.5	62183.5	62183.5	62183.5	62183.5	62183.5	62183.5	62183.5	62183.5	62183.5		925.68	77814.3	77588.2	77588.2	77588.2	77588.2	77588.2	77588.2	77588.2	77588.2	77588.2	77588.2	77588.2	77588.2	77588.2		925.68	52439.3	52253	52253	52253	52253	52253	52253	52253	52253	52253	52253	52253	52253	52253
925.58	61589.6	62164.6	62164.5	62164.5	62164.5	62164.5	62164.5	62164.5	62164.5	62164.5	62164.5	62164.5	62164.6		925.58	77658.9	77577.2	77577.2	77577.2	77577.2	77577.2	77577.2	77577.2	77577.2	77577.2	77577.2	77577.2	77577.2	77577.2		925.58	52628.1	52234.4	52234.4	52234.4	52234.4	52234.4	52234.4	52234.4	52234.4	52234.4	52234.4	52234.4	52234.4	52234.4
925.48	62646.7	62141.3	62141.3	62141.3	62141.3	62141.3	62141.3	62141.3	62141.3	62141.3	62141.3	62141.3	62141.3		925.48	77495	77567.1	77567.1	77567.1	77567.1	77567.1	77567.1	77567.1	77567.1	77567.1	77567.1	77567.1	77567.1	77567.1		925.48	52586.2	52220.8	52220.8	52220.8	52220.8	52220.8	52220.8	52220.8	52220.8	52220.8	52220.8	52220.8	52220.8	52220.8
925.38	62373.5	62122.9	62122.9	62122.9	62122.9	62122.9	62122.9	62122.9	62122.9	62122.9	62122.9	62122.9	62122.9		925.38	77218.3	77552.2	77552.2	77552.2	77552.2	77552.2	77552.2	77552.2	77552.2	77552.2	77552.2	77552.2	77552.2	77552.2		925.38	52232.9	52205.2	52205.2	52205.2	52205.2	52205.2	52205.2	52205.2	52205.2	52205.2	52205.2	52205.2	52205.2	52205.2
925.28	62339.5	62106.6	62106.5	62106.5	62106.5	62106.5	62106.5	62106.5	62106.5	62106.5	62106.5	62106.5	62106.6		925.28	78058.9	77533.5	77533.5	77533.5	77533.5	77533.5	77533.5	77533.5	77533.5	77533.5	77533.5	77533.5	77533.5	77533.5		925.28	52405.6	52188.7	52188.7	52188.7	52188.7	52188.7	52188.7	52188.7	52188.7	52188.7	52188.7	52188.7	52188.7	52188.7
925.18	62446.2	62089.9	62089.9	62089.9	62089.9	62089.9	62089.9	62089.9	62089.9	62089.9	62089.9	62089.9	62089.9		925.18	77555.9	77521.6	77521.6	77521.6	77521.6	77521.6	77521.6	77521.6	77521.6	77521.6	77521.6	77521.6	77521.6	77521.6		925.18	51804.6	52173.7	52173.7	52173.7	52173.7	52173.7	52173.7	52173.7	52173.7	52173.7	52173.7	52173.7	52173.7	52173.7
925.08	62492.9	62068.5	62068.5	62068.5	62068.5	62068.5	62068.5	62068.5	62068.5	62068.5	62068.5	62068.5	62068.5		925.08	77374.3	77520.7	77520.7	77520.7	77520.7	77520.7	77520.7	77520.7	77520.7	77520.7	77520.7	77520.7	77520.7	77520.7		925.08	51768.5	52157.2	52157.2	52157.2	52157.2	52157.2	52157.2	52157.2	52157.2	52157.2	52157.2	52157.2	52157.2	52157.2
924.98	61949.4	62048.8	62048.7	62048.7	62048.7	62048.7	62048.7	62048.7	62048.7	62048.7	62048.7	62048.7	62048.8		924.98	77932.5	77512.9	77512.9	77512.9	77512.9	77512.9	77512.9	77512.9	77512.9	77512.9	77512.9	77512.9	77512.9	77512.9		924.98	52513.7	52144.5	52144.5	52144.5	52144.5	52144.5	52144.5	52144.5	52144.5	52144.5	52144.5	52144.5	52144.5	52144.5
924.88	62220.3	62024.4	62024.4	62024.4	62024.4	62024.4	62024.4	62024.4	62024.4	62024.4	62024.4	62024.4	62024.4		924.88	77412.7	77499.2	77499.2	77499.2	77499.2	77499.2	77499.2	77499.2	77499.2	77499.2	77499.2	77499.2	77499.2	77499.2		924.88	52214.7	52137.3	52137.3	52137.3	52137.3	52137.3	52137.3	52137.3	52137.3	52137.3	52137.3	52137.3	52137.3	52137.3
924.78	62337.5	62004.4	62004.4	62004.4	62004.4	62004.4	62004.4	62004.4	62004.4	62004.4	62004.4	62004.4	62004.4		924.78	77318	77485.4	77485.4	77485.4	77485.4	77485.4	77485.4	77485.4	77485.4	77485.4	77485.4	77485.4	77485.4	77485.4		924.78	51875.1	52133.2	52133.2	52133.2	52133.2	52133.2	52133.2	52133.2	52133.2	52133.2	52133.2	52133.2	52133.2	52133.2
924.68	62223.5	61991.4	61991.3	61991.3	61991.3	61991.3	61991.3	61991.3	61991.3	61991.3	61991.3	61991.3	61991.4		924.68	76899.2	77466.3	77466.3	77466.3	77466.3	77466.3	77466.3	77466.3	77466.3	77466.3	77466.3	77466.3	77466.3	77466.3		924.68	52504.9	52126.5	52126.5	52126.5	52126.5	52126.5	52126.5	52126.5	52126.5	52126.5	52126.5	52126.5	52126.5	52126.5
924.58	61945.2	61984.1	61984	61984	61984	61984	61984	61984	61984	61984	61984	61984	61984.1		924.58	78259.6	77459	77459	77459	77459	77459	77459	77459	77459	77459	77459	77459	77459	77459		924.58	52017.7	52125.8	52125.8	52125.8	52125.8	52125.8	52125.8	52125.8	52125.8	52125.8	52125.8	52125.8	52125.8	52125.8
924.48	61845.2	61978.6	61978.5	61978.5	61978.5	61978.5	61978.5	61978.5	61978.5	61978.5	61978.5	61978.5	61978.6		924.48	77974.1	77449.1	77449.1	77449.1	77449.1	77449.1	77449.1	77449.1	77449.1	77449.1	77449.1	77449.1	77449.1	77449.1		924.48	52130	52116.5	52116.5	52116.5	52116.5	52116.5	52116.5	52116.5	52116.5	52116.5	52116.5	52116.5	52116.5	52116.5
924.38	61984.8	61974.1	61973.9	61973.9	61973.9	61973.9	61973.9	61973.9	61973.9	61973.9	61973.9	61973.9	61974.1		924.38	77335.8	77436.3	77436.3	77436.3	77436.3	77436.3	77436.3	77436.3	77436.3	77436.3	77436.3	77436.3	77436.3	77436.3		924.38	52307.5	52106.5	52106.5	52106.5	52106.5	52106.5	52106.5	52106.5	52106.5	52106.5	52106.5	52106.5	52106.5	52106.5
924.28	61497	61969.1	61968.9	61968.9	61968.9	61968.9	61968.9	61968.9	61968.9	61968.9	61968.9	61968.9	61969.1		924.28	77442.8	77424.6	77424.6	77424.6	77424.6	77424.6	77424.6	77424.6	77424.6	77424.6	77424.6	77424.6	77424.6	77424.6		924.28	52366.2	52100.5	52100.5	52100.5	52100.5	52100.5	52100.5	52100.5	52100.5	52100.5	52100.5	52100.5	52100.5	52100.5
924.18	61662.8	61964	61963.7	61963.7	61963.7	61963.7	61963.7	61963.7	61963.7	61963.7	61963.7	61963.7	61964		924.18	77039	77409.6	77409.6	77409.6	77409.6	77409.6	77409.6	77409.6	77409.6	77409.6	77409.6	77409.6	77409.6	77409.6		924.18	51888.5	52090	52090	52090	52090	52090	52090	52090	52090	52090	52090	52090	52090	52090
924.08	62194.5	61959.1	61958.7	61958.7	61958.7	61958.7	61958.7	61958.7	61958.7	61958.7	61958.7	61958.7	61959.1		924.08	77639.2	77389.8	77389.8	77389.8	77389.8	77389.8	77389.8	77389.8	77389.8	77389.8	77389.8	77389.8	77389.8	77389.8		924.08	52428.9	52072.6	52072.6	52072.6	52072.6	52072.6	52072.6	52072.6	52072.6	52072.6	52072.6	52072.6	52072.6	52072.6
923.98	61902.9	61954.2	61953.7	61953.7	61953.7	61953.7	61953.7	61953.7	61953.7	61953.7	61953.7	61953.7	61954.2		923.98	77461.4	77362.7	77362.7	77362.7	77362.7	77362.7	77362.7	77362.7	77362.7	77362.7	77362.7	77362.7	77362.7	77362.7		923.98	51723.4	52062.1	52062.1	52062.1	52062.1	52062.1	52062.1	52062.1	52062.1	52062.1	52062.1	52062.1	52062.1	52062.1
923.88	62619.1	61949.3	61948.7	61948.7	61948.7	61948.7	61948.7	61948.7	61948.7	61948.7	61948.7	61948.7	61949.3		923.88	77726.2	77348.2	77348.2	77348.2	77348.2	77348.2	77348.2	77348.2	77348.2	77348.2	77348.2	77348.2	77348.2	77348.2		923.88	52081.3	52047.7	52047.7	52047.7	52047.7	52047.7	52047.7	52047.7	52047.7	52047.7	52047.7	52047.7	52047.7	52047.7
923.78	62376.9	61944.2	61943.3	61943.3	61943.3	61943.3	61943.3	61943.3	61943.3	61943.3	61943.3	61943.3	61944.2		923.78	77508.9	77345.6	77345.6	77345.6	77345.6	77345.6	77345.6	77345.6	77345.6	77345.6	77345.6	77345.6	77345.6	77345.6		923.78	52487.7	52035.8	52035.8	52035.8	52035.8	52035.8	52035.8	52035.8	52035.8	52035.8	52035.8	52035.8	52035.8	52035.8
923.68	61835.8	61938.9	61937.9	61937.9	61937.9	61937.9	61937.9	61937.9	61937.9	61937.9	61937.9	61937.9	61938.9		923.68	77493.6	77344.3	77344.3	77344.3	77344.3	77344.3	77344.3	77344.3	77344.3	77344.3	77344.3	77344.3	77344.3	77344.3		923.68	52285.3	52023.1	52023.1	52023.1	52023.1	52023.1	52023.1	52023.1	52023.1	52023.1	52023.1	52023.1	52023.1	52023.1
923.58	61902.4	61933.3	61931.9	61931.9	61931.9	61931.9	61931.9	61931.9	61931.9	61931.9	61931.9	61931.9	61933.3		923.58	77220.7	77342.8	77342.8	77342.8	77342.8	77342.8	77342.8	77342.8	77342.8	77342.8	77342.8	77342.8	77342.8	77342.8		923.58	51797.4	52013.9	52013.9	52013.9	52013.9	52013.9	52013.9	52013.9	52013.9	52013.9	52013.9	52013.9	52013.9	52013.9
923.48	61962	61927.3	61925.6	61925.6	61925.6	61925.6	61925.6	61925.6	61925.6	61925.6	61925.6	61925.6	61927.3		923.48	77127.8	77330.1	77330.1	77330.1	77330.1	77330.1	77330.1	77330.1	77330.1	77330.1	77330.1	77330.1	77330.1	77330.1		923.48	52198.5	52002.2	52002.2	52002.2	52002.2	52002.2	52002.2	52002.2	52002.2	52002.2	52002.2	52002.2	52002.2	52002.2
923.38	62241.5	61921.3	61919	61919	61919	61919	61919	61919	61919	61919	61919	61919	61921.3		923.38	77008.9	77311.3	77311.3	77311.3	77311.3	77311.3	77311.3	77311.3	77311.3	77311.3	77311.3	77311.3	77311.3	77311.3		923.38	51796.4	51994.1	51994.1	51994.1	51994.1	51994.1	51994.1	51994.1	51994.1	51994.1	51994.1	51994.1	51994.1	51994.1
923.28	61935	61915.2	61912.3	61912.3	61912.3	61912.3	61912.3	61912.3	61912.3	61912.3	61912.3	61912.3	61915.2		923.28	77221.2	77289.2	77289.2	77289.2	77289.2	77289.2	77289.2	77289.2	77289.2	77289.2	77289.2	77289.2	77289.2	77289.2		923.28	52241.1	51986.3	51986.3	51986.3	51986.3	51986.3	51986.3	51986.3	51986.3	51986.3	51986.3	51986.3	51986.3	51986.3
923.18	62139.5	61909.2	61905.6	61905.6	61905.6	61905.6	61905.6	61905.6	61905.6	61905.6	61905.6	61905.6	61909.2		923.18	77340.6	77267.5	77267.5	77267.5	77267.5	77267.5	77267.5	77267.5	77267.5	77267.5	77267.5	77267.5	77267.5	77267.5		923.18	51971.9	51980.1	51980.1	51980.1	51980.1	51980.1	51980.1	51980.1	51980.1	51980.1	51980.1	51980.1	51980.1	51980.1
923.08	62304.3	61903.5	61898.9	61898.9	61898.9	61898.9	61898.9	61898.9	61898.9	61898.9	61898.9	61898.9	61903.5		923.08	77693.6	77245.6	77245.6	77245.6	77245.6	77245.6	77245.6	77245.6	77245.6	77245.6	77245.6	77245.6	77245.6	77245.6		923.08	51986.4	51978.1	51978.1	51978.1	51978.1	51978.1	51978.1	51978.1	51978.1	51978.1	51978.1	51978.1	51978.1	51978.1
922.98	62255.1	61897.9	61892.2	61892.2	61892.2	61892.2	61892.2	61892.2	61892.2	61892.2	61892.2	61892.2	61897.9		922.98	77864.2	77225.1	77225.1	77225.1	77225.1	77225.1	77225.1	77225.1	77225.1	77225.1	77225.1	77225.1	77225.1	77225.1		922.98	52038.1	51977.6	51977.6	51977.6	51977.6	51977.6	51977.6	51977.6	51977.6	51977.6	51977.6	51977.6	51977.6	51977.6
922.88	62000.3	61892.6	61885.4	61885.4	61885.4	61885.4	61885.4	61885.4	61885.4	61885.4	61885.4	61885.4	61892.6		922.88	77459.2	77203.6	77203.6	77203.6	77203.6	77203.6	77203.6	77203.6	77203.6	77203.6	77203.6	77203.6	77203.6	77203.6		922.88	51616.9	51971.5	51971.5	51971.5	51971.5	51971.5	51971.5	51971.5	51971.5	51971.5	51971.5	51971.5	51971.5	51971.5
922.78	62492.5	61887.5	61878.5	61878.5	61878.5	61878.5	61878.5	61878.5	61878.5	61878.5	61878.5	61878.5	61887.5		922.78	77448	77178.2	77178.2	77178.2	77178.2	77178.2	77178.2	77178.2	77178.2	77178.2	77178.2	77178.2	77178.2	77178.2		922.78	51889.1	51963.5	51963.5	51963.5	51963.5	51963.5	51963.5	51963.5	51963.5	51963.5	51963.5	51963.5	51963.5	51963.5
922.68	62096.6	61882.8	61871.6	61871.6	61871.6	61871.6	61871.6	61871.6	61871.6	61871.6	61871.6	61871.6	61882.8		922.68	77277	77148.9	77148.9	77148.9	77148.9	77148.9	77148.9	77148.9	77148.9	77148.9	77148.9	77148.9	77148.9	77148.9		922.68	52111.1	51954.6	51954.6	51954.6	51954.7	51954.6	51954.6	51954.6	51954.6	51954.6	51954.6	51954.6	51954.6	51954.7
922.58	61703.7	61878.4	61864.5	61864.5	61864.5	61864.5	61864.5	61864.5	61864.5	61864.5	61864.5	61864.5	61878.4		922.58	77162	77120.6	77120.6	77120.6	77120.6	77120.6	77120.6	77120.6	77120.6	77120.6	77120.6	77120.6	77120.6	77120.6		922.58	52112.3	51943.9	51943.9	51943.9	51944	51943.9	51943.9	51943.9	51943.9	51943.9	51943.9	51943.9	51943.9	51944
922.48	61792.3	61874.2	61856.9	61856.9	61856.9	61856.9	61856.9	61856.9	61856.9	61856.9	61856.9	61856.9	61874.2		922.48	77060.3	77093.2	77093.2	77093.2	77093.2	77093.2	77093.2	77093.2	77093.2	77093.2	77093.2	77093.2	77093.2	77093.2		922.48	52374.9	51933.8	51933.8	51933.8	51933.9	51933.8	51933.8	51933.8	51933.8	51933.8	51933.8	51933.8	51933.8	51933.9
922.38	62009.1	61870.6	61849.3	61849.3	61849.3	61849.3	61849.3	61849.3	61849.3	61849.3	61849.3	61849.3	61870.6		922.38	77137.5	77069.8	77069.8	77069.8	77069.9	77069.8	77069.8	77069.8	77069.8	77069.8	77069.8	77069.8	77069.8	77069.9		922.38	52331.8	51923.3	51923.3	51923.3	51923.4	51923.3	51923.3	51923.3	51923.3	51923.3	51923.3	51923.3	51923.3	51923.4
922.28	62014.8	61867.9	61841.8	61841.8	61841.8	61841.8	61841.8	61841.8	61841.8	61841.8	61841.8	61841.8	61867.9		922.28	76998.9	77059.5	77059.5	77059.5	77059.6	77059.5	77059.5	77059.5	77059.5	77059.5	77059.5	77059.5	77059.5	77059.6		922.28	51788	51913.6	51913.6	51913.6	51913.8	51913.6	51913.6	51913.6	51913.6	51913.6	51913.6	51913.6	51913.6	51913.8
922.18	62038.3	61866.3	61834.1	61834.1	61834.1	61834.1	61834.1	61834.1	61834.1	61834.1	61834.1	61834.1	61866.3		922.18	76861.1	77050.7	77050.7	77050.7	77050.8	77050.7	77050.7	77050.7	77050.7	77050.7	77050.7	77050.7	77050.7	77050.8		922.18	52342.6	51902.6	51902.6	51902.6	51902.8	51902.6	51902.6	51902.6	51902.6	51902.6	51902.6	51902.6	51902.6	51902.8
922.08	62780.5	61866	61826.7	61826.7	61826.7	61826.7	61826.7	61826.7	61826.7	61826.7	61826.7	61826.7	61866		922.08	77005.5	77042.8	77042.8	77042.8	77042.9	77042.8	77042.8	77042.8	77042.8	77042.8	77042.8	77042.8	77042.8	77042.9		922.08	51791.6	51888.1	51888.1	51888.1	51888.3	51888.1	51888.1	51888.1	51888.1	51888.1	51888.1	51888.1	51888.1	51888.3
921.98	62257.2	61867.1	61819.1	61819.1	61819.1	61819.1	61819.1	61819.1	61819.1	61819.1	61819.1	61819.1	61867.1		921.98	77168.6	77038	77038	77038	77038.2	77038	77038	77038	77038	77038	77038	77038	77038	77038.2		921.98	51915.9	51873.2	51873.2	51873.2	51873.6	51873.2	51873.2	51873.2	51873.2	51873.2	51873.2	51873.2	51873.2	51873.6
921.88	61819.2	61869.5	61811.2	61811.2	61811.2	61811.2	61811.2	61811.2	61811.2	61811.2	61811.2	61811.2	61869.5		921.88	76807.5	77033	77033	77033	77033.2	77033	77033	77033	77033	77033	77033	77033	77033	77033.2		921.88	51844.9	51863	51863	51863	51863.5	51863	51863	51863	51863	51863	51863	51863	51863	51863.5
921.78	61954.7	61873.7	61803	61803	61803	61803	61803	61803	61803	61803	61803	61803	61873.7		921.78	77263.8	77027.9	77027.9	77027.9	77028.2	77027.9	77027.9	77027.9	77027.9	77027.9	77027.9	77027.9	77027.9	77028.2		921.78	51664.5	51855.7	51855.7	51855.7	51856.5	51855.7	51855.7	51855.7	51855.7	51855.7	51855.7	51855.7	51855.7	51856.5
921.68	61942.6	61880	61794.5	61794.5	61794.5	61794.5	61794.5	61794.5	61794.5	61794.5	61794.5	61794.5	61880		921.68	77309.1	77022.3	77022.3	77022.3	77022.7	77022.3	77022.3	77022.3	77022.3	77022.3	77022.3	77022.3	77022.3	77022.7		921.68	52140	51852	51852	51852	51853.1	51852	51852	51852	51852	51852	51852	51852	51852	51853.1
921.58	62154.8	61888.8	61785.7	61785.7	61785.7	61785.7	61785.7	61785.7	61785.7	61785.7	61785.7	61785.7	61888.8		921.58	76696.8	77016.2	77016.2	77016.2	77016.8	77016.2	77016.2	77016.2	77016.2	77016.2	77016.2	77016.2	77016.2	77016.8		921.58	52004.9	51847.8	51847.8	51847.8	51849.3	51847.8	51847.8	51847.8	51847.8	51847.8	51847.8	51847.8	51847.8	51849.3
921.48	62140.9	61900.7	61776.8	61776.8	61776.8	61776.8	61776.8	61776.8	61776.8	61776.8	61776.8	61776.8	61900.7		921.48	77267.3	77009.6	77009.6	77009.6	77010.5	77009.6	77009.6	77009.6	77009.6	77009.6	77009.6	77009.6	77009.6	77010.5		921.48	51474.8	51843.6	51843.6	51843.6	51845.6	51843.6	51843.6	51843.6	51843.6	51843.6	51843.6	51843.6	51843.6	51845.6
921.38	62039.1	61916.4	61768	61768	61768	61768	61768	61768	61768	61768	61768	61768	61916.4		921.38	77103.6	77002.7	77002.7	77002.7	77004	77002.7	77002.7	77002.7	77002.7	77002.7	77002.7	77002.7	77002.7	77004		921.38	51956.2	51839.3	51839.3	51839.3	51842	51839.3	51839.3	51839.3	51839.3	51839.3	51839.3	51839.3	51839.3	51842
921.28	62266.6	61936.7	61759.4	61759.4	61759.4	61759.4	61759.4	61759.4	61759.4	61759.4	61759.4	61759.4	61936.7		921.28	77590.2	76995.5	76995.5	76995.5	76997.2	76995.5	76995.5	76995.5	76995.5	76995.5	76995.5	76995.5	76995.5	76997.2		921.28	51489.6	51834.6	51834.6	51834.6	51838.3	51834.6	51834.6	51834.6	51834.6	51834.6	51834.6	51834.6	51834.6	51838.3
921.18	62422.4	61961.3	61750.2	61750.2	61750.2	61750.2	61750.2	61750.2	61750.2	61750.2	61750.2	61750.2	61961.3		921.18	77671.2	76987.9	76987.9	76987.9	76990.3	76987.9	76987.9	76987.9	76987.9	76987.9	76987.9	76987.9	76987.9	76990.3		921.18	52494.4	51829.6	51829.6	51829.6	51834.5	51829.6	51829.6	51829.6	51829.6	51829.6	51829.6	51829.6	51829.6	51834.5
921.08	61950.2	61991.4	61740.8	61740.8	61740.8	61740.8	61740.8	61740.8	61740.8	61740.8	61740.8	61740.8	61991.4		921.08	77378.2	76979.9	76979.9	76979.9	76983.3	76979.9	76979.9	76979.9	76979.9	76979.9	76979.9	76979.9	76979.9	76983.3		921.08	52205.1	51824.2	51824.2	51824.2	51830.8	51824.2	51824.2	51824.2	51824.2	51824.2	51824.2	51824.2	51824.2	51830.8
920.98	62256.8	62027.7	61731.2	61731.2	61731.2	61731.2	61731.2	61731.2	61731.2	61731.2	61731.2	61731.2	62027.7		920.98	77380.9	76971.8	76971.8	76971.8	76976.4	76971.8	76971.8	76971.8	76971.8	76971.8	76971.8	76971.8	76971.8	76976.4		920.98	51967.6	51819	51819	51819	51827.7	51819	51819	51819	51819	51819	51819	51819	51819	51827.7
920.88	61812.3	62071.4	61721.6	61721.6	61721.6	61721.6	61721.6	61721.6	61721.6	61721.6	61721.6	61721.6	62071.4		920.88	77451.8	76963.2	76963.2	76963.2	76969.5	76963.2	76963.2	76963.2	76963.2	76963.2	76963.2	76963.2	76963.2	76969.5		920.88	52231.7	51813.6	51813.6	51813.6	51825.2	51813.6	51813.6	51813.6	51813.6	51813.6	51813.6	51813.6	51813.6	51825.2
920.78	62629.4	62123	61711.6	61711.6	61711.6	61711.6	61711.6	61711.6	61711.6	61711.6	61711.6	61711.6	62123		920.78	77182.7	76954.4	76954.4	76954.4	76962.9	76954.4	76954.4	76954.4	76954.4	76954.4	76954.4	76954.4	76954.4	76962.9		920.78	52367.8	51807.9	51807.9	51807.9	51823.2	51807.9	51807.9	51807.9	51807.9	51807.9	51807.9	51807.9	51807.9	51823.2
920.68	62042.6	62183.6	61701.2	61701.2	61701.2	61701.2	61701.2	61701.2	61701.2	61701.2	61701.2	61701.2	62183.6		920.68	77627.8	76945.7	76945.7	76945.7	76957.3	76945.7	76945.7	76945.7	76945.7	76945.7	76945.7	76945.7	76945.7	76957.3		920.68	52105.6	51802.3	51802.3	51802.3	51822.4	51802.3	51802.3	51802.3	51802.3	51802.3	51802.3	51802.3	51802.3	51822.4
920.58	62045	62254.3	61690.6	61690.6	61690.6	61690.6	61690.6	61690.6	61690.6	61690.6	61690.6	61690.6	62254.3		920.58	77347.7	76936.9	76936.9	76936.9	76952.5	76936.9	76936.9	76936.9	76936.9	76936.9	76936.9	76936.9	76936.9	76952.5		920.58	51771.9	51796.4	51796.4	51796.4	51822.6	51796.4	51796.4	51796.4	51796.4	51796.4	51796.4	51796.4	51796.4	51822.6
920.48	62115.5	62336.5	61679.6	61679.6	61679.6	61679.6	61679.6	61679.6	61679.6	61679.6	61679.6	61679.6	62336.5		920.48	77226.3	76928.3	76928.3	76928.3	76949.1	76928.3	76928.3	76928.3	76928.3	76928.3	76928.3	76928.3	76928.3	76949.1		920.48	52018.1	51790.7	51790.7	51790.7	51824.6	51790.7	51790.7	51790.7	51790.7	51790.7	51790.7	51790.7	51790.7	51824.6
920.38	62381.4	62430.8	61667.8	61667.8	61667.8	61667.8	61667.8	61667.8	61667.8	61667.8	61667.8	61667.8	62430.8		920.38	77333.8	76919.2	76919.2	76919.2	76946.9	76919.2	76919.2	76919.2	76919.2	76919.2	76919.2	76919.2	76919.2	76946.9		920.38	51936.8	51785	51785	51785	51828.8	51785	51785	51785	51785	51785	51785	51785	51785	51828.8
920.28	62640.4	62539.2	61655.7	61655.7	61655.7	61655.7	61655.7	61655.7	61655.7	61655.7	61655.7	61655.7	62539.2		920.28	76659.6	76910.3	76910.3	76910.3	76946.9	76910.3	76910.3	76910.3	76910.3	76910.3	76910.3	76910.3	76910.3	76946.9		920.28	51599.4	51779.1	51779.1	51779.1	51835.5	51779.1	51779.1	51779.1	51779.1	51779.1	51779.1	51779.1	51779.1	51835.5
920.18	62431.1	62662.4	61642.8	61642.8	61642.8	61642.8	61642.8	61642.8	61642.8	61642.8	61642.8	61642.8	62662.4		920.18	77535.4	76901.7	76901.7	76901.7	76949.9	76901.7	76901.7	76901.7	76901.7	76901.7	76901.7	76901.7	76901.7	76949.9		920.18	51813	51773.3	51773.3	51773.3	51845.3	51773.3	51773.3	51773.3	51773.3	51773.3	51773.3	51773.3	51773.3	51845.3
920.08	62794.5	62802.2	61629.3	61629.3	61629.3	61629.3	61629.3	61629.3	61629.3	61629.3	61629.3	61629.3	62802.2		920.08	77102.5	76892.8	76892.8	76892.8	76956	76892.8	76892.8	76892.8	76892.8	76892.8	76892.8	76892.8	76892.8	76956		920.08	52148.9	51767.1	51767.1	51767.1	51858.8	51767.1	51767.1	51767.1	51767.1	51767.1	51767.1	51767.1	51767.1	51858.8
919.98	63002.3	62959.7	61614.8	61614.8	61614.8	61614.8	61614.8	61614.8	61614.8	61614.8	61614.8	61614.8	62959.7		919.98	78054.5	76883.9	76883.9	76883.9	76966.3	76883.9	76883.9	76883.9	76883.9	76883.9	76883.9	76883.9	76883.9	76966.3		919.98	51916.4	51760.5	51760.5	51760.5	51876.6	51760.5	51760.5	51760.5	51760.5	51760.5	51760.5	51760.5	51760.5	51876.6
919.88	62685.9	63136.3	61599	61599	61599	61599	61599	61599	61599	61599	61599	61599	63136.3		919.88	76729.4	76874.9	76874.9	76874.9	76981.7	76874.9	76874.9	76874.9	76874.9	76874.9	76874.9	76874.9	76874.9	76981.7		919.88	52014.4	51753.5	51753.5	51753.5	51899.7	51753.5	51753.5	51753.5	51753.5	51753.5	51753.5	51753.5	51753.5	51899.7
919.78	63062.2	63333.2	61582.1	61582.1	61582.1	61582.1	61582.1	61582.1	61582.1	61582.1	61582.1	61582.1	63333.2		919.78	76758.6	76865.3	76865.3	76865.3	77002.9	76865.3	76865.3	76865.3	76865.3	76865.3	76865.3	76865.3	76865.3	77002.9		919.78	52063.9	51746.1	51746.1	51746.1	51929.4	51746.1	51746.1	51746.1	51746.1	51746.1	51746.1	51746.1	51746.1	51929.4
919.68	63411.6	63552.2	61564	61564	61564	61564	61564	61564	61564	61564	61564	61564	63552.2		919.68	77292.6	76855.2	76855.2	76855.2	77031.6	76855.2	76855.2	76855.2	76855.2	76855.2	76855.2	76855.2	76855.2	77031.6		919.68	52786.7	51738.2	51738.2	51738.2	51966.8	51738.2	51738.2	51738.2	51738.2	51738.2	51738.2	51738.2	51738.2	51966.8
919.58	63549.3	63794.6	61544.9	61544.9	61544.9	61544.9	61544.9	61544.9	61544.9	61544.9	61544.9	61544.9	63794.6		919.58	77531.8	76844.1	76844.1	76844.1	77069.1	76844.1	76844.1	76844.1	76844.1	76844.1	76844.1	76844.1	76844.1	77069.1		919.58	52683.3	51729.5	51729.5	51729.5	52013.3	51729.5	51729.5	51729.5	51729.5	51729.5	51729.5	51729.5	51729.5	52013.3
919.48	63928.7	64061	61524.2	61524.2	61524.2	61524.2	61524.3	61524.2	61524.2	61524.2	61524.2	61524.2	64061.1		919.48	77132.7	76832.3	76832.3	76832.3	77117.7	76832.3	76832.3	76832.3	76832.3	76832.3	76832.3	76832.3	76832.3	77117.7		919.48	52334.3	51720.3	51720.3	51720.3	52070.7	51720.3	51720.3	51720.3	51720.3	51720.3	51720.3	51720.3	51720.3	52070.7
919.38	64061.7	64352.3	61501.6	61501.6	61501.6	61501.6	61501.6	61501.6	61501.6	61501.6	61501.6	61501.6	64352.3		919.38	78022	76819.6	76819.6	76819.6	77179.5	76819.6	76819.6	76819.6	76819.6	76819.6	76819.6	76819.6	76819.6	77179.5		919.38	52504.1	51710.4	51710.4	51710.4	52141.1	51710.4	51710.4	51710.4	51710.4	51710.4	51710.4	51710.4	51710.4	52141.1
919.28	63979.5	64668.9	61476.8	61476.8	61476.8	61476.8	61476.8	61476.8	61476.8	61476.8	61476.8	61476.8	64668.9		919.28	77987.7	76806.6	76806.6	76806.6	77258.3	76806.6	76806.6	76806.6	76806.6	76806.6	76806.6	76806.6	76806.6	77258.3		919.28	52713.9	51699.5	51699.5	51699.5	52226	51699.5	51699.5	51699.5	51699.5	51699.5	51699.5	51699.5	51699.5	52226
919.18	64290.1	65010.9	61449.3	61449.3	61449.3	61449.3	61449.3	61449.3	61449.3	61449.3	61449.3	61449.3	65010.9		919.18	77880.4	76792.4	76792.4	76792.4	77356.1	76792.4	76792.4	76792.4	76792.4	76792.4	76792.4	76792.4	76792.4	77356.1		919.18	52667.1	51687.6	51687.6	51687.6	52328	51687.6	51687.6	51687.6	51687.6	51687.6	51687.6	51687.6	51687.6	52328
919.08	64877.6	65378.5	61419.1	61419.1	61419.1	61419.1	61419.1	61419.1	61419.1	61419.1	61419.1	61419.1	65378.5		919.08	78352.3	76776.6	76776.6	76776.6	77476.3	76776.6	76776.6	76776.6	76776.6	76776.6	76776.6	76776.6	76776.6	77476.3		919.08	52711.4	51674.8	51674.8	51674.8	52449.7	51674.8	51674.8	51674.8	51674.8	51674.8	51674.8	51674.8	51674.8	52449.7
918.98	65968.7	65771.4	61386.1	61386.1	61386.1	61386.1	61386.1	61386.1	61386.1	61386.1	61386.1	61386.1	65771.5		918.98	78486.1	76759.4	76759.4	76759.4	77623.1	76759.4	76759.4	76759.4	76759.4	76759.4	76759.4	76759.4	76759.4	77623.1		918.98	52970.1	51661.5	51661.5	51661.5	52594.3	51661.5	51661.5	51661.5	51661.5	51661.5	51661.5	51661.5	51661.5	52594.3
918.88	66644	66188.8	61350	61350	61350	61350	61350.1	61350	61350	61350	61350	61350	66188.9		918.88	78082.6	76740.6	76740.6	76740.6	77800.9	76740.6	76740.6	76740.6	76740.6	76740.6	76740.6	76740.6	76740.6	77800.9		918.88	53552.7	51647.2	51647.2	51647.2	52764.2	51647.2	51647.2	51647.2	51647.2	51647.2	51647.2	51647.2	51647.2	52764.2
918.78	67028.2	66629.8	61311.1	61311.1	61311.1	61311.1	61311.2	61311.1	61311.1	61311.1	61311.1	61311.1	66629.8		918.78	78477.9	76720	76720	76720	78014.5	76720	76720	76720	76720	76720	76720	76720	76720	78014.5		918.78	53589.1	51631.4	51631.4	51631.4	52962	51631.4	51631.4	51631.4	51631.4	51631.4	51631.4	51631.4	51631.4	52962
918.68	67617.8	67091.9	61268.8	61268.8	61268.8	61268.8	61268.8	61268.8	61268.8	61268.8	61268.8	61268.8	67091.9		918.68	78885.4	76697.4	76697.4	76697.4	78269	76697.4	76697.4	76697.4	76697.4	76697.4	76697.4	76697.4	76697.4	78269		918.68	53395.6	51614.1	51614.1	51614.1	53190.7	51614.1	51614.1	51614.1	51614.1	51614.1	51614.1	51614.1	51614.1	53190.7
918.58	67990	67572.8	61222.8	61222.8	61222.8	61222.8	61222.9	61222.8	61222.8	61222.8	61222.8	61222.8	67572.9		918.58	79369.3	76672.5	76672.5	76672.5	78569.7	76672.5	76672.5	76672.5	76672.5	76672.5	76672.5	76672.5	76672.5	78569.7		918.58	53532.9	51595.4	51595.4	51595.4	53453.3	51595.4	51595.4	51595.4	51595.4	51595.4	51595.4	51595.4	51595.4	53453.3
918.48	68621	68069.3	61173.2	61173.2	61173.2	61173.2	61173.3	61173.2	61173.2	61173.2	61173.2	61173.2	68069.4		918.48	79707.5	76645	76645	76645	78922.2	76645	76645	76645	76645	76645	76645	76645	76645	78922.2		918.48	54170.4	51574.6	51574.6	51574.6	53751.9	51574.6	51574.6	51574.6	51574.6	51574.6	51574.6	51574.6	51574.6	53751.9
918.38	68520.8	68577.7	61119.6	61119.6	61119.6	61119.6	61119.7	61119.6	61119.6	61119.6	61119.6	61119.6	68577.8		918.38	79718.3	76614.8	76614.8	76614.8	79332.5	76614.8	76614.8	76614.8	76614.8	76614.8	76614.8	76614.8	76614.8	79332.5		918.38	54712.2	51551.5	51551.5	51551.5	54089	51551.5	51551.5	51551.5	51551.5	51551.5	51551.5	51551.5	51551.5	54089
918.28	69810.4	69094.2	61062.7	61062.7	61062.7	61062.7	61062.8	61062.7	61062.7	61062.7	61062.7	61062.7	69094.3		918.28	80942.8	76581.8	76581.8	76581.8	79806.1	76581.8	76581.8	76581.8	76581.8	76581.8	76581.8	76581.8	76581.8	79806.1		918.28	54756.4	51526.2	51526.2	51526.2	54466.7	51526.2	51526.2	51526.2	51526.2	51526.2	51526.2	51526.2	51526.2	54466.7
918.18	69871.4	69613.6	61002.3	61002.3	61002.3	61002.3	61002.4	61002.3	61002.3	61002.3	61002.3	61002.3	69613.8		918.18	81260.3	76545.2	76545.2	76545.2	80347.9	76545.2	76545.2	76545.2	76545.2	76545.2	76545.2	76545.2	76545.2	80347.9		918.18	55152.2	51498.8	51498.8	51498.8	54886.6	51498.8	51498.8	51498.8	51498.8	51498.8	51498.8	51498.8	51498.8	54886.6
918.08	70460.3	70130.6	60938.6	60938.6	60938.6	60938.6	60938.8	60938.6	60938.6	60938.6	60938.6	60938.6	70130.8		918.08	81709	76505	76505	76505	80962.8	76505	76505	76505	76505	76505	76505	76505	76505	80962.8		918.08	55963.3	51468.8	51468.8	51468.8	55348.8	51468.8	51468.8	51468.8	51468.8	51468.8	51468.8	51468.8	51468.8	55348.8
917.98	71290.5	70639.4	60872.2	60872.2	60872.2	60872.2	60872.4	60872.2	60872.2	60872.2	60872.2	60872.2	70639.6		917.98	82130.2	76461.1	76461.1	76461.1	81654.6	76461.1	76461.1	76461.1	76461.1	76461.1	76461.1	76461.1	76461.1	81654.6		917.98	56522.5	51436	51436	51436	55852.8	51436	51436	51436	51436	51436	51436	51436	51436	55852.8
917.88	71396.3	71133.1	60802.6	60802.6	60802.6	60802.6	60802.9	60802.6	60802.6	60802.6	60802.6	60802.6	71133.3		917.88	82782	76412.9	76412.9	76412.9	82425.6	76412.9	76412.9	76412.9	76412.9	76412.9	76412.9	76412.9	76412.9	82425.6		917.88	56421.4	51399.8	51399.8	51399.8	56396.7	51399.8	51399.8	51399.8	51399.8	51399.8	51399.8	51399.8	51399.8	56396.7
917.78	72225.6	71604.4	60730	60730	60730	60730	60730.3	60730	60730	60730	60730	60730	71604.7		917.78	83182.9	76360.1	76360.1	76360.1	83276.7	76360.1	76360.1	76360.1	76360.1	76360.1	76360.1	76360.1	76360.1	83276.7		917.78	56961	51360.5	51360.5	51360.5	56977.7	51360.5	51360.5	51360.5	51360.5	51360.5	51360.5	51360.5	51360.5	56977.7
917.68	72263.7	72046.4	60654.3	60654.3	60654.3	60654.3	60654.7	60654.3	60654.3	60654.3	60654.3	60654.3	72046.7		917.68	83861.9	76301.8	76301.8	76301.8	84205.8	76301.8	76301.8	76301.8	76301.8	76301.8	76301.8	76301.8	76301.8	84205.8		917.68	57888.7	51317.6	51317.6	51317.6	57591.1	51317.6	51317.6	51317.6	51317.6	51317.6	51317.6	51317.6	51317.6	57591.1
917.58	71784.3	72452.1	60576.3	60576.3	60576.3	60576.3	60576.7	60576.3	60576.3	60576.3	60576.3	60576.3	72452.5		917.58	84435.1	76238.3	76238.3	76238.3	85210	76238.3	76238.3	76238.3	76238.3	76238.3	76238.3	76238.3	76238.3	85210		917.58	58027.4	51271.2	51271.2	51271.2	58230.9	51271.2	51271.2	51271.2	51271.2	51271.2	51271.2	51271.2	51271.2	58230.9
917.48	72896.2	72814.2	60495.7	60495.7	60495.7	60495.7	60496.2	60495.7	60495.7	60495.7	60495.7	60495.7	72814.8		917.48	85621.8	76168.9	76168.9	76168.9	86282.4	76168.9	76168.9	76168.9	76168.9	76168.9	76168.9	76168.9	76168.9	86282.4		917.48	58877.7	51221.3	51221.3	51221.3	58889.2	51221.3	51221.3	51221.3	51221.3	51221.3	51221.3	51221.3	51221.3	58889.2
917.38	73462.1	73125.9	60412.7	60412.7	60412.7	60412.7	60413.3	60412.7	60412.7	60412.7	60412.7	60412.7	73126.5		917.38	86459.9	76092.9	76092.9	76092.9	87412.5	76092.9	76092.9	76092.9	76092.9	76092.9	76092.9	76092.9	76092.9	87412.5		917.38	59528.5	51167.6	51167.6	51167.6	59556.3	51167.6	51167.6	51167.6	51167.6	51167.6	51167.6	51167.6	51167.6	59556.3
917.28	73141.3	73381.5	60328.1	60328.1	60328.1	60328.1	60328.8	60328.1	60328.1	60328.1	60328.1	60328.1	73382.2		917.28	88016.6	76010.1	76010.1	76010.1	88587.3	76010.1	76010.1	76010.1	76010.1	76010.1	76010.1	76010.1	76010.1	88587.3		917.28	60375.4	51110.4	51110.4	51110.4	60221.1	51110.4	51110.4	51110.4	51110.4	51110.4	51110.4	51110.4	51110.4	60221.1
917.18	73261.5	73575	60241.6	60241.6	60241.6	60241.6	60242.4	60241.6	60241.6	60241.6	60241.6	60241.6	73575.8		917.18	88635.2	75920.1	75920.1	75920.1	89789.8	75920.1	75920.1	75920.1	75920.1	75920.1	75920.1	75920.1	75920.1	89789.8		917.18	60473.5	51049.3	51049.3	51049.3	60870.5	51049.3	51049.3	51049.3	51049.3	51049.3	51049.3	51049.3	51049.3	60870.5
917.08	73593.9	73702.1	60153.8	60153.8	60153.8	60153.8	60154.8	60153.8	60153.8	60153.8	60153.8	60153.8	73703.1		917.08	89860.6	75822.1	75822.1	75822.1	90999.2	75822.1	75822.1	75822.1	75822.2	75822.1	75822.1	75822.1	75822.1	90999.2		917.08	60995.3	50984.4	50984.4	50984.4	61490.8	50984.4	50984.4	50984.4	50984.4	50984.4	50984.4	50984.4	50984.4	61490.8
916.98	73967.9	73759.2	60064.9	60064.9	60064.9	60064.9	60066	60064.9	60064.9	60064.9	60064.9	60064.9	73760.4		916.98	91654.5	75716	75716	75716	92191.9	75716	75716	75716	75716	75716	75716	75716	75716	92192		916.98	61908.5	50916.1	50916.1	50916.1	62067.6	50916.1	50916.1	50916.1	50916.1	50916.1	50916.1	50916.1	50916.1	62067.6
916.88	73415.5	73743.7	59974.8	59974.8	59974.8	59974.8	59976.2	59974.8	59974.8	59974.8	59974.8	59974.8	73745.1		916.88	92210.1	75601.8	75601.8	75601.8	93342	75601.8	75601.8	75601.8	75601.8	75601.8	75601.8	75601.8	75601.8	93342		916.88	62230.2	50844.4	50844.4	50844.4	62586	50844.4	50844.4	50844.4	50844.4	50844.4	50844.4	50844.4	50844.4	62586
916.78	73780.7	73655	59884.4	59884.4	59884.4	59884.4	59886	59884.4	59884.4	59884.4	59884.4	59884.4	73656.6		916.78	93475.4	75479.5	75479.5	75479.5	94421.2	75479.5	75479.5	75479.5	75479.5	75479.5	75479.5	75479.5	75479.5	94421.3		916.78	62704.1	50769.7	50769.7	50769.7	63031.8	50769.7	50769.7	50769.7	50769.7	50769.7	50769.7	50769.7	50769.7	63031.8
916.68	73754.3	73493.4	59793.9	59793.9	59793.9	59793.9	59795.8	59793.9	59793.9	59793.9	59793.9	59793.9	73495.2		916.68	95046.9	75348.8	75348.8	75348.8	95400.3	75348.8	75348.8	75348.8	75348.8	75348.8	75348.8	75348.8	75348.8	95400.3		916.68	62989	50692.1	50692.1	50692.1	63391.5	50692.1	50692.1	50692.1	50692.1	50692.1	50692.1	50692.1	50692.1	63391.5
916.58	73253	73260	59703.4	59703.4	59703.4	59703.4	59705.6	59703.4	59703.4	59703.4	59703.4	59703.4	73262.3		916.58	95905	75210.6	75210.6	75210.6	96251	75210.6	75210.6	75210.6	75210.6	75210.6	75210.6	75210.6	75210.6	96251		916.58	63194.8	50612.2	50612.2	50612.2	63653.7	50612.2	50612.2	50612.2	50612.2	50612.2	50612.2	50612.2	50612.2	63653.7
916.48	72908.1	72957.9	59613.1	59613.1	59613.1	59613.1	59615.7	59613.1	59613.1	59613.1	59613.1	59613.1	72960.5		916.48	96375.2	75065.2	75065.2	75065.2	96946.2	75065.2	75065.2	75065.2	75065.3	75065.2	75065.2	75065.2	75065.2	96946.3		916.48	63374	50529.8	50529.8	50529.8	63808.6	50529.8	50529.8	50529.8	50529.8	50529.8	50529.9	50529.8	50529.8	63808.7
916.38	72638.2	72591.5	59523.7	59523.7	59523.7	59523.7	59526.7	59523.7	59523.7	59523.7	59523.7	59523.7	72594.5		916.38	97484.4	74913.7	74913.7	74913.7	97462.6	74913.7	74913.7	74913.7	74913.8	74913.7	74913.7	74913.7	74913.7	97462.6		916.38	63438.3	50445.9	50445.9	50445.9	63850.3	50445.9	50445.9	50445.9	50445.9	50445.9	50446	50445.9	50445.9	63850.4
916.28	72629.5	72165.9	59435.6	59435.6	59435.6	59435.6	59439.1	59435.6	59435.6	59435.6	59435.6	59435.6	72169.4		916.28	98624.5	74757.5	74757.5	74757.5	97781.2	74757.5	74757.5	74757.5	74757.5	74757.5	74757.5	74757.5	74757.5	97781.2		916.28	63821.4	50361	50361	50361	63775.5	50361	50361	50361	50361	50361	50361	50361	50361	63775.6
916.18	72326.2	71686.9	59348.9	59348.9	59348.9	59348.9	59353	59348.9	59348.9	59348.9	59348.9	59348.9	71691		916.18	98848.8	74597.3	74597.3	74597.3	97888	74597.3	74597.3	74597.3	74597.4	74597.3	74597.3	74597.3	74597.3	97888.1		916.18	63737	50275.5	50275.5	50275.5	63584.5	50275.5	50275.5	50275.5	50275.5	50275.5	50275.5	50275.5	50275.5	63584.6
916.08	71913.1	71161.7	59264.4	59264.4	59264.4	59264.4	59269.1	59264.4	59264.4	59264.4	59264.4	59264.4	71166.5		916.08	98721.3	74435	74435	74435	97776.4	74435	74435	74435	74435.1	74435	74435	74435	74435	97776.5		916.08	63870.3	50190.4	50190.4	50190.4	63281.3	50190.4	50190.4	50190.4	50190.4	50190.4	50190.4	50190.4	50190.4	63281.3
915.98	70973.4	70597.8	59182.5	59182.5	59182.5	59182.5	59188	59182.5	59182.5	59182.5	59182.5	59182.5	70603.3		915.98	98303.7	74271.9	74271.9	74271.9	97446.1	74271.9	74271.9	74271.9	74272	74271.9	74271.9	74271.9	74271.9	97446.2		915.98	62961.3	50106.4	50106.4	50106.4	62873	50106.4	50106.4	50106.4	50106.4	50106.4	50106.5	50106.4	50106.4	62873
915.88	70722.7	70002.5	59103.3	59103.3	59103.3	59103.3	59109.7	59103.3	59103.3	59103.3	59103.3	59103.3	70008.8		915.88	97757.2	74109.7	74109.7	74109.7	96904	74109.7	74109.7	74109.7	74109.9	74109.7	74109.7	74109.7	74109.7	96904.2		915.88	62918.3	50024.1	50024.1	50024.1	62369.3	50024.1	50024.1	50024.1	50024.1	50024.1	50024.3	50024.1	50024.1	62369.4
915.78	69984.7	69383.1	59026.9	59026.9	59026.9	59026.9	59034.2	59026.9	59026.9	59026.9	59026.9	59026.9	69390.4		915.78	96878.1	73949.8	73949.8	73949.8	96163.7	73949.8	73949.8	73949.8	73950	73949.8	73949.8	73949.8	73949.8	96163.9		915.78	62327.8	49944	49944	49944	61782.3	49944	49944	49944	49944	49944	49944.2	49944	49944	61782.4
915.68	68961.6	68747.3	58953.6	58953.6	58953.6	58953.6	58962.1	58953.6	58953.6	58953.6	58953.6	58953.6	68755.8		915.68	95512.9	73794.2	73794.2	73794.2	95244.9	73794.2	73794.2	73794.2	73794.5	73794.2	73794.2	73794.2	73794.2	95245.1		915.68	61170.5	49866.7	49866.7	49866.7	61126.1	49866.7	49866.7	49866.7	49866.7	49866.7	49866.9	49866.7	49866.7	61126.2
915.58	68152.7	68103	58884.1	58884.1	58884.1	58884.1	58893.9	58884.1	58884.1	58884.1	58884.1	58884.1	68112.8		915.58	94514.8	73644.5	73644.5	73644.5	94171.9	73644.5	73644.5	73644.5	73644.9	73644.5	73644.5	73644.5	73644.5	94172.2		915.58	59996.3	49793	49793	49793	60415.8	49793	49793	49793	49793	49793	49793.2	49793	49793	60416
915.48	67526.3	67457.1	58818.7	58818.7	58818.7	58818.7	58829.9	58818.7	58818.7	58818.7	58818.7	58818.7	67468.3		915.48	92956.8	73502.1	73502.1	73502.1	92972.3	73502.1	73502.1	73502.1	73502.5	73502.1	73502.1	73502.1	73502.1	92972.7		915.48	59440.8	49723.2	49723.2	49723.2	59666.8	49723.2	49723.2	49723.2	49723.2	49723.2	49723.5	49723.2	49723.2	59667.1
915.38	67061.6	66815.7	58757.3	58757.3	58757.3	58757.3	58770.2	58757.3	58757.3	58757.3	58757.3	58757.3	66828.5		915.38	90994.5	73367.7	73367.7	73367.7	91675.3	73367.7	73367.7	73367.7	73368.2	73367.7	73367.7	73367.7	73367.7	91675.8		915.38	58711	49657.8	49657.8	49657.8	58894.3	49657.8	49657.8	49657.8	49657.8	49657.8	49658.2	49657.8	49657.8	58894.6
915.28	66244	66184.5	58699.9	58699.9	58699.9	58699.9	58714.7	58699.9	58699.9	58699.9	58699.9	58699.9	66199.2		915.28	89009.1	73242	73242	73242	90310.8	73242	73242	73242	73242.6	73242	73242	73242	73242	90311.4		915.28	57628.4	49596.8	49596.8	49596.8	58112.2	49596.8	49596.8	49596.8	49596.8	49596.8	49597.1	49596.8	49596.8	58112.6
915.18	64956.4	65568.5	58646.5	58646.5	58646.5	58646.5	58663.4	58646.5	58646.5	58646.5	58646.5	58646.5	65585.4		915.18	87499.7	73125.1	73125.1	73125.1	88907.7	73125.1	73125.1	73125.1	73125.8	73125.1	73125.1	73125.1	73125.1	88908.5		915.18	56752.1	49540.3	49540.3	49540.3	57333.9	49540.3	49540.3	49540.3	49540.3	49540.3	49540.7	49540.3	49540.3	57334.4
915.08	64268	64972.1	58597.2	58597.2	58597.2	58597.2	58616.6	58597.2	58597.2	58597.2	58597.2	58597.2	64991.5		915.08	85678.4	73017.5	73017.5	73017.5	87493.7	73017.5	73017.5	73017.5	73018.4	73017.5	73017.5	73017.5	73017.5	87494.6		915.08	55860.2	49488.4	49488.4	49488.4	56570.9	49488.4	49488.4	49488.4	49488.4	49488.4	49489	49488.4	49488.4	56571.5
914.98	63968.4	64399	58551.9	58551.9	58551.9	58551.9	58574	58551.9	58551.9	58551.9	58551.9	58551.9	64421.1		914.98	84474.2	72918.5	72918.5	72918.5	86092.5	72918.5	72918.5	72918.5	72919.6	72918.5	72918.5	72918.5	72918.5	86093.6		914.98	55485.3	49440.8	49440.8	49440.8	55832.6	49440.8	49440.8	49440.8	49440.8	49440.8	49441.5	49440.8	49440.8	55833.3
914.88	63105.5	63851.2	58509.6	58509.6	58509.6	58509.6	58534.9	58509.6	58509.6	58509.6	58509.6	58509.6	63876.4		914.88	82924.6	72828	72828	72828	84725.9	72828	72828	72828	72829.4	72828	72828	72828	72828	84727.3		914.88	54640.7	49396.7	49396.7	49396.7	55126.5	49396.7	49396.7	49396.7	49396.7	49396.7	49397.6	49396.7	49396.7	55127.4
914.78	62818.4	63331.1	58470.6	58470.6	58470.6	58470.6	58499.3	58470.6	58470.6	58470.6	58470.6	58470.6	63359.9		914.78	82225.6	72745.8	72745.8	72745.8	83411.9	72745.8	72745.8	72745.8	72747.5	72745.8	72745.8	72745.8	72745.8	83413.6		914.78	54106	49356.2	49356.2	49356.2	54459	49356.2	49356.2	49356.2	49356.2	49356.2	49357.3	49356.2	49356.2	54460.1
914.68	62095.5	62840.4	58434.6	58434.6	58434.6	58434.6	58467.3	58434.6	58434.6	58434.6	58434.6	58434.6	62873.2		914.68	80660.4	72671.1	72671.1	72671.1	82164.3	72671.1	72671.1	72671.1	72673.1	72671.1	72671.1	72671.1	72671.1	82166.3		914.68	53503.3	49319.4	49319.4	49319.4	53834.8	49319.4	49319.4	49319.4	49319.4	49319.4	49320.7	49319.4	49319.4	53836.1
914.58	61190.2	62379.8	58401.3	58401.3	58401.3	58401.3	58438.5	58401.3	58401.3	58401.3	58401.3	58401.3	62417		914.58	80734.1	72603.3	72603.3	72603.3	80993.4	72603.3	72603.3	72603.3	72605.7	72603.3	72603.3	72603.3	72603.3	80995.9		914.58	53235.9	49285.5	49285.5	49285.5	53256.4	49285.5	49285.5	49285.5	49285.5	49285.5	49287	49285.5	49285.5	53257.9
914.48	62024.1	61949.7	58370.3	58370.3	58370.3	58370.3	58412.5	58370.3	58370.3	58370.3	58370.3	58370.3	61991.9		914.48	79652.3	72541.7	72541.7	72541.7	79906.5	72541.7	72541.7	72541.7	72544.7	72541.7	72541.7	72541.7	72541.7	79909.4		914.48	53015.4	49254.1	49254.1	49254.1	52724.9	49254.1	49254.1	49254.1	49254.1	49254.1	49255.9	49254.1	49254.1	52726.7
914.38	61300.5	61549.8	58341.2	58341.2	58341.2	58341.2	58389.1	58341.2	58341.2	58341.2	58341.2	58341.2	61597.7		914.38	78610.4	72485.7	72485.7	72485.7	78907.6	72485.7	72485.7	72485.7	72489.3	72485.7	72485.7	72485.7	72485.7	78911.1		914.38	52703.4	49225.1	49225.1	49225.1	52240.8	49225.1	49225.1	49225.1	49225.1	49225.1	49227.3	49225.1	49225.1	52243
914.28	61021.6	61180.1	58314.2	58314.2	58314.2	58314.2	58368.3	58314.2	58314.2	58314.2	58314.2	58314.2	61234.2		914.28	78107.5	72434.8	72434.8	72434.8	77998.1	72434.8	72434.8	72434.8	72439	72434.8	72434.8	72434.8	72434.8	78002.4		914.28	51757.3	49198.4	49198.4	49198.4	51803.5	49198.4	49198.4	49198.4	49198.4	49198.4	49201.2	49198.4	49198.4	51806.2
914.18	61023.3	60839.4	58288.6	58288.6	58288.6	58288.6	58349.8	58288.6	58288.6	58288.6	58288.6	58288.6	60900.6		914.18	77096.9	72387.9	72387.9	72387.9	77177	72387.9	72387.9	72387.9	72393.1	72387.9	72387.9	72387.9	72387.9	77182.2		914.18	52001.9	49173.8	49173.8	49173.8	51411.3	49173.8	49173.8	49173.8	49173.8	49173.8	49177.1	49173.8	49173.8	51414.6
914.08	60308.6	60526.7	58264.2	58264.2	58264.2	58264.2	58333.3	58264.2	58264.2	58264.2	58264.2	58264.2	60595.7		914.08	76704.5	72345.1	72345.1	72345.1	76442.1	72345.1	72345.1	72345.1	72351.3	72345.1	72345.1	72345.1	72345.1	76448.3		914.08	51939.8	49150.9	49150.9	49150.9	51062	49150.9	49150.9	49150.9	49150.9	49150.9	49154.9	49150.9	49150.9	51066
913.98	60372.6	60240.9	58241.1	58241.1	58241.1	58241.1	58319	58241.1	58241.1	58241.1	58241.1	58241.1	60318.7		913.98	76010.8	72305.2	72305.2	72305.2	75788.8	72305.2	72305.2	72305.2	72312.6	72305.2	72305.2	72305.2	72305.2	75796.2		913.98	51182.4	49129.8	49129.8	49129.8	50753	49129.8	49129.8	49129.8	49129.8	49129.8	49134.5	49129.8	49129.8	50757.8
913.88	59903	59980.4	58218.7	58218.7	58218.7	58218.7	58306.3	58218.7	58218.7	58218.7	58218.7	58218.7	60068		913.88	75717.5	72268.6	72268.6	72268.6	75212.9	72268.6	72268.6	72268.6	72277.4	72268.6	72268.6	72268.6	72268.6	75221.7		913.88	50936.2	49110.1	49110.1	49110.1	50481.4	49110.1	49110.1	49110.1	49110.1	49110.1	49115.8	49110.1	49110.1	50487.1
913.78	60092.4	59744.3	58197.7	58197.7	58197.7	58197.7	58296.1	58197.7	58197.7	58197.7	58197.7	58197.7	59842.8		913.78	75609.7	72234.8	72234.8	72234.8	74708.6	72234.8	72234.8	72234.8	72245.2	72234.8	72234.8	72234.8	72234.8	74719.1		913.78	50699.7	49091.5	49091.5	49091.5	50243.8	49091.5	49091.5	49091.5	49091.5	49091.5	49098.3	49091.5	49091.5	50250.6
913.68	60245.3	59531	58177.5	58177.5	58177.5	58177.5	58288	58177.5	58177.5	58177.5	58177.5	58177.5	59641.4		913.68	75272.2	72203.7	72203.7	72203.7	74270.2	72203.7	72203.7	72203.7	72216.1	72203.7	72203.7	72203.7	72203.7	74282.7		913.68	50698.3	49074.5	49074.5	49074.5	50037.6	49074.5	49074.5	49074.5	49074.5	49074.5	49082.6	49074.5	49074.5	50045.7
913.58	59524.6	59338.5	58158	58158	58158	58158	58281.8	58158	58158	58158	58158	58158	59462.3		913.58	75351.5	72174.6	72174.6	72174.6	73891	72174.6	72174.6	72174.6	72189.4	72174.6	72174.6	72174.6	72174.6	73905.8		913.58	50161	49058.4	49058.4	49058.4	49859.2	49058.4	49058.4	49058.4	49058.4	49058.4	49068	49058.4	49058.4	49868.8
913.48	59525.4	59165.8	58139.5	58139.5	58139.5	58139.5	58278	58139.5	58139.5	58139.5	58139.5	58139.5	59304.3		913.48	75072.3	72147.5	72147.5	72147.5	73565	72147.5	72147.5	72147.5	72165	72147.5	72147.5	72147.5	72147.5	73582.4		913.48	50263	49043.4	49043.4	49043.4	49705.8	49043.4	49043.4	49043.4	49043.4	49043.4	49054.9	49043.4	49043.4	49717.2
913.38	59258	59011	58121.6	58121.6	58121.6	58121.6	58276.4	58121.6	58121.6	58121.6	58121.6	58121.6	59165.8		913.38	74603.9	72122	72122	72122	73286	72122	72122	72122	72142.6	72122	72122	72122	72122	73306.7		913.38	50768.2	49029.6	49029.6	49029.6	49574.7	49029.6	49029.6	49029.6	49029.6	49029.6	49043.1	49029.6	49029.6	49588.2
913.28	59286.9	58872.5	58104.2	58104.2	58104.2	58104.2	58276.9	58104.2	58104.2	58104.2	58104.2	58104.2	59045.2		913.28	73727.9	72098	72098	72098	73048.6	72098	72098	72098	72122.3	72098	72098	72098	72098	73072.9		913.28	49762.9	49016.3	49016.3	49016.3	49462.6	49016.3	49016.3	49016.3	49016.3	49016.3	49032.3	49016.3	49016.3	49478.6
913.18	59568	58748.5	58087	58087	58087	58087	58279.4	58087	58087	58087	58087	58087	58941		913.18	74464.4	72074.9	72074.9	72074.9	72846.9	72074.9	72074.9	72074.9	72103.4	72074.9	72074.9	72074.9	72074.9	72875.5		913.18	49801.8	49003.7	49003.7	49003.7	49367.2	49003.7	49003.7	49003.7	49003.7	49003.7	49022.5	49003.7	49003.7	49386
913.08	58969.3	58638.2	58070.3	58070.3	58070.3	58070.3	58284.4	58070.3	58070.3	58070.3	58070.3	58070.3	58852.3		913.08	73553.7	72052.6	72052.6	72052.6	72676.2	72052.6	72052.6	72052.6	72086.1	72052.6	72052.6	72052.6	72052.6	72709.8		913.08	49728.9	48991.4	48991.4	48991.4	49286	48991.4	48991.4	48991.4	48991.4	48991.4	49013.6	48991.4	48991.4	49308.2
912.98	58829.9	58540.2	58054.3	58054.3	58054.3	58054.3	58292.2	58054.3	58054.3	58054.3	58054.3	58054.3	58778.1		912.98	73779.3	72031.1	72031.1	72031.1	72532.1	72031.1	72031.1	72031.1	72070.5	72031.1	72031.1	72031.1	72031.1	72571.4		912.98	49688.5	48979.3	48979.3	48979.3	49216.9	48979.3	48979.3	48979.3	48979.3	48979.3	49005.3	48979.3	48979.3	49242.9
912.88	59116.3	58453.2	58038.7	58038.7	58038.7	58038.7	58302.6	58038.7	58038.7	58038.7	58038.7	58038.7	58717.1		912.88	73128.3	72010.5	72010.5	72010.5	72410.8	72010.5	72010.5	72010.5	72056.5	72010.5	72010.5	72010.5	72010.5	72456.8		912.88	49971	48967.4	48967.4	48967.4	49158.1	48967.4	48967.4	48967.4	48967.4	48967.4	48997.9	48967.4	48967.4	49188.5
912.78	59388.4	58375.6	58023.1	58023.1	58023.1	58023.1	58315.6	58023.1	58023.1	58023.1	58023.1	58023.1	58668		912.78	73965	71991	71991	71991	72309.1	71991	71991	71991	72044.7	71991	71991	71991	71991	72362.7		912.78	49532.7	48955.7	48955.7	48955.7	49107.9	48955.7	48955.7	48955.7	48955.7	48955.7	48991.3	48955.7	48955.7	49143.5
912.68	58692.8	58306.4	58007.6	58007.6	58007.6	58007.6	58331.1	58007.6	58007.6	58007.6	58007.6	58007.6	58629.9		912.68	73895.6	71972.4	71972.4	71972.4	72223.7	71972.4	71972.4	71972.4	72034.8	71972.4	71972.4	71972.4	71972.4	72286.2		912.68	49855.6	48944.4	48944.4	48944.4	49065.3	48944.4	48944.4	48944.4	48944.4	48944.4	48985.9	48944.4	48944.4	49106.8
912.58	58821.3	58244.5	57992	57992	57992	57992	58349.3	57992	57992	57992	57992	57992	58601.9		912.58	73564.8	71953.8	71953.8	71953.8	72151.4	71953.8	71953.8	71953.8	72026.4	71953.8	71953.8	71953.8	71953.8	72224		912.58	50079.6	48933	48933	48933	49028.5	48933	48933	48933	48933	48933	48981.3	48933	48933	49076.9
912.48	58479.9	58189.3	57976.5	57976.5	57976.5	57976.5	58370.7	57976.5	57976.5	57976.5	57976.5	57976.5	58583.5		912.48	73662	71935.8	71935.8	71935.8	72090.3	71935.8	71935.8	71935.8	72019.9	71935.8	71935.8	71935.8	71935.8	72174.4		912.48	49634.1	48921.6	48921.6	48921.6	48996.8	48921.6	48921.6	48921.6	48921.6	48921.6	48977.7	48921.6	48921.6	49052.9
912.38	59134.4	58139.5	57960.7	57960.7	57960.7	57960.7	58394.9	57960.7	57960.7	57960.7	57960.7	57960.7	58573.7		912.38	73021.6	71917.8	71917.8	71917.8	72038	71917.8	71917.8	71917.8	72015.2	71917.8	71917.8	71917.8	71917.8	72135.4		912.38	49809.1	48910.1	48910.1	48910.1	48969	48910.1	48910.1	48910.1	48910.1	48910.1	48975.2	48910.1	48910.1	49034
912.28	58938.8	58094.3	57944.6	57944.6	57944.6	57944.6	58422.2	57944.6	57944.7	57944.6	57944.6	57944.6	58571.9		912.28	72879.4	71899.6	71899.6	71899.6	71992.6	71899.6	71899.6	71899.6	72012.1	71899.6	71899.6	71899.6	71899.6	72105.1		912.28	49656.5	48898.5	48898.5	48898.5	48944.3	48898.5	48898.5	48898.5	48898.5	48898.5	48973.7	48898.5	48898.5	49019.6
912.18	59136.6	58053.1	57928.1	57928.1	57928.1	57928.1	58452.6	57928.1	57928.1	57928.1	57928.1	57928.1	58577.6		912.18	73268.2	71881.4	71881.4	71881.4	71952.9	71881.4	71881.4	71881.4	72011	71881.4	71881.4	71881.4	71881.4	72082.6		912.18	49836.7	48887	48887	48887	48922.5	48887	48887	48887	48887	48887	48973.8	48887	48887	49009.3
912.08	59012.2	58015.6	57911.6	57911.6	57911.6	57911.6	58486.7	57911.6	57911.6	57911.6	57911.6	57911.6	58590.7		912.08	73290.9	71863.6	71863.6	71863.6	71918.3	71863.6	71863.6	71863.6	72012.7	71863.6	71863.6	71863.6	71863.6	72067.5		912.08	49496.1	48875.3	48875.3	48875.3	48902.6	48875.3	48875.3	48875.3	48875.3	48875.3	48975.2	48875.3	48875.3	49002.6
911.98	59145.6	57981	57894.7	57894.7	57894.7	57894.7	58524.4	57894.7	57894.7	57894.7	57894.7	57894.7	58610.7		911.98	73044.8	71846	71846	71846	71887.6	71846	71846	71846	72017.2	71846	71846	71846	71846	72058.8		911.98	49607.1	48863.6	48863.6	48863.6	48884.6	48863.6	48863.6	48863.6	48863.6	48863.6	48978.5	48863.6	48863.6	48999.5
911.88	59141.6	57948.9	57877.5	57877.5	57877.5	57877.5	58565.9	57877.5	57877.6	57877.5	57877.5	57877.5	58637.4		911.88	73945.1	71828.6	71828.6	71828.6	71860.2	71828.6	71828.6	71828.6	72024.7	71828.6	71828.6	71828.6	71828.6	72056.3		911.88	49810.5	48852	48852	48852	48868.1	48852	48852	48852	48852	48852	48983.7	48852	48852	48999.8
911.78	59603.6	57918.6	57859.7	57859.7	57859.7	57859.7	58611.2	57859.7	57859.8	57859.7	57859.7	57859.7	58670.1		911.78	72893.5	71811.8	71811.8	71811.8	71835.6	71811.8	71811.8	71811.8	72036	71811.8	71811.8	71811.8	71811.8	72059.7		911.78	49573.3	48840.2	48840.2	48840.2	48852.4	48840.2	48840.2	48840.2	48840.2	48840.2	48990.9	48840.2	48840.2	49003.1
911.68	59100.1	57889.9	57841.5	57841.5	57841.5	57841.5	58660.5	57841.5	57841.5	57841.5	57841.5	57841.5	58709		911.68	72955.7	71794.6	71794.6	71794.6	71812.4	71794.6	71794.6	71794.6	72050.3	71794.6	71794.6	71794.6	71794.6	72068.1		911.68	49585.1	48828.5	48828.5	48828.5	48837.7	48828.5	48828.5	48828.5	48828.5	48828.5	49000.5	48828.5	48828.5	49009.8
911.58	59033.2	57862.4	57822.7	57822.7	57822.7	57822.7	58714	57822.7	57822.8	57822.7	57822.7	57822.7	58753.8		911.58	73209.5	71776.6	71776.6	71776.6	71789.8	71776.6	71776.6	71776.6	72067.7	71776.6	71776.6	71776.6	71776.6	72080.9		911.58	49582.3	48816.7	48816.7	48816.7	48823.6	48816.7	48816.7	48816.7	48816.7	48816.7	49012.7	48816.7	48816.7	49019.6
911.48	59037.4	57835.6	57803.2	57803.2	57803.2	57803.2	58771.6	57803.2	57803.3	57803.2	57803.2	57803.2	58804.1		911.48	72838.2	71758	71758	71758	71767.9	71758	71758	71758	72088.7	71758	71758	71758	71758	72098.5		911.48	49653.9	48804.6	48804.6	48804.6	48809.8	48804.6	48804.6	48804.6	48804.6	48804.6	49027.4	48804.6	48804.6	49032.6
911.38	59289.1	57809.5	57783.1	57783.1	57783.1	57783.1	58833.6	57783.1	57783.2	57783.1	57783.1	57783.1	58860.2		911.38	72538.8	71739.3	71739.3	71739.3	71746.5	71739.3	71739.3	71739.3	72114.1	71739.3	71739.3	71739.3	71739.3	72121.4		911.38	49847.1	48792.3	48792.3	48792.3	48796.2	48792.3	48792.3	48792.3	48792.3	48792.3	49045	48792.3	48792.3	49048.9
911.28	59601.7	57784.4	57762.9	57762.9	57762.9	57762.9	58900.7	57762.9	57763	57762.9	57762.9	57762.9	58922.3		911.28	73334.7	71720.1	71720.1	71720.1	71725.4	71720.1	71720.1	71720.1	72144.1	71720.1	71720.1	71720.1	71720.1	72149.4		911.28	49403.3	48779.6	48779.6	48779.6	48782.4	48779.6	48779.6	48779.6	48779.6	48779.6	49065.5	48779.6	48779.6	49068.4
911.18	59524.2	57759.7	57742.3	57742.3	57742.3	57742.3	58972.7	57742.3	57742.4	57742.3	57742.3	57742.3	58990.3		911.18	73908.7	71701	71701	71701	71704.9	71701	71701	71701	72179.6	71701	71701	71701	71701	72183.4		911.18	49640.1	48766.8	48766.8	48766.8	48769	48766.8	48766.8	48766.8	48766.8	48766.8	49089.8	48766.8	48766.8	49091.9
911.08	60220.7	57735.3	57721.3	57721.3	57721.3	57721.3	59049.7	57721.3	57721.5	57721.3	57721.3	57721.3	59063.9		911.08	73748.7	71681.6	71681.6	71681.6	71684.4	71681.6	71681.6	71681.6	72220.7	71681.6	71681.6	71681.6	71681.6	72223.5		911.08	49956.3	48753.8	48753.8	48753.8	48755.3	48753.8	48753.8	48753.8	48753.8	48753.8	49117.6	48753.8	48753.8	49119.2
910.98	59718.7	57711.1	57699.8	57699.8	57699.8	57699.8	59131.5	57699.8	57700	57699.8	57699.8	57699.8	59143		910.98	73339.5	71661.6	71661.6	71661.6	71663.6	71661.6	71661.6	71661.6	72267.5	71661.6	71661.6	71661.6	71661.6	72269.5		910.98	49813.7	48740.6	48740.6	48740.6	48741.7	48740.6	48740.6	48740.6	48740.6	48740.6	49149.6	48740.6	48740.6	49150.7
910.88	58990.7	57686.7	57677.7	57677.7	57677.7	57677.7	59218.3	57677.7	57677.9	57677.7	57677.7	57677.7	59227.7		910.88	73406.2	71641	71641	71641	71642.4	71641	71641	71641	72320.5	71641	71641	71641	71641	72322		910.88	50048	48727.1	48727.1	48727.1	48727.9	48727.1	48727.1	48727.1	48727.1	48727.1	49185.9	48727.1	48727.1	49186.7
910.78	59475.2	57662.2	57654.9	57654.9	57654.9	57654.9	59309.9	57654.9	57655.3	57654.9	57654.9	57654.9	59317.6		910.78	73559	71619.6	71619.6	71619.6	71620.7	71619.6	71619.6	71619.6	72380	71619.6	71619.6	71619.6	71619.6	72381.1		910.78	49579.7	48713.4	48713.4	48713.4	48714	48713.4	48713.4	48713.4	48713.4	48713.4	49226.9	48713.4	48713.4	49227.5
910.68	59993.2	57637.5	57631.7	57631.7	57631.7	57631.7	59406.6	57631.7	57632.1	57631.7	57631.7	57631.7	59412.8		910.68	72919	71597.2	71597.2	71597.2	71597.9	71597.2	71597.2	71597.2	72446.3	71597.2	71597.2	71597.2	71597.2	72447		910.68	49946.4	48699.7	48699.7	48699.7	48700.1	48699.7	48699.7	48699.7	48699.7	48699.7	49272.9	48699.7	48699.7	49273.4
910.58	59741.7	57612.6	57608	57608	57608	57608	59508.1	57608	57608.5	57608	57608	57608	59513.3		910.58	73680.4	71574.5	71574.5	71574.5	71575	71574.5	71574.5	71574.5	72520.5	71574.5	71574.5	71574.5	71574.5	72521		910.58	49541.6	48685.4	48685.4	48685.4	48685.7	48685.4	48685.4	48685.4	48685.4	48685.4	49324	48685.4	48685.4	49324.3
910.48	59679.4	57587.4	57583.7	57583.7	57583.7	57583.7	59614.5	57583.7	57584.4	57583.7	57583.7	57583.7	59618.8		910.48	73847.9	71551.8	71551.8	71551.8	71552.2	71551.8	71551.8	71551.8	72603.4	71551.8	71551.8	71551.8	71551.8	72603.8		910.48	49855.7	48670.7	48670.7	48670.7	48670.9	48670.7	48670.7	48670.7	48670.7	48670.7	49380.4	48670.7	48670.7	49380.6
910.38	59812	57562	57559.1	57559.1	57559.1	57559.1	59725.6	57559.1	57559.9	57559.1	57559.1	57559.1	59729.3		910.38	73736.7	71528.8	71528.8	71528.8	71529.1	71528.8	71528.8	71528.8	72695.2	71528.8	71528.8	71528.8	71528.8	72695.5		910.38	49733.5	48655.7	48655.7	48655.7	48655.9	48655.7	48655.7	48655.7	48655.7	48655.7	49442.6	48655.7	48655.7	49442.8
910.28	59818.3	57536.4	57534.1	57534.1	57534.1	57534.1	59841.3	57534.1	57535.1	57534.1	57534.1	57534.1	59844.5		910.28	73895.4	71505.1	71505.1	71505.1	71505.3	71505.1	71505.1	71505.1	72795.9	71505.1	71505.1	71505.1	71505.1	72796.1		910.28	49782.9	48640.3	48640.3	48640.3	48640.5	48640.3	48640.3	48640.4	48640.3	48640.3	49510.7	48640.3	48640.3	49510.9
910.18	60109.3	57509.9	57508.1	57508.1	57508.1	57508.1	59960.6	57508.1	57509.3	57508.1	57508.1	57508.1	59963.6		910.18	73355.9	71480.9	71480.9	71480.9	71481	71480.9	71480.9	71480.9	72906	71480.9	71480.9	71480.9	71480.9	72906.1		910.18	50067.4	48624.8	48624.8	48624.8	48624.9	48624.8	48624.8	48624.9	48624.8	48624.8	49585.2	48624.8	48624.8	49585.4
910.08	60149.8	57482.5	57481.1	57481.1	57481.1	57481.1	60083.3	57481.1	57482.5	57481.1	57481.1	57481.1	60086.2		910.08	73567.4	71456.3	71456.3	71456.3	71456.4	71456.3	71456.3	71456.3	73026.1	71456.3	71456.3	71456.3	71456.3	73026.2		910.08	50096.5	48608.8	48608.8	48608.8	48608.8	48608.8	48608.8	48608.9	48608.8	48608.8	49666	48608.8	48608.8	49666.1
909.98	60449.5	57454.5	57453.4	57453.4	57453.4	57453.4	60209.3	57453.4	57455.1	57453.4	57453.4	57453.4	60212.2		909.98	73903.4	71430.7	71430.7	71430.7	71430.8	71430.7	71430.7	71430.8	73155.7	71430.7	71430.7	71430.7	71430.7	73155.9		909.98	50210.7	48592.3	48592.3	48592.3	48592.3	48592.3	48592.3	48592.4	48592.3	48592.3	49753.1	48592.3	48592.3	49753.3
909.88	60044.2	57425.5	57424.7	57424.7	57424.7	57424.7	60338	57424.7	57426.8	57424.7	57424.7	57424.7	60340.9		909.88	74117.8	71404.5	71404.5	71404.5	71404.6	71404.5	71404.5	71404.6	73295.7	71404.5	71404.5	71404.5	71404.5	73295.8		909.88	50239.9	48575	48575	48575	48575	48575	48575	48575.1	48575	48575	49846.4	48575	48575	49846.6
909.78	60455.9	57395.5	57394.9	57394.9	57394.9	57394.9	60468.6	57394.9	57397.4	57394.9	57394.9	57394.9	60471.8		909.78	73883.8	71378.1	71378.1	71378.1	71378.1	71378.1	71378.1	71378.2	73446.4	71378.1	71378.1	71378.1	71378.1	73446.5		909.78	50035.9	48557.1	48557.1	48557.1	48557.1	48557.1	48557.1	48557.3	48557.1	48557.1	49946.2	48557.1	48557.1	49946.4
909.68	60921.2	57364.7	57364.2	57364.2	57364.2	57364.2	60600.9	57364.2	57367.3	57364.2	57364.2	57364.2	60604.5		909.68	73733.7	71350.9	71350.9	71350.9	71350.9	71350.9	71350.9	71351	73607.4	71350.9	71350.9	71350.9	71350.9	73607.5		909.68	50295.8	48538.4	48538.4	48538.4	48538.5	48538.4	48538.4	48538.7	48538.4	48538.4	50052.1	48538.4	48538.4	50052.4
909.58	60811.5	57332.8	57332.4	57332.4	57332.4	57332.4	60734	57332.4	57336.2	57332.4	57332.4	57332.4	60738.1		909.58	74193.6	71322.9	71322.9	71322.9	71322.9	71322.9	71322.9	71323.1	73778.5	71322.9	71322.9	71322.9	71322.9	73778.7		909.58	50424.1	48519.3	48519.3	48519.3	48519.4	48519.3	48519.3	48519.6	48519.3	48519.3	50164.5	48519.3	48519.3	50164.8
909.48	61117.3	57300.1	57299.8	57299.8	57299.8	57299.8	60867.5	57299.8	57304.3	57299.8	57299.8	57299.8	60872.3		909.48	74200.4	71293.9	71293.9	71293.9	71293.9	71293.9	71293.9	71294.1	73959.5	71293.9	71293.9	71293.9	71293.9	73959.8		909.48	50690.2	48499.7	48499.7	48499.7	48499.7	48499.7	48499.7	48500.1	48499.7	48499.7	50283.1	48499.7	48499.7	50283.5
909.38	61203.3	57266.6	57266.4	57266.4	57266.4	57266.4	61000.8	57266.4	57271.7	57266.4	57266.4	57266.4	61006.3		909.38	73936.9	71263.4	71263.4	71263.4	71263.4	71263.4	71263.4	71263.7	74149.6	71263.4	71263.4	71263.4	71263.4	74149.9		909.38	50627.1	48479.7	48479.7	48479.7	48479.7	48479.7	48479.7	48480.2	48479.7	48479.7	50407.5	48479.7	48479.7	50408
909.28	60988	57232.1	57232	57232	57232	57232	61132.8	57232	57238.4	57232	57232	57232	61139.3		909.28	74493.1	71232	71232	71232	71232	71232	71232	71232.4	74349	71232	71232	71232	71232	74349.3		909.28	50805.1	48458.9	48458.9	48458.9	48458.9	48458.9	48458.9	48459.6	48458.9	48458.9	50537.3	48458.9	48458.9	50538
909.18	61290.3	57196.4	57196.3	57196.3	57196.3	57196.3	61262.4	57196.3	57203.9	57196.3	57196.3	57196.3	61270.1		909.18	74821.2	71199.9	71199.9	71199.9	71199.9	71199.9	71199.9	71200.3	74557.1	71199.9	71199.9	71199.9	71199.9	74557.6		909.18	50278.8	48437.4	48437.4	48437.4	48437.4	48437.4	48437.4	48438.3	48437.4	48437.4	50671.9	48437.4	48437.4	50672.7
909.08	61234.3	57159.6	57159.5	57159.5	57159.5	57159.5	61389	57159.5	57168.6	57159.5	57159.5	57159.5	61398.2		909.08	74588.1	71166.4	71166.4	71166.4	71166.4	71166.4	71166.4	71167	74772.7	71166.4	71166.4	71166.4	71166.4	74773.3		909.08	50654.9	48414.8	48414.8	48414.8	48414.8	48414.8	48414.8	48415.9	48414.8	48414.8	50810.2	48414.8	48414.8	50811.3
908.98	61230.6	57121.7	57121.6	57121.6	57121.6	57121.6	61511.6	57121.6	57132.4	57121.6	57121.6	57121.6	61522.5		908.98	75581	71131.6	71131.6	71131.6	71131.6	71131.6	71131.6	71132.4	74994.9	71131.6	71131.6	71131.6	71131.6	74995.7		908.98	50595.1	48391.3	48391.3	48391.3	48391.3	48391.3	48391.3	48392.6	48391.3	48391.3	50951.9	48391.3	48391.3	50953.2
908.88	61698.6	57082.4	57082.4	57082.4	57082.4	57082.4	61629.1	57082.4	57095.2	57082.4	57082.4	57082.4	61642		908.88	74853.9	71095.2	71095.2	71095.2	71095.2	71095.2	71095.2	71096.2	75222.3	71095.2	71095.2	71095.2	71095.2	75223.3		908.88	51110.1	48366.8	48366.8	48366.8	48366.8	48366.8	48366.8	48368.5	48366.8	48366.8	51095.9	48366.8	48366.8	51097.6
908.78	61922.2	57042.1	57042.1	57042.1	57042.1	57042.1	61740.7	57042.1	57057.3	57042.1	57042.1	57042.1	61756		908.78	74920.1	71057.4	71057.4	71057.4	71057.4	71057.4	71057.4	71058.7	75453.8	71057.4	71057.4	71057.4	71057.4	75455.1		908.78	51256.2	48341.5	48341.5	48341.5	48341.5	48341.5	48341.5	48343.6	48341.5	48341.5	51241.4	48341.5	48341.5	51243.5
908.68	61868.5	57000.6	57000.6	57000.6	57000.6	57000.6	61845.5	57000.6	57018.6	57000.6	57000.6	57000.6	61863.5		908.68	75602.4	71018	71018	71018	71018	71018	71018	71019.6	75687.9	71018	71018	71018	71018	75689.5		908.68	51711.3	48314.9	48314.9	48314.9	48314.9	48314.9	48314.9	48317.5	48314.9	48314.9	51387	48314.9	48314.9	51389.6
908.58	62491.3	56958	56958	56958	56958	56958	61942.4	56958	56979.1	56958	56958	56958	61963.6		908.58	75383.7	70977	70977	70977	70977	70977	70977	70979.2	75922.9	70977	70977	70977	70977	75925		908.58	51535.4	48287.5	48287.5	48287.5	48287.5	48287.5	48287.5	48290.8	48287.5	48287.5	51531.9	48287.5	48287.5	51535.2
908.48	62647.7	56914.4	56914.4	56914.4	56914.4	56914.4	62030.7	56914.4	56939.4	56914.4	56914.4	56914.4	62055.6		908.48	76320.9	70934.7	70934.7	70934.7	70934.7	70934.7	70934.7	70937.4	76157.1	70934.7	70934.7	70934.7	70934.7	76159.8		908.48	51796.8	48258.7	48258.7	48258.7	48258.7	48258.7	48258.7	48262.8	48258.7	48258.7	51674.3	48258.7	48258.7	51678.4
908.38	62589.6	56870.1	56870.1	56870.1	56870.1	56870.1	62109.6	56870.1	56899.5	56870.1	56870.1	56870.1	62139		908.38	75910.1	70890.8	70890.8	70890.8	70890.8	70890.8	70890.8	70894.2	76388.7	70890.8	70890.8	70890.8	70890.8	76392.1		908.38	51947.6	48228.6	48228.6	48228.6	48228.6	48228.6	48228.6	48233.7	48228.6	48228.6	51812.8	48228.6	48228.6	51817.9
908.28	62774.6	56824.9	56824.9	56824.9	56824.9	56824.9	62178.2	56824.9	56859.3	56824.9	56824.9	56824.9	62212.6		908.28	76086.9	70845.6	70845.6	70845.6	70845.6	70845.6	70845.6	70849.9	76615.5	70845.6	70845.6	70845.6	70845.6	76619.8		908.28	52365.4	48197.5	48197.5	48197.5	48197.5	48197.5	48197.5	48203.8	48197.5	48197.5	51946.5	48197.5	48197.5	51952.8
908.18	62595.6	56778.9	56778.9	56778.9	56778.9	56778.9	62235.6	56778.9	56819.2	56778.9	56778.9	56778.9	62275.9		908.18	76427.9	70798.9	70798.9	70798.9	70798.9	70798.9	70798.9	70804.3	76835.4	70798.9	70798.9	70798.9	70798.9	76840.8		908.18	51935.5	48165.3	48165.3	48165.3	48165.3	48165.3	48165.3	48173.1	48165.3	48165.3	52073.6	48165.3	48165.3	52081.4
908.08	62340.9	56732.2	56732.2	56732.2	56732.2	56732.2	62281.2	56732.2	56779.3	56732.2	56732.2	56732.2	62328.3		908.08	76578.5	70750.2	70750.2	70750.2	70750.2	70750.2	70750.2	70756.9	77045.4	70750.2	70750.2	70750.2	70750.2	77052.2		908.08	52382.5	48131.8	48131.8	48131.8	48131.8	48131.8	48131.8	48141.4	48131.8	48131.8	52192.4	48131.8	48131.8	52202.1
907.98	62048.9	56684.7	56684.7	56684.7	56684.7	56684.7	62314	56684.7	56739.7	56684.7	56684.7	56684.7	62369		907.98	76522.7	70699.8	70699.8	70699.8	70699.8	70699.8	70699.8	70708.2	77243.6	70699.8	70699.8	70699.8	70699.8	77252.1		907.98	52568	48097.2	48097.2	48097.2	48097.2	48097.2	48097.2	48109.1	48097.2	48097.2	52301.8	48097.2	48097.2	52313.6
907.88	62330.7	56636.9	56636.9	56636.9	56636.9	56636.9	62334.1	56636.9	56701	56636.9	56636.9	56636.9	62398.2		907.88	77189.9	70647.1	70647.1	70647.1	70647.1	70647.1	70647.1	70657.6	77427.1	70647.1	70647.1	70647.1	70647.1	77437.7		907.88	51949.3	48061.9	48061.9	48061.9	48061.9	48061.9	48061.9	48076.4	48061.9	48061.9	52400.4	48061.9	48061.9	52414.9
907.78	62632.6	56588.8	56588.8	56588.8	56588.8	56588.8	62340.9	56588.8	56663.3	56588.8	56588.8	56588.8	62415.4		907.78	76652.5	70592.9	70592.9	70592.9	70592.9	70592.9	70592.9	70606	77594.3	70592.9	70592.9	70592.9	70592.9	77607.3		907.78	52601.2	48025.9	48025.9	48025.9	48025.9	48025.9	48025.9	48043.6	48025.9	48025.9	52486.9	48025.9	48025.9	52504.6
907.68	62509.2	56540.4	56540.4	56540.4	56540.4	56540.4	62333.9	56540.4	56626.8	56540.4	56540.4	56540.4	62420.3		907.68	77611.5	70537	70537	70537	70537	70537	70537	70553.2	77742.5	70537	70537	70537	70537	77758.7		907.68	53232.2	47989.1	47989.1	47989.1	47989.1	47989.1	47989.1	48010.6	47989.1	47989.1	52559.8	47989.1	47989.1	52581.3
907.58	62863.8	56491.8	56491.8	56491.8	56491.8	56491.8	62312.8	56491.8	56592	56491.8	56491.8	56491.8	62413		907.58	77752.7	70479	70479	70479	70479	70479	70479	70499	77869.4	70479	70479	70479	70479	77889.4		907.58	53119.1	47951.7	47951.7	47951.7	47951.7	47951.7	47951.7	47977.9	47951.7	47951.7	52618.1	47951.7	47951.7	52644.3
907.48	62321.3	56443	56443	56443	56443	56443	62277.4	56443	56558.7	56443	56443	56443	62393.1		907.48	78354.2	70419.3	70419.3	70419.3	70419.3	70419.3	70419.3	70443.9	77973.2	70419.3	70419.3	70419.3	70419.3	77997.8		907.48	52432.1	47913.5	47913.5	47913.5	47913.5	47913.5	47913.5	47945.2	47913.5	47913.5	52660.4	47913.5	47913.5	52692
907.38	62586.8	56394	56394	56394	56394	56394	62227.6	56394	56527.6	56394	56394	56394	62361.2		907.38	78158.6	70357.7	70357.7	70357.7	70357.7	70357.7	70357.7	70387.8	78051.9	70357.7	70357.7	70357.7	70357.7	78082		907.38	52692	47875.1	47875.1	47875.1	47875.1	47875.1	47875.1	47913.3	47875.1	47875.1	52686.2	47875.1	47875.1	52724.4
907.28	62631	56344.8	56344.8	56344.8	56344.8	56344.8	62163.5	56344.8	56498.6	56344.8	56344.8	56344.8	62317.4		907.28	78116.3	70294.4	70294.4	70294.4	70294.4	70294.4	70294.4	70331.3	78104.2	70294.4	70294.4	70294.4	70294.4	78141		907.28	52799.2	47836.3	47836.3	47836.3	47836.3	47836.3	47836.3	47882.3	47836.3	47836.3	52694.8	47836.3	47836.3	52740.7
907.18	62432.4	56295.6	56295.6	56295.6	56295.6	56295.6	62085.4	56295.6	56472.5	56295.6	56295.6	56295.6	62262.2		907.18	78669	70229.9	70229.9	70229.9	70229.9	70229.9	70229.9	70274.8	78129	70229.9	70229.9	70229.9	70229.9	78173.9		907.18	52878.7	47796.9	47796.9	47796.9	47796.9	47796.9	47796.9	47852	47796.9	47796.9	52685.1	47796.9	47796.9	52740.2
907.08	62610.9	56246.6	56246.6	56246.6	56246.6	56246.6	61993.6	56246.6	56449.6	56246.6	56246.6	56246.6	62196.6		907.08	78583.7	70164	70164	70164	70164	70164	70164	70218.5	78125.1	70164	70164	70164	70164	78179.6		907.08	52998.9	47757.2	47757.2	47757.2	47757.2	47757.2	47757.2	47823.1	47757.2	47757.2	52657.2	47757.2	47757.2	52723.1
906.98	61928.9	56197.9	56197.9	56197.9	56197.9	56197.9	61888.6	56197.9	56430.3	56197.9	56197.9	56197.9	62121		906.98	79052.1	70097.4	70097.4	70097.4	70097.4	70097.4	70097.4	70163.4	78092.5	70097.4	70097.4	70097.4	70097.4	78158.6		906.98	52307.2	47717.6	47717.6	47717.6	47717.6	47717.6	47717.6	47796.2	47717.6	47717.6	52611.4	47717.6	47717.6	52690
906.88	61860.5	56149.9	56149.9	56149.9	56149.9	56149.9	61771.4	56149.9	56415.5	56149.9	56149.9	56149.9	62037		906.88	78313.4	70029.9	70029.9	70029.9	70029.9	70029.9	70029.9	70109.6	78030.6	70029.9	70029.9	70029.9	70029.9	78110.4		906.88	52683.6	47678.4	47678.4	47678.4	47678.4	47678.4	47678.4	47771.7	47678.4	47678.4	52548	47678.4	47678.4	52641.3
906.78	61638.2	56101.9	56101.9	56101.9	56101.9	56101.9	61641.7	56101.9	56405	56101.9	56101.9	56101.9	61944.8		906.78	78495.6	69962	69962	69962	69962	69962	69962	70058	77939.9	69962	69962	69962	69962	78035.9		906.78	52630.7	47639	47639	47639	47639	47639	47639	47749.5	47639	47639	52466.6	47639	47639	52577.1
906.68	61690	56054.3	56054.3	56054.3	56054.3	56054.3	61500.6	56054.3	56399.4	56054.3	56054.3	56054.3	61845.8		906.68	78276.6	69893.9	69893.9	69893.9	69893.9	69893.9	69893.9	70009	77820.6	69893.9	69893.9	69893.9	69893.9	77935.7		906.68	52636.8	47599.4	47599.4	47599.4	47599.4	47599.4	47599.4	47730	47599.4	47599.4	52367.8	47599.4	47599.4	52498.4
906.58	61543.5	56006.9	56006.9	56006.9	56006.9	56006.9	61348.7	56006.9	56399.2	56006.9	56006.9	56006.9	61741		906.58	77971.7	69825.7	69825.7	69825.7	69825.7	69825.7	69825.7	69963.4	77673.8	69825.7	69825.7	69825.7	69825.7	77811.5		906.58	52487.5	47560.1	47560.1	47560.1	47560.1	47560.1	47560.1	47713.8	47560.1	47560.1	52252.9	47560.1	47560.1	52406.7
906.48	60960.6	55960.1	55960.1	55960.1	55960.1	55960.1	61187	55960.1	56405.1	55960.1	55960.1	55960.1	61632.1		906.48	78378.4	69758.3	69758.3	69758.3	69758.3	69758.3	69758.3	69922.4	77501	69758.3	69758.3	69758.3	69758.3	77665.1		906.48	52059.4	47521	47521	47521	47521	47521	47521	47701.4	47521	47521	52122.8	47521	47521	52303.3
906.38	61699.3	55913.7	55913.7	55913.7	55913.7	55913.7	61016.5	55913.7	56417.5	55913.7	55913.7	55913.7	61520.3		906.38	78151.7	69691.9	69691.9	69691.9	69691.9	69691.9	69691.9	69887	77303.8	69691.9	69691.9	69691.9	69691.9	77498.9		906.38	52347.8	47482.3	47482.3	47482.3	47482.3	47482.3	47482.3	47693.5	47482.3	47482.3	51978.6	47482.3	47482.3	52189.8
906.28	61280.8	55867.4	55867.4	55867.4	55867.4	55867.4	60837.5	55867.4	56436.8	55867.4	55867.4	55867.4	61406.9		906.28	77973.1	69626.8	69626.8	69626.8	69626.8	69626.8	69626.8	69858	77084.1	69626.8	69626.8	69626.8	69626.8	77315.2		906.28	52471.4	47443.7	47443.7	47443.8	47443.7	47443.7	47443.7	47690.1	47443.7	47443.7	51821.3	47443.7	47443.7	52067.7
906.18	61589.7	55821.5	55821.5	55821.5	55821.5	55821.5	60651.3	55821.5	56463.6	55821.5	55821.5	55821.5	61293.4		906.18	77252.3	69562.7	69562.7	69562.7	69562.7	69562.7	69562.7	69835.7	76843.3	69562.7	69562.7	69562.7	69562.7	77116.3		906.18	51883.4	47405.6	47405.6	47405.6	47405.6	47405.6	47405.6	47692.1	47405.6	47405.6	51652.6	47405.6	47405.6	51939.2
906.08	61031.4	55776	55776	55776	55776	55776	60459	55776	56498.9	55776	55776	55776	61181.8		906.08	76825.2	69499.7	69499.7	69499.7	69499.7	69499.7	69499.7	69821.1	76583.4	69499.7	69499.7	69499.7	69499.7	76904.8		906.08	51942.3	47367.8	47367.8	47367.9	47367.8	47367.8	47367.8	47700	47367.8	47367.8	51473.9	47367.8	47367.8	51806.1
905.98	61133.3	55730.8	55730.8	55730.8	55730.8	55730.8	60261.2	55730.8	56542.8	55730.8	55730.8	55730.8	61073.3		905.98	76165	69438	69438	69438	69438	69438	69438	69815.1	76306.8	69438	69438	69438	69438	76684		905.98	51787.5	47330.5	47330.5	47330.5	47330.5	47330.5	47330.5	47714.3	47330.5	47330.5	51286.6	47330.5	47330.5	51670.5
905.88	61126.5	55685.9	55685.9	55685.9	55685.9	55685.9	60059.2	55685.9	56596.4	55685.9	55685.9	55685.9	60969.7		905.88	76130.4	69377.1	69377.1	69377.1	69377.1	69377.1	69377.1	69818.3	76015.4	69377.1	69377.1	69377.1	69377.1	76456.6		905.88	51682.7	47293.4	47293.4	47293.5	47293.4	47293.4	47293.4	47735.6	47293.4	47293.4	51092.2	47293.4	47293.4	51534.5
905.78	60758.6	55640.9	55640.9	55640.9	55640.9	55640.9	59853.4	55640.9	56659.8	55640.9	55640.9	55640.9	60872.2		905.78	76008.5	69317.8	69317.8	69317.8	69317.8	69317.8	69317.8	69832.1	75712	69317.8	69317.8	69317.8	69317.8	76226.4		905.78	51398.3	47256.6	47256.6	47256.7	47256.6	47256.6	47256.6	47764.4	47256.6	47256.6	50892.2	47256.6	47256.6	51400.1
905.68	60171	55596.2	55596.2	55596.2	55596.2	55596.2	59645.1	55596.2	56734.1	55596.2	55596.2	55596.2	60782.9		905.68	75981.5	69260	69259.9	69259.9	69259.9	69259.9	69259.9	69857.7	75399.1	69259.9	69259.9	69259.9	69259.9	75996.9		905.68	51562.9	47220.3	47220.3	47220.5	47220.3	47220.3	47220.3	47801.5	47220.3	47220.3	50688.3	47220.3	47220.3	51269.7
905.58	60775.3	55551.8	55551.8	55551.8	55551.8	55551.8	59435.2	55551.8	56820	55551.8	55551.8	55551.8	60703.4		905.58	75611.4	69203.6	69203.6	69203.6	69203.6	69203.6	69203.6	69896.1	75079.1	69203.6	69203.6	69203.6	69203.6	75771.5		905.58	51462.3	47184.6	47184.6	47184.9	47184.6	47184.6	47184.6	47847.6	47184.6	47184.6	50482	47184.6	47184.6	51145.4
905.48	60257	55507.4	55507.4	55507.4	55507.4	55507.4	59224.2	55507.4	56918.1	55507.4	55507.4	55507.4	60634.9		905.48	75763.2	69148.3	69148.3	69148.3	69148.3	69148.3	69148.3	69947.8	74753.5	69148.3	69148.3	69148.3	69148.3	75553		905.48	51500.4	47149.2	47149.2	47149.6	47149.2	47149.2	47149.2	47903.1	47149.2	47149.2	50274.5	47149.2	47149.2	51028.9
905.38	60711.6	55462.8	55462.8	55462.8	55462.8	55462.8	59013	55462.8	57028.8	55462.8	55462.8	55462.8	60579		905.38	75376.4	69093.8	69093.8	69093.8	69093.8	69093.8	69093.8	70013.8	74424.7	69093.8	69093.8	69093.8	69093.8	75344.8		905.38	51122.5	47114.3	47114.3	47114.9	47114.3	47114.3	47114.3	47968.7	47114.3	47114.3	50067.3	47114.3	47114.3	50922.3
905.28	60549.5	55418.3	55418.3	55418.3	55418.3	55418.3	58802.4	55418.3	57153	55418.3	55418.3	55418.3	60537.2		905.28	74909.3	69040	69040	69040	69040	69040	69040	70095.2	74094.5	69040	69040	69040	69040	75149.7		905.28	50954.5	47079.8	47079.8	47080.7	47079.8	47079.8	47079.8	48044.9	47079.8	47079.8	49861.4	47079.8	47079.8	50827.3
905.18	60233.8	55373.3	55373.3	55373.3	55373.3	55373.3	58592.8	55373.3	57291	55373.3	55373.3	55373.3	60510.5		905.18	74907.5	68986.8	68986.7	68986.7	68986.7	68986.7	68986.7	70192.8	73764.8	68986.7	68986.7	68986.7	68986.7	74970.9		905.18	51054.8	47045.7	47045.7	47047	47045.7	47045.7	47045.7	48131.9	47045.7	47045.7	49657.9	47045.7	47045.7	50745.4
905.08	61073.2	55328.1	55328.1	55328.1	55328.1	55328.1	58384.8	55328.1	57443.7	55328.1	55328.1	55328.1	60500.5		905.08	75032.4	68934.3	68934.2	68934.2	68934.2	68934.2	68934.2	70308.1	73437.7	68934.2	68934.2	68934.2	68934.2	74811.6		905.08	50868.4	47011.7	47011.7	47013.5	47011.7	47011.7	47011.7	48230.1	47011.7	47011.7	49457.7	47011.7	47011.7	50677.8
904.98	60690.3	55282.4	55282.4	55282.4	55282.4	55282.4	58179	55282.4	57611.4	55282.4	55282.4	55282.4	60508.1		904.98	74773.3	68882.2	68882.2	68882.2	68882.2	68882.2	68882.2	70441.8	73114.5	68882.2	68882.2	68882.2	68882.2	74674.1		904.98	50588.2	46978.1	46978.1	46980.6	46978.1	46978.1	46978.1	48339.9	46978.1	46978.1	49261.7	46978.1	46978.1	50626
904.88	60620	55236.5	55236.5	55236.6	55236.5	55236.5	57976.2	55236.5	57795	55236.5	55236.5	55236.5	60534.7		904.88	74520.2	68830.4	68830.4	68830.4	68830.4	68830.4	68830.4	70594.5	72796.6	68830.4	68830.4	68830.4	68830.4	74560.8		904.88	50611.6	46944.6	46944.6	46948.1	46944.6	46944.6	46944.6	48461.3	46944.6	46944.6	49070.6	46944.6	46944.6	50590.8
904.78	61263	55190	55190	55190.1	55190	55190	57776.3	55190	57994.5	55190	55190	55190	60580.9		904.78	74563.8	68778.7	68778.6	68778.6	68778.6	68778.6	68778.6	70767.2	72485	68778.6	68778.6	68778.6	68778.6	74473.6		904.78	50685.2	46911.5	46911.5	46916.3	46911.5	46911.5	46911.5	48594.4	46911.5	46911.5	48885.2	46911.5	46911.5	50573
904.68	60700.3	55143.3	55143.3	55143.4	55143.3	55143.3	57580.3	55143.3	58210.8	55143.3	55143.3	55143.3	60647.9		904.68	74181.8	68726.9	68726.8	68726.8	68726.8	68726.8	68726.8	70960.2	72180.9	68726.8	68726.8	68726.8	68726.8	74414.4		904.68	50656.3	46878	46878	46884.7	46878	46878	46878	48738.6	46878	46878	48705.3	46878	46878	50572.5
904.58	60439.7	55096.1	55096.1	55096.2	55096.1	55096.1	57388.2	55096.1	58443.8	55096.1	55096.1	55096.1	60736.1		904.58	74603.1	68674.8	68674.5	68674.5	68674.5	68674.5	68674.5	71173.7	71884.8	68674.5	68674.5	68674.5	68674.5	74384.2		904.58	50532	46844.2	46844.2	46853.4	46844.2	46844.2	46844.2	48893.3	46844.2	46844.2	48531.3	46844.2	46844.2	50589.6
904.48	60526.2	55047.9	55047.9	55048.1	55048	55047.9	57199.9	55047.9	58693.4	55047.9	55047.9	55047.9	60845.6		904.48	74661.8	68622.2	68621.8	68621.8	68621.8	68621.8	68621.8	71408.1	71597.5	68621.8	68621.8	68621.8	68621.8	74384.1		904.48	50715.8	46810.5	46810.5	46823	46810.5	46810.5	46810.5	49058.7	46810.5	46810.5	48364	46810.5	46810.5	50624.7
904.38	60860.8	54999.5	54999.5	54999.7	54999.6	54999.5	57016.3	54999.5	58960.2	54999.5	54999.5	54999.5	60977.3		904.38	75047.9	68569.4	68568.8	68568.8	68568.8	68568.8	68568.8	71663.3	71319.9	68568.8	68568.8	68568.8	68568.8	74415		904.38	50572.3	46776.5	46776.5	46793.4	46776.5	46776.5	46776.5	49233.3	46776.5	46776.5	48203.3	46776.5	46776.5	50676.9
904.28	60529.4	54950.6	54950.6	54950.9	54950.8	54950.6	56837.3	54950.6	59243.9	54950.6	54950.6	54950.6	61131.2		904.28	74903.1	68516.5	68515.5	68515.5	68515.5	68515.5	68515.5	71939.2	71052.4	68515.5	68515.5	68515.5	68515.5	74477		904.28	51191.6	46742	46742	46764.7	46742	46742	46742	49416	46742	46742	48049	46742	46742	50745.8
904.18	60925	54901	54901	54901.5	54901.3	54901	56663	54901	59544.1	54901	54901	54901	61306.8		904.18	74962.4	68463	68461.5	68461.5	68461.5	68461.5	68461.5	72234.5	70794.9	68461.5	68461.5	68461.5	68461.5	74569.3		904.18	51186.8	46706.9	46706.9	46737.3	46706.9	46706.9	46706.9	49605.5	46706.9	46706.9	47901.1	46706.9	46706.9	50830
904.08	61203.3	54850.8	54850.8	54851.4	54851.2	54850.8	56493.6	54850.8	59860.3	54850.8	54850.8	54850.8	61504.1		904.08	75020.9	68408.6	68406.3	68406.3	68406.3	68406.3	68406.3	72547.5	70547.1	68406.3	68406.3	68406.3	68406.3	74690.7		904.08	50409.7	46671.1	46671.1	46711.4	46671.1	46671.1	46671.1	49799.9	46671.1	46671.1	47759.5	46671.1	46671.1	50928.7
903.98	61086.7	54799.4	54799.4	54800.2	54800	54799.4	56328.3	54799.4	60191.2	54799.4	54799.4	54799.4	61721.6		903.98	74931.8	68353.4	68349.9	68349.9	68349.9	68349.9	68349.9	72876.8	70309.3	68349.9	68349.9	68349.9	68349.9	74839.7		903.98	51039	46634.4	46634.4	46687.7	46634.4	46634.4	46634.4	49997.3	46634.4	46634.4	47624	46634.4	46634.4	51040.2
903.88	60921.5	54746.4	54746.4	54747.6	54747.4	54746.4	56167.1	54746.4	60535.7	54746.4	54746.4	54746.4	61958.4		903.88	74589	68297.6	68292.3	68292.3	68292.3	68292.3	68292.3	73220.1	70081.3	68292.3	68292.3	68292.3	68292.3	75014.4		903.88	50936.3	46596.6	46596.6	46666.6	46596.6	46596.6	46596.6	50195.4	46596.6	46596.6	47494.1	46596.6	46596.6	51162.8
903.78	61324.2	54692.1	54692.1	54693.6	54693.6	54692.1	56009.9	54692.1	60892.7	54692.1	54692.1	54692.1	62213.5		903.78	75079	68241.5	68233.4	68233.4	68233.4	68233.4	68233.4	73574.8	69862.9	68233.4	68233.4	68233.4	68233.4	75212.3		903.78	51312.9	46558	46558	46649.3	46558	46558	46558	50392.1	46558	46558	47370	46558	46558	51295.3
903.68	61710.3	54636.1	54636.1	54638.2	54638.4	54636.1	55856.6	54636.1	61260.6	54636.1	54636.1	54636.1	62485.4		903.68	75874.6	68185.7	68173.7	68173.7	68173.7	68173.7	68173.7	73938.1	69654.4	68173.7	68173.7	68173.7	68173.7	75430.8		903.68	51511.4	46518.7	46518.7	46637.1	46518.7	46518.7	46518.7	50584.8	46518.7	46518.7	47251.6	46518.7	46518.7	51436
903.58	62329.7	54578.3	54578.3	54581.1	54581.7	54578.3	55706.8	54578.3	61637.6	54578.3	54578.3	54578.3	62772.2		903.58	75434.2	68130.4	68112.6	68112.6	68112.6	68112.6	68112.6	74305.9	69455	68112.6	68112.6	68112.6	68112.6	75666		903.58	51714.6	46478.6	46478.6	46631.2	46478.6	46478.6	46478.6	50770.8	46478.6	46478.6	47138.5	46478.6	46478.6	51583.3
903.48	62577.2	54518.5	54518.5	54522.2	54523.5	54518.5	55560.2	54518.5	62021.5	54518.5	54518.5	54518.5	63071.9		903.48	75904.1	68075.8	68049.8	68049.8	68049.8	68049.8	68049.8	74673.6	69263.9	68049.8	68049.8	68049.8	68049.8	75913.7		903.48	52042.9	46437.6	46437.6	46633.1	46437.6	46437.6	46437.6	50947	46437.6	46437.6	47030.4	46437.6	46437.6	51735.4
903.38	62410	54456.6	54456.6	54461.6	54463.9	54456.6	55416.7	54456.6	62410.2	54456.6	54456.6	54456.6	63382.5		903.38	76015.7	68023	67985.4	67985.4	67985.4	67985.4	67985.4	75036.8	69081	67985.4	67985.4	67985.4	67985.4	76170		903.38	51698.2	46395.1	46395.1	46644.1	46395.1	46395.1	46395.1	51109.9	46395.1	46395.1	46926.4	46395.1	46395.1	51890.3
903.28	63116.5	54392.3	54392.3	54398.9	54402.8	54392.3	55275.8	54392.3	62800.9	54392.3	54392.3	54392.3	63701.5		903.28	75757.3	67973.2	67919.2	67919.2	67919.2	67919.2	67919.2	75390	68905.6	67919.2	67919.2	67919.2	67919.2	76430.5		903.28	51391.8	46351.3	46351.4	46666.6	46351.3	46351.3	46351.3	51256.7	46351.3	46351.3	46826.4	46351.3	46351.3	52047.1
903.18	63201.9	54325.4	54325.4	54334.1	54340.5	54325.4	55137.1	54325.4	63190.8	54325.4	54325.4	54325.4	64026.3		903.18	76376.1	67927.5	67850.6	67850.7	67850.6	67850.6	67850.6	75727.7	68736.8	67850.6	67850.6	67850.6	67850.6	76690.7		903.18	52043.7	46306.2	46306.3	46702.9	46306.2	46306.2	46306.2	51384.5	46306.2	46306.2	46730.1	46306.2	46306.2	52205.1
903.08	63906	54255.8	54255.8	54267.3	54277.3	54255.8	55000.5	54255.8	63576.8	54255.8	54255.8	54255.8	64354.3		903.08	77097.7	67888.3	67780	67780	67780	67780	67780	76044.4	68574.3	67780	67780	67780	67780	76947		903.08	52397.1	46259.6	46259.8	46755.6	46259.6	46259.6	46259.6	51490.5	46259.6	46259.6	46636.9	46259.6	46259.6	52363.9
902.98	64269.9	54183.6	54183.6	54198.5	54213.8	54183.6	54865.6	54183.6	63955.9	54183.6	54183.6	54183.6	64683		902.98	76906.6	67858.6	67707.4	67707.5	67707.4	67707.4	67707.4	76334.7	68417.8	67707.4	67707.4	67707.4	67707.4	77196.4		902.98	52502.1	46211.8	46212	46828.1	46211.8	46211.8	46211.8	51572.2	46211.8	46211.8	46546.9	46211.8	46211.8	52523.8
902.88	64695.9	54108.9	54108.9	54128.3	54151	54108.9	54732.7	54108.9	64325	54108.9	54108.9	54108.9	65010.3		902.88	77176.7	67842	67632.8	67632.9	67632.8	67632.8	67632.8	76593	68266.8	67632.8	67632.8	67632.8	67632.8	77436.2		902.88	52814.7	46162.6	46162.9	46923.8	46162.6	46162.6	46162.6	51627.4	46162.6	46162.6	46459.6	46162.6	46162.6	52685.8
902.78	64834.1	54031.7	54031.7	54056.8	54089.8	54031.7	54601.3	54031.7	64680.7	54031.7	54031.7	54031.7	65333.6		902.78	77508.3	67842.8	67556.1	67556.2	67556.1	67556.1	67556.1	76813.7	68120.7	67556.1	67556.1	67556.1	67556.1	77665.1		902.78	52750.8	46111.9	46112.4	47046	46111.9	46111.9	46111.9	51654.2	46111.9	46111.9	46374.5	46111.9	46111.9	52851.3
902.68	65409.2	53951.4	53951.4	53983.8	54031	53951.4	54470.8	53951.4	65018.9	53951.4	53951.4	53951.4	65650.2		902.68	77787.3	67866.3	67477.1	67477.2	67477.1	67477.1	67477.1	76991.8	67978.7	67477.1	67477.1	67477.1	67477.1	77882.8		902.68	53399.8	46059.6	46060.3	47198.6	46059.6	46059.6	46059.6	51651	46059.6	46059.6	46291.3	46059.6	46059.6	53022.3
902.58	65802.3	53868.6	53868.6	53910.1	53976.5	53868.6	54341.4	53868.6	65336.3	53868.6	53868.6	53868.6	65958.7		902.58	78143.3	67918.8	67395.3	67395.6	67395.3	67395.3	67395.3	77122.4	67840.1	67395.3	67395.3	67395.3	67395.3	78091		902.58	53242	46005.5	46006.5	47385.4	46005.5	46005.5	46005.5	51616.9	46005.5	46005.5	46209.4	46005.5	46005.5	53201.7
902.48	65910.4	53783.1	53783.1	53836.2	53928.2	53783.1	54213	53783.1	65629.6	53783.1	53783.1	53783.1	66257.6		902.48	77937.7	68008.9	67311.3	67311.8	67311.3	67311.3	67311.3	77202.2	67704.8	67311.3	67311.3	67311.3	67311.3	78293.7		902.48	53506.2	45949.5	45951	47610.5	45949.5	45949.5	45949.5	51551.3	45949.5	45949.5	46128.7	45949.5	45949.5	53392.8
902.38	66302.2	53695.2	53695.2	53762.7	53888.2	53695.2	54085.4	53695.2	65895.2	53695.2	53695.2	53695.2	66546		902.38	78471.9	68145.4	67224.8	67225.5	67224.8	67224.8	67224.8	77227.9	67572.2	67224.8	67224.8	67224.8	67224.8	78496.6		902.38	54165.4	45891.9	45894	47877.8	45891.9	45891.9	45891.9	51454.7	45891.9	45891.9	46048.9	45891.9	45891.9	53599.7
902.28	67045.6	53604.6	53604.6	53690.2	53859.2	53604.6	53958.3	53604.6	66129.6	53604.6	53604.6	53604.6	66823.4		902.28	79026.8	68338.9	67135.5	67136.5	67135.5	67135.5	67135.5	77197.2	67441.6	67135.5	67135.5	67135.5	67135.5	78707.8		902.28	53982.1	45832.3	45835.3	48190.9	45832.3	45832.3	45832.3	51327.4	45832.3	45832.3	45969.7	45832.3	45832.3	53826.3
902.18	66979	53511.5	53511.5	53619.4	53844	53511.5	53831.6	53511.5	66329.6	53511.5	53511.5	53511.5	67090.1		902.18	79216.7	68601.4	67043.4	67045	67043.4	67043.4	67043.4	77109.1	67312.6	67043.4	67043.4	67043.4	67043.4	78937.8		902.18	53998.9	45770.7	45775	48552.6	45770.7	45770.7	45770.7	51170.7	45770.7	45770.7	45890.6	45770.7	45770.7	54076.7
902.08	66966	53415.8	53415.8	53551.2	53845.9	53415.8	53705.1	53415.8	66492.2	53415.8	53415.8	53415.8	67347.1		902.08	79109.2	68945.8	66948.5	66950.9	66948.5	66948.5	66948.5	76963.3	67184.6	66948.5	66948.5	66948.5	66948.5	79199		902.08	54714	45706.8	45712.9	48965	45706.8	45706.8	45706.8	50985.8	45706.8	45706.8	45811.2	45706.8	45706.8	54354.4
901.98	67546.7	53317.8	53317.8	53486.9	53868.8	53317.8	53578.9	53317.8	66615	53317.8	53317.8	53317.8	67596.3		901.98	80284.3	69385.4	66850.3	66853.8	66850.3	66850.3	66850.3	76760.4	67057	66850.3	66850.3	66850.3	66850.3	79505.8		901.98	54741.3	45640.8	45649.4	49429.5	45640.8	45640.8	45640.8	50775	45640.8	45640.8	45731.5	45640.8	45640.8	54663.1
901.88	67967.1	53217.5	53217.5	53427.9	53916.5	53217.5	53452.8	53217.5	66695.6	53217.5	53217.5	53217.5	67840.3		901.88	80524	69934.1	66748.7	66753.9	66748.7	66748.7	66748.7	76502.2	66929.3	66748.7	66748.7	66748.7	66748.7	79873.5		901.88	55276.1	45572.4	45584.6	49945.9	45572.4	45572.4	45572.4	50540.6	45572.4	45572.4	45651.1	45572.4	45572.4	55004.8
901.78	68424.4	53114.7	53114.7	53375.2	53992.6	53114.7	53326.4	53114.7	66731.7	53114.7	53114.7	53114.7	68081.9		901.78	80604.7	70604.8	66643.2	66650.9	66643.2	66643.2	66643.2	76191.1	66800.7	66643.2	66643.2	66643.2	66643.2	80317.8		901.78	55775	45501.9	45518.8	50512.3	45501.9	45501.9	45501.9	50285.4	45501.9	45501.9	45569.9	45501.9	45501.9	55380.7
901.68	68479.4	53009.4	53009.4	53330.6	54100.8	53009.4	53199.7	53009.4	66722	53009.4	53009.4	53009.4	68324.8		901.68	81279.5	71409	66533.9	66545.1	66533.9	66533.9	66533.9	75830.9	66671	66533.9	66533.9	66533.9	66533.9	80854.1		901.68	56229.4	45429.1	45452.5	51124.8	45429.1	45429.1	45429.1	50012	45429.1	45429.1	45487.8	45429.1	45429.1	55789.9
901.58	68602.9	52902.2	52902.2	53296.2	54244.9	52902.2	53072.9	52902.2	66665.8	52902.2	52902.2	52902.2	68573.3		901.58	82005.1	72355.2	66420.4	66436.6	66420.4	66420.4	66420.4	75425.3	66539.4	66420.4	66420.4	66420.4	66420.4	81495.3		901.58	56436.7	45353.7	45385.9	51777	45353.7	45353.7	45353.7	49723.2	45353.7	45353.7	45404.3	45353.7	45353.7	56229.3
901.48	68914.1	52792.6	52792.6	53273.9	54426.9	52792.6	52945.6	52792.6	66562.2	52792.6	52792.6	52792.6	68830.8		901.48	82638.9	73446.9	66301.9	66325	66301.9	66301.9	66301.9	74978.7	66405	66301.9	66301.9	66301.9	66301.9	82250		901.48	56568.3	45275.5	45319.6	52460	45275.5	45275.5	45275.5	49421.7	45275.5	45275.5	45319.1	45275.5	45275.5	56693.8
901.38	69469.3	52680.5	52680.5	53265.8	54648	52680.5	52817.4	52680.5	66411	52680.5	52680.5	52680.5	69100.7		901.38	83090.2	74681.9	66177.7	66210.7	66177.7	66177.7	66177.7	74495.6	66266.9	66177.7	66177.7	66177.7	66177.7	83121.9		901.38	56712.1	45194.3	45254.1	53162.4	45194.3	45194.3	45194.3	49110.2	45194.3	45194.3	45231.7	45194.3	45194.3	57175.4
901.28	69515.8	52566.3	52566.3	53274.8	54908.2	52566.3	52688.6	52566.3	66212.9	52566.3	52566.3	52566.3	69385.6		901.28	83542.2	76050.6	66047.9	66094.5	66047.9	66047.9	66047.9	73981.7	66124.9	66047.9	66047.9	66047.9	66047.9	84107.8		901.28	57466.5	45109.9	45190.5	53870.2	45109.9	45109.9	45109.9	48791.4	45109.9	45109.9	45141.9	45109.9	45109.9	57664.2
901.18	69713.8	52449.9	52449.9	53303.4	55205	52449.9	52559	52449.9	65968.9	52449.9	52449.9	52449.9	69686.7		901.18	84800.7	77533.9	65912.1	65977.3	65912.1	65912.1	65912.1	73441.9	65978.3	65912.1	65912.1	65912.1	65912.1	85195.3		901.18	57726.6	45022.5	45130.3	54567.4	45022.5	45022.5	45022.5	48468	45022.5	45022.5	45049.8	45022.5	45022.5	58148.1
901.08	70043.8	52331.4	52331.4	53355	55533.7	52331.4	52428.7	52331.4	65680.6	52331.4	52331.4	52331.4	70003.6		901.08	86110.2	79102.5	65769.9	65860.6	65769.9	65769.9	65769.9	72881.8	65826.9	65769.9	65769.9	65769.9	65769.9	86362.1		901.08	58155.7	44932	45075.3	55236.2	44932	44932	44932	48142.6	44932	44932	44955.3	44932	44932	58613.3
900.98	70270.1	52211.1	52211.1	53432.9	55886.5	52211.1	52297.6	52211.1	65349.8	52211.1	52211.1	52211.1	70333.6		900.98	86919.4	80715.2	65620.5	65745.6	65620.5	65620.5	65620.5	72305.7	65669.4	65620.5	65620.5	65620.5	65620.5	87574.3		900.98	59269.1	44839	45028	55857.4	44839	44839	44839	47817.7	44839	44839	44858.8	44839	44839	59045
900.88	70391	52088.5	52088.5	53539.9	56252.4	52088.5	52165.3	52088.5	64978.6	52088.5	52088.5	52088.5	70670.8		900.88	88171.1	82321.5	65464.4	65635.6	65464.4	65464.4	65464.4	71719.1	65506.2	65464.4	65464.4	65464.4	65464.4	88789.3		900.88	59565.3	44743.2	44991	56411.1	44743.2	44743.2	44743.2	47495.2	44743.2	44743.2	44760	44743.2	44743.2	59427.7
900.78	70801.2	51963.5	51963.5	53679.6	56617.4	51963.6	52031.7	51963.5	64569.5	51963.5	51963.5	51963.5	71007.6		900.78	89067.7	83861	65301	65533.6	65301	65301	65301	71126.4	65336.7	65301	65301	65301	65301	89954.6		900.78	59860.6	44644.8	44967.2	56877.8	44644.8	44644.8	44644.8	47176.8	44644.8	44644.8	44659	44644.8	44644.8	59746.5
900.68	70865.7	51836.4	51836.4	53855.6	56965.4	51836.4	51896.8	51836.4	64125.5	51836.4	51836.4	51836.4	71334.1		900.68	89339.1	85267.1	65130.3	65443.6	65130.3	65130.3	65130.3	70531.6	65160.8	65130.3	65130.3	65130.3	65130.3	91012.2		900.68	60143.2	44543.9	44960.6	57239.6	44543.9	44543.9	44543.9	46864.2	44543.9	44543.9	44556	44543.9	44543.9	59988.6
900.58	70676.8	51706.8	51706.8	54071	57278	51706.8	51760.2	51706.8	63649.6	51706.8	51706.8	51706.8	71638.5		900.58	91554.4	86471.8	64952.6	65371.4	64952.6	64952.6	64952.6	69938.8	64978.5	64952.6	64952.6	64952.6	64952.6	91902.8		900.58	59958.9	44440.8	44975.4	57481.5	44440.8	44440.8	44440.8	46558.6	44440.8	44440.8	44451	44440.8	44440.8	60144
900.48	71584.8	51575	51575	54329.5	57536.6	51575	51622.2	51575	63145.4	51575	51575	51575	71908.9		900.48	91457.1	87410.6	64768.8	65324.3	64768.8	64768.8	64768.8	69352	64790.7	64768.8	64768.8	64768.8	64768.8	92571.4		900.48	60278.8	44335.8	45017	57591.7	44335.8	44335.8	44335.8	46261.3	44335.8	44335.8	44344.4	44335.8	44335.8	60206.8
900.38	71850.5	51440.8	51440.8	54634	57723	51440.9	51482.5	51440.8	62616.3	51440.8	51440.8	51440.8	72133.3		900.38	92682.1	88027.9	64580.2	65311.2	64580.2	64580.2	64580.2	68775.5	64598.8	64580.2	64580.2	64580.2	64580.2	92972.9		900.38	60319.3	44229.5	45091.1	57563.1	44229.5	44229.5	44229.5	45973.4	44229.5	44229.5	44236.7	44229.5	44229.5	60175.8
900.28	72169	51304.7	51304.7	54987.5	57821.4	51304.8	51341.5	51304.7	62066.3	51304.7	51304.7	51304.7	72302.4		900.28	93343	88282.5	64388.3	65342.8	64388.3	64388.3	64388.3	68212.8	64404.1	64388.3	64388.3	64388.3	64388.3	93077.2		900.28	60085.7	44122.4	45204.5	57393.5	44122.4	44122.4	44122.4	45696	44122.4	44122.4	44128.4	44122.4	44122.4	60055.3
900.18	72814.3	51166.7	51166.7	55392.1	57819.7	51166.8	51199	51166.7	61498.9	51166.7	51166.7	51166.7	72409.5		900.18	93264.8	88151.6	64194.8	65431	64194.8	64194.8	64194.8	67667.2	64208.1	64194.8	64194.8	64194.8	64194.8	92873.4		900.18	60410.4	44015.2	45364.4	57085.9	44015.2	44015.2	44015.2	45430	44015.2	44015.2	44020.3	44015.3	44015.2	59855
900.08	72311.3	51027	51027	55849.2	57710.7	51027	51055.4	51027	60917.9	51027	51027	51027	72452.2		900.08	92906.7	87633.2	64001.2	65589.6	64001.2	64001.2	64001.2	67141.5	64012.4	64001.2	64001.2	64001.2	64001.2	92373		900.08	60001.9	43908.3	45578.2	56647.8	43908.3	43908.3	43908.3	45175.7	43908.3	43908.3	43912.5	43908.4	43908.3	59589.2
899.98	73048.8	50886.1	50886.1	56359.8	57493.2	50886.1	50911	50886.1	60327.3	50886.1	50886.1	50886.1	72433.1		899.98	92026.9	86746.1	63808.3	65832.7	63808.3	63808.3	63808.3	66637.3	63817.7	63808.3	63808.3	63808.3	63808.3	91608.9		899.98	59610.7	43802.2	45853.6	56091.1	43802.2	43802.2	43802.2	44933.5	43802.2	43802.2	43805.7	43802.2	43802.2	59277.3
899.88	72463.7	50744.1	50744.1	56923	57171.5	50744.1	50765.9	50744.1	59730.5	50744.1	50744.1	50744.1	72358.8		899.88	90329	85529.6	63618.2	66177.3	63618.2	63618.2	63618.2	66157.1	63626.1	63618.2	63618.2	63618.2	63618.2	90635.5		899.88	59492.9	43696.8	46197.9	55430.9	43696.8	43696.8	43696.8	44703	43696.8	43696.8	43699.7	43696.9	43696.8	58941.4
899.78	72500.1	50601.2	50601.2	57536.8	56755.5	50601.2	50620.2	50601.2	59130.8	50601.2	50601.2	50601.2	72240		899.78	89071.5	84037.4	63431.8	66640.3	63431.8	63431.8	63431.8	65701.8	63438.4	63431.8	63431.8	63431.8	63431.8	89522.5		899.78	58625.3	43592.2	46618.5	54685.2	43592.2	43592.2	43592.2	44484.2	43592.2	43592.2	43594.6	43592.4	43592.2	58606.1
899.68	72589.9	50457.9	50457.9	58197.9	56259.6	50458	50474.6	50457.9	58531.8	50457.9	50457.9	50457.9	72090.4		899.68	87413.3	82333.6	63249.8	67238.9	63249.8	63249.8	63249.8	65272	63255.3	63249.8	63249.8	63249.8	63249.8	88350.5		899.68	58410.2	43488.5	47121.5	53873.3	43488.5	43488.5	43488.5	44276.5	43488.5	43488.5	43490.5	43488.7	43488.5	58296.6
899.58	71625.9	50314.4	50314.4	58900.9	55701.2	50314.5	50328.9	50314.4	57936.3	50314.4	50314.4	50314.4	71924.3		899.58	86324.9	80486.8	63072.7	67990.4	63072.7	63072.7	63072.7	64867.7	63077.3	63072.7	63072.7	63072.7	63072.7	87204		899.58	57722.5	43385.3	47712.1	53014.9	43385.3	43385.3	43385.3	44079.2	43385.3	43385.3	43387	43385.6	43385.3	58037.6
899.48	71317.9	50171.2	50171.2	59638.8	55099.4	50171.4	50183.9	50171.2	57347.3	50171.2	50171.2	50171.2	71756		899.48	85216.9	78564	62900.2	68910.2	62900.2	62900.2	62900.2	64487.7	62904	62900.2	62900.2	62900.2	62900.2	86165.5		899.48	57644.9	43282.9	48394	52129.7	43282.9	43282.9	43282.9	43891.8	43282.9	43282.9	43284.3	43283.4	43282.9	57851.5
899.38	71815.7	50028	50028	60402.1	54472.6	50028.2	50039.1	50028	56766.8	50028	50028	50028	71596.6		899.38	83811.1	76626.9	62731.3	70011.9	62731.3	62731.3	62731.3	64130.5	62734.5	62731.3	62731.3	62731.3	62731.3	85309.9		899.38	57700.7	43180.6	49167.9	51235.2	43180.6	43180.6	43180.6	43713.2	43180.6	43180.6	43181.8	43181.3	43180.6	57756.9
899.28	71167.7	49885.1	49885.1	61179.7	53838.5	49885.3	49894.7	49885.1	56197	49885.1	49885.1	49885.1	71454.7		899.28	83685.2	74728.8	62565.3	71305.8	62565.3	62565.3	62565.3	63794.3	62568	62565.3	62565.3	62565.3	62565.3	84700.8		899.28	57870.1	43078	50031.4	50347.3	43078	43078	43078	43542.3	43078	43078	43078.9	43079	43078	57767
899.18	71161.6	49742.4	49742.4	61958.4	53212.3	49742.6	49750.7	49742.4	55639.4	49742.4	49742.4	49742.4	71333.9		899.18	83748.6	72911.6	62400.5	72796.8	62400.5	62400.5	62400.5	63476.2	62402.6	62400.5	62400.5	62400.5	62400.5	84385.8		899.18	58043.3	42974.7	50979.1	49479.7	42974.7	42974.7	42974.7	43378.2	42974.7	42974.7	42975.4	42976.1	42974.7	57889.9
899.08	70888.1	49599.9	49599.9	62723.6	52606.7	49600.2	49607.1	49599.9	55095.7	49599.9	49599.9	49599.9	71233.6		899.08	84373.8	71206.5	62235.3	74484	62235.3	62235.3	62235.3	63173.7	62237.1	62235.3	62235.3	62235.3	62235.3	84395.5		899.08	58085	42869.8	52000.3	48643.2	42869.8	42869.8	42869.8	43219.4	42869.8	42869.8	42870.4	42871.8	42869.8	58125.9
898.98	70938.8	49457.9	49457.9	63459.3	52031.3	49458.2	49464.1	49457.9	54567.2	49457.9	49457.9	49457.9	71148.6		898.98	85285.8	69633.8	62067.9	76358.6	62067.9	62067.9	62067.9	62883.7	62069.4	62067.9	62067.9	62067.9	62067.9	84741.9		898.98	58745.7	42762.7	53080.2	47845.8	42762.7	42762.7	42762.7	43064.6	42762.7	42762.7	42763.2	42765.5	42762.7	58468.5
898.88	71228.7	49315.7	49315.7	64148.1	51492	49316.1	49321.1	49315.7	54054.3	49315.7	49315.7	49315.7	71069		898.88	85760.9	68204.1	61896.8	78402.1	61896.8	61896.8	61896.8	62603.7	61898	61896.8	61896.8	61896.8	61896.8	85417.7		898.88	59346.5	42653.1	54199	47093.7	42653.1	42653.1	42653.1	42913	42653.1	42653.1	42653.5	42657	42653.1	58903.8
898.78	70815.7	49173.6	49173.6	64773.1	50993.1	49174.2	49178.3	49173.6	53558.1	49173.6	49173.6	49173.6	70982.2		898.78	86966.5	66920	61720.6	80585.8	61720.6	61720.6	61720.6	62331.2	61721.6	61720.6	61720.6	61720.7	61720.6	86396.9		898.78	59593.6	42540.4	55331.9	46390.5	42540.4	42540.4	42540.5	42763.4	42540.4	42540.4	42540.8	42545.8	42540.4	59410.7
898.68	70569	49031.9	49031.9	65317.4	50536.1	49032.6	49036	49031.9	53079.2	49031.9	49031.9	49031.9	70873.4		898.68	88106.2	65777	61537.3	82868.1	61537.3	61537.3	61537.4	62063	61538.2	61537.3	61537.3	61537.5	61537.3	87634.4		898.68	60385.3	42424.7	56449.9	45738.3	42424.7	42424.7	42424.7	42615.5	42424.7	42424.7	42425	42432	42424.7	59961.8
898.58	70574.5	48890.7	48890.7	65765	50120.8	48891.5	48894.2	48890.7	52618.1	48890.7	48890.7	48890.7	70726.7		898.58	89339	64766.5	61345.9	85196.3	61345.9	61345.9	61345.9	61796.9	61346.5	61345.9	61345.9	61346.2	61345.9	89068.9		898.58	61269	42306.1	57520.5	45137.4	42306.1	42306.1	42306.1	42468.8	42306.1	42306.1	42306.3	42316	42306.1	60524.6
898.48	70495.9	48750	48750	66101.7	49745.4	48750.9	48753	48750	52175	48750	48750	48750	70526		898.48	90752.9	63876.7	61145.5	87506.6	61145.5	61145.5	61145.5	61531.2	61146	61145.5	61145.5	61146	61145.5	90624.8		898.48	61227.2	42184.5	58508.3	44586.9	42184.5	42184.5	42184.5	42322.8	42184.5	42184.5	42184.7	42197.8	42184.5	61062.4
898.38	69695.3	48609.7	48609.7	66315.3	49406.9	48610.7	48612.2	48609.7	51749.8	48609.7	48609.7	48609.7	70256.2		898.38	91800.9	63094.6	60935.8	89725.8	60935.8	60935.8	60935.9	61264.7	60936.3	60935.8	60935.8	60936.8	60935.8	92214.9		898.38	61959.1	42059.8	59377.1	44084.1	42059.8	42059.8	42059.8	42177.1	42059.8	42059.8	42060	42077.5	42059.8	61536.5
898.28	69844.7	48470.2	48470.2	66396.8	49102.2	48471.4	48472.4	48470.2	51342.7	48470.2	48470.2	48470.2	69904.8		898.28	93505.9	62406.8	60717.5	91774.8	60717.5	60717.5	60717.5	60996.9	60717.8	60717.5	60717.5	60719	60717.5	93745.6		898.28	62030.1	41932.3	60092.3	43626.6	41932.3	41932.3	41932.4	42031.4	41932.3	41932.3	41932.5	41955.7	41932.3	61909.1
898.18	68960.7	48332.3	48332.3	66341.3	48828.4	48333.8	48334.2	48332.3	50954.4	48332.3	48332.3	48332.3	69462.9		898.18	95250.3	61799.3	60490.3	93571.4	60490.3	60490.3	60490.3	60727	60490.6	60490.3	60490.3	60492.9	60490.3	95120		898.18	61937.6	41802.8	60623.1	43211.5	41802.8	41802.8	41802.8	41886.3	41802.8	41802.8	41802.9	41833.5	41802.8	62145.9
898.08	68961.3	48196.2	48196.2	66146.7	48581.8	48197.9	48197.8	48196.2	50584.4	48196.2	48196.2	48196.2	68924		898.08	96319.4	61260	60255.6	95037.1	60255.6	60255.6	60255.6	60455.5	60255.8	60255.6	60255.6	60259.7	60255.6	96245.9		898.08	62052.6	41671.4	60944	42835	41671.4	41671.4	41671.4	41741.5	41671.4	41671.4	41671.5	41711.2	41671.4	62217.5
897.98	68811.9	48062.4	48062.4	65815.1	48359.2	48064.4	48063.7	48062.4	50233	48062.4	48062.4	48062.4	68286.1		897.98	97404	60777.6	60014.2	96101.5	60014.2	60014.2	60014.2	60182.5	60014.3	60014.2	60014.2	60020.7	60014.2	97040		897.98	62521.8	41539.2	61037.7	42494.1	41539.2	41539.2	41539.2	41597.9	41539.2	41539.2	41539.3	41590.5	41539.2	62102.6
897.88	68132.4	47931.2	47931.2	65352.2	48157.6	47933.7	47932.4	47931.2	49899.9	47931.2	47931.2	47931.2	67550.9		897.88	97426	60342.2	59767.4	96708.3	59767.4	59767.4	59767.5	59908.7	59767.6	59767.4	59767.4	59777.7	59767.4	97434.7		897.88	62463.9	41407.2	60895.8	42185.8	41407.2	41407.2	41407.2	41456.2	41407.2	41407.2	41407.2	41472.7	41407.2	61789
897.78	66993	47803.8	47803.8	64767.6	47974.8	47806.7	47804.8	47803.8	49585.6	47803.8	47803.8	47803.8	66724.3		897.78	97913.5	59946.3	59517.7	96821.1	59517.7	59517.7	59517.8	59635.9	59517.9	59517.7	59517.7	59533.6	59517.7	97383.8		897.78	61723.1	41275.9	60519.4	41906.8	41275.9	41275.9	41275.9	41316.7	41275.9	41275.9	41275.9	41358.8	41275.9	61274
897.68	66402	47680	47680	64072.9	47808	47683.4	47680.9	47680	49289.4	47680	47680	47680	65814.4		897.68	97023.2	59583.5	59266.9	96424.7	59266.9	59266.9	59267	59365.4	59267	59266.9	59266.9	59290.9	59266.9	96864.1		897.68	61727.9	41146.5	59919.7	41654.6	41146.5	41146.5	41146.5	41180.3	41146.5	41146.5	41146.5	41250.5	41146.5	60565.7
897.58	65074.6	47560.7	47560.7	63283	47655.5	47564.6	47561.4	47560.7	49011.3	47560.7	47560.7	47560.7	64833.1		897.58	96725	59249.2	59017.5	95528.7	59017.5	59017.5	59017.6	59099.4	59017.5	59017.5	59017.5	59053.4	59017.5	95878.4		897.58	60565.2	41019.9	59116.6	41426.5	41019.9	41019.9	41019.9	41047.8	41019.9	41019.9	41019.9	41149.1	41019.9	59680.5
897.48	64541.3	47446	47446	62413.9	47515.7	47450.6	47446.6	47446	48750.8	47446	47446	47446	63793.6		897.48	95675.6	58940.3	58772.3	94165.5	58772.3	58772.3	58772.4	58840.1	58772.3	58772.3	58772.3	58825.2	58772.3	94454.5		897.48	59746.8	40896.5	58136.8	41219.9	40896.5	40896.5	40896.5	40919.6	40896.5	40896.5	40896.5	41055.8	40896.5	58642.6
897.38	62502.7	47336.4	47336.4	61483	47387.1	47341.8	47336.9	47336.4	48507.7	47336.4	47336.4	47336.4	62710.9		897.38	93315.3	58654.4	58533.8	92387.6	58533.8	58533.8	58533.9	58589.8	58533.8	58533.8	58533.8	58610.5	58533.8	92641.3		897.38	58682.3	40777.5	57013.4	41033.1	40777.5	40777.5	40777.5	40796.5	40777.5	40777.5	40777.5	40972	40777.5	57482.5
897.28	61969.7	47233	47233	60508.6	47269.6	47239.4	47233.5	47233	48282.4	47233	47233	47233	61601.2		897.28	91369.2	58390	58304.1	90263.4	58304.1	58304.1	58304.3	58350.2	58304.1	58304.1	58304.1	58413.6	58304.1	90505.2		897.28	57297.6	40664.1	55782.6	40864.9	40664.1	40664.1	40664.1	40679.6	40664.1	40664.1	40664.1	40899.2	40664.1	56234.2
897.18	60699	47135.9	47135.9	59507.7	47162	47143.2	47136.2	47135.9	48074.1	47135.9	47135.9	47135.9	60479.8		897.18	88881.7	58145.8	58085.2	87871.5	58085.2	58085.2	58085.5	58123.1	58085.3	58085.2	58085.2	58239.1	58085.2	88124.2		897.18	56006.3	40556.9	54481.2	40713.7	40556.9	40556.9	40556.9	40569.6	40556.9	40556.9	40556.9	40838.3	40556.9	54932.3
897.08	59429.7	47045.1	47045.1	58496.7	47063.5	47053.6	47045.4	47045.1	47882.3	47045.1	47045.1	47045.1	59361.3		897.08	86188.4	57921.2	57878.9	85295.5	57878.9	57878.9	57879.2	57909.9	57878.9	57878.9	57878.9	58091.8	57878.9	85582.1		897.08	54936.6	40456.3	53144.7	40578	40456.3	40456.3	40456.3	40466.6	40456.3	40456.3	40456.3	40789.9	40456.3	53610.5
896.98	58720.1	46960.8	46960.8	57490.8	46973.8	46970.7	46961	46960.8	47706.4	46960.8	46960.8	46960.8	58259.6		896.98	83359.3	57715.4	57686.1	82617.7	57686.1	57686.1	57686.5	57711.4	57686.1	57686.1	57686.1	57975.9	57686.1	82962.5		896.98	53135.8	40362.5	51805.7	40456.4	40362.5	40362.5	40362.6	40370.9	40362.5	40362.5	40362.5	40753.9	40362.5	52299.6
896.88	56570.2	46882.8	46882.8	56503.1	46891.8	46894.3	46883	46882.8	47545.5	46882.8	46882.8	46882.8	57186.6		896.88	81003	57528	57508	79915.4	57508	57508	57508.5	57528.5	57508	57508	57508	57896	57508	80344.6		896.88	51581.4	40275.6	50493	40347.6	40275.6	40275.6	40275.7	40282.4	40275.6	40275.6	40275.6	40729.9	40275.6	51026.2
896.78	55982.6	46811.1	46811.1	55545.3	46817.3	46824.5	46811.3	46811.1	47399	46811.1	46811.1	46811.1	56153		896.78	77904.3	57358.4	57344.7	77256.4	57344.7	57344.7	57345.4	57361.4	57344.7	57344.7	57344.7	57855.7	57344.7	77798.4		896.78	50389.5	40195.7	49230.6	40250.6	40195.7	40195.7	40195.9	40201.2	40195.7	40195.7	40195.7	40717.1	40195.7	49812.5
896.68	54615.2	46745.3	46745.3	54626.5	46749.5	46760.8	46745.4	46745.3	47265.8	46745.3	46745.3	46745.3	55166.9		896.68	75798.3	57205	57195.8	74696.7	57195.8	57195.8	57196.6	57209.3	57195.8	57195.8	57195.8	57857.1	57195.8	75381.6		896.68	48985.4	40122.8	48037.3	40164.4	40122.8	40122.8	40123	40127.3	40122.8	40122.8	40122.8	40714.5	40122.8	48675.2
896.58	53721.8	46685.3	46685.3	53754.6	46688.1	46703.2	46685.4	46685.3	47145.3	46685.3	46685.3	46685.3	54235.4		896.58	73276.8	57067.2	57061.1	72281.1	57061.1	57061.1	57062.1	57071.9	57061.1	57061.1	57061.1	57901.8	57061.1	73139.9		896.58	48725.2	40056.5	46926.7	40087.8	40056.5	40056.5	40056.7	40060	40056.5	40056.5	40056.5	40719.9	40056.5	47625.2
896.48	53023.5	46630.7	46630.7	52934.8	46632.6	46651.3	46630.8	46630.7	47036.4	46630.7	46630.7	46630.7	53363.2		896.48	71446.2	56943.9	56939.9	70041.3	56939.9	56939.9	56941.1	56948.6	56939.9	56939.9	56939.9	57989	56939.9	71104.5		896.48	47455.3	39996.6	45907.8	40020	39996.6	39996.6	39996.8	39999.4	39996.6	39996.6	39996.6	40731.4	39996.6	46669.3
896.38	52331.5	46581.3	46581.3	52171.3	46582.6	46605.1	46581.4	46581.3	46938.4	46581.3	46581.3	46581.3	52553.6		896.38	70055	56834	56831.3	67997.7	56831.3	56831.3	56832.8	56838.3	56831.3	56831.3	56831.3	58115.4	56831.3	69292.9		896.38	46538	39942.9	44985.6	39960.4	39942.9	39942.9	39943.3	39945.2	39942.9	39942.9	39942.9	40746.6	39942.9	45809.4
896.28	51278.1	46536.8	46536.8	51466	46537.6	46564.2	46536.9	46536.8	46850.6	46536.8	46536.8	46536.8	51808.1		896.28	68801.9	56736.2	56734.5	66160.4	56734.5	56734.5	56736.3	56740.1	56734.5	56734.5	56734.5	58274.6	56734.5	67709.6		896.28	45534.7	39894.7	44160.7	39907.6	39894.7	39894.7	39895.1	39896.5	39894.7	39894.7	39894.7	40762.1	39894.7	45043.3
896.18	50794.9	46496.5	46496.5	50819.5	46497	46527.9	46496.5	46496.5	46771.6	46496.5	46496.5	46496.5	51126.8		896.18	67130.3	56649.5	56648.4	64530.9	56648.4	56648.4	56650.6	56652.8	56648.4	56648.4	56648.4	58456.7	56648.4	66347.1		896.18	45038	39851.2	43430.8	39860.7	39851.2	39851.2	39851.8	39852.6	39851.2	39851.2	39851.2	40774.9	39851.2	44366.1
896.08	50404	46460.1	46460.1	50231.3	46460.4	46496.2	46460.1	46460.1	46700.9	46460.1	46460.1	46460.1	50508.7		896.08	65881.4	56572.5	56571.8	63103.8	56571.8	56571.8	56574.5	56575.3	56571.8	56571.8	56571.8	58648.3	56571.8	65187.2		896.08	43925.1	39812.1	42791.9	39819.1	39812.1	39812.1	39812.9	39813.3	39812.1	39812.1	39812.1	40782.3	39812.1	43770.9
895.98	49435.4	46427	46427	49699.8	46427.2	46468.4	46427	46427	46637.4	46427	46427	46427	49951.8		895.98	64751.9	56504.1	56503.7	61868.6	56503.7	56503.7	56507	56506.5	56503.7	56503.7	56503.7	58833	56503.7	64204.4		895.98	43261.2	39776.9	42238.1	39781.9	39776.9	39776.9	39777.8	39777.8	39776.9	39776.9	39776.9	40781.5	39776.9	43249.5
895.88	49414.1	46397.3	46397.3	49222.9	46397.4	46444.6	46397.3	46397.3	46580.7	46397.3	46397.3	46397.3	49453.9		895.88	63493.8	56443.4	56443.1	60811.1	56443.1	56443.1	56447.1	56445.3	56443.1	56443.1	56443.1	58993.3	56443.1	63367.8		895.88	43016.2	39745.6	41762.9	39749.2	39745.6	39745.6	39746.8	39746.3	39745.6	39745.6	39745.6	40771	39745.6	42793.8
895.78	48613.3	46370.2	46370.2	48797.6	46370.3	46424.3	46370.3	46370.2	46529.9	46370.2	46370.2	46370.2	49011.4		895.78	62794.8	56389.5	56389.3	59915.3	56389.3	56389.3	56394.2	56391	56389.3	56389.3	56389.3	59111.9	56389.3	62644.6		895.78	42614.7	39717.6	41358.7	39720.2	39717.6	39717.6	39719	39718.1	39717.6	39717.6	39717.6	40749.2	39717.6	42394.9
895.68	48491	46345.6	46345.6	48420.4	46345.7	46407.3	46345.6	46345.6	46484.3	46345.6	46345.6	46345.6	48620.9		895.68	61861	56342	56341.9	59164.3	56341.9	56341.9	56347.8	56343.3	56341.9	56341.9	56341.9	59174.3	56341.9	62004		895.68	42215.1	39692.6	41017.7	39694.5	39692.6	39692.6	39694.4	39693	39692.6	39692.6	39692.6	40715.5	39692.6	42044.8
895.58	48140.1	46323.2	46323.2	48088.1	46323.3	46393.5	46323.2	46323.2	46443.5	46323.2	46323.2	46323.2	48278.6		895.58	61453.8	56300.2	56300.2	58540.7	56300.2	56300.2	56307.2	56301.2	56300.2	56300.2	56300.2	59170.3	56300.2	61419		895.58	41718.3	39670.2	40732.4	39671.6	39670.2	39670.2	39672.5	39670.6	39670.2	39670.2	39670.2	40670	39670.2	41736.1
895.48	47397.5	46302.9	46302.9	47796.8	46302.9	46382.8	46302.9	46302.9	46407	46302.9	46302.9	46302.9	47980.9		895.48	60501.3	56263.5	56263.4	58027.6	56263.4	56263.4	56271.9	56264.3	56263.4	56263.4	56263.4	59095.8	56263.4	60869.3		895.48	41454.5	39650.4	40495.6	39651.3	39650.4	39650.4	39653.2	39650.6	39650.4	39650.4	39650.4	40613.6	39650.4	41462.8
895.38	47759.1	46284.5	46284.5	47543.1	46284.5	46375.3	46284.5	46284.5	46374.4	46284.5	46284.5	46284.5	47723.7		895.38	60055.9	56231.2	56231.2	57609	56231.2	56231.2	56241.4	56231.9	56231.2	56231.2	56231.2	58953.8	56231.2	60342.4		895.38	41226.1	39632.5	40300.3	39633.1	39632.5	39632.5	39636	39632.7	39632.5	39632.5	39632.5	40547.5	39632.5	41219.6
895.28	47676.7	46267.6	46267.6	47322.8	46267.6	46370.5	46267.6	46267.6	46345.1	46267.6	46267.6	46267.6	47503.3		895.28	59238.5	56203.2	56203.2	57270.5	56203.2	56203.2	56215.3	56203.6	56203.2	56203.2	56203.2	58753.4	56203.2	59833.4		895.28	40872.7	39616.1	40140	39616.6	39616.1	39616.1	39620.4	39616.3	39616.1	39616.1	39616.1	40473.5	39616.1	41002.2
895.18	46945.7	46252.1	46252.1	47132.7	46252.1	46368.7	46252.1	46252.1	46318.8	46252.1	46252.1	46252.1	47316		895.18	59265	56178.3	56178.3	56998.6	56178.3	56178.3	56192.8	56178.6	56178.3	56178.3	56178.3	58507.6	56178.3	59342.9		895.18	40566.6	39601.5	40009.5	39601.8	39601.5	39601.5	39606.8	39601.6	39601.5	39601.5	39601.5	40394.1	39601.5	40807.8
895.08	46770.7	46237.8	46237.8	46969.3	46237.8	46369.6	46237.8	46237.8	46295.1	46237.8	46237.8	46237.8	47158.4		895.08	58649.3	56156.6	56156.6	56782.1	56156.6	56156.6	56174	56156.9	56156.6	56156.6	56156.6	58233.1	56156.6	58876.2		895.08	40421	39588.4	39903.9	39588.6	39588.4	39588.4	39594.8	39588.4	39588.4	39588.4	39588.4	40311.5	39588.4	40633.8
894.98	46683	46224.7	46224.7	46829.6	46224.7	46373.6	46224.7	46224.7	46273.8	46224.7	46224.7	46224.7	47027.5		894.98	58296.8	56137.9	56137.9	56611.1	56137.9	56137.9	56158.6	56138.2	56137.9	56137.9	56137.9	57946.3	56137.9	58440.3		894.98	40142.8	39576.7	39819	39576.8	39576.7	39576.7	39584.6	39576.8	39576.7	39576.7	39576.7	40228.2	39576.7	40478.7
894.88	46550	46212.6	46212.6	46710.4	46212.6	46380.4	46212.6	46212.6	46254.6	46212.6	46212.6	46212.6	46920.2		894.88	57777.6	56122.2	56122.2	56477.3	56122.2	56122.2	56146.7	56122.3	56122.2	56122.2	56122.2	57662.3	56122.2	58042.2		894.88	40288.2	39566.3	39751.1	39566.4	39566.3	39566.3	39575.9	39566.3	39566.3	39566.3	39566.3	40146.1	39566.3	40340.8
894.78	46587.8	46200.9	46200.9	46608.8	46200.9	46389.9	46200.9	46200.9	46236.8	46200.9	46200.9	46200.9	46833.6		894.78	58128	56108.7	56108.7	56373.1	56108.7	56108.7	56137.7	56108.8	56108.7	56108.7	56108.7	57392.8	56108.7	57686.5		894.78	39789.5	39556.7	39696.6	39556.7	39556.7	39556.7	39568.4	39556.7	39556.7	39556.7	39556.7	40066.7	39556.7	40218.5
894.68	46209.4	46189.9	46189.9	46522.5	46189.9	46402.3	46189.9	46189.9	46220.5	46189.9	46189.9	46189.9	46765.5		894.68	57354	56097	56097	56292.4	56097	56097	56131.4	56097.1	56097	56097	56097	57146.2	56097	57376.1		894.68	39745.9	39548	39653.3	39548.1	39548	39548	39562.3	39548.1	39548	39548	39548	39991.6	39548	40111.1
894.58	46086.7	46179.7	46179.7	46449.7	46179.7	46418.1	46179.7	46179.7	46205.7	46179.7	46179.7	46179.7	46714.2		894.58	56877.9	56087.2	56087.2	56230.5	56087.2	56087.2	56127.8	56087.3	56087.2	56087.2	56087.2	56928	56087.2	57111.9		894.58	39426.4	39540.2	39618.8	39540.2	39540.2	39540.2	39557.4	39540.2	39540.2	39540.2	39540.2	39921.7	39540.2	40017.5
894.48	46193.8	46170	46170	46388.2	46170	46437.2	46170	46170	46192.1	46170	46170	46170	46677.6		894.48	56589	56079.3	56079.3	56183.5	56079.3	56079.3	56127.1	56079.3	56079.3	56079.3	56079.3	56740.6	56079.3	56892.7		894.48	39336	39533.1	39591.4	39533.1	39533.1	39533.1	39553.9	39533.1	39533.1	39533.1	39533.1	39857.7	39533.1	39936.8
894.38	46400.3	46160.4	46160.4	46336	46160.4	46459.5	46160.4	46160.4	46179.2	46160.4	46160.4	46160.4	46653.9		894.38	56735.8	56073.1	56073.1	56148.3	56073.1	56073.1	56129.3	56073.1	56073.1	56073.1	56073.1	56584.1	56073.1	56715.5		894.38	39854	39526.5	39569.4	39526.5	39526.5	39526.5	39551.5	39526.5	39526.5	39526.5	39526.5	39799.9	39526.5	39867.8
894.28	46385.7	46151.1	46151.1	46291.8	46151.1	46485.5	46151.1	46151.1	46167	46151.1	46151.1	46151.1	46642		894.28	56925.2	56068.1	56068.1	56122	56068.1	56068.1	56134	56068.1	56068.1	56068.1	56068.1	56456.2	56068.1	56576		894.28	39298.4	39520.2	39551.7	39520.2	39520.2	39520.2	39550.2	39520.2	39520.2	39520.2	39520.2	39748.2	39520.2	39809.7
894.18	46079.5	46141.8	46141.8	46253.9	46141.8	46514.9	46141.8	46141.8	46155.2	46141.8	46141.8	46141.8	46640.4		894.18	56220.4	56064.3	56064.3	56102.6	56064.3	56064.3	56141.4	56064.3	56064.3	56064.3	56064.3	56354.1	56064.3	56469.5		894.18	39374.4	39514.3	39537.1	39514.3	39514.3	39514.3	39550.2	39514.3	39514.3	39514.3	39514.3	39702.6	39514.3	39761.3
894.08	45737.3	46132.4	46132.4	46221.4	46132.4	46548.1	46132.4	46132.4	46143.7	46132.4	46132.4	46132.4	46648.5		894.08	56084.3	56061.6	56061.6	56088.6	56061.6	56061.6	56151.7	56061.6	56061.6	56061.6	56061.6	56274.5	56061.6	56391.6		894.08	39085.3	39508.4	39524.8	39508.4	39508.4	39508.4	39551.3	39508.4	39508.4	39508.4	39508.4	39662.3	39508.4	39721.7
893.98	46416.7	46122.4	46122.4	46192.8	46122.4	46585	46122.4	46122.4	46131.9	46122.4	46122.4	46122.4	46664.8		893.98	55818.5	56059.8	56059.8	56078.7	56059.8	56059.8	56164.9	56059.8	56059.8	56059.8	56059.8	56213.7	56059.8	56337.7		893.98	39468.7	39502.6	39514.4	39502.6	39502.6	39502.6	39553.7	39502.6	39502.6	39502.6	39502.6	39627.4	39502.6	39690.3
893.88	45913.5	46111.9	46111.9	46167.2	46111.9	46625.8	46111.9	46111.9	46119.9	46111.9	46111.9	46111.9	46689.1		893.88	56263.5	56058.7	56058.7	56071.8	56058.7	56058.7	56181	56058.7	56058.7	56058.7	56058.7	56168.2	56058.7	56303.6		893.88	39284.4	39496.8	39505.2	39496.8	39496.8	39496.8	39557.6	39496.8	39496.8	39496.8	39496.8	39597	39496.8	39666.2
893.78	46518.7	46101.1	46101.1	46144.4	46101.1	46671.1	46101.1	46101.1	46107.8	46101.1	46101.1	46101.1	46721.1		893.78	55907.6	56057.9	56057.9	56066.9	56057.9	56057.9	56199.9	56057.9	56057.9	56057.9	56057.9	56134.6	56057.9	56285.6		893.78	39610.5	39490.9	39496.9	39490.9	39490.9	39490.9	39562.9	39491	39491	39490.9	39490.9	39570.7	39490.9	39648.6
893.68	46484	46090.1	46090.1	46123.9	46090.1	46721.5	46090.1	46090.1	46095.7	46090.1	46090.1	46090.1	46760.9		893.68	56218.1	56057.4	56057.4	56063.5	56057.4	56057.4	56221.9	56057.4	56057.4	56057.4	56057.4	56110.3	56057.4	56281		893.68	39668.6	39485.1	39489.3	39485.1	39485.1	39485.1	39570.2	39485.1	39485.1	39485.1	39485.1	39548	39485.1	39637.2
893.58	47148	46079.1	46079.1	46105.3	46079.1	46777.3	46079.1	46079.1	46083.7	46079.1	46079.1	46079.1	46808.2		893.58	55919.9	56053.5	56053.5	56057.7	56053.5	56053.5	56243.8	56053.5	56053.5	56053.5	56053.5	56089.5	56053.5	56283.9		893.58	39304.4	39479.2	39482.1	39479.2	39479.2	39479.2	39579.4	39479.2	39479.2	39479.2	39479.2	39528.4	39479.2	39631.5
893.48	46816.9	46067.5	46067.5	46087.8	46067.5	46838.5	46067.5	46067.6	46071.4	46067.5	46067.5	46067.5	46862.7		893.48	55708.6	56049.4	56049.4	56052.3	56049.4	56049.4	56269	56049.4	56049.4	56049.4	56049.4	56073.5	56049.4	56295.9		893.48	39165.2	39473.1	39475.1	39473.1	39473.1	39473.1	39590.9	39473.1	39473.1	39473.1	39473.1	39511.2	39473.1	39631.1
893.38	46559.6	46055.6	46055.6	46071.2	46055.6	46905.6	46055.6	46055.6	46058.8	46055.6	46055.6	46055.6	46924.5		893.38	56195.4	56045.2	56045.2	56047.1	56045.2	56045.2	56298	56045.2	56045.2	56045.2	56045.2	56061	56045.2	56315.7		893.38	39520.1	39466.4	39467.8	39466.4	39466.4	39466.4	39604.6	39466.4	39466.4	39466.4	39466.4	39495.8	39466.4	39635.3
893.28	46418.8	46043.1	46043.1	46055	46043.1	46978.8	46043.1	46043.1	46045.8	46043.1	46043.1	46043.1	46993.5		893.28	56227	56040.4	56040.4	56041.7	56040.4	56040.4	56331	56040.4	56040.4	56040.4	56040.4	56050.7	56040.4	56342.5		893.28	39614.9	39459.7	39460.6	39459.7	39459.7	39459.7	39621.3	39459.7	39459.7	39459.7	39459.7	39482	39459.7	39644.6
893.18	46392.3	46029.9	46029.9	46039	46029.9	47058.4	46029.9	46029.9	46032.1	46029.9	46029.9	46029.9	47069.8		893.18	56067.7	56035.6	56035.6	56036.4	56035.6	56035.6	56368.8	56035.6	56035.6	56035.6	56035.6	56042.2	56035.6	56376.2		893.18	39322.7	39452.8	39453.5	39452.8	39452.8	39452.8	39641.3	39452.8	39452.8	39452.8	39452.8	39469.7	39452.8	39658.8
893.08	46723.7	46016.1	46016.1	46023.1	46016.1	47144.8	46016.1	46016.2	46018	46016.1	46016.1	46016.1	47153.7		893.08	56570.5	56030.2	56030.2	56030.8	56030.2	56030.2	56411.5	56030.2	56030.2	56030.2	56030.2	56034.4	56030.2	56416.2		893.08	39614.2	39445.9	39446.3	39445.9	39445.9	39445.9	39665.2	39445.9	39445.9	39445.9	39445.9	39458.6	39445.9	39678.3
892.98	46342.6	46001.6	46001.6	46006.8	46001.6	47238.3	46001.6	46001.7	46003.1	46001.6	46001.6	46001.6	47245.1		892.98	56207.4	56024.8	56024.8	56025.1	56024.8	56024.8	56460.2	56024.8	56024.8	56024.8	56024.8	56027.4	56024.8	56463.1		892.98	39954.4	39438.8	39439.1	39438.8	39438.8	39438.8	39693.2	39438.8	39438.8	39438.8	39438.8	39448.2	39438.8	39702.9
892.88	47144.2	45986.7	45986.7	45990.6	45986.7	47339.5	45986.7	45986.8	45988	45986.7	45986.7	45986.7	47344.8		892.88	56492.7	56018.6	56018.6	56018.8	56018.6	56018.6	56514.8	56018.6	56018.6	56018.6	56018.6	56020.2	56018.6	56516.6		892.88	39542.1	39431.4	39431.6	39431.4	39431.4	39431.4	39725.6	39431.4	39431.4	39431.4	39431.4	39438.3	39431.4	39732.8
892.78	46973.9	45971.3	45971.3	45974.3	45971.3	47448.9	45971.3	45971.5	45972.4	45971.3	45971.3	45971.3	47453		892.78	56215.1	56011.7	56011.7	56011.8	56011.7	56011.7	56576	56011.7	56011.7	56011.7	56011.7	56012.6	56011.7	56577.1		892.78	39290.2	39423.5	39423.6	39423.5	39423.5	39423.5	39763.1	39423.5	39423.6	39423.5	39423.5	39428.6	39423.5	39768.3
892.68	47267.7	45954.9	45954.9	45957.1	45954.9	47566.1	45954.9	45955.1	45955.8	45954.9	45954.9	45954.9	47569.3		892.68	56753.5	56004.3	56004.3	56004.4	56004.3	56004.3	56644.7	56004.3	56004.3	56004.3	56004.3	56004.9	56004.3	56645.3		892.68	39577	39415.5	39415.6	39415.5	39415.5	39415.5	39806.3	39415.5	39415.6	39415.5	39415.5	39419.2	39415.5	39810.1
892.58	47722.9	45937.3	45937.3	45939	45937.3	47691.3	45937.3	45937.5	45938	45937.3	45937.3	45937.3	47693.9		892.58	56173.3	55996.4	55996.4	55996.5	55996.4	55996.4	56721.5	55996.4	55996.4	55996.4	55996.4	55996.8	55996.4	56721.9		892.58	39860.6	39407.3	39407.4	39407.3	39407.3	39407.3	39855.7	39407.3	39407.4	39407.3	39407.3	39409.9	39407.3	39858.5
892.48	47561	45918.5	45918.5	45919.7	45918.5	47824.9	45918.5	45918.7	45919.1	45918.5	45918.5	45918.5	47826.9		892.48	57030.2	55987.5	55987.5	55987.5	55987.5	55987.5	56806.8	55987.5	55987.5	55987.5	55987.5	55987.7	55987.5	56807		892.48	39794.1	39398.5	39398.6	39398.5	39398.5	39398.5	39911.8	39398.5	39398.7	39398.5	39398.5	39400.4	39398.5	39913.8
892.38	47441.5	45898.6	45898.6	45899.5	45898.6	47967.1	45898.6	45898.9	45899.1	45898.6	45898.6	45898.6	47968.8		892.38	56767.8	55978.2	55978.2	55978.2	55978.2	55978.2	56902	55978.2	55978.2	55978.2	55978.2	55978.3	55978.2	56902.1		892.38	39721.4	39389.4	39389.4	39389.4	39389.4	39389.4	39975.1	39389.4	39389.5	39389.4	39389.4	39390.7	39389.4	39976.7
892.28	48202.1	45877.2	45877.2	45877.8	45877.2	48117.9	45877.2	45877.6	45877.6	45877.2	45877.2	45877.2	48119.4		892.28	56842.4	55967.9	55967.9	55968	55967.9	55967.9	57007.3	55967.9	55967.9	55967.9	55967.9	55968	55967.9	57007.3		892.28	39649.4	39379.9	39379.9	39379.9	39379.9	39379.9	40046.6	39379.9	39380.1	39379.9	39379.9	39380.8	39379.9	40047.8
892.18	48229.8	45854.3	45854.3	45854.8	45854.3	48277.5	45854.3	45854.9	45854.6	45854.3	45854.3	45854.3	48278.8		892.18	56974.8	55956.9	55956.9	55956.9	55956.9	55956.9	57123.7	55956.9	55956.9	55956.9	55956.9	55957	55956.9	57123.7		892.18	39827	39369.8	39369.8	39369.8	39369.8	39369.8	40126.4	39369.8	39370.1	39369.8	39369.8	39370.4	39369.8	40127.4
892.08	48473.2	45829.9	45829.9	45830.2	45829.9	48445.9	45829.9	45830.5	45830.1	45829.9	45829.9	45829.9	48447.2		892.08	57746.5	55945	55945	55945	55945	55945	57252	55945	55945	55945	55945	55945.1	55945	57252		892.08	40170.3	39358.6	39358.6	39358.6	39358.6	39358.6	40214.9	39358.6	39359	39358.6	39358.6	39359	39358.6	40215.8
891.98	48330.9	45804	45804	45804.3	45804	48623.4	45804	45804.8	45804.2	45804	45804	45804	48624.6		891.98	56953.7	55932.2	55932.2	55932.2	55932.2	55932.2	57392.9	55932.2	55932.2	55932.2	55932.2	55932.2	55932.2	57392.9		891.98	40163.4	39346.4	39346.4	39346.4	39346.4	39346.4	40312.8	39346.4	39347	39346.4	39346.4	39346.7	39346.4	40313.7
891.88	48779.3	45776.7	45776.7	45776.9	45776.7	48809.8	45776.7	45777.7	45776.9	45776.7	45776.7	45776.7	48811.2		891.88	57600.5	55918.2	55918.2	55918.2	55918.2	55918.2	57547.2	55918.2	55918.2	55918.2	55918.2	55918.2	55918.2	57547.2		891.88	40302.2	39333.6	39333.6	39333.6	39333.6	39333.6	40421	39333.6	39334.3	39333.6	39333.6	39333.8	39333.6	40422
891.78	49450.5	45748	45748	45748.1	45748	49005.4	45748	45749.3	45748.2	45748	45748	45748	49006.9		891.78	57663.6	55903.1	55903.1	55903.1	55903.1	55903.1	57715.6	55903.1	55903.1	55903.1	55903.1	55903.1	55903.1	57715.6		891.78	40563.3	39319.9	39319.9	39319.9	39319.9	39319.9	40539.9	39319.9	39320.9	39319.9	39319.9	39320	39319.9	40541.1
891.68	49555.7	45717.4	45717.4	45717.5	45717.4	49209.3	45717.4	45719.1	45717.6	45717.4	45717.4	45717.4	49211.1		891.68	57564.3	55886.9	55886.9	55886.9	55886.9	55886.9	57899.1	55886.9	55886.9	55886.9	55886.9	55886.9	55886.9	57899.1		891.68	41032.2	39305.1	39305.1	39305.1	39305.1	39305.1	40669.9	39305.1	39306.4	39305.1	39305.1	39305.2	39305.1	40671.3
891.58	49505.5	45685.3	45685.3	45685.3	45685.3	49421.8	45685.3	45687.3	45685.4	45685.3	45685.3	45685.3	49424		891.58	58183.7	55869.2	55869.2	55869.2	55869.2	55869.2	58097.9	55869.2	55869.2	55869.2	55869.2	55869.2	55869.2	58097.9		891.58	41019.9	39289.1	39289.1	39289.1	39289.1	39289.1	40811.3	39289.1	39290.9	39289.1	39289.1	39289.2	39289.1	40813.2
891.48	50009.3	45651.6	45651.6	45651.6	45651.6	49642.5	45651.6	45654.1	45651.7	45651.6	45651.6	45651.6	49645.1		891.48	57921	55850	55850	55850	55850	55850	58312.8	55850	55850	55850	55850	55850	55850	58312.8		891.48	40997.3	39272	39272	39272	39272	39272	40964.6	39272	39274.3	39272	39272	39272.1	39272	40966.9
891.38	49667.8	45616.3	45616.3	45616.3	45616.3	49871	45616.3	45619.4	45616.3	45616.3	45616.3	45616.3	49874.2		891.38	58774.9	55829.8	55829.8	55829.8	55829.8	55829.8	58545	55829.8	55829.8	55829.8	55829.8	55829.8	55829.8	58545		891.38	41084.4	39253.7	39253.7	39253.7	39253.7	39253.7	41130	39253.7	39256.6	39253.7	39253.7	39253.7	39253.7	41133
891.28	50509.8	45578.8	45578.8	45578.9	45578.8	50106.2	45578.8	45582.6	45578.9	45578.8	45578.8	45578.8	50110.1		891.28	58428.1	55807.7	55807.7	55807.7	55807.7	55807.7	58794	55807.7	55807.7	55807.7	55807.7	55807.7	55807.7	58794		891.28	41439.5	39234.4	39234.4	39234.4	39234.4	39234.4	41307.8	39234.4	39238.1	39234.4	39234.4	39234.4	39234.4	41311.6
891.18	50699.5	45539.3	45539.3	45539.3	45539.3	50347.6	45539.3	45544	45539.3	45539.3	45539.3	45539.3	50352.3		891.18	59248.8	55784	55784	55784	55784	55784	59060.5	55784	55784	55784	55784	55784	55784	59060.6		891.18	41460	39213.8	39213.8	39213.8	39213.8	39213.8	41497.7	39213.8	39218.6	39213.8	39213.8	39213.8	39213.8	41502.6
891.08	50569.8	45498.2	45498.2	45498.2	45498.2	50594.9	45498.2	45503.9	45498.2	45498.2	45498.2	45498.2	50600.7		891.08	59293.8	55758.2	55758.2	55758.2	55758.2	55758.2	59344.6	55758.2	55758.2	55758.2	55758.3	55758.2	55758.2	59344.7		891.08	41683.1	39191.8	39191.8	39191.8	39191.8	39191.8	41699.6	39191.8	39198	39191.8	39191.8	39191.8	39191.8	41705.8
890.98	51014.8	45455.3	45455.3	45455.3	45455.3	50847.1	45455.3	45462.3	45455.3	45455.3	45455.3	45455.3	50854.1		890.98	59157.7	55730.1	55730.1	55730.1	55730.1	55730.2	59646	55730.1	55730.1	55730.1	55730.2	55730.1	55730.1	59646.1		890.98	42074.9	39168.7	39168.7	39168.7	39168.7	39168.7	41913.3	39168.7	39176.5	39168.7	39168.7	39168.7	39168.7	41921.1
890.88	51796.4	45410.5	45410.5	45410.6	45410.5	51103.1	45410.5	45419.1	45410.6	45410.5	45410.5	45410.5	51111.6		890.88	60056.9	55700	55700	55700	55700	55700	59964.8	55700	55700	55700	55700.1	55700	55700	59965		890.88	41762.5	39144.3	39144.3	39144.3	39144.3	39144.4	42138	39144.3	39154.3	39144.3	39144.3	39144.3	39144.3	42147.9
890.78	52091.5	45364.3	45364.3	45364.3	45364.3	51362.1	45364.3	45374.7	45364.3	45364.3	45364.3	45364.3	51372.5		890.78	60106.2	55667.2	55667.2	55667.2	55667.2	55667.2	60300.3	55667.2	55667.2	55667.2	55667.3	55667.2	55667.2	60300.5		890.78	42259.9	39118.5	39118.5	39118.5	39118.5	39118.5	42372.7	39118.5	39131	39118.5	39118.5	39118.5	39118.5	42385.3
890.68	51836.9	45316	45316	45316	45316	51622.4	45316	45328.6	45316	45316	45316	45316	51635.1		890.68	60878.4	55631.9	55631.9	55631.9	55631.9	55632	60652.3	55631.9	55631.9	55631.9	55632.2	55631.9	55631.9	60652.6		890.68	42675.8	39090.9	39090.9	39090.9	39090.9	39091	42616.2	39090.9	39106.7	39090.9	39090.9	39090.9	39090.9	42631.9
890.58	52352	45265.7	45265.7	45265.7	45265.7	51882.7	45265.7	45281	45265.7	45265.7	45265.7	45265.7	51898.1		890.58	61293.7	55593.7	55593.7	55593.7	55593.7	55593.8	61019.4	55593.7	55593.7	55593.7	55594	55593.7	55593.7	61019.8		890.58	42829.4	39061.7	39061.7	39061.7	39061.7	39061.8	42867	39061.7	39081.4	39061.7	39061.7	39061.7	39061.7	42886.8
890.48	52286.8	45213.8	45213.8	45213.8	45213.8	52142.1	45213.8	45232.3	45213.8	45213.8	45213.8	45213.8	52160.6		890.48	61468	55553	55553	55553	55553	55553.1	61401.2	55553	55553	55553	55553.4	55553	55553	61401.8		890.48	42986.6	39031	39031	39031	39031	39031.1	43123.9	39031	39055.6	39031	39031	39031	39031	43148.5
890.38	52223.4	45159.8	45159.8	45159.8	45159.8	52398.3	45159.8	45182.1	45159.8	45159.8	45159.8	45159.8	52420.7		890.38	62299.3	55509.3	55509.3	55509.3	55509.3	55509.5	61795.9	55509.3	55509.3	55509.3	55509.9	55509.3	55509.3	61796.7		890.38	43285.1	38998.6	38998.6	38998.6	38998.6	38998.7	43384.5	38998.6	39029.1	38998.6	38998.6	38998.6	38998.6	43415.1
890.28	52991.7	45104	45104	45104	45104	52650.1	45104	45130.8	45104	45104	45104	45104	52676.9		890.28	62542.2	55462.7	55462.7	55462.7	55462.7	55463	62202	55462.7	55462.7	55462.7	55463.5	55462.7	55462.7	62203		890.28	43850.2	38964.6	38964.6	38964.6	38964.6	38964.7	43646.9	38964.6	39002.3	38964.6	38964.6	38964.6	38964.6	43684.7
890.18	53542.9	45046.8	45046.8	45046.8	45046.8	52896.1	45046.8	45079	45046.8	45046.8	45046.8	45046.8	52928.3		890.18	63259.2	55413.5	55413.5	55413.5	55413.5	55413.8	62617.8	55413.5	55413.5	55413.5	55414.6	55413.5	55413.5	62619.2		890.18	43992.3	38928.5	38928.5	38928.5	38928.5	38928.7	43908.3	38928.5	38975	38928.5	38928.5	38928.5	38928.5	43954.9
890.08	52923.6	44988.3	44988.3	44988.3	44988.3	53134.6	44988.3	45026.8	44988.3	44988.3	44988.3	44988.3	53173.2		890.08	63161	55361.2	55361.2	55361.2	55361.2	55361.6	63040.7	55361.2	55361.2	55361.2	55362.6	55361.2	55361.2	63042.6		890.08	43812.3	38890.7	38890.7	38890.7	38890.7	38890.9	44166	38890.7	38947.7	38890.7	38890.7	38890.7	38890.7	44223.3
889.98	53844.5	44928.2	44928.2	44928.2	44928.2	53363.7	44928.2	44974.2	44928.2	44928.2	44928.2	44928.2	53409.7		889.98	63996.9	55306.1	55306.1	55306.1	55306.1	55306.6	63468.5	55306.1	55306.1	55306.1	55308	55306.1	55306.1	63471		889.98	44362.3	38851.4	38851.4	38851.4	38851.4	38851.7	44417.7	38851.4	38921.1	38851.4	38851.4	38851.4	38851.4	44487.7
889.88	53764.9	44866.9	44866.9	44866.9	44866.9	53581.6	44866.9	44921.7	44866.9	44866.9	44866.9	44866.9	53636.3		889.88	63805.8	55247.9	55247.9	55247.9	55247.9	55248.6	63898	55247.9	55247.9	55247.9	55250.6	55247.9	55247.9	63901.4		889.88	44588.3	38810.3	38810.3	38810.3	38810.3	38810.7	44659.8	38810.3	38895.2	38810.3	38810.3	38810.3	38810.3	44745.1
889.78	53703.1	44804.1	44804.1	44804.1	44804.1	53786.1	44804.1	44869.1	44804.1	44804.1	44804.1	44804.1	53851.1		889.78	64185.6	55187	55187	55187	55187	55187.9	64326.4	55187	55187	55187	55190.5	55187	55187	64330.9		889.78	44867.5	38767.4	38767.4	38767.4	38767.4	38767.9	44889.2	38767.4	38870.3	38767.4	38767.4	38767.4	38767.4	44992.7
889.68	53915.8	44739.4	44739.4	44739.4	44739.4	53975.2	44739.4	44816.4	44739.4	44739.4	44739.4	44739.4	54052.3		889.68	64886.5	55123.3	55123.3	55123.3	55123.3	55124.5	64750.3	55123.3	55123.3	55123.3	55127.9	55123.3	55123.3	64756.2		889.68	45178.3	38722.7	38722.7	38722.7	38722.7	38723.4	45102.7	38722.7	38847.1	38722.7	38722.7	38722.7	38722.7	45227.8
889.58	53951.7	44673.5	44673.5	44673.5	44673.5	54147.6	44673.5	44764.5	44673.5	44673.5	44673.5	44673.5	54238.6		889.58	65256.3	55057.4	55057.4	55057.4	55057.4	55058.9	65166.5	55057.4	55057.4	55057.4	55063.4	55057.4	55057.4	65174.1		889.58	44755.7	38676.9	38676.9	38676.9	38676.9	38677.8	45297.7	38676.9	38826.5	38676.9	38676.9	38676.9	38676.9	45448.3
889.48	53971.2	44606.7	44606.8	44606.7	44606.7	54301.8	44606.7	44714	44606.7	44606.7	44606.7	44606.7	54409.1		889.48	65982.5	54988.8	54988.8	54988.8	54988.8	54990.8	65570.7	54988.8	54988.8	54988.8	54996.8	54988.8	54988.8	65580.7		889.48	45603.4	38629.7	38629.7	38629.7	38629.7	38631	45470.7	38629.7	38809	38629.7	38629.7	38629.7	38629.7	45651.3
889.38	54493.5	44538.8	44538.9	44538.8	44538.8	54435.8	44538.8	44664.9	44538.8	44538.8	44538.8	44538.8	54562		889.38	65718.8	54917.3	54917.3	54917.3	54917.3	54919.9	65958.6	54917.3	54917.3	54917.3	54927.7	54917.3	54917.3	65971.5		889.38	45762	38580.9	38580.9	38580.9	38580.9	38582.6	45618.5	38580.9	38795	38580.9	38580.9	38580.9	38580.9	45834.2
889.28	54804.5	44470.1	44470.2	44470.1	44470.1	54548.5	44470.1	44618	44470.1	44470.1	44470.1	44470.1	54696.6		889.28	66453	54843.2	54843.2	54843.2	54843.2	54846.5	66326.3	54843.2	54843.2	54843.2	54856.7	54843.2	54843.2	66343.1		889.28	45948.7	38530.8	38530.8	38530.8	38530.8	38533	45738.6	38530.8	38785.2	38530.8	38530.8	38530.8	38530.8	45995.2
889.18	54603.4	44400.5	44400.7	44400.5	44400.5	54638.3	44400.5	44573.5	44400.5	44400.5	44400.5	44400.5	54811.5		889.18	65862.2	54766.4	54766.4	54766.4	54766.4	54770.6	66669.5	54766.4	54766.4	54766.4	54783.8	54766.4	54766.4	66691.1		889.18	45411.5	38479.4	38479.4	38479.4	38479.4	38482.3	45828.4	38479.4	38780.6	38479.4	38479.4	38479.4	38479.4	46132.5
889.08	54417.2	44330	44330.2	44330	44330	54703.8	44330	44531.9	44330	44330	44330	44330	54905.8		889.08	67108.8	54687.2	54687.2	54687.2	54687.2	54692.5	66984.3	54687.2	54687.2	54687.2	54709.6	54687.2	54687.2	67012.1		889.08	45953.9	38426.7	38426.7	38426.7	38426.7	38430.4	45886	38426.7	38781.7	38426.7	38426.7	38426.7	38426.7	46244.8
888.98	54353.7	44258.9	44259.2	44258.9	44258.9	54744.1	44258.9	44493.9	44258.9	44258.9	44258.9	44258.9	54979.3		888.98	67549.3	54605.6	54605.6	54605.6	54605.6	54612.4	67266.8	54605.6	54605.6	54605.6	54634.3	54605.6	54605.6	67302.2		888.98	46098.6	38373	38373	38373	38373	38377.9	45910	38373	38789.9	38373	38373	38373	38373	46331.7
888.88	54535.5	44187.4	44187.7	44187.4	44187.4	54758.6	44187.4	44460.1	44187.4	44187.4	44187.4	44187.4	55031.6		888.88	67802.5	54521.8	54521.8	54521.8	54521.8	54530.4	67513.1	54521.8	54521.8	54521.8	54558.4	54521.8	54521.8	67558.1		888.88	46259.8	38318.1	38318.1	38318.1	38318.1	38324.4	45898.7	38318.1	38805.4	38318.1	38318.1	38318.1	38318.1	46392.4
888.78	54660.7	44115	44115.4	44115	44115	54746	44115	44430.7	44115	44115	44115	44115	55062.2		888.78	67779.3	54436.4	54436.4	54436.4	54436.4	54447.2	67720	54436.4	54436.4	54436.4	54482.7	54436.4	54436.4	67777.1		888.78	46365.6	38262.4	38262.4	38262.4	38262.4	38270.5	45852.2	38262.4	38829.8	38262.4	38262.4	38262.4	38262.4	46427.7
888.68	54732.9	44042.2	44042.8	44042.2	44042.2	54706.3	44042.2	44406.8	44042.2	44042.2	44042.2	44042.2	55071.5		888.68	67660.4	54349.5	54349.5	54349.5	54349.5	54363.1	67884.6	54349.5	54349.5	54349.5	54407.9	54349.5	54349.5	67956.5		888.68	46687.5	38206.2	38206.2	38206.2	38206.2	38216.6	45770.5	38206.2	38863.9	38206.2	38206.2	38206.2	38206.2	46438.5
888.58	54189.1	43969.3	43970.1	43969.3	43969.3	54639.4	43969.3	44389.2	43969.3	43969.3	43969.3	43969.3	55060.2		888.58	68094.9	54261.3	54261.3	54261.3	54261.3	54278.3	68004	54261.3	54261.3	54261.3	54334.7	54261.3	54261.3	68094.2		888.58	46255.3	38149.8	38149.8	38149.8	38149.8	38163	45654.1	38149.8	38908.8	38149.8	38149.8	38149.8	38149.8	46426.4
888.48	54122.2	43896	43897.1	43896	43896	54545.2	43896	44378.5	43896	43896	43896	43896	55028.8		888.48	68238.4	54171.3	54171.3	54171.3	54171.3	54192.4	68075.1	54171.3	54171.3	54171.3	54263	54171.3	54171.3	68187.8		888.48	46549.3	38092.5	38092.5	38092.5	38092.5	38109.3	45503.5	38092.5	38964.6	38092.5	38092.5	38092.5	38092.5	46392.5
888.38	54775.8	43822.3	43823.7	43822.3	43822.3	54423.7	43822.3	44375.1	43822.3	43822.3	43822.3	43822.3	54977.9		888.38	68040.7	54080.5	54080.5	54080.5	54080.5	54106.8	68097.2	54080.5	54080.5	54080.5	54194.6	54080.5	54080.5	68237.4		888.38	46251.9	38034.7	38034.7	38034.7	38034.7	38056.1	45320.5	38034.7	39032.4	38034.7	38034.7	38034.7	38034.7	46339.5
888.28	54445.4	43748.5	43750.4	43748.5	43748.5	54275.6	43748.5	44380.3	43748.5	43748.5	43748.5	43748.5	54909.2		888.28	67307	53989.3	53989.3	53989.3	53989.3	54021.8	68069.1	53989.3	53989.3	53989.3	54130.5	53989.3	53989.3	68242.8		888.28	46169.3	37976.8	37976.8	37976.8	37976.8	38003.7	45107.3	37976.8	39112.8	37976.8	37976.8	37976.8	37976.8	46270.2
888.18	54447.8	43674.5	43677	43674.5	43674.5	54101.5	43674.5	44394.6	43674.5	43674.5	43674.5	43674.5	54824		888.18	67848.5	53898.2	53898.2	53898.2	53898.2	53938.3	67990.6	53898.2	53898.2	53898.2	54072.2	53898.2	53898.2	68204.7		888.18	45874.7	37918.9	37918.9	37918.9	37918.9	37952.7	44866.4	37918.9	39206.5	37918.9	37918.9	37918.9	37918.9	46187.8
888.08	54423.2	43600.8	43604	43600.8	43600.8	53902.6	43600.8	44419.3	43600.8	43600.8	43600.8	43600.8	54724.4		888.08	68217.3	53806.9	53806.9	53806.9	53806.9	53856.3	67861.4	53806.9	53806.9	53806.9	54020.3	53806.9	53806.9	68124.2		888.08	46338.1	37861.3	37861.3	37861.3	37861.3	37903.7	44600.7	37861.3	39313.8	37861.3	37861.3	37861.3	37861.3	46095.5
887.98	54503.1	43527.5	43531.7	43527.5	43527.5	53680.4	43527.5	44455.5	43527.5	43527.5	43527.5	43527.5	54612.6		887.98	67316.3	53715.6	53715.6	53715.6	53715.6	53776.2	67682	53715.6	53715.6	53715.6	53976.2	53715.6	53715.6	68003.1		887.98	46201.5	37804.5	37804.5	37804.5	37804.5	37857.3	44313.5	37804.5	39435.1	37804.5	37804.5	37804.5	37804.5	45996.9
887.88	53823.5	43454.2	43459.6	43454.2	43454.2	53435.4	43454.2	44503.3	43454.2	43454.2	43454.2	43454.2	54490		887.88	67450	53624.6	53624.6	53624.6	53624.6	53698.6	67453.7	53624.6	53624.6	53624.6	53941	53624.6	53624.6	67844.2		887.88	45818.1	37748	37748	37748	37748	37813.5	44007.7	37748	39569.7	37748	37748	37748	37748	45894.8
887.78	54107.1	43380.9	43388	43380.9	43380.9	53169.2	43380.9	44563.9	43380.9	43380.9	43380.9	43380.9	54359.3		887.78	66652.5	53534.3	53534.3	53534.3	53534.3	53624.5	67178.8	53534.3	53534.3	53534.3	53916.9	53534.3	53534.3	67651.6		887.78	45560.9	37691.9	37691.9	37691.9	37691.9	37772.9	43686.2	37691.9	39716.7	37691.9	37691.9	37691.9	37691.9	45792
887.68	53519.1	43308.2	43317.3	43308.2	43308.2	52883.9	43308.2	44638.3	43308.2	43308.2	43308.2	43308.2	54223.1		887.68	66979.3	53444.4	53444.4	53444.4	53444.4	53554	66859	53444.4	53444.4	53444.4	53904.6	53444.4	53444.4	67428.9		887.68	45300.2	37636.2	37636.2	37636.2	37636.2	37736	43352.6	37636.2	39875.2	37636.2	37636.2	37636.2	37636.2	45691.5
887.58	53166.7	43235.7	43247.3	43235.7	43235.7	52580.6	43235.7	44727.1	43235.7	43235.7	43235.7	43235.7	54083.8		887.58	66684.9	53355	53355	53355	53355	53487.7	66497.3	53355	53355	53355	53905.9	53355	53355	67181		887.58	44819.1	37581	37581	37581	37581	37703.5	43010.1	37581	40044	37581	37581	37581	37581	45595.6
887.48	53559.1	43163.3	43178.2	43163.3	43163.3	52261.3	43163.3	44830.9	43163.3	43163.3	43163.3	43163.3	53943.8		887.48	66780.8	53266.4	53266.4	53266.4	53266.4	53426.6	66097.1	53266.4	53266.4	53266.4	53922.7	53266.4	53266.4	66913.5		887.48	45000.2	37525.9	37525.9	37525.9	37525.9	37675.7	42661.6	37525.9	40220.6	37525.9	37525.9	37525.9	37525.9	45505.9
887.38	53275.9	43091.2	43110.2	43091.2	43091.2	51927.6	43091.2	44950.4	43091.2	43091.2	43091.2	43091.2	53805.8		887.38	65815.5	53179.2	53179.2	53179.2	53179.2	53371.8	65662.3	53179.2	53179.2	53179.2	53957	53179.2	53179.2	66632.8		887.38	45447.4	37471.4	37471.4	37471.4	37471.4	37653.6	42310.2	37471.4	40403.3	37471.4	37471.4	37471.4	37471.4	45424.4
887.28	53101.8	43019.3	43043.4	43019.3	43019.3	51581.6	43019.3	45086.2	43019.3	43019.3	43019.3	43019.3	53672.5		887.28	66480.7	53092.4	53092.4	53092.4	53092.4	53323.3	65196	53092.4	53092.4	53092.4	54009.6	53092.4	53092.4	66344.1		887.28	44897.1	37417.3	37417.3	37417.3	37417.3	37638.4	41958.9	37417.3	40589.4	37417.3	37417.3	37417.3	37417.3	45352
887.18	53378.2	42947.5	42978	42947.5	42947.5	51225	42947.5	45238.5	42947.5	42947.5	42947.5	42947.5	53546.4		887.18	65373.9	53006.5	53006.5	53006.5	53006.5	53282.4	64702.6	53006.5	53006.5	53006.5	54082.7	53006.5	53006.5	66054.6		887.18	44746.9	37363.6	37363.6	37363.6	37363.6	37630.6	41610	37363.6	40775.5	37363.6	37363.6	37363.6	37363.6	45289
887.08	53441.8	42875.8	42914.2	42875.8	42875.8	50859.6	42875.8	45407.6	42875.8	42875.8	42875.8	42875.8	53429.7		887.08	65349.9	52921.2	52921.2	52921.2	52921.2	53249.7	64185.8	52921.2	52921.2	52921.2	54177.2	52921.2	52921.2	65770.3		887.08	45055.4	37310.4	37310.4	37310.4	37310.4	37631.7	41266.1	37310.4	40958.7	37310.4	37310.4	37310.4	37310.4	45235.7
886.98	53369.3	42804.1	42852.2	42804.1	42804.1	50487.2	42804.1	45593.6	42804.1	42804.1	42804.1	42804.1	53324.8		886.98	65037.2	52836.6	52836.6	52836.6	52836.6	53226.4	63650.1	52836.6	52836.6	52836.6	54294.7	52836.6	52836.6	65498		886.98	44977.2	37257.4	37257.4	37257.4	37257.4	37642.4	40928.9	37257.4	41134.7	37257.4	37257.4	37257.4	37257.4	45191.2
886.88	53310.8	42732	42792.1	42732	42732	50109.2	42732	45796	42732	42732	42732	42732	53233.4		886.88	65507.1	52752.7	52752.7	52752.7	52752.7	53213.8	63099.6	52752.7	52752.7	52752.7	54436.4	52752.7	52752.7	65244.5		886.88	44639.3	37204.1	37204.1	37204.1	37204.1	37663.6	40599.6	37204.1	41299.2	37204.1	37204.1	37204.1	37204.1	45154.3
886.78	52942.4	42659.7	42734.6	42659.7	42659.7	49727.6	42659.7	46014.7	42659.7	42659.7	42659.7	42659.7	53157.6		886.78	64847.8	52669.5	52669.5	52669.5	52669.5	53213.1	62538.4	52669.5	52669.5	52669.5	54603	52669.5	52669.5	65015.6		886.78	44820	37150.4	37150.4	37150.4	37150.4	37696.7	40279.7	37150.4	41448.2	37150.4	37150.4	37150.4	37150.4	45123.9
886.68	53249.1	42586.7	42679.6	42586.7	42586.7	49343.7	42586.7	46248.7	42586.7	42586.7	42586.7	42586.7	53098.7		886.68	64767.4	52586.6	52586.6	52586.6	52586.6	53225.2	61970.2	52586.6	52586.6	52586.6	54794.7	52586.6	52586.6	64817		886.68	43998.3	37097	37096.9	37096.9	37096.9	37743.7	39971	37096.9	41578.5	37096.9	37096.9	37096.9	37096.9	45099.4
886.58	52857.7	42513.1	42627.9	42513.1	42513.1	48959.1	42513.1	46497.3	42513.1	42513.1	42513.1	42513.1	53058.1		886.58	64837.1	52504.2	52504.2	52504.2	52504.2	53252	61399	52504.2	52504.2	52504.2	55011.5	52504.2	52504.2	64654.1		886.58	44487.7	37043.5	37043.4	37043.4	37043.4	37806	39674.2	37043.4	41685.9	37043.4	37043.4	37043.4	37043.4	45079.3
886.48	53202.3	42438.9	42580.3	42438.9	42438.9	48575.1	42438.9	46759.4	42438.9	42438.9	42438.9	42438.9	53037		886.48	64426.9	52421.9	52422	52421.9	52421.9	53294.5	60827.8	52421.9	52421.9	52421.9	55252.3	52421.9	52421.9	64530.8		886.48	44897.3	36989.8	36989.7	36989.7	36989.7	37885.1	39389.8	36989.7	41766.9	36989.7	36989.7	36989.7	36989.7	45062.6
886.38	53258.2	42363.9	42537.3	42363.9	42363.9	48193.2	42363.9	47033.3	42363.9	42363.9	42363.9	42363.9	53036		886.38	64799.3	52339.4	52339.5	52339.4	52339.4	53354.1	60259.6	52339.4	52339.4	52339.4	55515.4	52339.4	52339.4	64450.4		886.38	45057.3	36936	36935.8	36935.8	36935.8	37982.9	39118.3	36935.8	41818.7	36935.8	36935.8	36935.8	36935.8	45048.4
886.28	53672.4	42288.5	42500.4	42288.5	42288.5	47814.8	42288.5	47317.8	42288.5	42288.5	42288.5	42288.5	53056.2		886.28	64272.2	52256.3	52256.4	52256.3	52256.3	53432.2	59697	52256.3	52256.3	52256.3	55798.3	52256.3	52256.3	64415.2		886.28	44520.2	36882.1	36881.8	36881.8	36881.8	38101	38860.1	36881.8	41838.7	36881.8	36881.8	36881.8	36881.8	45036.5
886.18	53592.5	42212.2	42470.3	42212.2	42212.2	47440.8	42212.2	47610.3	42212.2	42212.2	42212.2	42212.2	53097		886.18	64605.6	52172.6	52172.9	52172.6	52172.6	53530.6	59143	52172.6	52172.6	52172.6	56098.1	52172.6	52172.6	64426.6		886.18	44491.4	36827.8	36827.3	36827.3	36827.3	38240.9	38614.9	36827.3	41825.1	36827.3	36827.3	36827.3	36827.3	45026.7
886.08	53780.1	42134.8	42447.8	42134.8	42134.8	47072	42134.8	47908.2	42134.8	42134.9	42134.8	42134.8	53158.3		886.08	64363.3	52088.1	52088.6	52088.1	52088.1	53650.7	58599.3	52088.1	52088.1	52088.1	56410.5	52088.1	52088.1	64484.7		886.08	44555.6	36773.2	36772.5	36772.5	36772.5	38404.4	38382.7	36772.5	41776.9	36772.5	36772.5	36772.5	36772.5	45019.7
885.98	54131	42056.5	42434.6	42056.5	42056.5	46709.2	42056.5	48208.8	42056.5	42056.5	42056.5	42056.5	53239.8		885.98	64855.4	52002.2	52002.9	52002.2	52002.2	53793.8	58067.7	52002.2	52002.2	52002.2	56730.1	52002.2	52002.2	64587.9		885.98	44781.8	36718	36716.9	36716.9	36716.9	38592.5	38162.9	36716.9	41693.4	36716.9	36716.9	36716.9	36716.9	45016.3
885.88	53346.5	41976.9	42432	41976.9	41976.9	46353.2	41976.9	48509	41976.9	41977.1	41976.9	41976.9	53340.5		885.88	65258.8	51915.2	51916.3	51915.2	51915.2	53962	57550.1	51915.2	51915.2	51915.2	57051.4	51915.2	51915.2	64734.2		885.88	44787.3	36662.1	36660.4	36660.4	36660.4	38806.7	37955.1	36660.4	41575.5	36660.5	36660.4	36660.4	36660.4	45018.2
885.78	54167.5	41896.3	42441.9	41896.3	41896.3	46004.7	41896.3	48805.3	41896.3	41896.7	41896.3	41896.3	53459.8		885.78	65447.6	51826.9	51828.6	51826.9	51826.9	54156.7	57047.7	51826.9	51826.9	51826.9	57367.9	51826.9	51826.9	64920.2		885.78	44837	36606	36603.5	36603.5	36603.5	39048.4	37759.2	36603.5	41424.7	36603.6	36603.5	36603.5	36603.5	45028.1
885.68	54165.9	41814.5	42466.2	41814.5	41814.5	45664.2	41814.5	49094.3	41814.5	41815.3	41814.5	41814.5	53596.5		885.68	65564.6	51737.2	51739.9	51737.2	51737.2	54379.4	56561.7	51737.2	51737.2	51737.2	57672.1	51737.2	51737.2	65141.3		885.68	44890.2	36549.8	36546	36546	36546	39318.4	37574.6	36546	41243.4	36546.2	36546	36546	36546	45048.3
885.58	54362.8	41731.6	42507	41731.6	41731.6	45332.3	41731.6	49372.2	41731.6	41733.1	41731.6	41731.6	53749.7		885.58	66226.1	51645.8	51649.8	51645.8	51645.8	54630.9	56092.4	51645.8	51645.8	51645.8	57956	51645.8	51645.8	65391.7		885.58	44966	36493.2	36487.5	36487.5	36487.5	39616.5	37400.4	36487.5	41033.6	36487.7	36487.5	36487.5	36487.5	45081.3
885.48	54176.3	41647.5	42566.5	41647.5	41647.5	45009.1	41647.5	49634.9	41647.5	41650.4	41647.5	41647.5	53918.3		885.48	65966.6	51553	51559	51553	51553	54912.7	55640.9	51553	51553	51553	58211.9	51553	51553	65665.6		885.48	45362.6	36436.4	36428.1	36428.1	36428.1	39942.8	37236	36428.1	40798.8	36428.4	36428.1	36428.1	36428.1	45129.8
885.38	54437.4	41562.1	42646.9	41562.1	41562.1	44694.7	41562.1	49878.2	41562.1	41567.5	41562.1	41562.1	54101.1		885.38	65832.3	51458.3	51467.3	51458.3	51458.3	55225	55207	51458.3	51458.3	51458.3	58431.5	51458.3	51458.3	65955.9		885.38	45210.1	36379.8	36367.7	36367.7	36367.7	40296.4	37080.6	36367.7	40542.5	36368.1	36367.7	36367.7	36367.7	45196.4
885.28	54509.1	41475.3	42750.9	41475.3	41475.3	44389.4	41475.3	50098.3	41475.3	41485.1	41475.3	41475.3	54298		885.28	66120.9	51361.7	51375.1	51361.7	51361.7	55568	54790.8	51361.7	51361.7	51361.7	58607.1	51361.7	51361.7	66255.8		885.28	45419.3	36323.8	36306.4	36306.4	36306.4	40675.9	36933.6	36306.4	40268.6	36306.9	36306.4	36306.4	36306.4	45283.3
885.18	54928.5	41386.3	42880.3	41386.3	41386.3	44092.4	41386.3	50290.3	41386.3	41403.7	41386.3	41386.3	54507.9		885.18	66542.8	51263.1	51282.7	51263.1	51263.1	55941.5	54392.1	51263.1	51263.1	51263.1	58731.7	51263.1	51263.1	66558.8		885.18	45750.4	36269.2	36244.2	36244.2	36244.2	41079.5	36794.6	36244.2	39981.2	36245	36244.2	36244.2	36244.2	45392.6
885.08	55014.2	41295.3	43038.2	41295.3	41295.3	43803.9	41295.3	50450.8	41295.3	41325.2	41295.3	41295.3	54732.2		885.08	65987.2	51162.5	51191	51162.5	51162.5	56344.7	54010.9	51162.5	51162.5	51162.5	58799.6	51162.5	51162.5	66858.7		885.08	45549.8	36216.3	36180.9	36180.9	36180.9	41503.7	36662.5	36180.9	39684	36182	36180.9	36180.9	36180.9	45524.8
884.98	55430.9	41202	43226.9	41202	41202	43523.6	41202	50576	41202	41252	41202	41202	54972.3		884.98	66765.9	51060.4	51101.5	51060.4	51060.4	56776.6	53647.1	51060.4	51060.4	51060.4	58806.5	51060.4	51060.4	67150.6		884.98	45808.4	36166.1	36116.3	36116.3	36116.3	41944.6	36536.6	36116.3	39380.4	36117.7	36116.3	36116.3	36116.3	45680.2
884.88	55664.7	41106.4	43449.2	41106.4	41106.4	43251.1	41106.4	50662.7	41106.4	41187.3	41106.4	41106.4	55231.2		884.88	67253.8	50956.6	51015.5	50956.6	50956.6	57235.2	53300.2	50956.6	50956.6	50956.7	58749.4	50956.6	50956.6	67430.3		884.88	45850	36120	36050.5	36050.5	36050.5	42397.5	36416.2	36050.5	39074.2	36052.4	36050.5	36050.5	36050.5	45858.2
884.78	56562.7	41007.9	43707.6	41007.9	41007.9	42986	41007.9	50708	41007.9	41135.2	41007.9	41007.9	55512.9		884.78	67827.3	50851.1	50934.5	50851.1	50851.1	57717.2	52969.4	50851.1	50851.1	50851.2	58626.8	50851.1	50851.1	67694.6		884.78	45595.2	36079.5	35983.5	35983.5	35983.5	42856.7	36300.9	35983.5	38768.5	35986.1	35983.5	35983.5	35983.5	46057.7
884.68	56893.4	40906.7	44004.3	40906.7	40906.7	42728	40906.7	50709.6	40906.7	41100.9	40906.7	40906.7	55822.8		884.68	67835.1	50743.3	50860.4	50743.3	50743.3	58218.6	52653.6	50743.3	50743.3	50743.4	58438.6	50743.3	50743.3	67941.3		884.68	46334.4	36046.7	35915.1	35915.1	35915.1	43315.5	36189.8	35915.1	38466	35918.5	35915.1	35915.1	35915.1	46276.1
884.58	57393.9	40802.5	44341.8	40802.5	40802.5	42476.7	40802.5	50666	40802.5	41089.8	40802.5	40802.5	56166.7		884.58	67304.6	50633.1	50796.1	50633.1	50633.1	58734.6	52351.9	50633.1	50633.1	50633.3	58187.1	50633.1	50633.1	68170.5		884.58	46541.8	36023.9	35845.3	35845.3	35845.3	43766.6	36082.4	35845.3	38169	35849.8	35845.3	35845.3	35845.3	46510.7
884.48	57895.3	40695.1	44721.4	40695.1	40695.1	42231.6	40695.1	50575.9	40695.1	41106.5	40695.1	40695.1	56550		884.48	67953.9	50520.8	50745.6	50520.8	50520.8	59260.2	52063.8	50520.8	50520.8	50521	57876.3	50520.8	50520.8	68383.7		884.48	46517.6	36014.7	35774.2	35774.2	35774.2	44202.3	35978.3	35774.2	37879.8	35780.2	35774.2	35774.2	35774.2	46758.5
884.38	58183.5	40584.4	45144.6	40584.4	40584.4	41992.2	40584.4	50438.9	40584.4	41153.9	40584.4	40584.4	56976.5		884.38	68044.8	50405.7	50713	50405.7	50405.7	59788.4	51787.8	50405.7	50405.7	50406	57510.9	50405.7	50405.7	68583.3		884.38	46753.4	36022.3	35701.4	35701.4	35701.4	44613.7	35876.7	35701.4	37599.5	35709.3	35701.4	35701.4	35701.4	47015.8
884.28	58642.4	40470.2	45612.2	40470.2	40470.2	41758.1	40470.2	50255.4	40470.2	41231	40470.2	40470.2	57446		884.28	68824.4	50288.4	50704.7	50288.4	50288.4	60312.9	51523.6	50288.4	50288.4	50288.8	57098	50288.4	50288.4	68774.5		884.28	47144.3	36051.4	35627	35627	35627	44992.4	35777.1	35627	37329.3	35637.4	35627	35627	35627	47279.4
884.18	58797.4	40352.6	46124	40352.6	40352.6	41528.8	40352.6	50026.3	40352.6	41331.1	40352.6	40352.6	57952.6		884.18	69184.7	50168.9	50727.8	50168.9	50168.9	60825.9	51270.4	50168.9	50168.9	50169.5	56644.7	50168.9	50168.9	68962.8		884.18	47284.1	36107	35550.9	35550.9	35550.9	45329.6	35679.1	35550.9	37070	35564.4	35550.9	35550.9	35550.9	47546.5
884.08	59831.4	40231.6	46679.5	40231.6	40231.6	41304.3	40231.6	49753.5	40231.6	41440.4	40231.6	40231.6	58482.7		884.08	69236.1	50047	50790.7	50047	50047	61319.1	51027.1	50047	50047	50047.9	56158.9	50047	50047	69155.7		884.08	47358.1	36194.6	35472.4	35472.4	35472.4	45616.5	35581.6	35472.4	36821.6	35489.9	35472.4	35472.4	35472.4	47814.4
883.98	60029	40107.5	47276.8	40107.5	40107.5	41084	40107.5	49439.3	40107.5	41537.5	40107.5	40107.5	59015.3		883.98	69715.9	49922.7	50903.1	49922.7	49922.7	61783.7	50792.9	49922.7	49922.7	49923.9	55648.3	49922.7	49922.7	69361.2		883.98	47782.1	36321.5	35392.1	35392.1	35392.1	45845.9	35484.9	35392.1	36584.6	35414.6	35392.1	35392.1	35392.1	48082.9
883.88	60556.6	39980.4	47913.3	39980.4	39980.4	40868.1	39980.4	49086.7	39980.4	41596.6	39980.4	39980.4	59523.6		883.88	69417.4	49795.5	51076.2	49795.5	49795.5	62210.5	50566.5	49795.5	49795.5	49797.3	55120.6	49795.5	49795.5	69588.9		883.88	48019.9	36494.7	35309.7	35309.7	35309.7	46010.8	35388.3	35309.7	36358.8	35338.4	35309.7	35309.7	35309.7	48352.1
883.78	60855.8	39850.5	48584.8	39850.5	39850.5	40656.3	39850.5	48699	39850.5	41591.7	39850.5	39850.5	59980.1		883.78	70076.1	49665.3	51322.7	49665.3	49665.3	62590.6	50346.9	49665.3	49665.3	49667.8	54582.8	49665.3	49665.3	69849.4		883.78	48267.5	36721.7	35225	35225	35225	46105.5	35291.4	35225	36143.7	35261.6	35225	35225	35225	48624
883.68	61467.9	39718.1	49285.7	39718.1	39718.1	40448.3	39718.1	48279.9	39718.1	41503.3	39718.1	39718.1	60363		883.68	70715	49531.9	51656.7	49531.9	49531.9	62915	50133.2	49531.9	49531.9	49535.3	54041.8	49531.9	49531.9	70154.4		883.68	48961.6	37010.6	35138.1	35138.1	35138.1	46126	35194	35138.1	35939	35184.5	35138.1	35138.1	35138.1	48901.8
883.58	61591.5	39583.2	50009.3	39583.2	39583.2	40243.9	39583.2	47833.3	39583.2	41324.3	39583.2	39583.2	60661.2		883.58	70960.7	49395.4	52093.6	49395.4	49395.4	63176.1	49924.7	49395.4	49395.4	49400.1	53503.7	49395.4	49395.4	70516.7		883.58	48887.6	37368.7	35048.5	35048.5	35048.5	46069.4	35095.6	35048.5	35743.7	35107.1	35048.5	35048.5	35048.5	49190.2
883.48	61606.5	39445.6	50746.7	39445.6	39445.6	40042.6	39445.6	47362.9	39445.6	41061.9	39445.6	39445.6	60877.2		883.48	70986.2	49255.6	52649.1	49255.6	49255.6	63366.6	49720.6	49255.6	49255.6	49262.1	52973.8	49255.6	49255.6	70949.6		883.48	49553.7	37802.7	34956.3	34956.3	34956.3	45934.7	34995.7	34956.3	35557	35029.7	34956.3	34956.3	34956.3	49494.6
883.38	61579.7	39306.4	51489.2	39306.4	39306.4	39844.9	39306.4	46873.7	39306.4	40736.4	39306.4	39306.4	61025		883.38	72107.3	49112.3	53338.4	49112.3	49112.3	63479.7	49519.9	49112.3	49112.3	49121.2	52455.9	49112.3	49112.3	71465.8		883.38	49777.2	38317.6	34860.9	34860.9	34860.9	45722.7	34893.9	34860.9	35377.8	34952.5	34860.9	34860.9	34860.9	49820.7
883.28	61796.6	39165.6	52225.5	39165.6	39165.6	39650.6	39165.6	46369.8	39165.6	40374.3	39165.6	39165.6	61123.5		883.28	72484.5	48964.9	54175.2	48964.9	48964.9	63510.2	49321.4	48964.9	48964.9	48976.9	51953	48964.9	48964.9	72077.3		883.28	49952.5	38917	34762.6	34762.6	34762.6	45436.1	34790.1	34762.6	35205.4	34876.2	34762.6	34762.6	34762.6	50174.3
883.18	61890.2	39023.5	52943.8	39023.5	39023.5	39459.7	39023.5	45855.3	39023.5	40002.1	39023.5	39023.5	61190.4		883.18	72900.4	48812.8	55171	48812.8	48812.8	63454.1	49124.1	48812.8	48812.8	48829.1	51467.2	48812.8	48812.8	72794.2		883.18	50875.1	39600.4	34660.9	34660.9	34660.9	45078.9	34683.8	34660.9	35038.7	34801	34660.9	34660.9	34660.9	50559.2
883.08	62253.3	38880.6	53631.3	38880.6	38880.6	39272.4	38880.6	45334.6	38880.6	39641.4	38880.7	38880.6	61237.9		883.08	73502.8	48656.1	56333.6	48656.1	48656.1	63309.4	48927.2	48656.1	48656.1	48677.9	51000.1	48656.1	48656.1	73623.8		883.08	51319.3	40364.4	34555.9	34555.9	34555.9	44656.7	34574.9	34555.9	34876.8	34727.9	34555.9	34555.9	34555.9	50977.1
882.98	61673.9	38737.1	54274.6	38737.1	38737.1	39088.4	38737.1	44811.3	38737.1	39306.6	38737.2	38737.1	61269.7		882.98	74192.6	48494.2	57664.7	48494.2	48494.2	63075.4	48729.9	48494.2	48494.2	48523.3	50552.2	48494.2	48494.2	74568.7		882.98	52014.2	41200.5	34447.9	34447.9	34447.9	44176.9	34463.6	34447.9	34719.4	34657.8	34447.9	34447.9	34447.9	51426.7
882.88	61585.5	38593.3	54860.1	38593.3	38593.3	38907.8	38593.3	44289	38593.3	39004.6	38593.4	38593.3	61281.9		882.88	75533.3	48326.5	59158.5	48326.5	48326.5	62753	48531	48326.5	48326.5	48365	50123.2	48326.5	48326.5	75624.5		882.88	52111.5	42094.4	34336.6	34336.6	34336.6	43646.8	34349.6	34336.6	34565.4	34591.5	34336.6	34336.6	34336.6	51901.2
882.78	61671	38449.3	55374.4	38449.3	38449.3	38730.5	38449.3	43770.8	38449.3	38736.5	38449.5	38449.3	61264.6		882.78	76159.3	48152.5	60799.8	48152.5	48152.5	62344.5	48329.5	48152.5	48152.5	48203.1	49712.4	48152.5	48152.5	76779.2		882.78	53179.4	43025.8	34222.1	34222.1	34222.1	43074.9	34232.8	34222.1	34414.1	34529.8	34222.1	34222.1	34222.1	52388.9
882.68	61046	38305.3	55804.6	38305.3	38305.3	38556.3	38305.3	43259.8	38305.3	38499.5	38305.6	38305.3	61204.6		882.68	76813.3	47972	62563	47972	47972	61854.3	48124.9	47972	47972	48038.1	49319	47972	47972	78011.2		882.68	53165	43968.7	34104.6	34104.6	34104.6	42469.8	34113.3	34104.6	34265	34473.9	34104.6	34104.6	34104.6	52872.5
882.58	61236.4	38161.7	56139.4	38161.7	38161.7	38385.5	38161.7	42758.4	38161.7	38289	38162.2	38161.7	61087.5		882.58	78340.2	47784.9	64410.4	47784.9	47784.9	61288.2	47916.7	47784.9	47784.9	47870.7	48941.9	47784.9	47784.9	79288.1		882.58	53272.9	44891.2	33983.8	33983.8	33983.8	41840	33991	33983.8	34117.3	34424.7	33983.8	33983.8	33983.8	53329
882.48	60968.4	38019	56369.1	38019	38019	38218.2	38019	42269.2	38019	38099.9	38019.7	38019	60900.1		882.48	79584.1	47590.5	66291.7	47590.5	47590.5	60652.3	47703.9	47590.5	47590.5	47701	48579	47590.5	47590.5	80565.8		882.48	53731.2	45757.9	33860.5	33860.5	33860.5	41194.5	33866.4	33860.5	33971.2	34383.8	33860.5	33860.5	33860.5	53731.8
882.38	60614.9	37877.6	56486.1	37877.6	37877.6	38054.6	37877.6	41794.3	37877.6	37927.5	37878.6	37877.6	60630.8		882.38	80552.3	47388.8	68145.4	47388.8	47388.8	59954.4	47486.2	47388.8	47388.8	47530.2	48229.1	47388.8	47388.8	81790.1		882.38	54242.4	46530.6	33735.1	33735.1	33735.1	40541.7	33739.9	33735.1	33826.6	34352.5	33735.1	33735.1	33735.1	54050.8
882.28	60199	37737.4	56484.6	37737.4	37737.4	37894.5	37737.4	41334.9	37737.4	37767.3	37738.8	37737.4	60270.6		882.28	81784.4	47180.2	69901.7	47180.2	47180.2	59203.5	47263.6	47180.2	47180.2	47360	47890.8	47180.2	47180.2	82898.7		882.28	54190.5	47171.3	33608	33608	33608	39889	33611.9	33608	33683.2	34332.2	33608	33608	33608	54255.6
882.18	59890.6	37598.9	56361.9	37598.9	37598.9	37738.2	37598.9	40892.7	37598.9	37616.4	37601	37598.9	59814.4		882.18	82482	46965.2	71484.5	46965.2	46965.2	58408.6	47036.5	46965.2	46965.2	47192.2	47563.1	46965.2	46965.2	83824.1		882.18	54583.4	47645	33479.6	33479.6	33479.6	39243.2	33482.7	33479.6	33541.2	34323.9	33479.6	33479.6	33479.6	54317.7
882.08	59032.8	37462.4	56117.9	37462.4	37462.4	37585.6	37462.4	40468.6	37462.4	37472.3	37465.4	37462.4	59260.1		882.08	83959.7	46744.2	72817.1	46744.2	46744.2	57579.1	46805	46744.2	46744.2	47028.9	47244.8	46744.2	46744.2	84498.2		882.08	54188.1	47922.9	33350.6	33350.6	33350.6	38610.8	33353.1	33350.6	33400.8	34328.9	33350.6	33350.6	33350.6	54214.2
881.98	58690.2	37328.5	55755.7	37328.5	37328.5	37437.4	37328.5	40063.6	37328.5	37333.9	37332.7	37328.5	58609.2		881.98	84599.4	46518.2	73828.2	46518.2	46518.2	56724.8	46570.1	46518.2	46518.2	46872.8	46935.3	46518.2	46518.2	84858.1		881.98	53993.9	47984.9	33221.6	33221.6	33221.6	37996.8	33223.7	33221.6	33262.5	34348	33221.6	33221.6	33221.6	53929.5
881.88	58243.7	37197.6	55280.7	37197.6	37197.6	37293.6	37197.6	39678.4	37197.6	37200.5	37203.5	37197.6	57866.4		881.88	84379.5	46289	74458.3	46289	46289	55855.6	46333	46289	46289	46727.4	46634.8	46289	46289	84853.1		881.88	53958.3	47821.6	33093.1	33093.1	33093.1	37405.6	33094.8	33093.1	33126.2	34381.8	33093.1	33093.1	33093.1	53457.5
881.78	57141.2	37070.3	54701.3	37070.3	37070.3	37155	37070.3	39313.8	37070.3	37071.8	37078.5	37070.3	57039		881.78	84927.8	46058.5	74665	46058.5	46058.5	54981.5	46095.9	46058.5	46058.5	46596.9	46343.8	46058.5	46058.5	84449		881.78	53262.8	47435.8	32966.2	32966.2	32966.2	36841.1	32967.5	32966.2	32992.9	34430.9	32966.2	32966.2	32966.2	52803.3
881.68	56969.4	36947.4	54027.5	36947.4	36947.4	37021.8	36947.4	38970.2	36947.4	36948.1	36958.6	36947.4	56136.6		881.68	84600.2	45829.3	74427.7	45829.3	45829.3	54112.1	45860.9	45829.3	45829.3	46485.6	46063.5	45829.3	45829.3	83632.8		881.68	53078.1	46841.9	32841.8	32841.8	32841.8	36306.2	32842.9	32841.8	32863.3	34495.2	32841.8	32841.8	32841.8	51982.2
881.58	55265.7	36829.2	53271.3	36829.2	36829.2	36894.6	36829.2	38647.6	36829.2	36829.5	36844.3	36829.2	55170.7		881.58	83432.1	45602.9	73748.5	45602.9	45602.9	53255.5	45629.6	45602.9	45602.9	46397.3	45794.3	45602.9	45602.9	82413.8		881.58	51947	46064.3	32720.8	32720.8	32720.8	35803.1	32721.6	32720.8	32737.9	34574.3	32720.8	32720.8	32720.8	51018.3
881.48	54602.8	36716.5	52446.2	36716.5	36716.5	36773.9	36716.5	38346.6	36716.5	36716.7	36736.9	36716.5	54154.2		881.48	82013.8	45381.3	72653.2	45381.3	45381.3	52419.4	45403.8	45381.3	45381.3	46335.7	45537	45381.3	45381.3	80824		881.48	51237.2	45136.1	32604.3	32604.3	32604.3	35333.8	32605	32604.3	32618	34667.5	32604.3	32604.3	32604.3	49943
881.38	53234.5	36609.2	51565.3	36609.2	36609.2	36659.4	36609.2	38066.2	36609.2	36609.2	36636.4	36609.2	53099.9		881.38	79507.2	45166.7	71189.1	45166.7	45166.7	51610.7	45185.6	45166.7	45166.7	46304.7	45292.7	45166.7	45166.7	78916.1		881.38	49851.6	44094.1	32492.9	32492.9	32492.9	34898.6	32493.4	32492.9	32503.7	34772.5	32492.9	32492.9	32492.9	48790.9
881.28	51780.2	36507.9	50643.4	36507.9	36507.9	36551.8	36507.9	37806.6	36507.9	36507.9	36543.8	36507.9	52022		881.28	76207.2	44961.4	69420.2	44961.4	44961.4	50835.5	44977.2	44961.4	44961.4	46307.9	45062.9	44961.4	44961.4	76758.3		881.28	48665.5	42977.8	32386.9	32386.9	32386.9	34497.5	32387.3	32386.9	32395.5	34886.9	32386.9	32386.9	32386.9	47597.4
881.18	50591.9	36413	49694.5	36413	36413	36451.3	36413	37567.3	36413	36413	36459.9	36413	50934.2		881.18	74454.3	44766.8	67420.5	44766.8	44766.8	50098.5	44780.1	44766.8	44766.8	46347.5	44848.2	44766.8	44766.8	74427.7		881.18	47210.1	41825.7	32287	32287	32287	34130.5	32287.4	32287	32293.8	35007.4	32287	32287	32287	46396.6
881.08	48878.4	36324.3	48731.8	36324.3	36324.3	36357.8	36324.3	37347.5	36324.3	36324.3	36385.1	36324.3	49849.3		881.08	71811.1	44583.9	65268.3	44583.9	44583.9	49403.1	44595	44583.9	44583.9	46424.6	44648.9	44583.9	44583.9	72004.2		881.08	45307.8	40673.1	32193.5	32193.5	32193.5	33796.5	32193.8	32193.5	32198.8	35130.1	32193.5	32193.5	32193.5	45218.2
880.98	48456.9	36242.3	47768.2	36242.3	36242.3	36271.5	36242.3	37146.8	36242.3	36242.3	36320.4	36242.3	48779.9		880.98	69443.3	44413.8	63040.7	44413.8	44413.8	48751.7	44423	44413.8	44413.8	46539.4	44465.4	44413.8	44413.8	69565.1		880.98	44374.5	39550.6	32107	32107	32107	33494.7	32107.2	32107	32111.1	35251.2	32107	32107	32107	44086.9
880.88	46913.9	36166.5	46814.7	36166.5	36166.5	36191.9	36166.5	36963.9	36166.5	36166.5	36265.7	36166.5	47736.6		880.88	66091.1	44256.7	60808.5	44256.7	44256.7	48145.7	44264.4	44256.7	44256.7	46690.5	44297.5	44256.7	44256.7	67179.8		880.88	43253.2	38482.1	32026.8	32026.8	32026.8	33223	32026.9	32026.8	32030	35365	32026.8	32026.8	32026.8	43020.1
880.78	45813.3	36096.8	45881.5	36096.8	36096.8	36118.9	36096.8	36797.9	36096.8	36096.8	36221.6	36096.8	46729.3		880.78	63432.7	44113	58632.7	44113	44113	47585.6	44119.4	44113	44113	46875.1	44145.1	44113	44113	64906		880.78	42257.8	37486.4	31953.3	31953.3	31953.3	32980.1	31953.4	31953.3	31955.8	35467.3	31953.3	31953.3	31953.3	42029.9
880.68	45134.9	36032.9	44977	36032.9	36032.9	36052	36032.9	36647.7	36032.9	36032.9	36188.2	36032.9	45766.2		880.68	62211	43981.4	56561.5	43981.4	43981.4	47070.3	43986.7	43981.4	43981.4	47087.9	44006.5	43981.4	43981.4	62787.3		880.68	41101.2	36575.3	31886.1	31886.1	31886.1	32763.8	31886.2	31886.1	31888	35552.9	31886.1	31886.1	31886.1	41121.8
880.58	44108.6	35974.5	44108.5	35974.5	35974.5	35991	35974.5	36512.1	35974.5	35974.5	36165.8	35974.5	44854		880.58	60366	43860.8	54630.7	43860.8	43860.8	46597.8	43865.2	43860.8	43860.8	47322	43880.4	43860.8	43860.8	60852.8		880.58	40001.1	35755.6	31825	31825	31825	32572.1	31825.1	31825	31826.5	35617.2	31825	31825	31825	40296.5
880.48	43467.8	35921.1	43281.5	35921.1	35921.1	35935.4	35921.1	36390.1	35921.1	35921.1	36154.4	35921.1	43998.1		880.48	58586.6	43751.1	52865.4	43751.1	43751.1	46167.2	43754.8	43751.1	43751.1	47570.2	43766.4	43751.1	43751.1	59119.3		880.48	39945.9	35029.5	31769.4	31769.4	31769.4	32402.7	31769.5	31769.4	31770.6	35656	31769.4	31769.4	31769.4	39550.5
880.38	42895.8	35872.2	42500	35872.2	35872.2	35884.5	35872.2	36280.2	35872.2	35872.2	36153.5	35872.2	43201.6		880.38	56961.9	43650.9	51278.3	43650.9	43650.9	45775.7	43653.9	43650.9	43650.9	47823.1	43662.7	43650.9	43650.9	57590		880.38	38625.1	34394.5	31718.5	31718.5	31718.5	32253.1	31718.5	31718.5	31719.4	35665.6	31718.5	31718.5	31718.5	38877.2
880.28	42265.6	35827.7	41767.3	35827.7	35827.7	35838.3	35827.7	36181.7	35827.7	35827.7	36163.1	35827.7	42467.4		880.28	56536.9	43559.2	49873.5	43559.2	43559.2	45421	43561.7	43559.2	43559.2	48070.5	43568.3	43559.2	43559.2	56258.1		880.28	38061.7	33846.5	31671.9	31671.9	31671.9	32121.4	31671.9	31671.9	31672.5	35643.7	31671.9	31671.9	31671.9	38268.5
880.18	41451.6	35786.9	41085	35786.9	35786.9	35796.1	35786.9	36093.3	35786.9	35786.9	36182.3	35786.9	41795.9		880.18	55427.2	43474.6	48647.1	43474.6	43474.6	45100.1	43476.7	43474.6	43474.6	48301.3	43481.6	43474.6	43474.6	55108		880.18	37323.6	33379	31629.2	31629.2	31629.2	32005.6	31629.2	31629.2	31629.7	35589.2	31629.2	31629.2	31629.2	37716
880.08	40836.4	35749.8	40454	35749.8	35749.8	35757.7	35749.8	36014.3	35749.8	35749.8	36210.2	35749.8	41186.7		880.08	54063.3	43395.9	47589.7	43395.9	43395.9	44809.9	43397.6	43395.9	43395.9	48504.1	43401.2	43395.9	43395.9	54118.8		880.08	36828.7	32984.6	31590.2	31590.2	31590.2	31904.1	31590.2	31590.2	31590.5	35502.1	31590.2	31590.2	31590.2	37211
879.98	40511	35715.8	39873.9	35715.8	35715.8	35722.6	35715.8	35943.6	35715.8	35715.8	36245.2	35715.8	40637.8		879.98	53950.1	43322.8	46689.2	43322.8	43322.8	44548.5	43324.1	43322.8	43322.8	48669.3	43326.8	43322.8	43322.8	53266.8		879.98	36665.5	32655.2	31554.3	31554.3	31554.3	31815.2	31554.4	31554.3	31554.6	35383.6	31554.3	31554.3	31554.3	36745.6
879.88	40081.1	35684.5	39343.7	35684.5	35684.5	35690.3	35684.5	35880.1	35684.5	35684.5	36285.5	35684.5	40146		879.88	53415.5	43254.9	45930.7	43254.9	43254.9	44313.7	43256	43254.9	43254.9	48788	43257.9	43254.9	43254.9	52526.6		879.88	36268.5	32382.4	31521.4	31521.4	31521.4	31737.2	31521.4	31521.4	31521.6	35235.9	31521.4	31521.4	31521.4	36312.8
879.78	39706.4	35655.7	38861.8	35655.7	35655.7	35660.6	35655.7	35823.2	35655.7	35655.7	36328.7	35655.7	39707.3		879.78	52629.1	43191.8	45298.1	43191.8	43191.8	44103.2	43192.7	43191.8	43191.8	48852.5	43194	43191.8	43191.8	51873.4		879.78	35916.8	32158.7	31491.6	31491.6	31491.6	31669.4	31491.6	31491.6	31491.7	35062.5	31491.6	31491.6	31491.6	35907.6
879.68	38935.8	35629.3	38426.5	35629.3	35629.3	35633.5	35629.3	35772.4	35629.3	35629.3	36372.6	35629.3	39317.2		879.68	52259.4	43132.6	44775.1	43132.6	43132.6	43914.4	43133.4	43132.6	43132.6	48857.3	43134.3	43132.6	43132.6	51284		879.68	35410.4	31976.5	31464.2	31464.2	31464.2	31610.2	31464.2	31464.2	31464.4	34867	31464.2	31464.2	31464.2	35525.4
879.58	39203.4	35605.2	38035.3	35605.2	35605.2	35608.8	35605.2	35727.2	35605.2	35605.2	36414.4	35605.2	38970.2		879.58	51495.6	43077.5	44346.2	43077.5	43077.5	43745.9	43078.1	43077.5	43077.5	48799.9	43078.8	43077.5	43077.5	50738.7		879.58	35041.4	31829.3	31439.5	31439.5	31439.5	31558.9	31439.5	31439.5	31439.6	34654.1	31439.5	31439.5	31439.5	35163.4
879.48	38979.2	35583.1	37685.6	35583.1	35583.1	35586.2	35583.1	35686.8	35583.1	35583.1	36451	35583.1	38660.3		879.48	50349.6	43026.1	43997	43026.1	43026.1	43595.5	43026.5	43026.1	43026.1	48679.8	43027	43026.1	43026.1	50221.5		879.48	34576.4	31710.9	31416.9	31416.9	31416.9	31514.1	31416.9	31416.9	31417	34428.1	31416.9	31416.9	31416.9	34819.4
879.38	38790.8	35562.8	37374.4	35562.8	35562.8	35565.5	35562.8	35650.8	35562.8	35562.8	36479.5	35562.8	38381.7		879.38	49553.2	42978.4	43714.6	42978.4	42978.4	43461.9	42978.8	42978.4	42978.4	48500	42979.1	42978.4	42978.4	49720.8		879.38	34235.2	31615.8	31396.1	31396.1	31396.1	31475	31396.1	31396.1	31396.1	34193.6	31396.1	31396.1	31396.1	34492.2
879.28	38222.4	35544.2	37098.8	35544.2	35544.2	35546.5	35544.2	35618.6	35544.2	35544.2	36497.4	35544.2	38128.6		879.28	49278	42934.5	43487.7	42934.5	42934.5	43343.6	42934.8	42934.5	42934.5	48265.6	42935	42934.5	42934.5	49228.8		879.28	33892.7	31540.2	31377.4	31377.4	31377.4	31441.2	31377.4	31377.4	31377.4	33955.5	31377.4	31377.4	31377.4	34182
879.18	37843.2	35527.3	36855.9	35527.3	35527.3	35529.2	35527.3	35590.1	35527.3	35527.3	36502.8	35527.3	37896.1		879.18	48789.9	42894.2	43306.1	42894.2	42894.2	43239.2	42894.4	42894.2	42894.2	47983.6	42894.5	42894.2	42894.2	48741.2		879.18	33227.2	31480	31360.5	31360.5	31360.5	31411.8	31360.5	31360.5	31360.5	33717.8	31360.5	31360.5	31360.5	33888.7
879.08	37734	35512	36643.1	35512	35512	35513.7	35512	35564.9	35512	35512	36494.4	35512	37679.9		879.08	48507.5	42857.6	43161.5	42857.6	42857.6	43147.7	42857.8	42857.6	42857.6	47662.7	42857.9	42857.6	42857.6	48257.1		879.08	33333.8	31432.4	31345.4	31345.4	31345.4	31386.5	31345.4	31345.4	31345.4	33484.4	31345.4	31345.4	31345.4	33612.6
878.98	37288.5	35497.7	36456.7	35497.7	35497.7	35499	35497.7	35542	35497.7	35497.7	36471.1	35497.7	37475.9		878.98	46848.1	42824.6	43046.8	42824.6	42824.6	43067.6	42824.7	42824.6	42824.6	47312.3	42824.7	42824.6	42824.6	47777.9		878.98	33476.2	31394.6	31331.9	31331.9	31331.9	31364.7	31331.9	31331.9	31331.9	33258.5	31331.9	31331.9	31331.9	33354.2
878.88	37333.3	35484.7	36294.8	35484.7	35484.7	35485.9	35484.7	35521.9	35484.7	35484.7	36434	35484.7	37282.3		878.88	46822.9	42794.7	42955.8	42794.7	42794.7	42997.6	42794.9	42794.7	42794.7	46942.1	42794.9	42794.7	42794.7	47306.3		878.88	32705.7	31364.8	31320	31320	31320	31346.1	31320	31320	31320	33042.9	31320	31320	31320	33113.9
878.78	36994.1	35473.1	36154.6	35473.1	35473.1	35474	35473.1	35504.1	35473.1	35473.1	36384.1	35473.1	37097.6		878.78	46602	42767.8	42883.5	42767.8	42767.8	42936.7	42767.9	42767.8	42767.8	46561.4	42767.9	42767.8	42767.8	46846.1		878.78	32977.7	31341.3	31309.5	31309.5	31309.5	31330.2	31309.5	31309.5	31309.5	32839.4	31309.5	31309.5	31309.5	32892
878.68	36458	35462.8	36033.9	35462.8	35462.8	35463.6	35462.8	35488.6	35462.8	35462.8	36323.6	35462.8	36921.4		878.68	45582.7	42743.6	42825.9	42743.6	42743.6	42883.6	42743.6	42743.6	42743.6	46179.1	42743.6	42743.6	42743.6	46401.7		878.68	32602.8	31322.5	31300.1	31300.1	31300.1	31316.5	31300.1	31300.1	31300.1	32649.5	31300.1	31300.1	31300.1	32688.2
878.58	37284	35453.4	35930.2	35453.4	35453.4	35454	35453.4	35474.8	35453.4	35453.4	36254.5	35453.4	36753.5		878.58	45721.9	42721.8	42779.9	42721.8	42721.8	42837.6	42721.9	42721.8	42721.8	45803.3	42721.9	42721.8	42721.8	45977.3		878.58	32423	31307.6	31292	31292	31292	31304.8	31292	31292	31292	32474.2	31292	31292	31292	32502.6
878.48	36458.3	35444.7	35841.2	35444.7	35444.7	35445.3	35444.7	35462.5	35444.7	35444.7	36179.2	35444.7	36594.1		878.48	45424.8	42702.6	42743.2	42702.6	42702.6	42798	42702.6	42702.6	42702.6	45440.7	42702.6	42702.6	42702.6	45576.8		878.48	32086.6	31295.3	31284.6	31284.6	31284.6	31294.7	31284.6	31284.6	31284.6	32313.6	31284.6	31284.6	31284.6	32334.4
878.38	36546.9	35436.9	35765.4	35436.9	35436.9	35437.4	35436.9	35451.6	35436.9	35436.9	36100.7	35436.9	36444.5		878.38	44949.6	42685.6	42713.8	42685.6	42685.6	42764	42685.7	42685.6	42685.6	45096.7	42685.6	42685.6	42685.6	45203.2		878.38	31974.6	31285.5	31278.2	31278.2	31278.2	31286	31278.2	31278.2	31278.2	32168.2	31278.2	31278.2	31278.2	32183.4
878.28	36286.8	35429.9	35701	35429.9	35429.9	35430.3	35429.9	35442	35429.9	35429.9	36021.5	35429.9	36305.3		878.28	44604.8	42670.2	42689.6	42670.2	42670.2	42734.4	42670.3	42670.2	42670.2	44774.7	42670.3	42670.2	42670.2	44858.2		878.28	32057.3	31277.6	31272.6	31272.6	31272.6	31278.7	31272.6	31272.6	31272.6	32037.7	31272.6	31272.6	31272.6	32048.8
878.18	36490.7	35423.8	35646.8	35423.8	35423.8	35424.1	35423.8	35433.8	35423.8	35423.8	35944.1	35423.8	36177.4		878.18	44581.7	42656.8	42670	42656.8	42656.8	42709.2	42656.8	42656.8	42656.8	44478.1	42656.8	42656.8	42656.8	44543.6		878.18	31762.3	31271.1	31267.7	31267.7	31267.7	31272.5	31267.7	31267.7	31267.7	31921.4	31267.7	31267.7	31267.7	31929.5
878.08	36470.3	35418.4	35601	35418.4	35418.4	35418.6	35418.4	35426.6	35418.4	35418.4	35870.1	35418.4	36061.2		878.08	44150.7	42645	42653.9	42645	42645	42687.6	42645.1	42645	42645	44208.2	42645	42645	42645	44259.6		878.08	31795.3	31266.2	31263.9	31263.9	31263.9	31267.6	31263.9	31263.9	31263.9	31819.1	31263.9	31263.9	31263.9	31825
877.98	36043.6	35413.2	35562.2	35413.2	35413.2	35413.4	35413.2	35419.9	35413.2	35413.2	35800.5	35413.2	35956.5		877.98	44221.3	42634.3	42640.2	42634.3	42634.3	42668.8	42634.3	42634.3	42634.3	43965.1	42634.3	42634.3	42634.3	44005.6		877.98	31556.9	31262.3	31260.8	31260.8	31260.8	31263.6	31260.8	31260.8	31260.8	31729.5	31260.8	31260.8	31260.8	31733.8
877.88	35832.3	35408.8	35529.9	35408.8	35408.8	35408.9	35408.8	35414.2	35408.8	35408.8	35736.9	35408.8	35863.7		877.88	43914.9	42624.9	42628.8	42624.9	42624.9	42652.8	42624.9	42624.9	42624.9	43749	42624.9	42624.9	42624.9	43780.9		877.88	31867.4	31259.2	31258.2	31258.2	31258.2	31260.4	31258.2	31258.2	31258.2	31651.7	31258.2	31258.2	31258.2	31654.8
877.78	35597.8	35404.7	35502.8	35404.7	35404.7	35404.9	35404.7	35409.2	35404.7	35404.7	35679.5	35404.7	35782.3		877.78	43242.7	42616.9	42619.5	42616.9	42616.9	42639.3	42616.9	42616.9	42616.9	43559.1	42616.9	42616.9	42616.9	43584.2		877.78	31470.1	31256.6	31256	31256	31256	31257.6	31256	31256	31256	31584.4	31256	31256	31256	31586.6
877.68	35766.9	35401.2	35480.3	35401.2	35401.2	35401.3	35401.2	35404.8	35401.2	35401.2	35628.7	35401.2	35711.7		877.68	43554.1	42610	42611.6	42610	42610	42628	42610	42610	42610	43393.8	42610	42610	42610	43413.6		877.68	31037.3	31254.5	31254	31254	31254	31255.3	31254	31254	31254	31526.6	31254	31254	31254	31528.3
877.58	36012.9	35397.9	35461.5	35397.9	35397.9	35398	35397.9	35400.8	35397.9	35397.9	35584.3	35397.9	35650.9		877.58	43657	42603.8	42604.9	42603.8	42603.8	42618.2	42603.8	42603.8	42603.8	43251.1	42603.8	42603.8	42603.8	43266.6		877.58	31384.2	31253.1	31252.9	31252.9	31252.9	31253.8	31252.9	31252.9	31252.9	31477.8	31252.9	31252.9	31252.9	31479
877.48	35791.8	35395.1	35446.1	35395.1	35395.1	35395.2	35395.1	35397.5	35395.1	35395.1	35546.2	35395.1	35599.6		877.48	43152.3	42598.6	42599.3	42598.6	42598.6	42610.1	42598.6	42598.6	42598.6	43129.3	42598.6	42598.6	42598.6	43141.5		877.48	31430.2	31252	31251.8	31251.8	31251.8	31252.5	31251.8	31251.8	31251.8	31436.5	31251.8	31251.8	31251.8	31437.3
877.38	35748.5	35392.5	35433.2	35392.5	35392.5	35392.6	35392.5	35394.4	35392.5	35392.5	35513.7	35392.5	35556.3		877.38	42948.2	42593.9	42594.3	42593.9	42593.9	42603	42593.9	42593.9	42593.9	43025.8	42593.9	42593.9	42593.9	43035.4		877.38	31496.2	31251.1	31251	31251	31251	31251.6	31251	31251	31251	31401.8	31251	31251	31251	31402.4
877.28	35637.2	35390.1	35422.4	35390.1	35390.1	35390.2	35390.1	35391.7	35390.1	35390.1	35486.3	35390.1	35520.3		877.28	42939.3	42589.9	42590.1	42589.9	42589.9	42597.1	42589.9	42589.9	42589.9	42939	42589.9	42589.9	42589.9	42946.5		877.28	31315.3	31250.6	31250.5	31250.5	31250.5	31250.9	31250.5	31250.5	31250.5	31372.9	31250.5	31250.5	31250.5	31373.4
877.18	35851.9	35388	35413.5	35388	35388	35388	35388	35389.2	35388	35388	35463.6	35388	35490.5		877.18	43186.1	42586.5	42586.7	42586.5	42586.5	42592.2	42586.5	42586.5	42586.5	42866.7	42586.5	42586.5	42586.5	42872.6		877.18	30772.3	31250.5	31250.4	31250.4	31250.4	31250.7	31250.4	31250.4	31250.4	31349.3	31250.4	31250.4	31250.4	31349.6
877.08	35450.9	35385.8	35405.9	35385.8	35385.8	35385.8	35385.8	35386.7	35385.8	35385.8	35444.6	35385.8	35465.8		877.08	42730.2	42583.3	42583.4	42583.3	42583.3	42587.8	42583.3	42583.3	42583.3	42806.6	42583.3	42583.3	42583.3	42811.2		877.08	31507	31250.5	31250.4	31250.4	31250.4	31250.6	31250.4	31250.4	31250.4	31329.8	31250.4	31250.4	31250.4	31330.1
876.98	36119.6	35383.5	35399.4	35383.5	35383.5	35383.6	35383.5	35384.3	35383.5	35383.5	35428.9	35383.5	35445.6		876.98	43417.3	42580.8	42580.9	42580.8	42580.8	42584.3	42580.8	42580.8	42580.8	42757.6	42580.8	42580.8	42580.8	42761.1		876.98	31310.3	31250.4	31250.4	31250.4	31250.4	31250.6	31250.4	31250.4	31250.4	31313.9	31250.4	31250.4	31250.4	31314
876.88	35683	35381.5	35393.9	35381.5	35381.5	35381.5	35381.5	35382.1	35381.5	35381.5	35416.1	35381.5	35429.2		876.88	42836.3	42578.6	42578.6	42578.6	42578.6	42581.3	42578.6	42578.6	42578.6	42717.5	42578.6	42578.6	42578.6	42720.3		876.88	31044.8	31250.4	31250.4	31250.4	31250.4	31250.5	31250.4	31250.4	31250.4	31300.8	31250.4	31250.4	31250.4	31301
876.78	35405.2	35379.3	35389	35379.3	35379.3	35379.3	35379.3	35379.8	35379.3	35379.3	35405.5	35379.3	35415.7		876.78	42742.3	42576.3	42576.3	42576.3	42576.3	42578.4	42576.3	42576.3	42576.3	42684.8	42576.3	42576.3	42576.3	42687		876.78	31175.8	31250.4	31250.4	31250.4	31250.4	31250.5	31250.4	31250.4	31250.4	31290.3	31250.4	31250.4	31250.4	31290.4
876.68	35649.3	35377.3	35384.9	35377.3	35377.3	35377.4	35377.3	35377.7	35377.3	35377.3	35397	35377.3	35404.9		876.68	42838.4	42574.2	42574.2	42574.2	42574.2	42575.9	42574.2	42574.2	42574.2	42658.4	42574.2	42574.2	42574.2	42660.1		876.68	30863.9	31250.4	31250.4	31250.4	31250.4	31250.5	31250.4	31250.4	31250.4	31281.8	31250.4	31250.4	31250.4	31281.8
876.58	35804.3	35375.3	35381.2	35375.3	35375.3	35375.4	35375.3	35375.7	35375.3	35375.3	35389.9	35375.3	35396.1		876.58	42432.7	42572.3	42572.3	42572.3	42572.3	42573.5	42572.3	42572.3	42572.3	42637.1	42572.3	42572.3	42572.3	42638.4		876.58	31024.8	31250.4	31250.4	31250.4	31250.4	31250.5	31250.4	31250.4	31250.4	31274.9	31250.4	31250.4	31250.4	31275
876.48	35685.3	35373.6	35378	35373.6	35373.6	35373.6	35373.6	35373.8	35373.6	35373.6	35384.3	35373.6	35389		876.48	43073	42570.4	42570.4	42570.4	42570.4	42571.4	42570.4	42570.4	42570.4	42620	42570.4	42570.4	42570.4	42621		876.48	31029.1	31250.4	31250.4	31250.4	31250.4	31250.5	31250.4	31250.4	31250.4	31269.5	31250.4	31250.4	31250.4	31269.5
876.38	35984.2	35371.8	35375.2	35371.8	35371.8	35371.8	35371.8	35372	35371.8	35371.8	35379.6	35371.8	35383.2		876.38	43247.8	42568.7	42568.7	42568.7	42568.7	42569.5	42568.7	42568.7	42568.7	42606.4	42568.7	42568.7	42568.7	42607.2		876.38	30898.2	31250.4	31250.4	31250.4	31250.4	31250.5	31250.4	31250.4	31250.4	31265.2	31250.4	31250.4	31250.4	31265.2
876.28	35280.6	35370.3	35372.9	35370.3	35370.3	35370.3	35370.3	35370.4	35370.3	35370.3	35375.9	35370.3	35378.7		876.28	42484.4	42567.5	42567.5	42567.5	42567.5	42568.1	42567.5	42567.5	42567.5	42596	42567.5	42567.5	42567.5	42596.6		876.28	30664.4	31250.4	31250.4	31250.4	31250.4	31250.4	31250.4	31250.4	31250.4	31261.8	31250.4	31250.4	31250.4	31261.8
876.18	35736.4	35368.7	35370.8	35368.7	35368.7	35368.7	35368.7	35368.9	35368.7	35368.7	35372.8	35368.7	35374.9		876.18	42798	42566.4	42566.4	42566.4	42566.4	42566.8	42566.4	42566.4	42566.4	42587.8	42566.4	42566.4	42566.4	42588.2		876.18	30870.8	31250.4	31250.4	31250.4	31250.4	31250.4	31250.4	31250.4	31250.4	31259.1	31250.4	31250.4	31250.4	31259.1
876.08	35458.5	35367	35368.6	35367	35367	35367	35367	35367.1	35367	35367	35369.9	35367	35371.5		876.08	42932.4	42565.3	42565.3	42565.3	42565.3	42565.7	42565.3	42565.3	42565.3	42581.3	42565.3	42565.3	42565.3	42581.6		876.08	31097.8	31250.4	31250.4	31250.4	31250.4	31250.4	31250.4	31250.4	31250.4	31257.1	31250.4	31250.4	31250.4	31257.1
875.98	35432.8	35365.3	35366.4	35365.3	35365.3	35365.3	35365.3	35365.4	35365.3	35365.3	35367.3	35365.3	35368.5		875.98	42490.1	42564.6	42564.6	42564.6	42564.6	42564.9	42564.6	42564.6	42564.6	42576.4	42564.6	42564.6	42564.6	42576.6		875.98	30768.6	31250.4	31250.4	31250.4	31250.4	31250.4	31250.4	31250.4	31250.4	31255.5	31250.4	31250.4	31250.4	31255.5
875.88	35587.8	35363.6	35364.5	35363.6	35363.6	35363.7	35363.6	35363.7	35363.6	35363.6	35365	35363.6	35366		875.88	42424.1	42563.7	42563.7	42563.7	42563.7	42563.9	42563.7	42563.7	42563.7	42572.4	42563.7	42563.7	42563.7	42572.6		875.88	30663.9	31250.4	31250.4	31250.4	31250.4	31250.4	31250.4	31250.4	31250.4	31254.2	31250.4	31250.4	31250.4	31254.2
875.78	35707.5	35362	35362.6	35362	35362	35362	35362	35362	35362	35362	35362.9	35362	35363.6		875.78	42771.9	42562.9	42562.9	42562.9	42562.9	42563.1	42562.9	42562.9	42562.9	42569.3	42562.9	42562.9	42562.9	42569.4		875.78	30635.2	31250.4	31250.4	31250.4	31250.4	31250.4	31250.4	31250.4	31250.4	31253.3	31250.4	31250.4	31250.4	31253.3
875.68	35731.2	35360.6	35361.1	35360.6	35360.6	35360.6	35360.6	35360.6	35360.6	35360.6	35361.2	35360.6	35361.8		875.68	42602.8	42562.4	42562.4	42562.4	42562.4	42562.5	42562.4	42562.4	42562.4	42567	42562.4	42562.4	42562.4	42567.1		875.68	30719.1	31250.4	31250.4	31250.4	31250.4	31250.4	31250.4	31250.4	31250.4	31252.5	31250.4	31250.4	31250.4	31252.5
875.58	35706	35359	35359.4	35359	35359	35359	35359	35359.1	35359	35359	35359.5	35359	35359.9		875.58	42247.9	42561.6	42561.6	42561.6	42561.6	42561.7	42561.6	42561.6	42561.6	42564.9	42561.6	42561.6	42561.6	42565		875.58	30784.5	31250.4	31250.4	31250.4	31250.4	31250.4	31250.4	31250.4	31250.4	31252	31250.4	31250.4	31250.4	31252
875.48	35574	35357.6	35357.9	35357.6	35357.6	35357.6	35357.6	35357.6	35357.6	35357.6	35357.9	35357.6	35358.2		875.48	42626.8	42561	42561	42561	42561	42561	42561	42561	42561	42563.4	42561	42561	42561	42563.4		875.48	30920.1	31250.4	31250.4	31250.4	31250.4	31250.4	31250.4	31250.4	31250.4	31251.6	31250.4	31250.4	31250.4	31251.6
875.38	35744.5	35356.3	35356.5	35356.3	35356.3	35356.3	35356.3	35356.3	35356.3	35356.3	35356.5	35356.3	35356.7		875.38	43009.7	42560.5	42560.5	42560.5	42560.5	42560.5	42560.5	42560.5	42560.5	42562.2	42560.5	42560.5	42560.5	42562.2		875.38	30793	31250.4	31250.4	31250.4	31250.4	31250.4	31250.4	31250.4	31250.4	31251.3	31250.4	31250.4	31250.4	31251.3
875.28	35501.3	35354.9	35355	35354.9	35354.9	35354.9	35354.9	35354.9	35354.9	35354.9	35355	35354.9	35355.2		875.28	42755.3	42559.9	42559.9	42559.9	42559.9	42560	42559.9	42559.9	42559.9	42561.1	42559.9	42559.9	42559.9	42561.1		875.28	30579.2	31250.4	31250.4	31250.4	31250.4	31250.4	31250.4	31250.4	31250.4	31251	31250.4	31250.4	31250.4	31251.1
875.18	35500.4	35353.5	35353.6	35353.5	35353.5	35353.5	35353.5	35353.5	35353.5	35353.5	35353.6	35353.5	35353.7		875.18	42854.2	42559.2	42559.2	42559.2	42559.2	42559.2	42559.2	42559.2	42559.2	42560	42559.2	42559.2	42559.2	42560		875.18	30692.8	31250.4	31250.4	31250.4	31250.4	31250.4	31250.4	31250.4	31250.4	31250.9	31250.4	31250.4	31250.4	31250.9
875.08	35467.6	35352.6	35352.6	35352.6	35352.6	35352.6	35352.6	35352.6	35352.6	35352.6	35352.6	35352.6	35352.7		875.08	42589.1	42558.4	42558.4	42558.4	42558.4	42558.4	42558.4	42558.4	42558.4	42559	42558.4	42558.4	42558.4	42559		875.08	30680.3	31250.4	31250.4	31250.4	31250.4	31250.4	31250.4	31250.4	31250.4	31250.8	31250.4	31250.4	31250.4	31250.8
874.98	35346.7	35351.7	35351.7	35351.7	35351.7	35351.7	35351.7	35351.7	35351.7	35351.7	35351.7	35351.7	35351.8		874.98	42642.8	42557.6	42557.6	42557.6	42557.6	42557.6	42557.6	42557.6	42557.6	42558	42557.6	42557.6	42557.6	42558		874.98	30653.7	31250.4	31250.4	31250.4	31250.4	31250.4	31250.4	31250.4	31250.4	31250.7	31250.4	31250.4	31250.4	31250.7
874.88	35564.7	35351	35351.1	35351	35351	35351	35351	35351	35351	35351	35351	35351	35351.1		874.88	42657.3	42556.7	42556.7	42556.7	42556.7	42556.7	42556.7	42556.7	42556.7	42557	42556.7	42556.7	42556.7	42557		874.88	30818.8	31250.4	31250.4	31250.4	31250.4	31250.4	31250.4	31250.4	31250.4	31250.6	31250.4	31250.4	31250.4	31250.6
874.78	35474.8	35350.4	35350.4	35350.4	35350.4	35350.4	35350.4	35350.4	35350.4	35350.4	35350.4	35350.4	35350.4		874.78	42710.4	42556	42556	42556	42556	42556	42556	42556	42556	42556.2	42556	42556	42556	42556.2		874.78	30743	31250.4	31250.4	31250.4	31250.4	31250.4	31250.4	31250.4	31250.4	31250.5	31250.4	31250.4	31250.4	31250.5
874.68	34924.1	35349.8	35349.8	35349.8	35349.8	35349.8	35349.8	35349.8	35349.8	35349.8	35349.8	35349.8	35349.8		874.68	42812.7	42555.5	42555.5	42555.5	42555.5	42555.5	42555.5	42555.5	42555.5	42555.6	42555.5	42555.5	42555.5	42555.6		874.68	30496	31250.4	31250.4	31250.4	31250.4	31250.4	31250.4	31250.4	31250.4	31250.5	31250.4	31250.4	31250.4	31250.5
874.58	35603.9	35349	35349	35349	35349	35349	35349	35349	35349	35349	35349	35349	35349		874.58	42642.1	42554.9	42554.9	42554.9	42554.9	42554.9	42554.9	42554.9	42554.9	42555	42554.9	42554.9	42554.9	42555		874.58	30766.9	31250.4	31250.4	31250.4	31250.4	31250.4	31250.4	31250.4	31250.4	31250.5	31250.4	31250.4	31250.4	31250.5
874.48	35343.6	35348.4	35348.4	35348.4	35348.4	35348.4	35348.4	35348.4	35348.4	35348.4	35348.4	35348.4	35348.4		874.48	42407.7	42554.5	42554.5	42554.5	42554.5	42554.5	42554.5	42554.5	42554.5	42554.5	42554.5	42554.5	42554.5	42554.5		874.48	30953.4	31250.4	31250.4	31250.4	31250.4	31250.4	31250.4	31250.4	31250.4	31250.5	31250.4	31250.4	31250.4	31250.5
874.38	35539.8	35347.6	35347.6	35347.6	35347.6	35347.6	35347.6	35347.6	35347.6	35347.6	35347.6	35347.6	35347.6		874.38	42286.3	42554.1	42554.1	42554.1	42554.1	42554.1	42554.1	42554.1	42554.1	42554.1	42554.1	42554.1	42554.1	42554.1		874.38	30993.1	31250.4	31250.4	31250.4	31250.4	31250.4	31250.4	31250.4	31250.4	31250.5	31250.4	31250.4	31250.4	31250.5
874.28	35580.5	35346.7	35346.7	35346.7	35346.7	35346.7	35346.7	35346.7	35346.7	35346.7	35346.7	35346.7	35346.7		874.28	42717.2	42553.8	42553.8	42553.8	42553.8	42553.8	42553.8	42553.8	42553.8	42553.8	42553.8	42553.8	42553.8	42553.8		874.28	30618.3	31250.4	31250.4	31250.4	31250.4	31250.4	31250.4	31250.4	31250.4	31250.4	31250.4	31250.4	31250.4	31250.4
874.18	35837.4	35345.6	35345.6	35345.6	35345.6	35345.6	35345.6	35345.6	35345.6	35345.6	35345.6	35345.6	35345.6		874.18	42833.6	42553.6	42553.6	42553.6	42553.6	42553.6	42553.6	42553.6	42553.6	42553.6	42553.6	42553.6	42553.6	42553.6		874.18	30632.2	31250.4	31250.4	31250.4	31250.4	31250.4	31250.4	31250.4	31250.4	31250.4	31250.4	31250.4	31250.4	31250.4
874.08	35232.6	35344.5	35344.5	35344.5	35344.5	35344.5	35344.5	35344.5	35344.5	35344.5	35344.5	35344.5	35344.5		874.08	42552.9	42553.6	42553.6	42553.6	42553.6	42553.6	42553.6	42553.6	42553.6	42553.6	42553.6	42553.6	42553.6	42553.6		874.08	30961.6	31250.4	31250.4	31250.4	31250.4	31250.4	31250.4	31250.4	31250.4	31250.4	31250.4	31250.4	31250.4	31250.4
873.98	35843.9	35343	35343	35343	35343	35343	35343	35343	35343	35343	35343	35343	35343		873.98	42536.7	42553.6	42553.6	42553.6	42553.6	42553.6	42553.6	42553.6	42553.6	42553.6	42553.6	42553.6	42553.6	42553.6		873.98	30920.7	31250.4	31250.4	31250.4	31250.4	31250.4	31250.4	31250.4	31250.4	31250.4	31250.4	31250.4	31250.4	31250.4
873.88	35511.9	35341.8	35341.8	35341.8	35341.8	35341.8	35341.8	35341.8	35341.8	35341.8	35341.8	35341.8	35341.8		873.88	42416.2	42553.6	42553.6	42553.6	42553.6	42553.6	42553.6	42553.6	42553.6	42553.6	42553.6	42553.6	42553.6	42553.6		873.88	30897.9	31250.4	31250.4	31250.4	31250.4	31250.4	31250.4	31250.4	31250.4	31250.4	31250.4	31250.4	31250.4	31250.4
873.78	35734.1	35340.5	35340.5	35340.5	35340.5	35340.5	35340.5	35340.5	35340.5	35340.5	35340.5	35340.5	35340.5		873.78	42588.2	42553.5	42553.5	42553.5	42553.5	42553.5	42553.5	42553.5	42553.5	42553.5	42553.5	42553.5	42553.5	42553.5		873.78	30718.2	31250.4	31250.4	31250.4	31250.4	31250.4	31250.4	31250.4	31250.4	31250.4	31250.4	31250.4	31250.4	31250.4
873.68	35610.6	35339.3	35339.4	35339.3	35339.3	35339.3	35339.3	35339.4	35339.3	35339.3	35339.3	35339.3	35339.4		873.68	42253.5	42553.4	42553.4	42553.4	42553.4	42553.4	42553.4	42553.4	42553.4	42553.4	42553.4	42553.4	42553.4	42553.4		873.68	30874.3	31250.4	31250.4	31250.4	31250.4	31250.4	31250.4	31250.4	31250.4	31250.4	31250.4	31250.4	31250.4	31250.4
873.58	35608.3	35338.3	35338.3	35338.3	35338.3	35338.3	35338.3	35338.3	35338.3	35338.3	35338.3	35338.3	35338.3		873.58	42597.1	42553.4	42553.4	42553.4	42553.4	42553.4	42553.4	42553.4	42553.4	42553.4	42553.4	42553.4	42553.4	42553.4		873.58	30665.3	31250.4	31250.4	31250.4	31250.4	31250.4	31250.4	31250.4	31250.4	31250.4	31250.4	31250.4	31250.4	31250.4
873.48	35137.2	35337.5	35337.5	35337.5	35337.5	35337.5	35337.5	35337.5	35337.5	35337.5	35337.5	35337.5	35337.5		873.48	42630.6	42553.4	42553.4	42553.4	42553.4	42553.4	42553.4	42553.4	42553.4	42553.4	42553.4	42553.4	42553.4	42553.4		873.48	30823.1	31250.4	31250.4	31250.4	31250.4	31250.4	31250.4	31250.4	31250.4	31250.4	31250.4	31250.4	31250.4	31250.4
873.38	35369.9	35336.8	35336.8	35336.8	35336.8	35336.8	35336.8	35336.8	35336.8	35336.8	35336.8	35336.8	35336.8		873.38	42716.6	42553.4	42553.4	42553.4	42553.4	42553.4	42553.4	42553.4	42553.4	42553.4	42553.4	42553.4	42553.4	42553.4		873.38	30817.2	31250.4	31250.4	31250.4	31250.4	31250.4	31250.4	31250.4	31250.4	31250.4	31250.4	31250.4	31250.4	31250.4
873.28	35412.1	35336.2	35336.2	35336.2	35336.2	35336.2	35336.2	35336.2	35336.2	35336.2	35336.2	35336.2	35336.2		873.28	42442.1	42553.4	42553.4	42553.4	42553.4	42553.4	42553.4	42553.4	42553.4	42553.4	42553.4	42553.4	42553.4	42553.4		873.28	30808.6	31250.4	31250.4	31250.4	31250.4	31250.4	31250.4	31250.4	31250.4	31250.4	31250.4	31250.4	31250.4	31250.4
873.18	35329	35335.8	35335.8	35335.8	35335.8	35335.8	35335.8	35335.8	35335.8	35335.8	35335.8	35335.8	35335.8		873.18	42351.8	42553.4	42553.4	42553.4	42553.4	42553.4	42553.4	42553.4	42553.4	42553.4	42553.4	42553.4	42553.4	42553.4		873.18	31228.2	31250.4	31250.4	31250.4	31250.4	31250.4	31250.4	31250.4	31250.4	31250.4	31250.4	31250.4	31250.4	31250.4
873.08	35293.1	35335.6	35335.6	35335.6	35335.6	35335.6	35335.6	35335.6	35335.6	35335.6	35335.6	35335.6	35335.6		873.08	42404.3	42553.4	42553.4	42553.4	42553.4	42553.4	42553.4	42553.4	42553.4	42553.4	42553.4	42553.4	42553.4	42553.4		873.08	30858.8	31250.4	31250.4	31250.4	31250.4	31250.4	31250.4	31250.4	31250.4	31250.4	31250.4	31250.4	31250.4	31250.4
872.98	35229.3	35335.4	35335.4	35335.4	35335.4	35335.4	35335.4	35335.4	35335.4	35335.4	35335.4	35335.4	35335.4		872.98	42350.1	42553.4	42553.4	42553.4	42553.4	42553.4	42553.4	42553.4	42553.4	42553.4	42553.4	42553.4	42553.4	42553.4		872.98	30941.2	31250.4	31250.4	31250.4	31250.4	31250.4	31250.4	31250.4	31250.4	31250.4	31250.4	31250.4	31250.4	31250.4
872.88	35460	35348.4	35348.4	35348.4	35348.4	35348.4	35348.4	35348.4	35348.4	35348.4	35348.4	35348.4	35348.4		872.88	42517.4	42553.4	42553.4	42553.4	42553.4	42553.4	42553.4	42553.4	42553.4	42553.4	42553.4	42553.4	42553.4	42553.4		872.88	31029.6	31250.4	31250.4	31250.4	31250.4	31250.4	31250.4	31250.4	31250.4	31250.4	31250.4	31250.4	31250.4	31250.4
872.78	35202.8	35361.4	35361.4	35361.4	35361.4	35361.4	35361.4	35361.4	35361.4	35361.4	35361.4	35361.4	35361.4		872.78	42423.7	42553.4	42553.4	42553.4	42553.4	42553.4	42553.4	42553.4	42553.4	42553.4	42553.4	42553.4	42553.4	42553.4		872.78	30476.4	31250.4	31250.4	31250.4	31250.4	31250.4	31250.4	31250.4	31250.4	31250.4	31250.4	31250.4	31250.4	31250.4
872.68	35532.5	35374.4	35374.4	35374.4	35374.4	35374.4	35374.4	35374.4	35374.4	35374.4	35374.4	35374.4	35374.4		872.68	42484.6	42553.4	42553.4	42553.4	42553.4	42553.4	42553.4	42553.4	42553.4	42553.4	42553.4	42553.4	42553.4	42553.4		872.68	30816.3	31250.4	31250.4	31250.4	31250.4	31250.4	31250.4	31250.4	31250.4	31250.4	31250.4	31250.4	31250.4	31250.4
872.58	35316.7	35387.3	35387.3	35387.3	35387.3	35387.3	35387.3	35387.3	35387.3	35387.3	35387.3	35387.3	35387.3		872.58	42583.6	42553.4	42553.4	42553.4	42553.4	42553.4	42553.4	42553.4	42553.4	42553.4	42553.4	42553.4	42553.4	42553.4		872.58	31045.2	31250.4	31250.4	31250.4	31250.4	31250.4	31250.4	31250.4	31250.4	31250.4	31250.4	31250.4	31250.4	31250.4
872.48	35407.3	35400.3	35400.3	35400.3	35400.3	35400.3	35400.3	35400.3	35400.3	35400.3	35400.3	35400.3	35400.3		872.48	42653.2	42553.4	42553.4	42553.4	42553.4	42553.4	42553.4	42553.4	42553.4	42553.4	42553.4	42553.4	42553.4	42553.4		872.48	30754.2	31250.4	31250.4	31250.4	31250.4	31250.4	31250.4	31250.4	31250.4	31250.4	31250.4	31250.4	31250.4	31250.4
872.38	35390.1	35413.3	35413.3	35413.3	35413.3	35413.3	35413.3	35413.3	35413.3	35413.3	35413.3	35413.3	35413.3		872.38	42317.6	42553.4	42553.4	42553.4	42553.4	42553.4	42553.4	42553.4	42553.4	42553.4	42553.4	42553.4	42553.4	42553.4		872.38	30850.7	31250.4	31250.4	31250.4	31250.4	31250.4	31250.4	31250.4	31250.4	31250.4	31250.4	31250.4	31250.4	31250.4
872.28	35505.8	35426.2	35426.2	35426.2	35426.2	35426.2	35426.2	35426.2	35426.2	35426.2	35426.2	35426.2	35426.2		872.28	42288.2	42553.4	42553.4	42553.4	42553.4	42553.4	42553.4	42553.4	42553.4	42553.4	42553.4	42553.4	42553.4	42553.4		872.28	30778.7	31250.4	31250.4	31250.4	31250.4	31250.4	31250.4	31250.4	31250.4	31250.4	31250.4	31250.4	31250.4	31250.4
872.18	35559	35439.2	35439.2	35439.2	35439.2	35439.2	35439.2	35439.2	35439.2	35439.2	35439.2	35439.2	35439.2		872.18	41655.3	42553.4	42553.4	42553.4	42553.4	42553.4	42553.4	42553.4	42553.4	42553.4	42553.4	42553.4	42553.4	42553.4		872.18	30829.2	31250.4	31250.4	31250.4	31250.4	31250.4	31250.4	31250.4	31250.4	31250.4	31250.4	31250.4	31250.4	31250.4
872.08	35791.8	35452.2	35452.2	35452.2	35452.2	35452.2	35452.2	35452.2	35452.2	35452.2	35452.2	35452.2	35452.2		872.08	42148	42553.4	42553.4	42553.4	42553.4	42553.4	42553.4	42553.4	42553.4	42553.4	42553.4	42553.4	42553.4	42553.4		872.08	30925	31250.4	31250.4	31250.4	31250.4	31250.4	31250.4	31250.4	31250.4	31250.4	31250.4	31250.4	31250.4	31250.4
871.98	35138.1	35465.1	35465.1	35465.1	35465.1	35465.1	35465.1	35465.1	35465.1	35465.1	35465.1	35465.1	35465.1		871.98	42199.6	42553.4	42553.4	42553.4	42553.4	42553.4	42553.4	42553.4	42553.4	42553.4	42553.4	42553.4	42553.4	42553.4		871.98	30800.9	31250.4	31250.4	31250.4	31250.4	31250.4	31250.4	31250.4	31250.4	31250.4	31250.4	31250.4	31250.4	31250.4
871.88	35408.5	35478.1	35478.1	35478.1	35478.1	35478.1	35478.1	35478.1	35478.1	35478.1	35478.1	35478.1	35478.1		871.88	42590.3	42553.4	42553.4	42553.4	42553.4	42553.4	42553.4	42553.4	42553.4	42553.4	42553.4	42553.4	42553.4	42553.4		871.88	30870.8	31250.4	31250.4	31250.4	31250.4	31250.4	31250.4	31250.4	31250.4	31250.4	31250.4	31250.4	31250.4	31250.4
871.78	35432.8	35491.1	35491.1	35491.1	35491.1	35491.1	35491.1	35491.1	35491.1	35491.1	35491.1	35491.1	35491.1		871.78	42083.4	42553.4	42553.4	42553.4	42553.4	42553.4	42553.4	42553.4	42553.4	42553.4	42553.4	42553.4	42553.4	42553.4		871.78	30790.4	31250.4	31250.4	31250.4	31250.4	31250.4	31250.4	31250.4	31250.4	31250.4	31250.4	31250.4	31250.4	31250.4
871.68	35506.4	35504.1	35504.1	35504.1	35504.1	35504.1	35504.1	35504.1	35504.1	35504.1	35504.1	35504.1	35504.1		871.68	42602	42553.4	42553.4	42553.4	42553.4	42553.4	42553.4	42553.4	42553.4	42553.4	42553.4	42553.4	42553.4	42553.4		871.68	30915.1	31250.4	31250.4	31250.4	31250.4	31250.4	31250.4	31250.4	31250.4	31250.4	31250.4	31250.4	31250.4	31250.4
871.58	35577.6	35517	35517	35517	35517	35517	35517	35517	35517	35517	35517	35517	35517		871.58	42335.6	42553.4	42553.4	42553.4	42553.4	42553.4	42553.4	42553.4	42553.4	42553.4	42553.4	42553.4	42553.4	42553.4		871.58	30811.9	31250.4	31250.4	31250.4	31250.4	31250.4	31250.4	31250.4	31250.4	31250.4	31250.4	31250.4	31250.4	31250.4
871.48	35687.8	35530	35530	35530	35530	35530	35530	35530	35530	35530	35530	35530	35530		871.48	42886.5	42553.4	42553.4	42553.4	42553.4	42553.4	42553.4	42553.4	42553.4	42553.4	42553.4	42553.4	42553.4	42553.4		871.48	30884.3	31250.4	31250.4	31250.4	31250.4	31250.4	31250.4	31250.4	31250.4	31250.4	31250.4	31250.4	31250.4	31250.4
871.38	35266	35543	35543	35543	35543	35543	35543	35543	35543	35543	35543	35543	35543		871.38	42290.7	42553.4	42553.4	42553.4	42553.4	42553.4	42553.4	42553.4	42553.4	42553.4	42553.4	42553.4	42553.4	42553.4		871.38	30596.8	31250.4	31250.4	31250.4	31250.4	31250.4	31250.4	31250.4	31250.4	31250.4	31250.4	31250.4	31250.4	31250.4
871.28	35299.1	35555.9	35555.9	35555.9	35555.9	35555.9	35555.9	35555.9	35555.9	35555.9	35555.9	35555.9	35555.9		871.28	42436.4	42553.4	42553.4	42553.4	42553.4	42553.4	42553.4	42553.4	42553.4	42553.4	42553.4	42553.4	42553.4	42553.4		871.28	31126.7	31250.4	31250.4	31250.4	31250.4	31250.4	31250.4	31250.4	31250.4	31250.4	31250.4	31250.4	31250.4	31250.4
871.18	35549.5	35568.9	35568.9	35568.9	35568.9	35568.9	35568.9	35568.9	35568.9	35568.9	35568.9	35568.9	35568.9		871.18	42504.1	42553.4	42553.4	42553.4	42553.4	42553.4	42553.4	42553.4	42553.4	42553.4	42553.4	42553.4	42553.4	42553.4		871.18	30775.2	31250.4	31250.4	31250.4	31250.4	31250.4	31250.4	31250.4	31250.4	31250.4	31250.4	31250.4	31250.4	31250.4
871.08	35139.5	35581.9	35581.9	35581.9	35581.9	35581.9	35581.9	35581.9	35581.9	35581.9	35581.9	35581.9	35581.9		871.08	42666.6	42553.4	42553.4	42553.4	42553.4	42553.4	42553.4	42553.4	42553.4	42553.4	42553.4	42553.4	42553.4	42553.4		871.08	31054	31250.4	31250.4	31250.4	31250.4	31250.4	31250.4	31250.4	31250.4	31250.4	31250.4	31250.4	31250.4	31250.4
870.98	35555.6	35594.8	35594.8	35594.8	35594.8	35594.8	35594.8	35594.8	35594.8	35594.8	35594.8	35594.8	35594.8		870.98	42703.9	42553.4	42553.4	42553.4	42553.4	42553.4	42553.4	42553.4	42553.4	42553.4	42553.4	42553.4	42553.4	42553.4		870.98	30820.9	31250.4	31250.4	31250.4	31250.4	31250.4	31250.4	31250.4	31250.4	31250.4	31250.4	31250.4	31250.4	31250.4
870.88	35326	35607.8	35607.8	35607.8	35607.8	35607.8	35607.8	35607.8	35607.8	35607.8	35607.8	35607.8	35607.8		870.88	42247.2	42553.4	42553.4	42553.4	42553.4	42553.4	42553.4	42553.4	42553.4	42553.4	42553.4	42553.4	42553.4	42553.4		870.88	30793.8	31250.4	31250.4	31250.4	31250.4	31250.4	31250.4	31250.4	31250.4	31250.4	31250.4	31250.4	31250.4	31250.4
870.78	35562.8	35620.8	35620.8	35620.8	35620.8	35620.8	35620.8	35620.8	35620.8	35620.8	35620.8	35620.8	35620.8		870.78	42729.1	42553.4	42553.4	42553.4	42553.4	42553.4	42553.4	42553.4	42553.4	42553.4	42553.4	42553.4	42553.4	42553.4		870.78	30981.1	31250.4	31250.4	31250.4	31250.4	31250.4	31250.4	31250.4	31250.4	31250.4	31250.4	31250.4	31250.4	31250.4
870.68	35484.2	35633.8	35633.8	35633.8	35633.8	35633.8	35633.8	35633.8	35633.8	35633.8	35633.8	35633.8	35633.8		870.68	42640.5	42553.4	42553.4	42553.4	42553.4	42553.4	42553.4	42553.4	42553.4	42553.4	42553.4	42553.4	42553.4	42553.4		870.68	30575.4	31250.4	31250.4	31250.4	31250.4	31250.4	31250.4	31250.4	31250.4	31250.4	31250.4	31250.4	31250.4	31250.4
870.58	35637	35646.7	35646.7	35646.7	35646.7	35646.7	35646.7	35646.7	35646.7	35646.7	35646.7	35646.7	35646.7		870.58	42407.6	42553.4	42553.4	42553.4	42553.4	42553.4	42553.4	42553.4	42553.4	42553.4	42553.4	42553.4	42553.4	42553.4		870.58	30537.1	31250.4	31250.4	31250.4	31250.4	31250.4	31250.4	31250.4	31250.4	31250.4	31250.4	31250.4	31250.4	31250.4
870.48	35442	35659.7	35659.7	35659.7	35659.7	35659.7	35659.7	35659.7	35659.7	35659.7	35659.7	35659.7	35659.7		870.48	42248.6	42553.4	42553.4	42553.4	42553.4	42553.4	42553.4	42553.4	42553.4	42553.4	42553.4	42553.4	42553.4	42553.4		870.48	30996.6	31250.4	31250.4	31250.4	31250.4	31250.4	31250.4	31250.4	31250.4	31250.4	31250.4	31250.4	31250.4	31250.4
870.38	35293.1	35672.7	35672.7	35672.7	35672.7	35672.7	35672.7	35672.7	35672.7	35672.7	35672.7	35672.7	35672.7		870.38	42058.9	42553.4	42553.4	42553.4	42553.4	42553.4	42553.4	42553.4	42553.4	42553.4	42553.4	42553.4	42553.4	42553.4		870.38	30483.9	31250.4	31250.4	31250.4	31250.4	31250.4	31250.4	31250.4	31250.4	31250.4	31250.4	31250.4	31250.4	31250.4
870.28	35184	35685.6	35685.6	35685.6	35685.6	35685.6	35685.6	35685.6	35685.6	35685.6	35685.6	35685.6	35685.6		870.28	41835	42553.4	42553.4	42553.4	42553.4	42553.4	42553.4	42553.4	42553.4	42553.4	42553.4	42553.4	42553.4	42553.4		870.28	30598.5	31250.4	31250.4	31250.4	31250.4	31250.4	31250.4	31250.4	31250.4	31250.4	31250.4	31250.4	31250.4	31250.4
870.18	35698.6	35698.6	35698.6	35698.6	35698.6	35698.6	35698.6	35698.6	35698.6	35698.6	35698.6	35698.6	35698.6		870.18	42553.4	42553.4	42553.4	42553.4	42553.4	42553.4	42553.4	42553.4	42553.4	42553.4	42553.4	42553.4	42553.4	42553.4		870.18	31250.4	31250.4	31250.4	31250.4	31250.4	31250.4	31250.4	31250.4	31250.4	31250.4	31250.4	31250.4	31250.4	31250.4
870.08	35812.8	0	0	0	0	0	0	0	0	0	0	0	35812.8		870.08	42579.7	0	0	0	0	0	0	0	0	0	0	0	0	42579.7		870.08	31138.5	0	0	0	0	0	0	0	0	0	0	0	0	31138.5

## Sheet: Fig.2e
Au-CeO2			Au-CeO2-300			Au-CeO2-500
Wavenumber	Intensity		Wavenumber	Intensity		Wavenumber	Intensity
298.967	1136.51		298.967	2179.23		298.967	2674.15
300.758	1141.45		300.758	2168.31		300.758	2703.33
302.546	1166.02		302.546	2196.67		302.546	2671.58
304.337	1151.41		304.337	2186.58		304.337	2671.67
306.125	1147.7		306.125	2227.14		306.125	2722.75
307.915	1133.7		307.915	2201.3		307.915	2696.84
309.702	1155.02		309.702	2199.23		309.702	2707.64
311.491	1164.3		311.491	2230.65		311.491	2736.62
313.278	1157.57		313.278	2205.57		313.278	2723.49
315.066	1162.06		315.066	2205		315.066	2728.84
316.852	1168.52		316.852	2227.49		316.852	2728.92
318.638	1148.58		318.638	2231.93		318.638	2759.43
320.425	1161.34		320.425	2223.66		320.425	2773.53
322.21	1162.32		322.21	2243.32		322.21	2797.77
323.996	1151.47		323.996	2230.54		323.996	2776.65
325.781	1170.45		325.781	2252.18		325.781	2817
327.564	1181.58		327.564	2278.13		327.564	2833.22
329.35	1160.64		329.35	2273.79		329.35	2840.35
331.133	1173.79		331.133	2262.42		331.133	2860.3
332.918	1176.17		332.918	2283.46		332.918	2848.84
334.701	1180.37		334.701	2300.78		334.701	2881.96
336.483	1193.1		336.483	2313.46		336.483	2888.49
338.267	1168.06		338.267	2348.87		338.267	2892.93
340.048	1190.07		340.048	2341.08		340.048	2956.77
341.829	1211.95		341.829	2344.48		341.829	2945.27
343.612	1218.34		343.612	2379.77		343.612	2973.73
345.392	1226.25		345.392	2417.87		345.392	2976.98
347.172	1215.64		347.172	2373		347.172	2972.73
348.952	1252.6		348.952	2389.7		348.952	3032.11
350.734	1246.57		350.734	2407.8		350.734	3068.97
352.513	1241.2		352.513	2422.86		352.513	3068.8
354.291	1258.92		354.291	2465.81		354.291	3088.04
356.072	1250.07		356.072	2459.76		356.072	3129.11
357.85	1266.24		357.85	2466.84		357.85	3141.44
359.627	1263.87		359.627	2494.31		359.627	3160.12
361.405	1267.97		361.405	2485.65		361.405	3173.48
363.182	1285.37		363.182	2506.58		363.182	3162.27
364.96	1299.43		364.96	2519.93		364.96	3178.36
366.737	1309.23		366.737	2549.46		366.737	3194.16
368.513	1308.88		368.513	2551.52		368.513	3235.65
370.288	1323.84		370.288	2551.16		370.288	3219.8
372.064	1322.51		372.064	2577.52		372.064	3279.44
373.841	1327.44		373.841	2587.63		373.841	3288.89
375.615	1338.33		375.615	2596.28		375.615	3305.44
377.389	1343.96		377.389	2626.82		377.389	3306.25
379.163	1363.35		379.163	2631.65		379.163	3347.11
380.937	1385.08		380.937	2641.28		380.937	3372.07
382.71	1397.65		382.71	2654.49		382.71	3397.07
384.485	1401.03		384.485	2686.34		384.485	3413.39
386.258	1408.05		386.258	2698.22		386.258	3483.12
388.03	1413.1		388.03	2716.85		388.03	3526.45
389.802	1420.04		389.802	2757.83		389.802	3526.38
391.573	1439.41		391.573	2797.12		391.573	3590.63
393.344	1438.78		393.344	2810.92		393.344	3629.18
395.115	1444.11		395.115	2833.44		395.115	3660.6
396.886	1440.05		396.886	2883.21		396.886	3708.48
398.656	1468.01		398.656	2908.8		398.656	3773.92
400.426	1461.66		400.426	2948.88		400.426	3832.05
402.195	1509.39		402.195	2969.54		402.195	3925.94
403.964	1508.03		403.964	3022.32		403.964	4003.55
405.735	1540.56		405.735	3054.47		405.735	4054.3
407.504	1554.52		407.504	3126.95		407.504	4142.39
409.272	1583.63		409.272	3187.23		409.272	4258.36
411.039	1599.28		411.039	3225.76		411.039	4317.85
412.807	1625.07		412.807	3309.12		412.807	4487.77
414.574	1660.37		414.574	3371.78		414.574	4590.82
416.341	1688.24		416.341	3448.41		416.341	4719.07
418.107	1727.39		418.107	3539.39		418.107	4844.75
419.873	1755.76		419.873	3622.75		419.873	5021.6
421.637	1805.79		421.637	3735.64		421.637	5144.79
423.402	1863.38		423.402	3860.35		423.402	5333.46
425.167	1925.13		425.167	3934.56		425.167	5521.73
426.932	1982.74		426.932	4024.91		426.932	5707.46
428.696	2067.38		428.696	4172.78		428.696	5816.79
430.46	2129.53		430.46	4280.44		430.46	6016.59
432.224	2173.39		432.224	4408.94		432.224	6178
433.987	2292.1		433.987	4492.71		433.987	6328.99
435.75	2403.15		435.75	4595.44		435.75	6434.38
437.513	2538.63		437.513	4750.38		437.513	6525.82
439.275	2644.91		439.275	4792.94		439.275	6561.9
441.037	2771.13		441.037	4895.65		441.037	6587.93
442.797	2910.46		442.797	4926.41		442.797	6540.6
444.558	3049.3		444.558	4958.45		444.558	6531.51
446.319	3202.87		446.319	4965.83		446.319	6444.59
448.08	3314.26		448.08	4991.6		448.08	6256.28
449.84	3444.08		449.84	4905.76		449.84	6082.98
451.6	3564.52		451.6	4818.2		451.6	5906
453.358	3695.95		453.358	4715.1		453.358	5706.2
455.117	3800.39		455.117	4566.17		455.117	5478.67
456.876	3881.72		456.876	4379.34		456.876	5257.35
458.635	3807.46		458.635	4209.09		458.635	5067.64
460.393	3692.44		460.393	4002.6		460.393	4871.93
462.149	3427.34		462.149	3839.89		462.149	4683.95
463.907	3160.22		463.907	3663.83		463.907	4513.65
465.664	2864.37		465.664	3547.13		465.664	4339.69
467.421	2582.71		467.421	3413.44		467.421	4183.63
469.175	2349.9		469.175	3304.1		469.175	4102.87
470.932	2196.76		470.932	3173.86		470.932	3982.29
472.688	2044.52		472.688	3088.24		472.688	3852.06
474.443	1925.37		474.443	3011.34		474.443	3770.77
476.196	1830.34		476.196	2934.58		476.196	3644.57
477.951	1766.33		477.951	2874.41		477.951	3570.71
479.706	1708.41		479.706	2813.32		479.706	3495.68
481.458	1653.6		481.458	2773.21		481.458	3442.93
483.212	1606.15		483.212	2729.01		483.212	3399.13
484.965	1568.62		484.965	2655.21		484.965	3344.04
486.719	1539.65		486.719	2645.99		486.719	3283.65
488.47	1500.91		488.47	2623.9		488.47	3242.59
490.222	1474.33		490.222	2612.74		490.222	3231.57
491.972	1455.4		491.972	2577.23		491.972	3162.07
493.724	1439.56		493.724	2551.15		493.724	3146.88
495.476	1448.43		495.476	2529		495.476	3139.6
497.225	1398.37		497.225	2487.19		497.225	3098.63
498.976	1415.37		498.976	2492.02		498.976	3086.03
500.726	1377.46		500.726	2488		500.726	3060.75
502.475	1363.4		502.475	2459.23		502.475	3028.71
504.224	1357.27		504.224	2433.82		504.224	3013.33
505.972	1348.95		505.972	2427.49		505.972	2991.02
507.721	1326.95		507.721	2405.24		507.721	2948.56
509.468	1332.27		509.468	2429.42		509.468	2960.29
511.217	1312.85		511.217	2393.92		511.217	2959.92
512.965	1317.95		512.965	2381.75		512.965	2952.21
514.711	1303.1		514.711	2377.78		514.711	2896.76
516.458	1302.19		516.458	2380.61		516.458	2907.82
518.203	1309.21		518.203	2352.39		518.203	2888.53
519.95	1291.19		519.95	2335.38		519.95	2860.28
521.695	1280.24		521.695	2331.47		521.695	2860.33
523.441	1275.71		523.441	2314.21		523.441	2883.88
525.185	1263.57		525.185	2308.47		525.185	2843.55
526.93	1253.7		526.93	2297.67		526.93	2787.59
528.674	1275.34		528.674	2305.42		528.674	2791.17
530.418	1258.45		530.418	2267.38		530.418	2768.66
532.161	1254.1		532.161	2263.36		532.161	2806.38
533.903	1237.78		533.903	2260.8		533.903	2770.15
535.647	1246.16		535.647	2244.71		535.647	2815.17
537.389	1227.13		537.389	2219.41		537.389	2764.14
539.132	1220.82		539.132	2220.12		539.132	2755.03
540.873	1227.08		540.873	2241.19		540.873	2742.62
542.615	1217.43		542.615	2194.62		542.615	2708.93
544.355	1230.98		544.355	2210.14		544.355	2693.61
546.095	1225		546.095	2168.96		546.095	2712.34
547.837	1200.01		547.837	2177.41		547.837	2714.19
549.576	1180.49		549.576	2182.25		549.576	2666.75
551.315	1187.94		551.315	2144.12		551.315	2682.96
553.055	1198.07		553.055	2152.71		553.055	2664.69
554.794	1177.91		554.794	2136.35		554.794	2643.45
556.531	1178.32		556.531	2158.17		556.531	2677.02
558.271	1185.05		558.271	2126.95		558.271	2667.43
560.008	1173.43		560.008	2120.47		560.008	2648.03
561.745	1159.2		561.745	2128.08		561.745	2628.5
563.484	1150.39		563.484	2097.21		563.484	2614.45
565.22	1135.23		565.22	2086.86		565.22	2614.53
566.956	1126.91		566.956	2072.33		566.956	2604.95
568.693	1139.37		568.693	2076.75		568.693	2591.16
570.428	1140.13		570.428	2083.12		570.428	2611.1
572.163	1142.01		572.163	2065.64		572.163	2585.39
573.898	1129.3		573.898	2046.54		573.898	2568.4
575.634	1137.69		575.634	2053.69		575.634	2602.4
577.368	1122.33		577.368	2036.07		577.368	2558.09
579.102	1114.38		579.102	2024.58		579.102	2547.98
580.835	1117.57		580.835	2030.63		580.835	2540.27
582.57	1105.21		582.57	2002.73		582.57	2558.35
584.302	1110.64		584.302	2006.41		584.302	2545.28
586.035	1097.79		586.035	2008.29		586.035	2522.95
587.766	1102.46		587.766	1997.98		587.766	2533.23
589.498	1098.04		589.498	1986.89		589.498	2514.44
591.231	1093		591.231	1982.04		591.231	2497.5
592.962	1105.97		592.962	1995.74		592.962	2511.32
594.693	1079.54		594.693	1963.6		594.693	2497.36
596.423	1075.85		596.423	1937.9		596.423	2508.5
598.153	1069.74		598.153	1945.16		598.153	2472.99
599.883	1084.26		599.883	1943.45		599.883	2464.65
601.612	1068.69		601.612	1934.21		601.612	2492.07
603.343	1064.1		603.343	1930.27		603.343	2464.98
605.072	1046.65		605.072	1943.77		605.072	2428.96
606.8	1057.3		606.8	1911.31		606.8	2447.37
608.528	1063.67		608.528	1909.56		608.528	2422.19
610.255	1048.02		610.255	1890.83		610.255	2414.37
611.983	1029.05		611.983	1881.74		611.983	2422.81
613.71	1036.16		613.71	1882.3		613.71	2438.47
615.436	1033.55		615.436	1882.1		615.436	2378.33
617.163	1015.05		617.163	1869.72		617.163	2405.27
618.889	1013.02		618.889	1847.91		618.889	2395.22
620.614	1009.68		620.614	1844.54		620.614	2373.8
622.34	1008.94		622.34	1837.89		622.34	2401.71
624.065	1012		624.065	1827.22		624.065	2400.63
625.789	1008.95		625.789	1816.34		625.789	2389.72
627.514	995.94		627.514	1822.4		627.514	2369.38
629.238	997.902		629.238	1796.13		629.238	2349.03
630.962	995.83		630.962	1806.39		630.962	2344.6
632.685	999.856		632.685	1797.88		632.685	2339.09
634.408	973.648		634.408	1793.78		634.408	2368.04
636.131	970.457		636.131	1801.04		636.131	2348.62
637.853	990.508		637.853	1759.76		637.853	2328.65
639.575	974.162		639.575	1783.36		639.575	2316.41
641.297	983.103		641.297	1765.95		641.297	2311.91
643.018	963.03		643.018	1760.78		643.018	2312.55
644.739	963.876		644.739	1738.79		644.739	2296.88
646.46	962.951		646.46	1720.22		646.46	2268.3
648.181	952.48		648.181	1729.7		648.181	2286.63
649.901	944.601		649.901	1746.53		649.901	2258.35
651.619	960.192		651.619	1719.47		651.619	2261.48
653.338	942.106		653.338	1722.62		653.338	2251.56
655.057	942.331		655.057	1701.14		655.057	2273.37
656.776	942.375		656.776	1704.41		656.776	2244.41
658.494	935.232		658.494	1711.77		658.494	2248.78
660.213	916.601		660.213	1700.07		660.213	2240.38
661.93	942.207		661.93	1663.73		661.93	2232.7
663.646	929.277		663.646	1681.68		663.646	2212.3
665.363	927.39		665.363	1661.34		665.363	2251.11
667.08	945.474		667.08	1663.53		667.08	2219.11
668.797	919.669		668.797	1648.46		668.797	2226.41
670.513	923.023		670.513	1661.27		670.513	2212.02
672.227	932.646		672.227	1653.6		672.227	2237
673.942	920.097		673.942	1669.98		673.942	2190.32
675.657	927.581		675.657	1658.18		675.657	2188.67
677.372	907.977		677.372	1651.67		677.372	2183.73
679.087	920.573		679.087	1640.13		679.087	2189.59
680.799	898.128		680.799	1626.71		680.799	2201.67
682.513	908.686		682.513	1641.67		682.513	2203.39
684.227	908.575		684.227	1628.73		684.227	2212.38
685.938	919.229		685.938	1610.99		685.938	2226.17
687.651	915.527		687.651	1608.84		687.651	2176.13
689.364	903.82		689.364	1632.27		689.364	2210.38
691.076	899.391		691.076	1614.95		691.076	2197.59
692.786	933.437		692.786	1596.48		692.786	2186.26
694.497	924.534		694.497	1623.06		694.497	2174.19
696.209	906.636		696.209	1615.09		696.209	2192.51
697.918	916.617		697.918	1605.77		697.918	2201.1
699.629	910.949		699.629	1592.15		699.629	2191.64
701.339	892.609		701.339	1592.21		701.339	2161.75

## Sheet: Fig.2f
Size	Percentage
1.05	2.8169
1.55	5.6338
2.05	16.9014
2.55	18.3099
3.05	18.3099
3.55	14.0845
4.05	5.6338
4.55	8.4507
5.05	7.04225
5.55	2.8169

## Sheet: Fig.2g
Size	Percentage
1.5	4.56853
2.1	22.335
2.7	29.4416
3.3	21.3198
3.9	10.1523
4.5	6.09137
5.1	3.5533
5.7	1.52284
6.3	0.50761
6.9	0
7.5	0.50761

## Sheet: Fig.2h
Size	Percentage
3.4	3.8835
4.2	9.70874
5	12.6214
5.8	16.5049
6.6	19.4175
7.4	13.5922
8.2	9.70874
9	4.85437
9.8	2.91262
10.6	3.8835
11.4	0.97087
12.2	1.94175
