# Supplementary material for: Selective oxidation of methane to C2+ products over Au-CeO2 by photon-phonon co-driven catalysis
Source: Nat Commun. 2024 Aug 30;15:7535. doi: 10.1038/s41467-024-51690-2 (PMC11364766; doi:10.1038/s41467-024-51690-2)
Supplement: Supplementary file 3 — Source Data [file 41467_2024_51690_MOESM3_ESM.zip › Source Data/Fig.3.xlsx]

## Sheet: Fig.3a
Wavelength (nm)	Ar	Air	Methane
800	0.33177	0.03922	0.2165
799	0.27038	-0.00549	0.24128
798	0.25168	-0.02156	0.28846
797	0.26097	0.06737	0.18842
796	0.19778	-0.02493	0.15983
795	0.22337	0.06442	0.22681
794	0.30435	0.16107	0.26785
793	0.27744	-0.01886	0.30619
792	0.2949	0.02879	0.20148
791	0.30798	0.10415	0.1666
790	0.24317	0.08026	0.23135
789	0.3072	0.09259	0.23208
788	0.12979	-0.05161	0.14873
787	0.37779	0.05102	0.16485
786	0.20135	0.10498	0.21179
785	0.21048	0.11875	0.24863
784	0.12267	0.05877	0.19903
783	0.28217	0.02675	0.21346
782	0.28774	0.05841	0.2087
781	0.29667	0.04879	0.31409
780	0.283	0.10677	0.25661
779	0.39574	0.01389	0.23033
778	0.33628	0.13431	0.20492
777	0.20072	0.13	0.2084
776	0.2817	0.000444917	0.24675
775	0.33656	0.03634	0.25874
774	0.25438	0.13822	0.1933
773	0.26547	0.07464	0.21654
772	0.26761	0.02349	0.33533
771	0.30862	0.061	0.2494
770	0.25951	0.10286	0.31409
769	0.19992	0.08052	0.20577
768	0.30351	0.05733	0.21397
767	0.33902	0.06068	0.24679
766	0.23305	0.10492	0.29366
765	0.29044	0.05724	0.23414
764	0.26444	0.04804	0.29032
763	0.38079	0.07704	0.22691
762	0.25561	0.07755	0.32923
761	0.30599	0.05393	0.25418
760	0.26462	0.09384	0.24111
759	0.2375	0.07437	0.21837
758	0.18231	0.04726	0.25629
757	0.18469	0.03952	0.18912
756	0.2712	0.10953	0.29733
755	0.27586	0.08051	0.34594
754	0.27077	0.04293	0.28931
753	0.28787	0.03884	0.27155
752	0.30017	0.07265	0.23862
751	0.35115	0.06829	0.31107
750	0.23662	0.03629	0.24172
749	0.29975	0.05239	0.27302
748	0.27417	0.08021	0.38062
747	0.3141	0.05776	0.28554
746	0.29172	0.04644	0.28497
745	0.30339	0.07246	0.25513
744	0.28384	0.03334	0.28943
743	0.31214	0.05752	0.2687
742	0.29119	0.03926	0.29279
741	0.35079	0.04176	0.3578
740	0.26472	0.01146	0.30669
739	0.3113	0.07587	0.27458
738	0.33595	0.07199	0.32877
737	0.29673	0.05588	0.32548
736	0.26812	0.04834	0.31068
735	0.29744	0.04642	0.25758
734	0.29177	0.04588	0.35745
733	0.27412	0.07731	0.3012
732	0.34799	0.05224	0.35572
731	0.24536	0.04388	0.29048
730	0.22996	0.08527	0.3305
729	0.32748	0.0681	0.3855
728	0.21876	0.07944	0.35181
727	0.26815	0.03199	0.39033
726	0.26031	0.04943	0.34245
725	0.29158	0.0723	0.31456
724	0.39218	0.12585	0.38275
723	0.31598	0.04353	0.32609
722	0.29208	0.00783	0.38029
721	0.28979	0.05494	0.33736
720	0.31106	0.07402	0.40046
719	0.32258	0.0367	0.37299
718	0.33054	0.06326	0.37668
717	0.30329	0.02618	0.38695
716	0.32044	0.02108	0.3381
715	0.31503	0.04202	0.37148
714	0.33674	0.08554	0.36127
713	0.32465	0.07804	0.39011
712	0.35094	0.07295	0.38684
711	0.2866	0.02803	0.38433
710	0.31479	0.06505	0.3454
709	0.32627	0.06146	0.39163
708	0.32706	0.08041	0.43995
707	0.31878	0.09686	0.40988
706	0.33579	0.09328	0.41266
705	0.32942	0.04838	0.40186
704	0.35974	0.0494	0.38641
703	0.3179	0.04408	0.41744
702	0.34374	0.04632	0.40641
701	0.36223	0.05951	0.39833
700	0.34198	0.05662	0.42736
699	0.32739	0.03076	0.39654
698	0.33678	0.0654	0.46792
697	0.35803	0.01527	0.44752
696	0.30523	0.04127	0.4794
695	0.33127	0.07074	0.44005
694	0.394	0.04563	0.44921
693	0.32504	0.02295	0.41687
692	0.40504	0.03118	0.45716
691	0.40214	0.02892	0.44049
690	0.33354	0.04406	0.45555
689	0.36131	0.06149	0.43778
688	0.38171	0.0735	0.44048
687	0.38126	0.0633	0.45884
686	0.4438	0.06626	0.42834
685	0.39056	0.05838	0.41646
684	0.3863	0.03301	0.4833
683	0.37807	0.0814	0.45318
682	0.3629	0.06647	0.48042
681	0.35457	0.03442	0.48101
680	0.35331	0.0506	0.49669
679	0.36085	0.07906	0.45589
678	0.36516	0.06129	0.45248
677	0.38497	0.05871	0.45608
676	0.38587	0.04571	0.47774
675	0.39884	0.06758	0.48171
674	0.39473	0.11937	0.49235
673	0.4019	0.06302	0.47546
672	0.39103	0.04459	0.49264
671	0.35503	0.05041	0.4906
670	0.37033	0.03994	0.47485
669	0.39861	0.03947	0.47976
668	0.3927	0.10111	0.49714
667	0.39915	0.07043	0.45968
666	0.39158	0.04909	0.51186
665	0.42128	0.0729	0.51932
664	0.39957	0.06433	0.53272
663	0.41199	0.04106	0.53581
662	0.38455	0.03461	0.52183
661	0.40396	0.04469	0.51989
660	0.37731	0.0352	0.49301
659	0.39534	0.04358	0.51658
658	0.48257	0.0432	0.53277
657	0.46874	0.05145	0.52419
656	0.41074	0.04057	0.55802
655	0.42856	0.03298	0.53981
654	0.39901	0.03628	0.56494
653	0.40663	0.03273	0.54056
652	0.39448	0.03754	0.53947
651	0.42305	0.02735	0.53761
650	0.43474	0.05067	0.55981
649	0.44308	0.04438	0.53799
648	0.44758	0.03695	0.55209
647	0.42374	0.03725	0.54847
646	0.42004	0.03056	0.57879
645	0.42754	0.02542	0.58176
644	0.43442	0.03734	0.57865
643	0.4237	0.03035	0.57938
642	0.41946	0.02123	0.56896
641	0.44848	0.03985	0.57453
640	0.44222	0.06309	0.59989
639	0.45745	0.04873	0.58774
638	0.45439	0.03915	0.59185
637	0.4625	0.02784	0.58991
636	0.46737	0.01777	0.58951
635	0.4279	0.02446	0.61152
634	0.45127	0.03382	0.61016
633	0.44637	0.03782	0.60677
632	0.45388	0.01667	0.62183
631	0.45038	0.04293	0.63042
630	0.45955	0.0228	0.64145
629	0.48305	0.02953	0.60011
628	0.45452	0.0303	0.63117
627	0.45608	0.00644	0.65195
626	0.45404	0.03029	0.65891
625	0.4742	0.01515	0.63069
624	0.46325	0.00565	0.63996
623	0.46405	0.02993	0.6341
622	0.45377	0.00559	0.64577
621	0.48861	0.04272	0.64718
620	0.47966	0.02293	0.65387
619	0.46366	0.00657	0.64905
618	0.47463	0.01477	0.67498
617	0.46656	0.01554	0.70943
616	0.48242	0.01996	0.67927
615	0.4708	0.00903	0.67509
614	0.49258	-0.00195	0.69603
613	0.49499	0.01357	0.70216
612	0.49454	0.01753	0.70163
611	0.50693	0.00829	0.71058
610	0.50584	0.01637	0.70748
609	0.51564	0.01677	0.73291
608	0.48325	0.0165	0.73147
607	0.48285	0.00485	0.70572
606	0.48938	-0.00132	0.72645
605	0.49628	0.00166	0.73561
604	0.49702	-0.0181	0.72562
603	0.52108	0.01138	0.73408
602	0.51804	0.0105	0.72785
601	0.51409	0.00616	0.73873
600	0.52953	0.02397	0.76451
599	0.50021	0.01582	0.75634
598	0.50359	-0.01284	0.75949
597	0.52582	-0.00611	0.75727
596	0.48491	-0.00927	0.68641
595	0.50873	-0.00374	0.73293
594	0.51741	0.00909	0.7621
593	0.50858	-0.000399888	0.77111
592	0.54189	0.00539	0.80367
591	0.53934	-0.01212	0.78858
590	0.51394	-0.00619	0.78518
589	0.53106	-0.01285	0.77085
588	0.52126	-0.02523	0.77515
587	0.52939	-0.01033	0.79813
586	0.52249	-0.0093	0.78908
585	0.52485	-0.02223	0.80182
584	0.54171	-0.01052	0.81742
583	0.54438	-0.01472	0.8245
582	0.53788	-0.01779	0.82333
581	0.54059	-0.01999	0.84763
580	0.5338	-0.05129	0.80635
579	0.54347	-0.02554	0.81802
578	0.52469	-0.02474	0.83284
577	0.53253	-0.0018	0.83161
576	0.53329	-0.01269	0.85486
575	0.54109	-0.03216	0.8446
574	0.5583	-0.02163	0.8756
573	0.5634	-0.02362	0.87684
572	0.551	-0.0268	0.88542
571	0.55833	-0.04119	0.87336
570	0.55195	-0.01893	0.87115
569	0.56764	-0.0462	0.9076
568	0.56806	-0.0455	0.88109
567	0.56151	-0.000578153	0.88628
566	0.56968	-0.01817	0.87942
565	0.57186	-0.01714	0.88237
564	0.55889	-0.02795	0.91964
563	0.55147	-0.02657	0.92606
562	0.57783	-0.02364	0.93674
561	0.58304	-0.0213	0.9338
560	0.5754	-0.02104	0.95293
559	0.5671	0.00597	0.92975
558	0.55456	-0.02156	0.92913
557	0.5716	-0.01842	0.92125
556	0.57583	-0.01851	0.92151
555	0.56058	-0.01815	0.92522
554	0.56571	-0.01912	0.95077
553	0.57844	-0.00894	0.95728
552	0.58166	-0.0244	0.96911
551	0.59197	-0.02737	0.96702
550	0.60108	-0.04179	0.95806
549	0.60243	-0.00679	0.93124
548	0.59634	-0.00748	0.9563
547	0.60291	-0.02145	0.94615
546	0.57849	-0.02429	0.93766
545	0.57189	-0.02868	0.96517
544	0.60119	-0.01947	0.95722
543	0.58799	-0.01082	1.01167
542	0.58167	-0.01817	0.98003
541	0.57568	-0.00259	0.98126
540	0.59474	-0.02462	0.96074
539	0.62841	-0.00144	0.97014
538	0.59609	-0.02098	0.95752
537	0.58552	-0.01264	0.98502
536	0.56494	0.00554	0.96318
535	0.56786	-0.00665	0.97286
534	0.57778	0.000572834	0.98965
533	0.57194	0.02676	0.95631
532	0.59075	0.00162	0.98346
531	0.57981	0.00663	0.95293
530	0.597	0.01558	0.95176
529	0.58052	-0.00295	0.96804
528	0.55271	-3.99237e-05	0.98155
527	0.57119	0.01245	0.98365
526	0.55697	0.0255	0.98273
525	0.57027	0.03209	0.99404
524	0.56028	0.04235	0.96381
523	0.58722	0.01701	0.97389
522	0.60205	0.03813	0.96539
521	0.57999	0.03957	0.96636
520	0.58194	0.04556	0.96221
519	0.54545	0.05409	0.96599
518	0.62854	0.06656	0.97195
517	0.58805	0.07265	0.98062
516	0.54831	0.06274	0.97239
515	0.54921	0.08153	0.95778
514	0.57985	0.05412	0.96574
513	0.57231	0.06455	0.97246
512	0.57173	0.08175	0.94612
511	0.5372	0.05954	0.94449
510	0.55291	0.06931	0.92662
509	0.54224	0.09557	0.9317
508	0.55464	0.0904	0.93081
507	0.551	0.10946	0.95806
506	0.55483	0.1088	0.93697
505	0.54128	0.12962	0.92733
504	0.54004	0.09159	0.85869
503	0.55515	0.12342	0.89965
502	0.55488	0.11715	0.90417
501	0.56658	0.12865	0.90319
500	0.52786	0.17287	0.88935
499	0.51721	0.15743	0.91453
498	0.50883	0.17455	0.90257
497	0.5321	0.16264	0.88248
496	0.54271	0.17595	0.87162
495	0.53729	0.1972	0.84483
494	0.5359	0.19286	0.84195
493	0.53827	0.20372	0.8445
492	0.53003	0.21566	0.83713
491	0.52184	0.24376	0.83302
490	0.52391	0.23671	0.82019
489	0.50435	0.25137	0.80072
488	0.47781	0.26455	0.81817
487	0.49684	0.26016	0.80678
486	0.51064	0.29557	0.79448
485	0.53945	0.32823	0.78573
484	0.50397	0.32754	0.79792
483	0.55087	0.34948	0.76524
482	0.50816	0.37224	0.79728
481	0.46718	0.36404	0.79177
480	0.4803	0.3991	0.81437
479	0.4681	0.42434	0.77771
478	0.4909	0.47117	0.79851
477	0.49146	0.48895	0.80627
476	0.48225	0.55566	0.83336
475	0.49534	0.60828	0.86982
474	0.44967	0.62954	0.90862
473	0.47993	0.68469	0.92186
472	0.44516	0.75318	0.98037
471	0.45817	0.8225	1.03118
470	0.4752	0.85496	1.07083
469	0.49569	0.96845	1.18982
468	0.45879	0.99535	1.19232
467	0.39045	1.13317	1.32363
466	0.42664	1.21458	1.44889
465	0.59041	1.34222	1.53354
464	0.54311	1.46314	1.56919
463	0.464	1.56324	1.70712
462	0.44419	1.71246	1.81308
461	0.75848	1.49826	1.86539
460	0.56461	1.90804	2.22888
459	-1.29283	2.2646	1.77549
458	0.11932	4.41321	1.16836
457	-2.06662	3.63242	1.32433
456	12.7797	2.13129	2.07273
455	8.08929	-0.12037	4.17391
454	1.73251	-2.46643	2.75712
453	6.42399	-7.64219	0.78471
452	3.55672	-1.63175	13.1559
451	0.93969	3.50074	9.63202
450	-16.0938	7.04823	2.57452
449	0.84928	-0.31893	5.06096
448	-0.59488	9.72859	1.62607
447	28.5042	2.02968	1.41213
446	23.4803	-2.08185	6.40867
445	1.67716	-0.81204	-3.86598
444	17.9549	2.19039	3.40728
443	-8.15453	1.32624	2.70454
442	-2.66386	7.20736	8.80813
441	-4.22117	18.4207	-1.62009
440	-9.02543	4.84559	6.56372
439	-16.2157	12.8113	-1.26843
438	2.3895	-1.42047	8.71319
437	13.4021	-3.64274	0.27076
436	15.2624	-11.37	-5.45102
435	24.5342	3.58816	-3.93764
434	7.03626	-2.39099	8.97422
433	-15.7301	3.26822	8.96675
432	-8.6917	9.04462	7.51463
431	13.919	-0.98316	8.90014
430	15.4714	4.80824	-3.08992
429	33.1159	0.90823	0.27456
428	24.5292	7.07985	6.78899
427	0.28482	7.4292	4.95209
426	9.73023	-5.01073	1.8222
425	-13.9994	-3.57729	8.48317
424	-15.8022	12.3974	17.2655
423	-11.2399	7.05954	15.9489
422	1.88674	8.00929	0.6482
421	6.5739	-2.41811	2.46832
420	20.6693	8.2213	0.32053
419	7.06536	9.40805	1.0655
418	5.4289	5.08463	-5.23428
417	22.8834	11.3911	1.01244
416	24.2384	-4.13992	-0.03281
415	13.9821	-5.43275	12.7064
414	42.5873	7.77908	11.2762
413	5.12063	-5.83481	5.34824
412	-57.0169	0.16915	0.95355
411	46.6583	-7.19453	7.26251
410	-15.7417	-12.7179	1.95863
409	60.2395	9.87294	-1.79332
408	-39.5306	6.31841	13.1064
407	40.9304	11.4129	-8.62967
406	8.55881	20.0279	7.82374
405	-10.2015	-9.43901	-7.65892
404	-12.7736	0.95231	11.6309
403	-53.5742	-4.84937	14.5695
402	-11.2166	16.7872	4.37097
401	-43.115	17.8259	3.81868
400	41.6428	12.0139	13.205

## Sheet: Fig.3b
	CeO2-Ar	Au-CeO2-300-Ar	Au-CeO2-300-CH4
Wavelength (nm)
800	0.33177	0.69688	0.98294
799	0.27038	0.74944	0.76872
798	0.25168	0.8763	0.89277
797	0.26097	0.90505	0.70917
796	0.19778	0.5988	0.94031
795	0.22337	0.85529	1.14385
794	0.30435	0.64122	0.8958
793	0.27744	0.80116	0.9722
792	0.2949	0.78485	0.75657
791	0.30798	0.68883	0.90403
790	0.24317	0.84666	1.16794
789	0.3072	0.72511	0.9725
788	0.12979	0.81918	0.91504
787	0.37779	0.69564	0.7944
786	0.20135	0.78026	0.86681
785	0.21048	0.8549	0.98564
784	0.12267	0.84399	1.18477
783	0.28217	0.9064	0.99989
782	0.28774	0.75881	1.14258
781	0.29667	0.96082	1.32205
780	0.283	0.87085	1.31088
779	0.39574	0.81055	1.13882
778	0.33628	0.8056	0.93236
777	0.20072	0.88744	1.22631
776	0.2817	0.76666	1.15789
775	0.33656	0.84604	1.10097
774	0.25438	0.96509	0.9324
773	0.26547	0.89714	1.15301
772	0.26761	0.94114	1.09507
771	0.30862	0.81775	1.14051
770	0.25951	0.76344	1.13117
769	0.19992	0.86042	1.02087
768	0.30351	0.84435	1.12563
767	0.33902	0.75244	1.19148
766	0.23305	0.91698	1.22509
765	0.29044	0.90418	1.14284
764	0.26444	0.97694	1.1327
763	0.38079	0.84405	1.38485
762	0.25561	0.91594	1.29546
761	0.30599	0.87433	1.17011
760	0.26462	0.83455	1.25338
759	0.2375	0.95869	1.19073
758	0.18231	0.90797	1.17333
757	0.18469	0.99607	1.31101
756	0.2712	0.97189	1.29208
755	0.27586	0.87416	1.37235
754	0.27077	0.88331	1.29179
753	0.28787	0.83199	1.1493
752	0.30017	0.94822	1.22466
751	0.35115	0.81249	1.06171
750	0.23662	0.94465	1.23607
749	0.29975	0.89984	1.16919
748	0.27417	0.8996	1.20061
747	0.3141	0.92201	1.15346
746	0.29172	0.91913	1.23748
745	0.30339	0.8552	1.07478
744	0.28384	0.99048	1.26674
743	0.31214	1.00803	1.3055
742	0.29119	0.96744	1.18145
741	0.35079	0.92578	1.21027
740	0.26472	0.92059	1.20872
739	0.3113	0.93603	1.20656
738	0.33595	0.94354	1.26909
737	0.29673	1.00923	1.39327
736	0.26812	0.95798	1.32613
735	0.29744	1.03445	1.21317
734	0.29177	0.92841	1.20633
733	0.27412	0.93355	1.274
732	0.34799	0.93983	1.37832
731	0.24536	1.00338	1.30777
730	0.22996	0.94142	1.19298
729	0.32748	0.98311	1.34999
728	0.21876	0.97984	1.34148
727	0.26815	1.02781	1.25498
726	0.26031	0.98142	1.3772
725	0.29158	0.96701	1.3014
724	0.39218	0.962	1.28246
723	0.31598	1.00628	1.37147
722	0.29208	0.98735	1.31772
721	0.28979	0.99686	1.41264
720	0.31106	0.9974	1.28936
719	0.32258	1.00079	1.43065
718	0.33054	0.99551	1.32579
717	0.30329	0.98564	1.28798
716	0.32044	0.99525	1.33028
715	0.31503	0.98531	1.35262
714	0.33674	0.97821	1.31888
713	0.32465	1.06967	1.39612
712	0.35094	1.03758	1.44326
711	0.2866	1.01119	1.26983
710	0.31479	1.0363	1.44907
709	0.32627	1.04221	1.31643
708	0.32706	0.96892	1.37349
707	0.31878	1.04517	1.46654
706	0.33579	0.98146	1.3918
705	0.32942	1.08124	1.34344
704	0.35974	1.06441	1.3497
703	0.3179	1.02349	1.41095
702	0.34374	1.0305	1.32451
701	0.36223	0.98908	1.39684
700	0.34198	1.00699	1.4154
699	0.32739	0.94741	1.3251
698	0.33678	1.04468	1.32593
697	0.35803	1.01924	1.33433
696	0.30523	1.0275	1.30891
695	0.33127	1.02202	1.30399
694	0.394	1.02052	1.36087
693	0.32504	1.02302	1.34906
692	0.40504	1.01735	1.41466
691	0.40214	1.01764	1.40292
690	0.33354	1.01894	1.35831
689	0.36131	1.0254	1.36309
688	0.38171	1.05129	1.39453
687	0.38126	1.01931	1.37625
686	0.4438	1.03025	1.37436
685	0.39056	1.04774	1.38521
684	0.3863	1.00476	1.34746
683	0.37807	1.00659	1.34106
682	0.3629	1.06972	1.42049
681	0.35457	1.02907	1.35641
680	0.35331	1.05252	1.36417
679	0.36085	0.98954	1.29157
678	0.36516	1.02166	1.33667
677	0.38497	1.05039	1.35212
676	0.38587	1.00431	1.30407
675	0.39884	1.05092	1.34946
674	0.39473	1.04177	1.33079
673	0.4019	1.06179	1.3014
672	0.39103	1.03799	1.33695
671	0.35503	1.002	1.32131
670	0.37033	1.0186	1.2792
669	0.39861	1.0082	1.33914
668	0.3927	1.00539	1.34773
667	0.39915	1.00249	1.30967
666	0.39158	1.03845	1.30008
665	0.42128	1.00653	1.32514
664	0.39957	1.00024	1.27319
663	0.41199	0.98955	1.28639
662	0.38455	0.99445	1.29172
661	0.40396	1.03606	1.29643
660	0.37731	1.01726	1.34521
659	0.39534	1.01113	1.29844
658	0.48257	1.0018	1.21746
657	0.46874	0.96483	1.25296
656	0.41074	0.96697	1.24144
655	0.42856	0.9647	1.24383
654	0.39901	0.93881	1.17663
653	0.40663	0.97385	1.28091
652	0.39448	0.97221	1.24275
651	0.42305	0.98797	1.22995
650	0.43474	0.94876	1.22246
649	0.44308	0.91537	1.20671
648	0.44758	0.92323	1.21788
647	0.42374	0.92971	1.22473
646	0.42004	0.92493	1.2036
645	0.42754	0.92748	1.21721
644	0.43442	0.93835	1.17538
643	0.4237	0.94243	1.20126
642	0.41946	0.92581	1.17269
641	0.44848	0.9049	1.17259
640	0.44222	0.90074	1.12952
639	0.45745	0.89594	1.19759
638	0.45439	0.90443	1.19331
637	0.4625	0.90537	1.13443
636	0.46737	0.87838	1.15562
635	0.4279	0.9092	1.15634
634	0.45127	0.84421	1.09367
633	0.44637	0.89422	1.08066
632	0.45388	0.86293	1.13523
631	0.45038	0.84064	1.10745
630	0.45955	0.83182	1.12473
629	0.48305	0.86026	1.05945
628	0.45452	0.85307	1.10295
627	0.45608	0.85787	1.05205
626	0.45404	0.82587	1.04092
625	0.4742	0.79744	1.05683
624	0.46325	0.81161	1.0454
623	0.46405	0.77737	1.01113
622	0.45377	0.81967	1.07881
621	0.48861	0.83564	1.03269
620	0.47966	0.7832	0.96706
619	0.46366	0.7814	1.02441
618	0.47463	0.78957	0.96815
617	0.46656	0.7595	0.98459
616	0.48242	0.77072	0.99317
615	0.4708	0.72308	0.99275
614	0.49258	0.75574	0.96801
613	0.49499	0.74686	0.96278
612	0.49454	0.75991	0.92053
611	0.50693	0.73233	0.91774
610	0.50584	0.69655	0.87244
609	0.51564	0.72294	0.89347
608	0.48325	0.68739	0.93647
607	0.48285	0.68881	0.90823
606	0.48938	0.71216	0.92187
605	0.49628	0.71232	0.83548
604	0.49702	0.68957	0.88861
603	0.52108	0.67572	0.86004
602	0.51804	0.66137	0.82994
601	0.51409	0.67899	0.87826
600	0.52953	0.6616	0.86597
599	0.50021	0.67117	0.89026
598	0.50359	0.68848	0.87356
597	0.52582	0.68661	0.83956
596	0.48491	0.66336	0.81216
595	0.50873	0.73003	0.86281
594	0.51741	0.70928	0.89318
593	0.50858	0.65183	0.8251
592	0.54189	0.65137	0.82199
591	0.53934	0.66054	0.86999
590	0.51394	0.67754	0.86209
589	0.53106	0.67711	0.83001
588	0.52126	0.67877	0.82026
587	0.52939	0.65707	0.83337
586	0.52249	0.65689	0.80763
585	0.52485	0.66292	0.80679
584	0.54171	0.65306	0.8473
583	0.54438	0.68155	0.81594
582	0.53788	0.66947	0.86861
581	0.54059	0.67539	0.86207
580	0.5338	0.69332	0.88254
579	0.54347	0.67941	0.87223
578	0.52469	0.69465	0.94356
577	0.53253	0.70271	0.93231
576	0.53329	0.74583	1.0007
575	0.54109	0.75123	0.97491
574	0.5583	0.75585	0.94568
573	0.5634	0.72134	0.96452
572	0.551	0.74959	0.95763
571	0.55833	0.77197	1.01515
570	0.55195	0.74709	0.98096
569	0.56764	0.75029	1.02589
568	0.56806	0.8054	1.06561
567	0.56151	0.83132	1.07058
566	0.56968	0.83738	1.04498
565	0.57186	0.85947	1.0769
564	0.55889	0.84642	1.06794
563	0.55147	0.84265	1.0928
562	0.57783	0.89378	1.19197
561	0.58304	0.88551	1.15934
560	0.5754	0.90454	1.16942
559	0.5671	0.90329	1.21698
558	0.55456	0.96491	1.23178
557	0.5716	0.93955	1.20608
556	0.57583	1.01457	1.28044
555	0.56058	1.02528	1.32104
554	0.56571	0.98913	1.29448
553	0.57844	1.03238	1.37798
552	0.58166	1.02011	1.36816
551	0.59197	1.07232	1.39762
550	0.60108	1.09789	1.43765
549	0.60243	1.05703	1.40521
548	0.59634	1.10065	1.4338
547	0.60291	1.15043	1.50686
546	0.57849	1.14441	1.59078
545	0.57189	1.19181	1.51686
544	0.60119	1.1827	1.53617
543	0.58799	1.22321	1.55444
542	0.58167	1.22799	1.62932
541	0.57568	1.21531	1.51923
540	0.59474	1.26886	1.63159
539	0.62841	1.3837	1.78677
538	0.59609	1.30036	1.73552
537	0.58552	1.36451	1.78632
536	0.56494	1.33274	1.78766
535	0.56786	1.3381	1.74155
534	0.57778	1.34437	1.74523
533	0.57194	1.35157	1.76355
532	0.59075	1.37936	1.81564
531	0.57981	1.39673	1.8407
530	0.597	1.40858	1.90118
529	0.58052	1.45947	1.89808
528	0.55271	1.49953	1.94689
527	0.57119	1.46118	1.90143
526	0.55697	1.50373	2.01974
525	0.57027	1.50312	1.95455
524	0.56028	1.50854	1.95784
523	0.58722	1.49959	1.95065
522	0.60205	1.56899	2.03609
521	0.57999	1.5499	2.05768
520	0.58194	1.5737	2.07405
519	0.54545	1.59381	2.14256
518	0.62854	1.59688	2.17703
517	0.58805	1.58967	2.09101
516	0.54831	1.63151	2.14817
515	0.54921	1.6319	2.12845
514	0.57985	1.62391	2.14354
513	0.57231	1.6216	2.09767
512	0.57173	1.60182	2.14384
511	0.5372	1.63901	2.10631
510	0.55291	1.64279	2.15575
509	0.54224	1.66255	2.17064
508	0.55464	1.6729	2.1834
507	0.551	1.64103	2.13151
506	0.55483	1.6721	2.21027
505	0.54128	1.65831	2.22833
504	0.54004	1.66647	2.20125
503	0.55515	1.6502	2.15335
502	0.55488	1.65604	2.15515
501	0.56658	1.70588	2.19006
500	0.52786	1.67345	2.14985
499	0.51721	1.68281	2.14049
498	0.50883	1.64771	2.14882
497	0.5321	1.67475	2.17445
496	0.54271	1.64013	2.14697
495	0.53729	1.6689	2.11167
494	0.5359	1.65322	2.10692
493	0.53827	1.67105	2.12819
492	0.53003	1.65706	2.2369
491	0.52184	1.65093	2.22109
490	0.52391	1.64317	2.16714
489	0.50435	1.61	2.13056
488	0.47781	1.60519	2.07398
487	0.49684	1.57522	2.08363
486	0.51064	1.63186	2.11205
485	0.53945	1.59755	2.1109
484	0.50397	1.6025	2.12164
483	0.55087	1.57578	2.04728
482	0.50816	1.58419	2.12681
481	0.46718	1.51103	2.03328
480	0.4803	1.51659	2.0741
479	0.4681	1.50628	1.92074
478	0.4909	1.50099	1.93347
477	0.49146	1.48502	1.94683
476	0.48225	1.42213	1.87831
475	0.49534	1.51138	1.94289
474	0.44967	1.42971	1.91888
473	0.47993	1.37373	1.87954
472	0.44516	1.357	1.7677
471	0.45817	1.3514	1.78669
470	0.4752	1.39598	1.62536
469	0.49569	1.40132	1.76435
468	0.45879	1.38644	1.87446
467	0.39045	1.29355	1.68182
466	0.42664	1.44426	1.6798
465	0.59041	1.0429	1.66781
464	0.54311	1.00113	1.66712
463	0.464	0.9421	1.71624
462	0.44419	0.73763	2.28751
461	0.75848	0.20033	0.70981
460	0.56461	3.67008	-0.35367
459	-1.29283	-1.67315	-3.71052
458	0.11932	-3.87629	-4.61824
457	-2.06662	-7.11838	-8.7227
456	12.7797	8.99673	-39.0868
455	8.08929	12.6592	-49.587
454	1.73251	0.04045	-84.6543
453	6.42399	2.93982	4.23263
452	3.55672	-6.47986	19.0233
451	0.93969	12.1635	57.2119
450	-16.0938	14.2406	26.8548
449	0.84928	18.6989	-21.6473
448	-0.59488	-29.681	-7.20044
447	28.5042	-22.5642	-45.4818
446	23.4803	23.3372	-17.2579
445	1.67716	45.6759	20.1243
444	17.9549	7.07197	-24.1782
443	-8.15453	23.9342	39.4926
442	-2.66386	18.9136	32.5914
441	-4.22117	-15.3997	-13.0798
440	-9.02543	15.3821	6.65549
439	-16.2157	31.2108	-38.9273
438	2.3895	-0.83778	-86.9379
437	13.4021	-10.9301	45.0763
436	15.2624	16.1481	9.32594
435	24.5342	13.4107	90.0706
434	7.03626	1.38262	55.1408
433	-15.7301	-38.2064	-627.999
432	-8.6917	-82.7713	8.58607
431	13.919	3.14465	8.84717
430	15.4714	11.2735	-31.7509
429	33.1159	4.14648	12.1431
428	24.5292	19.9925	20.5171
427	0.28482	-30.0212	-20.1042
426	9.73023	-18.4162	-95.0506
425	-13.9994	-2.02435	24.8372
424	-15.8022	-45.1755	-39.1214
423	-11.2399	22.5605	45.1416
422	1.88674	-8.73337	51.5546
421	6.5739	5.07552	65.4169
420	20.6693	-111.345	27.4967
419	7.06536	12.8546	61.317
418	5.4289	1.5753	0.02475
417	22.8834	-128.692	23.4862
416	24.2384	-26.9915	-120.81
415	13.9821	-25.5445	-53.511
414	42.5873	-20.3952	56.5836
413	5.12063	-21.6839	31.8882
412	-57.0169	-5.58761	-11.8301
411	46.6583	-5.17592	-111.72
410	-15.7417	-56.5975	-200.22
409	60.2395	-12.3316	17.9609
408	-39.5306	29.5097	21.448
407	40.9304	85.3172	-23.946
406	8.55881	-16.199	-7.74351
405	-10.2015	-60.5891	-20.5031
404	-12.7736	-88.1517	22.1854
403	-53.5742	-12.7861	-75.4933
402	-11.2166	65.7914	70.7166
401	-43.115	-17.0925	-169.306
400	41.6428	23.369	77.7141

## Sheet: Fig.3c
	CeO2		Au-CeO2-300
Wavelength	Intensity	Wavelength	Intensity
799.981	-23.6833	799.981	296.042
799.968	-23.6833	799.968	118.417
799.954	47.3482	799.954	82.8593
799.941	-11.8324	799.941	354.973
799.927	-11.8278	799.927	70.9669
799.914	-23.6464	799.914	260.111
799.9	-118.186	799.9	248.191
799.887	-82.6982	799.887	0
799.873	47.2378	799.873	318.855
799.86	-23.6097	799.86	165.268
799.846	0	799.846	118.003
799.832	-106.162	799.832	106.162
799.819	0	799.819	-47.1647
799.805	47.1465	799.805	-58.9332
799.792	11.7821	799.792	94.2567
799.778	-58.8878	799.778	58.8878
799.765	-11.773	799.765	35.3191
799.751	-35.3055	799.751	35.3055
799.737	-35.2919	799.737	164.696
799.724	0	799.724	188.151
799.71	-35.2649	799.71	11.755
799.697	23.5009	799.697	117.505
799.683	46.9838	799.683	129.206
799.669	35.2244	799.669	58.7074
799.656	-70.4219	799.656	140.844
799.642	-93.8601	799.642	58.6626
799.628	0	799.628	152.465
799.615	-11.7236	799.615	58.6179
799.601	-70.3147	799.601	210.944
799.588	35.144	799.588	128.861
799.574	58.5511	799.574	105.392
799.56	-23.4116	799.56	117.058
799.547	0	799.547	105.312
799.533	-105.272	799.533	46.7877
799.519	-35.0775	799.519	315.698
799.506	81.8166	799.506	93.5047
799.492	-46.7347	799.492	93.4694
799.478	-81.7549	799.478	-105.113
799.465	0	799.465	93.399
799.451	93.3638	799.451	35.0114
799.437	-46.6644	799.437	104.995
799.423	58.3086	799.423	174.926
799.41	46.6294	799.41	23.3147
799.396	-34.9589	799.396	-11.653
799.382	-11.6486	799.382	69.8916
799.369	11.6442	799.369	81.5097
799.355	-69.8394	799.355	58.1995
799.341	-69.8133	799.341	81.4489
799.327	-81.4185	799.327	186.099
799.314	-23.2538	799.314	11.6269
799.3	139.471	799.3	139.471
799.286	46.4729	799.286	209.128
799.272	-11.6139	799.272	-81.2973
799.259	-23.2192	799.259	81.2672
799.245	34.8159	799.245	-46.4211
799.231	-46.4039	799.231	-92.8079
799.217	23.1934	799.217	81.1768
799.204	11.5924	799.204	-104.332
799.19	-92.7049	799.19	92.7049
799.176	0	799.176	266.428
799.162	115.796	799.162	-23.1591
799.148	69.4518	799.148	138.904
799.135	-57.8552	799.135	115.71
799.121	-57.8339	799.121	-92.5342
799.107	-69.3752	799.107	0
799.093	-23.1166	799.093	104.025
799.079	-46.2162	799.079	103.986
799.066	46.1992	799.066	184.797
799.052	0	799.052	92.3646
799.038	11.5414	799.038	46.1654
799.024	34.6114	799.024	34.6114
799.01	-23.0659	799.01	138.395
798.996	-57.6436	798.996	-46.1149
798.983	0	798.983	126.77
798.969	-11.5203	798.969	126.723
798.955	69.0968	798.955	80.6129
798.941	11.5119	798.941	80.5836
798.927	23.0155	798.927	80.5543
798.913	-34.5107	798.913	0
798.899	0	798.899	126.494
798.886	-22.9905	798.886	160.933
798.872	-22.9822	798.872	229.822
798.858	68.9216	798.858	22.9739
798.844	0	798.844	183.725
798.83	-11.4786	798.83	22.9573
798.816	0	798.816	172.117
798.802	-68.8222	798.802	309.7
798.788	11.4662	798.788	-57.3312
798.774	11.4621	798.774	80.2348
798.76	34.374	798.76	217.702
798.746	-11.4539	798.746	286.347
798.733	45.7991	798.733	-45.7991
798.719	91.5653	798.719	57.2283
798.705	68.6494	798.705	45.7663
798.691	22.8749	798.691	45.7499
798.677	34.3002	798.677	102.9
798.663	-11.4293	798.663	114.293
798.649	11.4252	798.649	205.654
798.635	11.4211	798.635	91.3692
798.621	-22.8342	798.621	102.754
798.607	22.826	798.607	102.717
798.593	-45.6358	798.593	91.2717
798.579	-22.8098	798.579	239.503
798.565	11.4009	798.565	57.0043
798.551	56.9841	798.551	79.7777
798.537	0	798.537	148.106
798.523	0	798.523	148.054
798.509	-56.9236	798.509	-56.9236
798.495	-22.7614	798.495	193.472
798.481	22.7533	798.481	45.5067
798.467	0	798.467	68.2359
798.453	45.4746	798.453	11.3686
798.439	-45.4586	798.439	45.4586
798.425	22.7213	798.425	90.8851
798.411	56.7832	798.411	56.7832
798.397	-34.058	798.397	22.7053
798.383	-22.6973	798.383	56.7433
798.369	0	798.369	-22.6894
798.355	-45.3628	798.355	113.407
798.341	45.347	798.341	147.378
798.327	22.6655	798.327	-11.3328
798.313	11.3288	798.313	33.9864
798.298	-22.6497	798.298	124.573
798.284	-22.6418	798.284	90.5672
798.27	-11.317	798.27	147.12
798.256	11.313	798.256	147.069
798.242	-11.3091	798.242	147.018
798.228	-56.5257	798.228	79.1359
798.214	-45.2048	798.214	180.819
798.2	-33.8918	798.2	11.2973
798.186	90.3469	798.186	146.814
798.172	-22.5789	798.172	112.894
798.158	45.1421	798.158	236.996
798.143	-45.1265	798.143	157.943
798.129	0	798.129	157.888
798.115	-45.0953	798.115	146.56
798.101	-56.3497	798.101	45.0797
798.087	0	798.087	78.8623
798.073	22.5243	798.073	33.7865
798.059	33.7748	798.059	123.841
798.045	90.0353	798.045	303.869
798.03	-22.5011	798.03	112.505
798.016	56.2334	798.016	22.4933
798.002	-44.9712	798.002	101.185
797.988	33.7169	797.988	157.345
797.974	33.7053	797.974	44.9404
797.96	-56.1563	797.96	123.544
797.945	-56.137	797.945	123.501
797.931	67.3414	797.931	67.3414
797.917	-33.6592	797.917	-11.2197
797.903	-44.8636	797.903	134.591
797.889	-11.2121	797.889	44.8483
797.874	11.2083	797.874	268.998
797.86	-89.6355	797.86	168.067
797.846	-56.0031	797.846	123.207
797.832	22.3936	797.832	190.346
797.818	-67.1581	797.818	0
797.803	-22.3784	797.803	89.5137
797.789	-100.669	797.789	11.1854
797.775	22.3632	797.775	55.9081
797.761	22.3557	797.761	156.49
797.746	11.1741	797.746	122.915
797.732	44.6811	797.732	89.3622
797.718	-11.1665	797.718	89.332
797.704	-55.8136	797.704	178.604
797.689	11.159	797.689	55.7948
797.675	0	797.675	189.638
797.661	22.3029	797.661	234.18
797.647	-66.8861	797.647	189.511
797.632	-55.7197	797.632	22.2879
797.618	11.1402	797.618	0
797.604	-77.9552	797.604	111.365
797.589	-33.3982	797.589	89.0617
797.575	22.258	797.575	100.161
797.561	-11.1253	797.561	144.628
797.547	66.7292	797.547	189.066
797.532	-22.2356	797.532	244.592
797.518	66.6846	797.518	44.4564
797.504	66.6623	797.504	-88.8831
797.489	0	797.489	88.8534
797.475	11.103	797.475	-11.103
797.461	-22.1985	797.461	133.191
797.446	-55.4779	797.446	66.5735
797.432	-11.0919	797.432	277.297
797.418	-22.1764	797.418	-166.323
797.403	-11.0845	797.403	232.775
797.389	-44.3233	797.389	210.536
797.375	55.3858	797.375	99.6944
797.36	55.3674	797.36	-44.2939
797.346	33.2095	797.346	154.977
797.332	-55.3308	797.332	33.1985
797.317	-33.1875	797.317	265.5
797.303	-33.1765	797.303	132.706
797.289	55.2759	797.289	77.3863
797.274	-11.0515	797.274	121.567
797.26	44.1916	797.26	66.2874
797.245	-22.0885	797.245	44.177
797.231	-11.0406	797.231	154.569
797.217	-44.148	797.217	198.666
797.202	-11.0334	797.202	99.3002
797.188	22.0595	797.188	154.416
797.173	0	797.173	11.0261
797.159	-55.1125	797.159	99.2025
797.145	44.0755	797.145	132.227
797.13	0	797.13	176.244
797.116	44.0467	797.116	77.0817
797.101	22.0161	797.101	99.0726
797.087	0	797.087	-99.0403
797.072	-33.0026	797.072	44.0035
797.058	43.9892	797.058	98.9756
797.043	-32.9811	797.043	65.9622
797.029	-21.9802	797.029	109.901
797.015	-10.9865	797.015	98.8789
797	0	797	230.642
796.986	-54.897	796.986	21.9588
796.971	-10.9758	796.971	274.396
796.957	-65.8336	796.957	43.8891
796.942	-43.8748	796.942	-87.7497
796.928	-32.8955	796.928	65.7909
796.913	-43.8464	796.913	208.27
796.899	-32.8742	796.899	32.8742
796.884	76.6815	796.884	142.409
796.87	-76.6568	796.87	142.363
796.855	-98.5269	796.855	131.369
796.841	43.7756	796.841	196.99
796.826	87.5229	796.826	98.4633
796.812	0	796.812	32.8105
796.797	32.8	796.797	131.2
796.783	-65.5788	796.783	43.7192
796.768	10.9263	796.768	120.189
796.754	76.4594	796.754	98.3049
796.739	-10.9193	796.739	131.031
796.725	43.663	796.725	130.989
796.71	65.4735	796.71	196.421
796.696	-21.8175	796.696	32.7263
796.681	-43.6211	796.681	109.053
796.666	0	796.666	-141.723
796.652	21.7966	796.652	163.474
796.637	10.8948	796.637	196.107
796.623	43.5653	796.623	0
796.608	10.8879	796.608	32.6636
796.594	0	796.594	54.4219
796.579	21.7618	796.579	-21.7618
796.564	10.8774	796.564	206.672
796.55	-76.1179	796.55	-10.874
796.535	-10.8705	796.535	-152.187
796.521	10.8671	796.521	97.8037
796.506	10.8636	796.506	65.1817
796.491	-21.7204	796.491	43.4407
796.477	-21.7135	796.477	151.994
796.462	0	796.462	217.066
796.448	-43.3994	796.448	216.997
796.433	-10.8464	796.433	141.003
796.418	54.215	796.418	130.116
796.404	-43.3583	796.404	151.754
796.389	-32.5084	796.389	-32.5084
796.374	43.3309	796.374	162.491
796.36	-21.6586	796.36	129.952
796.345	-108.259	796.345	21.6518
796.331	-43.2899	796.331	97.4023
796.316	-21.6382	796.316	54.0954
796.301	-43.2627	796.301	32.447
796.287	32.4368	796.287	-64.8737
796.272	0	796.272	-10.8089
796.257	-21.611	796.257	118.86
796.243	21.6042	796.243	32.4063
796.228	32.3961	796.228	53.9936
796.213	-43.1813	796.213	194.316
796.198	-10.792	796.198	75.5437
796.184	-10.7886	796.184	151.04
796.169	64.7112	796.169	43.1408
796.154	-43.1273	796.154	301.891
796.14	21.5569	796.14	86.2277
796.125	0	796.125	118.526
796.11	0	796.11	236.978
796.096	43.0736	796.096	118.452
796.081	-64.5902	796.081	53.8252
796.066	-64.5701	796.066	129.14
796.051	-43.0334	796.051	-32.275
796.037	-107.55	796.037	75.285
796.022	86.0133	796.022	236.537
796.007	-10.7483	796.007	32.245
795.992	21.49	795.992	53.725
795.978	21.4833	795.978	96.675
795.963	10.7383	795.963	-53.6917
795.948	53.6751	795.948	-10.735
795.933	75.1219	795.933	64.3902
795.919	0	795.919	21.4568
795.904	75.0755	795.904	96.5256
795.889	32.1653	795.889	75.0523
795.874	-32.1553	795.874	107.184
795.86	-32.1454	795.86	235.733
795.845	42.8474	795.845	32.1355
795.83	0	795.83	107.085
795.815	-85.642	795.815	171.284
795.8	-32.1059	795.8	21.4039
795.786	0	795.786	117.685
795.771	-64.1723	795.771	149.735
795.756	0	795.756	299.379
795.741	10.6888	795.741	160.332
795.726	0	795.726	21.3711
795.712	-32.0468	795.712	181.599
795.697	-10.679	795.697	128.148
795.682	10.6757	795.682	256.218
795.667	42.6899	795.667	138.742
795.652	-10.6692	795.652	202.715
795.637	-21.3319	795.637	127.992
795.623	-31.9881	795.623	-63.9763
795.608	-10.6595	795.608	95.9352
795.593	21.3124	795.593	53.2811
795.578	63.9178	795.578	276.977
795.563	0	795.563	42.5989
795.548	-10.6465	795.548	127.758
795.533	-95.7893	795.533	53.2163
795.519	-95.7602	795.519	42.5601
795.504	-63.8208	795.504	138.278
795.489	-10.6336	795.489	159.504
795.474	21.2607	795.474	63.7821
795.459	-53.1356	795.459	31.8814
795.444	-31.8717	795.444	201.854
795.429	-42.4828	795.429	21.2414
795.414	-31.8525	795.414	21.235
795.4	21.2286	795.4	159.214
795.385	-42.4443	795.385	21.2221
795.37	0	795.37	84.863
795.355	0	795.355	159.07
795.34	0	795.34	84.8118
795.325	21.1966	795.325	95.3845
795.31	-10.5951	795.31	63.5705
795.295	-42.3676	795.295	-84.7352
795.28	0	795.28	21.1774
795.265	-52.9277	795.265	95.2699
795.25	-10.5824	795.25	-42.3294
795.235	0	795.235	158.688
795.22	-31.728	795.22	84.6081
795.205	-21.1457	795.205	126.874
795.19	-42.2787	795.19	126.836
795.176	-10.5665	795.176	158.498
795.161	0	795.161	42.2534
795.146	-84.4816	795.146	116.162
795.131	-73.8993	795.131	158.356
795.116	-42.2156	795.116	10.5539
795.101	21.1015	795.101	63.3044
795.086	42.1904	795.086	31.6428
795.071	-21.0889	795.071	147.622
795.056	31.6239	795.056	73.7892
795.041	-10.5382	795.041	252.916
795.026	-42.1401	795.026	94.8153
795.011	-73.7233	795.011	179.042
794.996	0	794.996	-126.345
794.981	0	794.981	52.6282
794.966	-73.6577	794.966	199.928
794.951	-84.1552	794.951	94.6747
794.936	-21.0326	794.936	73.614
794.921	-73.5922	794.921	178.724
794.906	-31.5302	794.906	157.651
794.891	-63.0417	794.891	210.139
794.875	-21.0077	794.875	31.5115
794.86	115.508	794.86	-31.5022
794.845	-115.474	794.845	115.474
794.83	-20.9891	794.83	167.913
794.815	-52.4572	794.815	73.4401
794.8	52.4418	794.8	188.79
794.785	20.9705	794.785	115.338
794.77	31.4465	794.77	209.644
794.755	0	794.755	419.164
794.74	-94.2841	794.74	115.236
794.725	-31.4188	794.725	52.3647
794.71	-52.3493	794.71	188.457
794.695	31.4004	794.695	62.8007
794.68	-31.3911	794.68	209.274
794.665	-41.8426	794.665	83.6852
794.649	-10.4576	794.649	94.1182
794.634	-62.7271	794.634	125.454
794.619	10.4515	794.619	62.7088
794.604	41.7936	794.604	41.7936
794.589	20.8907	794.589	83.5628
794.574	-83.5384	794.574	104.423
794.559	-62.6355	794.559	93.9532
794.544	62.6172	794.544	166.979
794.529	-62.599	794.529	104.332
794.513	62.5807	794.513	239.893
794.498	-72.9896	794.498	177.26
794.483	-41.6962	794.483	52.1202
794.468	10.421	794.468	72.9471
794.453	0	794.453	83.3439
794.438	-52.0748	794.438	-72.9047
794.423	-20.8239	794.423	249.886
794.407	-10.4089	794.407	62.4534
794.392	0	794.392	197.712
794.377	0	794.377	114.432
794.362	10.3999	794.362	145.598
794.347	0	794.347	-31.1905
794.332	-10.3938	794.332	176.695
794.316	0	794.316	238.989
794.301	-10.3878	794.301	0
794.286	-41.5393	794.286	41.5393
794.271	41.5273	794.271	134.964
794.256	-20.7577	794.256	-51.8941
794.24	-20.7517	794.24	-20.7517
794.225	-41.4914	794.225	186.711
794.21	-10.3699	794.21	217.767
794.195	-72.5681	794.195	114.036
794.18	-62.1833	794.18	0
794.164	-10.3609	794.164	72.5264
794.149	-10.3579	794.149	124.295
794.134	31.0649	794.134	134.614
794.119	-10.352	794.119	113.872
794.103	41.396	794.103	217.329
794.088	-20.6921	794.088	72.4223
794.073	0	794.073	62.0585
794.058	-51.7006	794.058	31.0203
794.042	31.0115	794.042	155.057
794.027	0	794.027	-20.6684
794.012	10.3312	794.012	123.975
793.997	20.6566	793.997	165.253
793.981	-20.6507	793.981	41.3014
793.966	-41.2896	793.966	103.224
793.951	-20.6389	793.951	216.708
793.936	51.5825	793.936	237.28
793.92	51.5678	793.92	195.958
793.905	41.2425	793.905	134.038
793.89	-61.8462	793.89	20.6154
793.874	20.6095	793.874	216.4
793.859	0	793.859	236.942
793.844	-20.5978	793.844	164.782
793.829	-10.296	793.829	72.0718
793.813	72.0514	793.813	10.2931
793.798	10.2901	793.798	195.513
793.783	-82.2977	793.783	133.734
793.767	-51.4215	793.767	-20.5686
793.752	20.5628	793.752	143.939
793.737	0	793.737	82.2278
793.721	30.8267	793.721	184.96
793.706	20.5453	793.706	-41.0907
793.691	-51.3488	793.691	112.967
793.675	-10.2669	793.675	195.07
793.66	-10.264	793.66	102.64
793.645	-10.2611	793.645	184.699
793.629	-30.7745	793.629	30.7745
793.614	-51.2764	793.614	51.2764
793.599	-51.262	793.599	61.5144
793.583	-61.497	793.583	174.242
793.568	-71.7264	793.568	10.2466
793.553	-40.975	793.553	71.7062
793.537	40.9634	793.537	51.2043
793.522	30.714	793.522	-40.9519
793.506	30.7053	793.506	51.1756
793.491	-20.4645	793.491	112.555
793.476	0	793.476	-61.3762
793.46	-40.906	793.46	81.812
793.445	-40.8945	793.445	30.6709
793.429	10.2208	793.429	163.532
793.414	-10.2179	793.414	153.269
793.399	-30.6452	793.399	40.8602
793.383	-71.4854	793.383	40.8488
793.368	30.628	793.368	91.8841
793.352	-71.4455	793.352	234.749
793.337	10.2036	793.337	30.6109
793.322	0	793.322	51.004
793.306	-30.5939	793.306	132.573
793.291	61.1707	793.291	40.7805
793.275	20.3846	793.275	224.23
793.26	-91.705	793.26	101.894
793.244	40.7464	793.244	132.426
793.229	30.5513	793.229	142.573
793.213	-40.7238	793.213	223.981
793.198	61.0687	793.198	162.85
793.183	50.8764	793.183	30.5259
793.167	30.5174	793.167	132.242
793.152	-10.1696	793.152	132.205
793.136	0	793.136	101.668
793.121	20.328	793.121	182.952
793.105	-30.4836	793.105	50.806
793.09	-10.1584	793.09	132.059
793.074	30.4667	793.074	223.423
793.059	-40.6111	793.059	-40.6111
793.043	-10.15	793.043	10.15
793.028	20.2943	793.028	40.5886
793.012	0	793.012	50.7218
792.997	-70.9909	792.997	162.265
792.981	20.2775	792.981	253.469
792.966	0	792.966	-141.904
792.95	0	792.95	162.131
792.935	-20.2608	792.935	162.086
792.919	10.1276	792.919	60.7656
792.904	30.3745	792.904	80.9986
792.888	40.4881	792.888	40.4881
792.873	70.8348	792.873	-40.477
792.857	-30.3494	792.857	192.213
792.842	20.2274	792.842	212.388
792.826	0	792.826	171.886
792.81	-20.2163	792.81	151.622
792.795	10.1054	792.795	101.054
792.779	-60.6157	792.779	-80.821
792.764	20.1997	792.764	30.2996
792.748	40.3884	792.748	30.2913
792.733	-30.283	792.733	30.283
792.717	-40.3663	792.717	131.19
792.702	10.0888	792.702	151.332
792.686	-20.1721	792.686	161.377
792.67	60.4999	792.67	181.5
792.655	30.2417	792.655	141.128
792.639	-10.0778	792.639	-10.0778
792.624	0	792.624	40.3003
792.608	40.2893	792.608	-30.217
792.592	-20.1392	792.592	50.3479
792.577	30.2005	792.577	40.2674
792.561	0	792.561	80.5129
792.546	-20.1227	792.546	90.5524
792.53	20.1173	792.53	50.2932
792.514	0	792.514	-30.1677
792.499	60.3191	792.499	-30.1595
792.483	10.0505	792.483	0
792.468	-30.1432	792.468	-70.3341
792.452	0	792.452	60.2701
792.436	30.1269	792.436	10.0423
792.421	-30.1187	792.421	-40.1583
792.405	0	792.405	0
792.389	0	792.389	0
792.374	-10.0314	792.374	130.409
792.358	-10.0287	792.358	270.775
792.342	-20.052	792.342	-150.39
792.327	20.0466	792.327	100.233
792.311	20.0412	792.311	230.474
792.295	30.0537	792.295	90.1611
792.28	50.076	792.28	150.228
792.264	-20.025	792.264	40.05
792.248	-20.0196	792.248	70.0687
792.233	-10.0071	792.233	190.135
792.217	-10.0044	792.217	160.071
792.201	10.0017	792.201	180.031
792.186	0	792.186	159.985
792.17	19.9927	792.17	99.9637
792.154	-9.99369	792.154	349.779
792.139	-49.955	792.139	109.901
792.123	-9.98833	792.123	49.9417
792.107	-69.8996	792.107	109.842
792.091	-19.966	792.091	99.8298
792.076	-19.9606	792.076	119.764
792.06	-19.9553	792.06	199.553
792.044	69.8248	792.044	129.675
792.029	39.8892	792.029	109.695
792.013	-69.7875	792.013	59.8178
791.997	-79.7358	791.997	149.505
791.981	9.96432	791.981	109.607
791.966	9.96166	791.966	19.9233
791.95	0	791.95	59.754
791.934	-19.9127	791.934	209.083
791.918	-19.9074	791.918	189.12
791.903	9.95105	791.903	89.5594
791.887	-49.742	791.887	198.968
791.871	-129.295	791.871	179.024
791.855	39.7724	791.855	0
791.84	-19.8809	791.84	188.869
791.824	9.93783	791.824	99.3783
791.808	0	791.808	19.8704
791.792	-59.5953	791.792	168.853
791.776	9.92992	791.776	158.879
791.761	-29.7819	791.761	19.8546
791.745	29.774	791.745	138.945
791.729	59.5322	791.729	99.2203
791.713	0	791.713	99.194
791.697	19.8336	791.697	9.91678
791.682	19.8283	791.682	188.369
791.666	19.8231	791.666	69.3807
791.65	29.7267	791.65	69.3624
791.634	9.9063	791.634	29.7189
791.618	49.5184	791.618	-9.90369
791.603	-59.4064	791.603	198.021
791.587	-9.89846	791.587	59.3908
791.571	-39.5834	791.571	69.271
791.555	-39.573	791.555	49.4662
791.539	-39.5626	791.539	59.3439
791.523	-88.9923	791.523	69.2163
791.508	0	791.508	355.876
791.492	-9.88284	791.492	59.297
791.476	-49.4012	791.476	69.1617
791.46	59.2659	791.46	197.553
791.444	0	791.444	197.501
791.428	-39.4898	791.428	148.087
791.412	-19.7397	791.412	167.788
791.397	0	791.397	-39.4691
791.381	49.3235	791.381	-29.5941
791.365	9.86211	791.365	216.967
791.349	-29.5786	791.349	39.4381
791.333	29.5709	791.333	19.7139
791.317	-49.2719	791.317	187.233
791.301	39.4072	791.301	108.37
791.285	-29.5477	791.285	167.437
791.269	0	791.269	19.6933
791.254	-49.2204	791.254	226.414
791.238	29.5245	791.238	177.147
791.222	19.6779	791.222	59.0337
791.206	49.1819	791.206	118.037
791.19	9.83382	791.19	68.8367
791.174	-39.325	791.174	-19.6625
791.158	-39.3148	791.158	78.6296
791.142	0	791.142	137.566
791.126	-39.2943	791.126	0
791.11	-39.2841	791.11	117.852
791.094	-78.5478	791.094	9.81848
791.078	-9.81593	791.078	166.871
791.063	-29.4401	791.063	58.8803
791.047	-19.6217	791.047	29.4325
791.031	-9.80829	791.031	98.0829
791.015	-58.8345	791.015	117.669
790.999	39.2128	790.999	19.6064
790.983	-9.80066	790.983	147.01
790.967	29.3944	790.967	-29.3944
790.951	-9.79559	790.951	29.3868
790.935	68.5514	790.935	127.31
790.919	19.581	790.919	88.1147
790.903	9.78799	790.903	156.608
790.887	0	790.887	156.567
790.871	-68.4806	790.871	68.4806
790.855	-9.78041	790.855	0
790.839	-9.77789	790.839	146.668
790.823	0	790.823	48.8769
790.807	-78.1828	790.807	78.1828
790.791	48.8517	790.791	29.311
790.775	-68.3747	790.775	97.6782
790.759	-39.0612	790.759	39.0612
790.743	9.76279	790.743	107.391
790.727	-19.5206	790.727	322.089
790.711	-9.75777	790.711	126.851
790.695	-9.75527	790.695	-29.2658
790.679	-19.5055	790.679	29.2583
790.663	58.5016	790.663	107.253
790.647	9.74776	790.647	165.712
790.631	-9.74526	790.631	77.9621
790.615	-29.2283	790.615	87.6848
790.599	29.2208	790.599	77.9221
790.583	-58.4266	790.583	87.6399
790.567	9.73528	790.567	48.6764
790.551	-19.4656	790.551	58.3967
790.534	29.1909	790.534	116.764
790.518	-38.9112	790.518	136.189
790.502	0	790.502	38.9013
790.486	38.8914	790.486	97.2284
790.47	9.72036	790.47	-38.8814
790.454	-38.8715	790.454	38.8715
790.438	19.4308	790.438	-48.577
790.422	-38.8517	790.422	145.694
790.406	-48.5522	790.406	165.078
790.39	-29.1239	790.39	19.4159
790.374	-19.411	790.374	67.9385
790.358	-48.5152	790.358	174.655
790.342	77.6045	790.342	77.6045
790.325	-19.3962	790.325	145.471
790.309	9.69563	790.309	67.8694
790.293	0	790.293	38.7727
790.277	19.3814	790.277	-9.69071
790.261	19.3765	790.261	38.753
790.245	29.0574	790.245	184.03
790.229	29.05	790.229	106.517
790.213	9.68088	790.213	67.7661
790.196	48.3921	790.196	145.176
790.18	-77.4078	790.18	116.112
790.164	-48.3676	790.164	96.7352
790.148	-67.6975	790.148	183.75
790.132	-29.0059	790.132	106.355
790.116	9.66618	790.116	57.9971
790.1	-9.66374	790.1	38.655
790.083	-28.9839	790.083	38.6452
790.067	9.65886	790.067	48.2943
790.051	-48.2821	790.051	251.067
790.035	-28.962	790.035	212.388
790.019	77.2124	790.019	135.122
790.003	28.9474	790.003	38.5965
789.986	-38.5868	789.986	28.9401
789.97	0	789.97	48.2213
789.954	9.64183	789.954	96.4183
789.938	19.2788	789.938	134.952
789.922	9.63698	789.922	28.9109
789.906	-38.5382	789.906	211.96
789.889	-67.425	789.889	134.85
789.873	-38.5189	789.873	154.075
789.857	0	789.857	28.8819
789.841	9.62488	789.841	0
789.825	9.62247	789.825	-38.4899
789.808	38.4802	789.808	38.4802
789.792	-19.2353	789.792	153.882
789.776	57.6914	789.776	-9.61523
789.76	-28.8385	789.76	48.0641
789.743	28.8313	789.743	86.4938
789.727	9.60802	789.727	220.984
789.711	-57.6337	789.711	-48.0281
789.695	-19.2064	789.695	105.635
789.679	0	789.679	-28.8024
789.662	47.9921	789.662	86.3857
789.646	19.192	789.646	163.132
789.63	9.59362	789.63	163.092
789.614	-38.3649	789.614	28.7737
789.597	-9.58884	789.597	-9.58884
789.581	-9.58645	789.581	-57.5187
789.565	19.1681	789.565	143.761
789.548	19.1633	789.548	76.6534
789.532	-38.3171	789.532	268.22
789.516	0	789.516	162.807
789.5	9.57452	789.5	105.32
789.483	57.4328	789.483	9.57214
789.467	28.7093	789.467	114.837
789.451	0	789.451	9.56738
789.435	-9.56501	789.435	124.345
789.418	38.2505	789.418	105.189
789.402	0	789.402	105.163
789.386	-38.2316	789.386	38.2316
789.369	19.111	789.369	114.666
789.353	38.2126	789.353	95.5315
789.337	0	789.337	0
789.32	-38.1937	789.32	28.6453
789.304	-57.2763	789.304	190.921
789.288	-57.2622	789.288	57.2622
789.271	-9.54133	789.271	190.827
789.255	0	789.255	181.241
789.239	19.0732	789.239	104.903
789.222	95.3426	789.222	95.3426
789.206	-19.0638	789.206	114.383
789.19	9.52956	789.19	104.825
789.173	0	789.173	57.1632
789.157	9.52486	789.157	85.7237
789.141	38.09	789.141	95.2251
789.124	38.0807	789.124	142.802
789.108	-9.51782	789.108	114.214
789.092	-28.5464	789.092	114.186
789.075	9.51313	789.075	85.6182
789.059	19.0216	789.059	-9.51079
789.043	9.50846	789.043	-19.0169
789.026	9.50612	789.026	-57.0367
789.01	-9.50378	789.01	123.549
788.993	19.0029	788.993	-28.5043
788.977	9.49912	788.977	142.487
788.961	0	788.961	56.9807
788.944	9.49446	788.944	18.9889
788.928	-47.4606	788.928	28.4764
788.912	-85.4082	788.912	161.327
788.895	-75.8998	788.895	18.975
788.879	37.9406	788.879	246.614
788.862	9.48283	788.862	161.208
788.846	-9.48051	788.846	132.727
788.829	66.3474	788.829	28.4346
788.813	66.3311	788.813	198.993
788.797	0	788.797	56.8414
788.78	-123.126	788.78	104.184
788.764	-37.8757	788.764	179.91
788.747	-28.3999	788.747	85.1996
788.731	18.9286	788.731	141.965
788.715	9.46201	788.715	47.31
788.698	37.8388	788.698	37.8388
788.682	-56.7444	788.682	321.551
788.665	0	788.665	-18.9102
788.649	-37.8112	788.649	85.0751
788.632	0	788.632	113.406
788.616	-28.3446	788.616	113.378
788.599	-47.2295	788.599	198.364
788.583	-18.8872	788.583	28.3308
788.566	-56.6478	788.566	245.474
788.55	37.756	788.55	75.5121
788.533	56.6203	788.533	47.1836
788.517	18.8688	788.517	103.779
788.501	-37.7285	788.501	75.4571
788.484	-9.42985	788.484	94.2985
788.468	47.1378	788.468	150.841
788.451	-18.8506	788.451	37.7011
788.435	9.42299	788.435	160.191
788.418	28.2621	788.418	65.945
788.402	37.6737	788.402	9.41843
788.385	-28.2485	788.385	75.3292
788.369	28.2416	788.369	160.036
788.352	-9.4116	788.352	18.8232
788.336	-28.228	788.336	131.731
788.319	56.4423	788.319	56.4423
788.303	0	788.303	94.0478
788.286	-28.2075	788.286	141.038
788.269	0	788.269	65.8017
788.253	-46.9899	788.253	-9.39798
788.236	0	788.236	131.54
788.22	-18.7869	788.22	84.541
788.203	37.5647	788.203	112.694
788.187	-56.3335	788.187	75.1114
788.17	-46.9333	788.17	168.96
788.154	0	788.154	159.535
788.137	-28.1464	788.137	103.204
788.121	0	788.121	168.838
788.104	-46.8882	788.104	178.175
788.087	-28.1262	788.087	168.757
788.071	18.7463	788.071	-28.1194
788.054	-56.2253	788.054	-103.08
788.038	46.8432	788.038	112.424
788.021	93.6639	788.021	84.2975
788.005	-28.0924	788.005	74.9131
787.988	28.0857	787.988	9.3619
787.971	37.4386	787.971	159.114
787.955	-18.7148	787.955	215.22
787.938	-37.4207	787.938	56.131
787.922	0	787.922	0
787.905	28.0521	787.905	112.208
787.888	9.34846	787.888	158.924
787.872	18.6924	787.872	0
787.855	28.032	787.855	65.4079
787.839	-37.367	787.839	37.367
787.822	18.6791	787.822	74.7162
787.805	-65.3611	787.805	-9.3373
787.789	-28.0052	787.789	93.3507
787.772	9.33285	787.772	102.661
787.756	55.9837	787.756	102.637
787.739	37.3136	787.739	177.24
787.722	9.32618	787.722	65.2832
787.706	-46.6198	787.706	-37.2958
787.689	-46.6087	787.689	93.2174
787.672	-18.639	787.672	18.639
787.656	18.6346	787.656	232.933
787.639	-27.9453	787.639	111.781
787.622	0	787.622	-46.5644
787.606	-9.31066	787.606	-9.31066
787.589	0	787.589	111.701
787.572	37.225	787.572	65.1437
787.556	37.2161	787.556	139.56
787.539	37.2073	787.539	241.847
787.522	27.8988	787.522	18.5992
787.506	0	787.506	-27.8922
787.489	-9.29521	787.489	37.1808
787.472	18.586	787.472	148.688
787.456	9.29081	787.456	176.525
787.439	-55.7316	787.439	111.463
787.422	-65.0049	787.422	130.01
787.406	64.9895	787.406	-9.28421
787.389	-55.6921	787.389	83.5382
787.372	18.5597	787.372	55.679
787.356	-37.1105	787.356	213.386
787.339	-64.9281	787.339	111.305
787.322	46.3663	787.322	27.8198
787.305	-27.8132	787.305	-37.0843
787.289	-27.8066	787.289	18.5378
787.272	27.8001	787.272	0
787.255	-18.529	787.255	55.587
787.238	0	787.238	92.6232
787.222	-9.26014	787.222	185.203
787.205	9.25796	787.205	55.5478
787.188	-9.25578	787.188	231.395
787.172	-27.7608	787.172	37.0144
787.155	-37.0057	787.155	166.526
787.138	27.7478	787.138	101.742
787.121	27.7412	787.121	9.24708
787.105	0	787.105	157.163
787.088	-9.24274	787.088	101.67
787.071	-27.7217	787.071	64.684
787.054	-9.2384	787.054	129.338
787.038	-9.23623	787.038	92.3623
787.021	-18.4681	787.021	-36.9363
787.004	-27.6957	787.004	64.6233
786.987	18.4595	786.987	36.919
786.97	0	786.97	184.552
786.954	-18.4508	786.954	27.6762
786.937	0	786.937	64.5628
786.92	-46.1055	786.92	119.874
786.903	0	786.903	101.408
786.886	-18.4336	786.886	156.685
786.87	-55.2878	786.87	-92.1463
786.853	27.6374	786.853	18.425
786.836	0	786.836	147.365
786.819	-9.20818	786.819	110.498
786.802	-46.0301	786.802	202.533
786.786	18.4078	786.786	-18.4078
786.769	-9.20173	786.769	119.623
786.752	0	786.752	18.3992
786.735	0	786.735	27.5923
786.718	0	786.718	-55.1718
786.701	-45.9658	786.701	183.863
786.685	-9.19102	786.685	73.5282
786.668	-82.6999	786.668	101.078
786.651	9.18675	786.651	119.428
786.634	0	786.634	119.4
786.617	-18.3649	786.617	45.9124
786.6	9.18034	786.6	128.525
786.584	-9.17821	786.584	18.3564
786.567	-18.3522	786.567	211.05
786.55	9.17395	786.55	100.913
786.533	-18.3436	786.533	82.5464
786.516	45.8485	786.516	27.5091
786.499	-27.5027	786.499	137.513
786.482	-73.3235	786.482	137.482
786.466	9.16332	786.466	18.3266
786.449	-36.6448	786.449	137.418
786.432	0	786.432	18.3181
786.415	45.7848	786.415	-36.6278
786.398	-64.0838	786.398	173.942
786.381	-18.3054	786.381	173.902
786.364	0	786.364	36.6024
786.347	0	786.347	128.079
786.33	-27.4391	786.33	-27.4391
786.314	36.577	786.314	137.164
786.297	-82.2793	786.297	164.559
786.28	-36.5601	786.28	109.68
786.263	-36.5517	786.263	118.793
786.246	18.2716	786.246	63.9507
786.229	-18.2674	786.229	118.738
786.212	-18.2632	786.212	54.7897
786.195	27.3885	786.195	-100.425
786.178	9.1274	786.178	63.8918
786.161	54.7518	786.161	255.508
786.144	-9.1232	786.144	9.1232
786.127	18.2422	786.127	45.6055
786.11	-9.11901	786.11	72.952
786.093	0	786.093	145.871
786.077	-54.6889	786.077	109.378
786.06	-54.6763	786.06	72.9018
786.043	-9.11063	786.043	109.328
786.026	-27.3256	786.026	-18.2171
786.009	0	786.009	91.0644
785.992	-18.2087	785.992	109.252
785.975	27.3068	785.975	9.10227
785.958	36.4007	785.958	0
785.941	-27.2943	785.941	0
785.924	45.4801	785.924	109.152
785.907	-9.09393	785.907	218.254
785.89	-81.8266	785.89	90.9185
785.873	36.3591	785.873	118.167
785.856	-36.3507	785.856	54.5261
785.839	0	785.839	145.37
785.822	-9.08353	785.822	99.9188
785.805	9.08145	785.805	-18.1629
785.788	-9.07938	785.788	172.508
785.771	9.0773	785.771	99.8504
785.754	27.2257	785.754	163.354
785.737	-36.2926	785.737	63.5121
785.72	-72.5687	785.72	18.1422
785.703	36.2761	785.703	108.828
785.686	-9.06695	785.686	163.205
785.669	-9.06489	785.669	63.4542
785.652	-36.2513	785.652	9.06282
785.635	-36.243	785.635	90.6076
785.618	9.0587	785.618	181.174
785.601	-27.1699	785.601	226.416
785.584	-9.05457	785.584	108.655
785.567	18.105	785.567	36.2101
785.55	-45.2523	785.55	126.706
785.532	0	785.532	54.2904
785.515	-18.0927	785.515	226.159
785.498	63.31	785.498	-63.31
785.481	-54.2534	785.481	27.1267
785.464	-18.0804	785.464	198.884
785.447	-27.1144	785.447	90.3813
785.43	36.1443	785.43	162.649
785.413	18.0681	785.413	18.0681
785.396	-9.03198	785.396	9.03198
785.379	-72.2395	785.379	108.359
785.362	-72.2231	785.362	108.335
785.345	-54.1551	785.345	54.1551
785.328	63.1666	785.328	126.333
785.311	-54.1306	785.311	72.1741
785.293	72.1578	785.293	144.316
785.276	27.053	785.276	54.1061
785.259	-27.0469	785.259	252.438
785.242	-45.068	785.242	81.1224
785.225	27.0347	785.225	81.1041
785.208	-54.0572	785.208	225.238
785.191	-63.0525	785.191	54.045
785.174	9.00547	785.174	171.104
785.157	27.0103	785.157	63.024
785.139	-63.0098	785.139	63.0098
785.122	0	785.122	161.989
785.105	0	785.105	116.966
785.088	-17.9906	785.088	-53.9719
785.071	-17.9866	785.071	71.9464
785.054	-17.9825	785.054	71.9302
785.037	-26.9677	785.037	116.86
785.02	-8.98722	785.02	17.9744
785.002	17.9704	785.002	80.8668
784.985	62.8823	784.985	179.664
784.968	-8.98116	784.968	0
784.951	-80.8123	784.951	35.9166
784.934	-8.97713	784.934	8.97713
784.917	-35.9004	784.917	71.8009
784.899	71.7848	784.899	206.381
784.882	0	784.882	8.97108
784.865	-62.7835	784.865	35.8763
784.848	71.7365	784.848	35.8682
784.831	-8.96505	784.831	35.8602
784.814	0	784.814	-17.9261
784.796	-80.6493	784.796	35.8441
784.779	-35.8361	784.779	-35.8361
784.762	-44.7851	784.762	107.484
784.745	35.8201	784.745	152.235
784.728	26.859	784.728	98.4831
784.71	17.902	784.71	80.5591
784.693	-8.94901	784.693	26.847
784.676	-8.94701	784.676	107.364
784.659	8.94501	784.659	53.67
784.642	-35.772	784.642	152.031
784.624	0	784.624	125.174
784.607	8.93902	784.607	62.5731
784.59	-17.874	784.59	53.6221
784.573	-44.6751	784.573	178.701
784.556	8.93303	784.556	133.996
784.538	-8.93104	784.538	142.897
784.521	-62.5034	784.521	-71.4324
784.504	17.8541	784.504	107.125
784.487	35.7003	784.487	35.7003
784.469	-44.6154	784.469	-53.5385
784.452	8.9211	784.452	107.053
784.435	8.91912	784.435	98.1103
784.418	-8.91713	784.418	151.591
784.4	-8.91515	784.4	98.0667
784.383	-8.91317	784.383	35.6527
784.366	-44.5559	784.366	0
784.349	8.90921	784.349	213.821
784.331	8.90723	784.331	35.6289
784.314	26.7158	784.314	213.726
784.297	-44.5164	784.297	-8.90328
784.279	-44.5065	784.279	213.631
784.262	-26.698	784.262	80.0939
784.245	17.7947	784.245	97.8709
784.228	-8.89538	784.228	80.0584
784.21	-35.5736	784.21	88.9341
784.193	-44.4572	784.193	88.9144
784.176	-26.6684	784.176	17.7789
784.158	-26.6625	784.158	115.538
784.141	17.7711	784.141	115.512
784.124	-35.5343	784.124	88.8357
784.107	-8.88161	784.107	168.751
784.089	-71.0372	784.089	53.2779
784.072	-8.87768	784.072	142.043
784.055	44.3786	784.055	79.8815
784.037	0	784.037	141.98
784.02	-26.6154	784.02	70.9744
784.003	8.86984	784.003	88.6984
783.985	-35.4715	783.985	26.6037
783.968	-35.4637	783.968	26.5978
783.951	0	783.951	35.4559
783.933	17.724	783.933	26.5861
783.916	-8.86007	783.916	88.6007
783.899	8.85812	783.899	17.7162
783.881	44.2808	783.881	35.4247
783.864	53.1253	783.864	106.251
783.847	-44.2613	783.847	97.3749
783.829	35.4013	783.829	256.659
783.812	44.2419	783.812	53.0902
783.795	-26.5393	783.795	132.696
783.777	0	783.777	79.6003
783.76	26.5276	783.76	0
783.742	26.5218	783.742	97.2465
783.725	8.83865	783.725	8.83865
783.708	61.857	783.708	0
783.69	0	783.69	-17.6695
783.673	-8.83284	783.673	123.66
783.656	-17.6618	783.656	17.6618
783.638	0	783.638	114.777
783.621	17.6541	783.621	-35.3081
783.603	-26.4753	783.603	70.6007
783.586	0	783.586	52.939
783.569	-70.5698	783.569	70.5698
783.551	8.8193	783.551	114.651
783.534	-52.9042	783.534	0
783.516	-52.8926	783.516	96.9698
783.499	-70.5081	783.499	70.5081
783.481	-35.2463	783.481	0
783.464	35.2386	783.464	17.6193
783.447	0	783.447	26.4232
783.429	26.4174	783.429	96.8639
783.412	-26.4116	783.412	88.0388
783.394	-70.4157	783.394	70.4157
783.377	26.4001	783.377	158.401
783.359	-26.3944	783.359	219.953
783.342	26.3886	783.342	123.147
783.325	-26.3828	783.325	43.9714
783.307	-35.1695	783.307	0
783.29	140.647	783.29	70.3236
783.272	-26.3656	783.272	87.8854
783.255	-52.7197	783.255	184.519
783.237	-43.9235	783.237	70.2777
783.22	-8.7828	783.22	122.959
783.202	43.9044	783.202	131.713
783.185	-8.77898	783.185	-8.77898
783.167	0	783.167	70.2165
783.15	-43.8758	783.15	70.2013
783.133	-26.3198	783.133	114.052
783.115	26.314	783.115	175.427
783.098	0	783.098	78.925
783.08	-43.8377	783.08	35.0701
783.063	0	783.063	61.3594
783.045	-8.76373	783.045	78.8736
783.028	35.0473	783.028	52.571
783.01	-78.8394	783.01	96.3592
782.993	-35.0321	782.993	61.3062
782.975	-8.75613	782.975	87.5613
782.958	-8.75424	782.958	52.5254
782.94	8.75234	782.94	96.2758
782.923	-17.5009	782.923	43.7522
782.905	17.4971	782.905	87.4855
782.888	43.7333	782.888	-69.9733
782.87	-26.2343	782.87	104.937
782.853	-34.9715	782.853	43.7144
782.835	0	782.835	104.892
782.817	69.9128	782.817	26.2173
782.8	34.9488	782.8	8.73721
782.782	-43.6766	782.782	183.442
782.765	-26.2003	782.765	78.6009
782.747	-69.8524	782.747	8.73155
782.73	-8.72967	782.73	26.189
782.712	69.8223	782.712	61.0945
782.695	-43.6295	782.695	61.0813
782.677	-34.8961	782.677	-8.72402
782.66	-43.6107	782.66	183.165
782.642	17.4405	782.642	43.6013
782.624	0	782.624	78.4654
782.607	-34.866	782.607	244.062
782.589	-69.717	782.589	104.576
782.572	-26.1383	782.572	87.1275
782.554	0	782.554	43.5544
782.537	-34.836	782.537	182.889
782.519	-34.8285	782.519	95.7784
782.501	-43.5263	782.501	113.168
782.484	-60.9237	782.484	69.6271
782.466	-17.403	782.466	34.8061
782.449	8.69965	782.449	182.693
782.431	-34.7911	782.431	60.8845
782.413	8.69591	782.413	0
782.396	34.7762	782.396	60.8583
782.378	-43.4609	782.378	17.3844
782.361	17.3806	782.361	104.284
782.343	69.5077	782.343	-8.68846
782.325	34.7464	782.325	217.165
782.308	-34.7389	782.308	69.4779
782.29	-8.68287	782.29	69.463
782.272	-52.0861	782.272	225.706
782.255	-34.7166	782.255	130.187
782.237	-60.7411	782.237	-17.3546
782.22	-43.3772	782.22	112.781
782.202	-34.6943	782.202	251.534
782.184	-8.67173	782.184	-8.67173
782.167	-26.0096	782.167	17.3398
782.149	-26.0041	782.149	-17.336
782.131	0	782.131	181.99
782.114	-8.66432	782.114	17.3286
782.096	0	782.096	-51.9748
782.078	0	782.078	277.14
782.061	-8.65878	782.061	207.811
782.043	-25.9708	782.043	121.197
782.025	69.2407	782.025	34.6203
782.008	-69.2259	782.008	-43.2662
781.99	-8.65139	781.99	43.257
781.972	-51.8973	781.972	164.341
781.955	-8.64771	781.955	34.5908
781.937	-8.64587	781.937	129.688
781.919	43.2201	781.919	103.728
781.902	-8.64218	781.902	-8.64218
781.884	17.2807	781.884	8.64035
781.866	-8.63851	781.866	129.578
781.849	0	781.849	-86.3667
781.831	-8.63484	781.831	164.062
781.813	0	781.813	51.798
781.796	-43.1558	781.796	146.73
781.778	-25.888	781.778	258.88
781.76	-34.51	781.76	129.413
781.742	0	781.742	241.519
781.725	-8.62384	781.725	232.844
781.707	-25.866	781.707	17.244
781.689	17.2404	781.689	94.822
781.672	-51.7101	781.672	163.749
781.654	-34.4661	781.654	-8.61653
781.636	-17.2294	781.636	68.9176
781.618	-17.2258	781.618	51.6773
781.601	8.61105	781.601	51.6663
781.583	-17.2185	781.583	25.8277
781.565	-17.2148	781.565	146.326
781.547	-43.0279	781.547	25.8168
781.53	-51.6226	781.53	103.245
781.512	17.2039	781.512	77.4175
781.494	0	781.494	129.002
781.476	-8.59831	781.476	8.59831
781.459	17.193	781.459	51.5789
781.441	0	781.441	77.3521
781.423	42.9643	781.423	85.9286
781.405	-68.7284	781.405	68.7284
781.388	60.1246	781.388	-25.7677
781.37	0	781.37	94.4616
781.352	-25.7568	781.352	163.127
781.334	34.3352	781.334	103.006
781.316	0	781.316	94.4019
781.299	8.58018	781.299	-77.2216
781.281	-17.1567	781.281	8.57837
781.263	34.3063	781.263	94.3422
781.245	8.57476	781.245	51.4486
781.227	-34.2918	781.227	-60.0107
781.21	-17.1423	781.21	111.425
781.192	8.56935	781.192	197.095
781.174	-42.8377	781.174	17.1351
781.156	-17.1315	781.156	77.0917
781.138	-8.56394	781.138	59.9476
781.121	-8.56214	781.121	85.6214
781.103	-94.1638	781.103	59.9224
781.085	25.6756	781.085	34.2342
781.067	-42.7837	781.067	-145.465
781.049	-34.2198	781.049	-42.7748
781.031	68.4252	781.031	8.55316
781.014	-51.3082	781.014	17.1027
780.996	0	780.996	25.6487
780.978	-17.0955	780.978	76.93
780.96	0	780.96	153.828
780.942	-17.0884	780.942	-8.54419
780.924	-42.712	780.924	17.0848
780.907	0	780.907	213.515
780.889	-8.53882	780.889	-25.6165
780.871	-42.6852	780.871	93.9074
780.853	17.0705	780.853	51.2115
780.835	17.0669	780.835	-136.535
780.817	34.1267	780.817	59.7217
780.799	17.0598	780.799	93.8288
780.782	0	780.782	102.337
780.764	34.1053	780.764	8.52633
780.746	-51.1473	780.746	102.295
780.728	-25.5683	780.728	76.7049
780.71	17.042	780.71	51.1259
780.692	42.596	780.692	17.0384
780.674	0	780.674	-34.0697
780.656	8.51565	780.656	-25.547
780.638	25.5416	780.638	-51.0833
780.621	0	780.621	68.0968
780.603	-17.0207	780.603	-76.5929
780.585	-8.50855	780.585	-17.0171
780.567	-34.0271	780.567	25.5203
780.549	8.50501	780.549	119.07
780.531	-17.0065	780.531	34.0129
780.513	8.50146	780.513	51.0088
780.495	8.4997	780.495	-8.4997
780.477	8.49793	780.477	67.9834
780.459	-33.9846	780.459	59.4731
780.441	-42.472	780.441	135.91
780.424	-16.9853	780.424	229.301
780.406	-33.9634	780.406	118.872
780.388	42.4455	780.388	169.782
780.37	-50.924	780.37	-42.4367
780.352	59.399	780.352	152.74
780.334	-50.9028	780.334	-93.3219
780.316	-16.9641	780.316	161.159
780.298	0	780.298	0
780.28	-25.4356	780.28	-16.9571
780.262	-33.9071	780.262	67.8142
780.244	-33.9	780.244	59.3251
780.226	-8.47325	780.226	-16.9465
780.208	-33.886	780.208	76.2435
780.19	25.4092	780.19	25.4092
780.172	-16.936	780.172	-76.2119
780.154	-33.8649	780.154	0
780.136	-16.929	780.136	118.503
780.118	0	780.118	152.329
780.1	-8.46098	780.1	93.0708
780.082	33.8369	780.082	76.1331
780.064	-42.2874	780.064	0
780.046	-16.9115	780.046	-8.45573
780.028	16.908	780.028	160.626
780.01	-33.809	780.01	169.045
779.992	-25.3515	779.992	59.1534
779.974	-42.2437	779.974	76.0387
779.956	-33.788	779.956	118.258
779.938	8.44526	779.938	143.569
779.92	-16.887	779.92	143.54
779.902	67.5342	779.902	118.185
779.884	-33.7601	779.884	-42.2002
779.866	8.43829	779.866	135.013
779.848	0	779.848	101.239
779.83	-33.7393	779.83	134.957
779.812	33.7323	779.812	25.2992
779.794	-16.8627	779.794	109.607
779.776	-42.148	779.776	109.585
779.758	8.42787	779.758	84.2787
779.74	8.42614	779.74	117.966
779.722	16.8488	779.722	50.5464
779.704	-50.536	779.704	8.42267
779.686	-16.8419	779.686	33.6837
779.668	-75.7728	779.668	117.869
779.65	-42.0874	779.65	210.437
779.632	-16.8315	779.632	-75.7417
779.614	-58.8981	779.614	33.6561
779.596	-16.8246	779.596	227.132
779.578	0	779.578	176.622
779.559	-25.2265	779.559	16.8177
779.541	-84.0711	779.541	100.885
779.523	42.0269	779.523	-25.2162
779.505	33.6146	779.505	134.459
779.487	-8.40194	779.487	92.4213
779.469	42.0011	779.469	151.204
779.451	-33.594	779.451	109.18
779.433	-50.3806	779.433	67.1742
779.415	-16.7901	779.415	75.5555
779.397	8.39333	779.397	117.507
779.379	8.39162	779.379	75.5245
779.361	-50.3394	779.361	92.2889
779.342	0	779.342	41.9409
779.324	25.1594	779.324	117.411
779.306	-41.9238	779.306	0
779.288	-33.5321	779.288	-25.1491
779.27	-67.0506	779.27	108.957
779.252	0	779.252	16.7592
779.234	16.7558	779.234	58.6453
779.216	-16.7524	779.216	83.7619
779.198	33.4979	779.198	8.37448
779.179	16.7455	779.179	50.2366
779.161	-75.3395	779.161	41.8553
779.143	-41.8468	779.143	92.0629
779.125	-25.1029	779.125	92.0441
779.107	-25.0978	779.107	-25.0978
779.089	-16.7285	779.089	108.735
779.071	-8.36253	779.071	167.251
779.052	-8.36082	779.052	58.5258
779.034	-66.873	779.034	133.746
779.016	8.35742	779.016	-75.2168
778.998	-25.0672	778.998	25.0672
778.98	-41.7701	778.98	158.726
778.962	-8.35232	778.962	16.7046
778.943	-25.0519	778.943	250.519
778.925	-16.6978	778.925	308.91
778.907	0	778.907	116.861
778.889	8.34552	778.889	-16.691
778.871	8.34383	778.871	158.533
778.853	16.6843	778.853	41.7107
778.834	0	778.834	116.766
778.816	-33.355	778.816	-41.6937
778.798	-25.0112	778.798	158.404
778.78	-8.33536	778.78	16.6707
778.762	-16.6673	778.762	50.002
778.743	0	778.743	266.623
778.725	-58.312	778.725	83.3029
778.707	-8.3286	778.707	66.6288
778.689	41.6345	778.689	91.596
778.671	-24.9757	778.671	133.204
778.652	33.2941	778.652	-66.5883
778.634	0	778.634	16.6437
778.616	-16.6403	778.616	116.482
778.598	0	778.598	174.688
778.58	8.3168	778.58	16.6336
778.561	49.8907	778.561	41.5756
778.543	-99.7612	778.543	108.075
778.525	8.31175	778.525	116.364
778.507	-8.31007	778.507	91.4107
778.488	0	778.488	249.252
778.47	58.147	778.47	41.5335
778.452	-8.30503	778.452	41.5252
778.434	33.2134	778.434	58.1235
778.415	0	778.415	-8.30168
778.397	-24.9	778.397	-16.6
778.379	16.5966	778.379	107.878
778.361	-16.5933	778.361	174.23
778.342	-8.29498	778.342	8.29498
778.324	-49.7598	778.324	174.159
778.306	33.1665	778.306	107.791
778.288	8.28996	778.288	157.509
778.269	16.5766	778.269	116.036
778.251	16.5732	778.251	132.586
778.233	-8.28495	778.233	49.7097
778.215	16.5666	778.215	33.1331
778.196	-16.5632	778.196	49.6897
778.178	-41.3997	778.178	82.7995
778.16	24.8348	778.16	-49.6697
778.141	0	778.141	140.702
778.123	41.3747	778.123	124.124
778.105	0	778.105	115.826
778.087	-8.27162	778.087	49.6297
778.068	0	778.068	107.509
778.05	-16.5366	778.05	132.293
778.032	-16.5333	778.032	74.3997
778.013	-8.26498	778.013	66.1198
777.995	-57.8432	777.995	99.1598
777.977	24.785	777.977	-16.5233
777.958	0	777.958	82.6
777.94	8.25834	777.94	189.942
777.922	-41.2834	777.922	173.39
777.903	0	777.903	90.8053
777.885	0	777.885	115.547
777.867	-16.5034	777.867	173.286
777.848	-33.0003	777.848	8.25007
777.83	16.4968	777.83	65.9873
777.812	24.7403	777.812	49.4806
777.793	-16.4902	777.793	57.7158
777.775	24.7304	777.775	98.9215
777.757	32.9672	777.757	131.869
777.738	-41.2008	777.738	8.24016
777.72	57.6696	777.72	8.23851
777.702	-16.4737	777.702	32.9475
777.683	-65.8817	777.683	148.234
777.665	-41.1679	777.665	123.504
777.646	-57.6235	777.646	164.639
777.628	-49.3817	777.628	164.606
777.61	-16.4573	777.61	-49.3718
777.591	0	777.591	74.0429
777.573	-41.1268	777.573	90.4789
777.555	-24.6711	777.555	98.6845
777.536	-65.7766	777.536	156.219
777.518	-16.4409	777.518	147.968
777.499	-16.4376	777.499	49.3127
777.481	-57.52	777.481	65.7372
777.463	-24.6465	777.463	-49.2931
777.444	-8.21387	777.444	139.636
777.426	16.4245	777.426	229.943
777.407	8.2106	777.407	147.791
777.389	49.2538	777.389	16.4179
777.371	-41.0367	777.371	114.903
777.352	-24.6171	777.352	205.142
777.334	-41.0203	777.334	-41.0203
777.315	-8.20243	777.315	8.20243
777.297	-16.4016	777.297	-16.4016
777.279	73.7925	777.279	-8.19917
777.26	24.5926	777.26	16.3951
777.242	-40.9795	777.242	188.506
777.223	-49.1657	777.223	-24.5828
777.205	-16.3853	777.205	155.66
777.186	-16.382	777.186	-32.7641
777.168	32.7576	777.168	-16.3788
777.15	-32.7511	777.15	32.7511
777.131	-32.7446	777.131	24.5584
777.113	-32.7381	777.113	-73.6607
777.094	0	777.094	-57.2803
777.076	65.4502	777.076	32.7251
777.057	32.7186	777.057	49.0779
777.039	-24.5341	777.039	114.492
777.02	-8.17641	777.02	32.7056
777.002	-8.17479	777.002	-32.6992
776.983	8.17317	776.983	16.3463
776.965	-32.6862	776.965	81.7155
776.947	-57.1895	776.947	236.928
776.928	-57.1782	776.928	57.1782
776.91	-8.1667	776.91	16.3334
776.891	-32.6603	776.891	32.6603
776.873	40.8173	776.873	0
776.854	-24.4856	776.854	16.3237
776.836	-65.2819	776.836	-97.9229
776.817	-57.1104	776.817	-106.062
776.799	-24.471	776.799	32.6281
776.78	65.2432	776.78	106.02
776.762	40.769	776.762	73.3841
776.743	8.15218	776.743	57.0653
776.725	-24.4517	776.725	89.6563
776.706	-8.14896	776.706	40.7448
776.688	-16.2947	776.688	73.3262
776.669	-65.166	776.669	195.498
776.651	0	776.651	65.1531
776.632	-8.14253	776.632	97.7104
776.614	-40.7046	776.614	89.5502
776.595	-16.2786	776.595	146.508
776.576	-65.1017	776.576	-48.8263
776.558	-16.2722	776.558	113.906
776.539	-16.269	776.539	40.6726
776.521	-24.3987	776.521	97.5949
776.502	-24.3939	776.502	235.808
776.484	-16.2594	776.484	162.594
776.465	16.2562	776.465	121.922
776.447	-24.3795	776.447	56.8856
776.428	24.3747	776.428	48.7495
776.41	-64.9865	776.41	138.096
776.391	8.12171	776.391	235.53
776.373	64.9609	776.373	73.0811
776.354	-40.5926	776.354	81.1852
776.335	0	776.335	162.339
776.317	-48.692	776.317	81.1533
776.298	16.2275	776.298	64.9099
776.28	8.11214	776.28	89.2336
776.261	-32.4422	776.261	218.985
776.243	-32.4358	776.243	32.4358
776.224	-40.5368	776.224	-32.4295
776.205	-16.2116	776.205	97.2693
776.187	-24.3126	776.187	105.354
776.168	32.4104	776.168	16.2052
776.15	-48.6061	776.15	113.414
776.131	8.09942	776.131	89.0937
776.112	-24.2935	776.112	105.272
776.094	-16.1925	776.094	80.9625
776.075	8.09466	776.075	145.704
776.057	-48.5585	776.057	72.8377
776.038	-32.366	776.038	97.0979
776.019	-56.6294	776.019	0
776.001	-32.3533	776.001	105.148
775.982	-8.08675	775.982	210.255
775.964	-32.3407	775.964	105.107
775.945	-64.6687	775.945	-16.1672
775.926	8.082	775.926	105.066
775.908	-8.08042	775.908	88.8847
775.889	-56.5519	775.889	113.104
775.87	-32.3091	775.87	105.004
775.852	-40.3784	775.852	72.6812
775.833	8.07411	775.833	96.8894
775.814	-48.4352	775.814	113.016
775.796	-40.3548	775.796	64.5677
775.777	-40.3469	775.777	56.4857
775.759	-24.2034	775.759	64.5425
775.74	8.06624	775.74	-32.265
775.721	-40.3233	775.721	153.229
775.703	-32.2524	775.703	0
775.684	-8.06152	775.684	104.8
775.665	-24.1799	775.665	48.3597
775.647	-32.2335	775.647	96.7006
775.628	24.1704	775.628	104.739
775.609	-16.1105	775.609	120.829
775.591	8.05367	775.591	96.6441
775.572	-24.1563	775.572	144.938
775.553	-40.2527	775.553	0
775.535	-8.04897	775.535	80.4897
775.516	-56.3318	775.516	-24.1422
775.497	-40.2292	775.497	48.2751
775.478	-8.04428	775.478	-24.1328
775.46	-16.0854	775.46	120.641
775.441	-32.1646	775.441	233.193
775.422	-64.3167	775.422	160.792
775.404	-24.1141	775.404	32.1521
775.385	16.0729	775.385	40.1823
775.366	8.03491	775.366	120.524
775.348	0	775.348	-32.1334
775.329	0	775.329	32.1271
775.31	8.03023	775.31	-24.0907
775.291	8.02867	775.291	-64.2294
775.273	-8.02711	775.273	144.488
775.254	16.0511	775.254	64.2045
775.235	-56.168	775.235	224.672
775.217	0	775.217	96.2694
775.198	-40.1045	775.198	8.02089
775.179	-8.01934	775.179	-8.01934
775.16	-16.0356	775.16	-96.2134
775.142	16.0325	775.142	-32.0649
775.123	8.01468	775.123	40.0734
775.104	-24.0394	775.104	56.0919
775.085	48.0695	775.085	64.0926
775.067	-56.0702	775.067	128.16
775.048	16.017	775.048	8.00848
775.029	0	775.029	8.00693
775.01	40.0269	775.01	40.0269
774.992	8.00384	774.992	8.00384
774.973	32.0092	774.973	120.034
774.954	-64.0059	774.954	-80.0074
774.935	-31.9968	774.935	103.99
774.917	15.9953	774.917	127.962
774.898	47.9766	774.898	7.99611
774.879	-23.9837	774.879	111.924
774.86	-7.99302	774.86	119.895
774.841	7.99148	774.841	111.881
774.823	-7.98994	774.823	-31.9598
774.804	31.9536	774.804	-7.9884
774.785	79.8686	774.785	127.79
774.766	-15.9706	774.766	71.8678
774.747	-39.9189	774.747	15.9676
774.729	-15.9645	774.729	95.7869
774.71	-7.9807	774.71	183.556
774.691	-31.9167	774.691	79.7916
774.672	0	774.672	23.9329
774.653	-15.9522	774.653	63.8087
774.635	15.9491	774.635	119.618
774.616	-71.7572	774.616	119.595
774.597	-55.8004	774.597	-79.7149
774.578	-7.96995	774.578	47.8197
774.559	-15.9368	774.559	143.432
774.541	15.9338	774.541	111.536
774.522	7.96536	774.522	31.8614
774.503	-39.8191	774.503	151.313
774.484	-23.8869	774.484	111.472
774.465	0	774.465	55.7254
774.446	0	774.446	31.837
774.428	23.8731	774.428	198.943
774.409	-63.6495	774.409	230.729
774.39	-39.7733	774.39	167.048
774.371	-71.5782	774.371	87.4844
774.352	15.9032	774.352	230.596
774.333	0	774.333	103.351
774.314	-23.8457	774.314	-79.4855
774.296	0	774.296	79.4703
774.277	-15.891	774.277	55.6185
774.258	-7.94398	774.258	95.3278
774.239	0	774.239	23.8274
774.22	15.8819	774.22	39.7047
774.201	39.6971	774.201	79.3942
774.182	-7.9379	774.182	71.4411
774.163	-39.6819	774.163	206.346
774.145	47.6092	774.145	79.3486
774.126	-15.8667	774.126	15.8667
774.107	-31.7273	774.107	95.1819
774.088	-55.5121	774.088	31.7212
774.069	-23.7864	774.069	-15.8576
774.05	-15.8545	774.05	-31.7091
774.031	-31.703	774.031	126.812
774.012	0	774.012	55.4697
773.993	-7.92273	773.993	71.3046
773.975	7.92122	773.975	31.6849
773.956	-31.6788	773.956	23.7591
773.937	-71.2637	773.937	134.609
773.918	0	773.918	31.6667
773.899	-55.4062	773.899	-7.91517
773.88	55.3956	773.88	94.9639
773.861	-31.6486	773.861	0
773.842	-23.7319	773.842	134.481
773.823	7.90913	773.823	150.274
773.804	-23.7229	773.804	173.968
773.785	-31.6245	773.785	158.122
773.766	7.90461	773.766	86.9507
773.747	55.3217	773.747	118.547
773.728	15.8032	773.728	126.426
773.71	47.4006	773.71	7.90009
773.691	0	773.691	-7.89859
773.672	31.5883	773.672	-7.89709
773.653	-31.5823	773.653	244.763
773.634	-15.7882	773.634	15.7882
773.615	-7.89258	773.615	71.0332
773.596	-31.5643	773.596	-71.0197
773.577	23.6687	773.577	-31.5583
773.558	-31.5523	773.558	0
773.539	23.6597	773.539	126.185
773.52	-7.88508	773.52	63.0806
773.501	-39.4179	773.501	78.8358
773.482	47.2925	773.482	63.0567
773.463	47.2835	773.463	102.448
773.444	-23.6373	773.444	47.2745
773.425	-7.87759	773.425	157.552
773.406	47.2566	773.406	118.141
773.387	-39.373	773.387	47.2476
773.368	-15.7462	773.368	118.097
773.349	-7.87161	773.349	62.9729
773.33	23.6104	773.33	-31.4805
773.311	15.7373	773.311	188.847
773.292	-47.2028	773.292	31.4686
773.273	-39.3282	773.273	62.9252
773.254	-39.3208	773.254	31.4566
773.235	7.86267	773.235	117.94
773.216	-7.86118	773.216	180.807
773.197	70.7372	773.197	117.895
773.178	-39.291	773.178	78.582
773.159	31.4269	773.159	212.131
773.14	7.85523	773.14	23.5657
773.121	7.85374	773.121	0
773.102	23.5568	773.102	94.227
773.083	15.7015	773.083	39.2538
773.064	-15.6986	773.064	15.6986
773.045	0	773.045	94.1736
773.026	23.539	773.026	188.312
773.007	-31.3793	773.007	78.4483
772.988	-31.3734	772.988	-31.3734
772.969	0	772.969	172.521
772.95	-39.2019	772.95	70.5635
772.931	-47.0335	772.931	62.7113
772.911	-7.83743	772.911	47.0246
772.892	-15.6719	772.892	125.375
772.873	-39.1724	772.873	-7.83447
772.854	15.666	772.854	109.662
772.835	39.1576	772.835	54.8206
772.816	-23.4901	772.816	46.9802
772.797	0	772.797	0
772.778	31.3083	772.778	93.925
772.759	7.82561	772.759	78.2561
772.74	54.769	772.74	101.714
772.721	-31.2907	772.721	0
772.702	7.82119	772.702	70.3907
772.683	-23.4591	772.683	23.4591
772.664	7.81824	772.664	-39.0912
772.644	-7.81677	772.644	148.519
772.625	0	772.625	164.121
772.606	-23.4415	772.606	-39.0692
772.587	70.3112	772.587	218.746
772.568	-15.6218	772.568	70.298
772.549	7.80942	772.549	54.666
772.53	-7.80795	772.53	140.543
772.511	0	772.511	39.0324
772.492	15.61	772.492	54.6351
772.472	-31.2142	772.472	93.6426
772.453	-7.80209	772.453	0
772.434	0	772.434	-15.6012
772.415	38.9958	772.415	70.1924
772.396	-7.79769	772.396	-54.5839
772.377	-62.3698	772.377	-7.79623
772.358	31.1791	772.358	-31.1791
772.339	7.7933	772.339	31.1732
772.319	-7.79184	772.319	187.004
772.3	-31.1615	772.3	101.275
772.281	-93.467	772.281	186.934
772.262	31.1498	772.262	31.1498
772.243	0	772.243	202.436
772.224	7.78454	772.224	101.199
772.205	-7.78308	772.205	77.8308
772.185	0	772.185	62.253
772.166	15.5603	772.166	62.2413
772.147	-15.5574	772.147	93.3445
772.128	23.3318	772.128	38.8863
772.109	-15.5516	772.109	54.4306
772.09	-23.323	772.09	38.8717
772.07	-23.3187	772.07	93.2747
772.051	15.5429	772.051	62.1715
772.032	31.0799	772.032	-46.6199
772.013	31.0741	772.013	163.139
771.994	15.5342	771.994	116.506
771.974	-46.5937	771.974	0
771.955	-54.3492	771.955	124.227
771.936	-31.0509	771.936	7.76272
771.917	-7.76127	771.917	15.5225
771.898	-46.5589	771.898	23.2795
771.879	0	771.879	-31.0335
771.859	7.75693	771.859	0
771.84	-38.7774	771.84	232.664
771.821	15.5081	771.821	77.5403
771.802	0	771.802	62.0207
771.782	-46.5068	771.782	62.0091
771.763	0	771.763	15.4994
771.744	-15.4965	771.744	154.965
771.725	30.9872	771.725	100.708
771.706	23.2361	771.706	69.7082
771.686	-7.74392	771.686	54.2074
771.667	-15.4849	771.667	69.6823
771.648	30.9641	771.648	77.4103
771.629	-46.4375	771.629	30.9584
771.609	-46.4289	771.609	61.9052
771.59	30.9468	771.59	-38.6835
771.571	-15.4705	771.571	54.1469
771.552	30.9353	771.552	23.2015
771.532	0	771.532	92.7887
771.513	-15.4619	771.513	115.964
771.494	30.9181	771.494	23.1885
771.475	-7.72808	771.475	262.755
771.455	-15.4533	771.455	100.446
771.436	-15.4504	771.436	100.428
771.417	15.4475	771.417	115.857
771.398	92.668	771.398	54.0563
771.378	-46.3254	771.378	38.6045
771.359	38.5973	771.359	-15.4389
771.34	15.4361	771.34	-15.4361
771.321	-30.8664	771.321	-23.1498
771.301	-15.4303	771.301	-15.4303
771.282	7.71373	771.282	-15.4275
771.263	7.7123	771.263	146.534
771.243	-53.9761	771.243	138.796
771.224	0	771.224	115.642
771.205	-30.8321	771.205	84.7881
771.186	23.1198	771.186	184.958
771.166	-7.70516	771.166	84.7567
771.147	-7.70373	771.147	146.371
771.128	-30.8092	771.128	38.5115
771.108	7.70087	771.108	77.0087
771.089	-23.0983	771.089	30.7978
771.07	-7.69802	771.07	61.5842
771.05	15.3932	771.05	153.932
771.031	-15.3903	771.031	7.69517
771.012	-23.0812	771.012	176.956
770.993	-30.7693	770.993	23.077
770.973	-30.7636	770.973	169.2
770.954	30.7579	770.954	99.9632
770.935	-7.68806	770.935	30.7522
770.915	7.68663	770.915	61.4931
770.896	-7.68521	770.896	99.9078
770.877	23.0514	770.877	207.462
770.857	-23.0471	770.857	30.7295
770.838	23.0429	770.838	53.7667
770.819	-30.7181	770.819	161.27
770.799	-7.67812	770.799	130.528
770.78	15.3534	770.78	69.0903
770.76	15.3506	770.76	69.0775
770.741	7.67387	770.741	53.7171
770.722	-30.6898	770.722	122.759
770.702	-15.3421	770.702	69.0393
770.683	-7.66962	770.683	-7.66962
770.664	-7.66821	770.664	76.6821
770.644	-30.6672	770.644	145.669
770.625	-15.3308	770.625	15.3308
770.606	-15.3279	770.606	122.623
770.586	7.66255	770.586	183.901
770.567	-61.2891	770.567	191.529
770.547	30.6389	770.547	76.5973
770.528	22.975	770.528	-15.3166
770.509	-7.65691	770.509	206.737
770.489	-38.2775	770.489	22.9665
770.47	0	770.47	145.428
770.451	-15.3054	770.451	45.9161
770.431	0	770.431	-7.65127
770.412	-38.2493	770.412	145.347
770.392	-22.9454	770.392	130.024
770.373	-38.2353	770.373	22.9412
770.354	-38.2282	770.354	68.8108
770.334	0	770.334	152.885
770.315	68.7855	770.315	91.714
770.295	7.64143	770.295	-15.2829
770.276	30.5601	770.276	91.6803
770.256	-15.2772	770.256	76.3862
770.237	-7.63722	770.237	76.3722
770.218	-22.9075	770.218	175.624
770.198	-7.63442	770.198	15.2688
770.179	7.63302	770.179	114.495
770.159	30.5265	770.159	206.054
770.14	-30.5209	770.14	68.6719
770.12	7.62882	770.12	137.319
770.101	7.62742	770.101	15.2548
770.082	61.0081	770.082	68.6342
770.062	-22.8739	770.062	114.369
770.043	7.62322	770.043	129.595
770.023	-15.2436	770.023	38.1091
770.004	-7.62043	770.004	38.1021
769.984	30.4761	769.984	-7.61903
769.965	-30.4705	769.965	30.4705
769.945	0	769.945	60.9299
769.926	-30.4594	769.926	121.838
769.906	-30.4538	769.906	121.815
769.887	-22.8362	769.887	182.689
769.868	7.61067	769.868	91.328
769.848	30.4371	769.848	76.0927
769.829	-45.6473	769.829	53.2552
769.809	68.4584	769.809	91.2779
769.79	-15.2102	769.79	106.471
769.77	15.2074	769.77	38.0185
769.751	0	769.751	91.2278
769.731	15.2019	769.731	98.8121
769.712	22.7986	769.712	91.1945
769.692	0	769.692	37.9908
769.673	30.3871	769.673	75.9677
769.653	7.59538	769.653	91.1445
769.634	-53.1579	769.634	45.5639
769.614	15.1852	769.614	113.889
769.595	7.59122	769.595	136.642
769.575	-7.58983	769.575	15.1797
769.556	-15.1769	769.556	159.357
769.536	0	769.536	106.219
769.517	0	769.517	98.6139
769.497	15.1686	769.497	144.102
769.478	15.1658	769.478	90.995
769.458	-45.4892	769.458	136.468
769.439	0	769.439	-106.122
769.419	-7.57877	769.419	121.26
769.4	22.7322	769.4	0
769.38	0	769.38	53.0321
769.36	0	769.36	75.7463
769.341	37.8663	769.341	7.57325
769.321	60.575	769.321	75.7187
769.302	0	769.302	7.57049
769.282	-7.56912	769.282	-45.4147
769.263	30.271	769.263	98.3806
769.243	15.1327	769.243	181.593
769.224	-30.2599	769.224	45.3899
769.204	7.56361	769.204	0
769.184	15.1245	769.184	60.4979
769.165	-22.6826	769.165	60.4869
769.145	-22.6785	769.145	-30.2379
769.126	-22.6743	769.126	37.7906
769.106	0	769.106	143.578
769.087	-30.2215	769.087	52.8876
769.067	-7.554	769.067	22.662
769.047	7.55262	769.047	45.3157
769.028	-15.1025	769.028	75.5125
769.008	-45.2993	769.008	98.1485
768.989	-15.097	768.989	120.776
768.969	7.54714	768.969	75.4714
768.95	-7.54577	768.95	128.278
768.93	15.0888	768.93	22.6332
768.91	22.6291	768.91	60.3443
768.891	7.54167	768.891	158.375
768.871	-82.9433	768.871	82.9433
768.852	7.53893	768.852	90.4672
768.832	52.763	768.832	52.763
768.812	7.5362	768.812	52.7534
768.793	-15.0697	768.793	128.092
768.773	15.0669	768.773	0
768.754	15.0642	768.754	75.3211
768.734	37.6537	768.734	67.7767
768.714	7.52938	768.714	-97.882
768.695	37.6401	768.695	271.009
768.675	-7.52666	768.675	120.427
768.655	7.5253	768.655	90.3035
768.636	22.5718	768.636	-15.0479
768.616	15.0451	768.616	60.1806
768.597	0	768.597	60.1697
768.577	-7.51985	768.577	45.1191
768.557	60.148	768.557	180.444
768.538	-15.0343	768.538	60.1371
768.518	-15.0316	768.518	15.0316
768.498	37.5721	768.498	75.1442
768.479	-15.0261	768.479	105.183
768.459	-15.0234	768.459	165.258
768.439	-7.51035	768.439	37.5517
768.42	22.527	768.42	90.1079
768.4	0	768.4	37.5382
768.38	0	768.38	90.0754
768.361	-7.50493	768.361	82.5542
768.341	15.0072	768.341	150.072
768.321	37.5111	768.321	37.5111
768.302	-22.5026	768.302	97.5113
768.282	22.4985	768.282	172.489
768.262	-14.9963	768.262	82.4798
768.243	37.4841	768.243	74.9681
768.223	59.9637	768.223	82.4501
768.203	37.4706	768.203	-7.49411
768.184	-29.971	768.184	149.855
768.164	14.9828	768.164	37.4571
768.144	29.9603	768.144	44.9404
768.124	22.4661	768.124	59.9097
768.105	7.48737	768.105	104.823
768.085	-7.48602	768.085	179.664
768.065	29.9387	768.065	142.209
768.046	37.4166	768.046	-7.48333
768.026	-37.4099	768.026	67.3378
768.006	-29.9225	768.006	29.9225
767.987	22.4379	767.987	89.7515
767.967	-7.47794	767.967	44.8677
767.947	7.4766	767.947	59.8128
767.927	7.47526	767.927	37.3763
767.908	0	767.908	22.4217
767.888	14.9451	767.888	141.979
767.868	-37.3561	767.868	119.54
767.848	-7.46989	767.848	112.048
767.829	22.4056	767.829	67.2169
767.809	7.4672	767.809	7.4672
767.789	-37.3293	767.789	164.249
767.769	-37.3226	767.769	-22.3936
767.75	14.9264	767.75	119.411
767.73	-29.8474	767.73	171.622
767.71	-7.46051	767.71	37.3025
767.69	-7.45917	767.69	0
767.671	0	767.671	82.0361
767.651	14.913	767.651	111.847
767.631	29.8206	767.631	134.193
767.611	-52.1767	767.611	156.53
767.592	-7.45249	767.592	216.122
767.572	22.3534	767.572	104.316
767.552	7.44982	767.552	119.197
767.532	-37.2424	767.532	29.7939
767.513	0	767.513	126.602
767.493	37.2291	767.493	89.3498
767.473	-52.1114	767.473	44.6669
767.453	22.3294	767.453	52.102
767.433	37.2091	767.433	119.069
767.414	29.7619	767.414	163.691
767.394	37.1958	767.394	111.587
767.374	22.3135	767.374	156.194
767.354	14.873	767.354	52.0555
767.335	22.3055	767.335	22.3055
767.315	-14.8677	767.315	104.074
767.295	29.73	767.295	74.3251
767.275	-52.0183	767.275	222.935
767.255	14.8597	767.255	66.8687
767.235	-22.2856	767.235	-59.4282
767.216	29.7088	767.216	126.262
767.196	-7.42587	767.196	74.2587
767.176	7.42455	767.176	14.8491
767.156	14.8464	767.156	74.2322
767.136	22.2657	767.136	51.9533
767.117	29.6823	767.117	111.309
767.097	-66.7732	767.097	-29.677
767.077	59.3434	767.077	170.612
767.057	0	767.057	207.665
767.037	-29.6611	767.037	37.0764
767.017	-7.41396	767.017	88.9675
766.998	7.41263	766.998	126.015
766.978	29.6453	766.978	207.517
766.958	0	766.958	155.61
766.938	-22.226	766.938	51.8607
766.918	-7.40735	766.918	155.554
766.898	-7.40603	766.898	125.903
766.878	-22.2141	766.878	88.8566
766.859	-22.2102	766.859	59.2272
766.839	-14.8042	766.839	44.4125
766.819	-7.40076	766.819	103.611
766.799	7.39944	766.799	88.7933
766.779	-66.5831	766.779	73.9813
766.759	-14.7936	766.759	81.3649
766.739	-14.791	766.739	199.678
766.72	44.3651	766.72	36.9709
766.7	-7.39287	766.7	-22.1786
766.68	51.7409	766.68	177.397
766.66	0	766.66	243.878
766.64	29.5557	766.64	36.9446
766.62	22.1628	766.62	110.814
766.6	0	766.6	140.34
766.58	14.77	766.58	14.77
766.56	22.151	766.56	44.302
766.541	-51.6765	766.541	103.353
766.521	0	766.521	110.716
766.501	-29.519	766.501	169.734
766.481	51.649	766.481	147.569
766.461	-36.8856	766.461	14.7542
766.441	-22.1274	766.441	95.8856
766.421	29.498	766.421	110.618
766.401	-14.7464	766.401	58.9856
766.381	29.4876	766.381	176.925
766.361	14.7412	766.361	14.7412
766.341	14.7386	766.341	58.9542
766.321	29.4719	766.321	88.4157
766.302	29.4667	766.302	73.6667
766.282	7.36536	766.282	73.6536
766.262	29.4562	766.262	29.4562
766.242	0	766.242	14.7255
766.222	-44.1687	766.222	51.5301
766.202	7.36014	766.202	80.9616
766.182	-66.2296	766.182	95.6649
766.162	-7.35754	766.162	169.223
766.142	29.425	766.142	183.906
766.122	-7.35494	766.122	14.7099
766.102	7.35363	766.102	154.426
766.082	-14.7047	766.082	110.285
766.062	51.4572	766.062	161.723
766.042	22.0492	766.042	-36.7487
766.022	-44.0906	766.022	95.5297
766.002	7.34714	766.002	22.0414
765.982	51.4209	765.982	36.7292
765.962	-7.34454	765.962	73.4454
765.942	-73.4324	765.942	190.924
765.922	22.0258	765.922	14.6839
765.902	29.3626	765.902	168.835
765.882	-22.0181	765.882	102.751
765.862	-14.6761	765.862	66.0425
[truncated: 14,388 more rows]

## Sheet: Fig.3d
	Au-CeO2		Au-CeO2-300
time /s	--	time /s	--
1	6.265	1	5.056
2	6.09	2	4.952
3	5.954	3	4.842
4	5.822	4	4.709
5	5.686	5	4.611
6	5.559	6	4.473
7	5.391	7	4.352
8	5.278	8	4.243
9	5.12	9	4.149
10	4.954	10	4.026
11	4.841	11	3.903
12	4.719	12	3.824
13	4.564	13	3.681
14	4.452	14	3.605
15	4.318	15	3.508
16	4.191	16	3.371
17	4.064	17	3.277
18	3.931	18	3.182
19	3.782	19	3.057
20	3.671	20	2.958
21	3.527	21	2.87
22	3.411	22	2.738
23	3.287	23	2.642
24	3.14	24	2.524
25	3.025	25	2.441
26	2.882	26	2.34
27	2.776	27	2.211
28	2.628	28	2.119
29	2.488	29	2.014
30	2.389	30	1.917
31	2.264	31	1.792
32	2.123	32	1.704
33	2.022	33	1.59
34	1.91	34	1.488
35	1.781	35	1.386
36	1.663	36	1.304
37	1.536	37	1.189
38	1.439	38	1.102
39	1.295	39	1.002
40	1.176	40	0.907
41	1.05	41	0.811
42	0.935	42	0.713
43	0.806	43	0.625
44	0.715	44	0.508
45	0.619	45	0.42
46	0.499	46	0.338
47	0.369	47	0.231
48	0.232	48	0.14
49	0.144	49	0.074
50	0	50	0
51	0.292	51	-1.771
52	1.214	52	-7.571
53	-0.849	53	-14.496
54	-3.617	54	-21.572
55	-6.557	55	-28.651
56	-9.472	56	-35.297
57	-12.146	57	-41.605
58	-14.804	58	-47.632
59	-17.357	59	-53.283
60	-19.815	60	-58.447
61	-22.125	61	-63.212
62	-24.394	62	-67.678
63	-26.584	63	-71.79
64	-28.745	64	-75.656
65	-30.724	65	-79.134
66	-32.641	66	-82.45
67	-34.597	67	-85.605
68	-36.508	68	-88.547
69	-38.321	69	-91.289
70	-40.087	70	-93.897
71	-41.812	71	-96.373
72	-43.477	72	-98.593
73	-45.132	73	-100.795
74	-46.726	74	-102.9
75	-48.26	75	-104.916
76	-49.76	76	-106.8
77	-51.155	77	-108.304
78	-52.571	78	-110.053
79	-53.963	79	-111.711
80	-55.346	80	-113.333
81	-56.665	81	-114.865
82	-57.962	82	-116.331
83	-59.208	83	-117.668
84	-60.251	84	-119.051
85	-61.336	85	-120.348
86	-62.51	86	-121.624
87	-63.674	87	-122.869
88	-64.791	88	-124.058
89	-65.908	89	-125.212
90	-66.979	90	-126.314
91	-68.068	91	-127.405
92	-69.06	92	-128.471
93	-69.991	93	-129.467
94	-70.979	94	-130.462
95	-71.936	95	-131.423
96	-72.883	96	-132.399
97	-73.801	97	-133.305
98	-74.72	98	-134.201
99	-75.629	99	-135.057
100	-76.493	100	-135.87
101	-77.362	101	-136.638
102	-78.223	102	-137.427
103	-79	103	-138.227
104	-79.831	104	-139.014
105	-80.642	105	-139.77
106	-81.438	106	-140.526
107	-82.19	107	-141.261
108	-82.971	108	-141.997
109	-83.691	109	-142.713
110	-84.413	110	-143.411
111	-85.171	111	-144.124
112	-85.85	112	-144.811
113	-86.532	113	-145.484
114	-87.242	114	-146.119
115	-87.896	115	-146.762
116	-88.541	116	-147.431
117	-89.16	117	-148.035
118	-89.745	118	-148.682
119	-90.357	119	-149.344
120	-90.962	120	-149.99
121	-91.595	121	-150.554
122	-92.166	122	-151.179
123	-92.784	123	-151.825
124	-93.36	124	-152.425
125	-93.935	125	-152.98
126	-94.486	126	-153.591
127	-95.047	127	-154.21
128	-95.596	128	-154.775
129	-96.145	129	-155.345
130	-96.659	130	-155.861
131	-97.204	131	-156.398
132	-97.723	132	-156.975
133	-98.228	133	-157.535
134	-98.718	134	-158.1
135	-99.193	135	-158.667
136	-99.697	136	-159.207
137	-100.158	137	-159.755
138	-100.625	138	-160.305
139	-101.104	139	-160.839
140	-101.574	140	-161.392
141	-102.05	141	-161.921
142	-102.506	142	-162.463
143	-102.93	143	-162.986
144	-103.372	144	-163.508
145	-103.795	145	-164.053
146	-104.262	146	-164.548
147	-104.665	147	-165.052
148	-105.119	148	-165.595
149	-105.498	149	-166.096
150	-105.917	150	-166.616
151	-107.191	151	-167.099
152	-108.632	152	-166.298
153	-108.959	153	-165.139
154	-108.907	154	-164.091
155	-108.707	155	-163.118
156	-108.47	156	-162.247
157	-108.175	157	-161.447
158	-107.872	158	-160.657
159	-107.573	159	-159.959
160	-107.257	160	-159.312
161	-106.974	161	-158.688
162	-106.624	162	-158.066
163	-106.339	163	-157.489
164	-106.082	164	-156.956
165	-105.807	165	-156.424
166	-105.56	166	-155.933
167	-105.292	167	-155.515
168	-105.04	168	-155.048
169	-104.791	169	-154.614
170	-104.562	170	-154.179
171	-104.324	171	-153.749
172	-104.096	172	-153.336
173	-103.881	173	-152.947
174	-103.642	174	-152.562
175	-103.414	175	-152.2
176	-103.232	176	-151.82
177	-103.05	177	-151.444
178	-102.832	178	-151.106
179	-102.655	179	-150.745
180	-102.486	180	-150.422
181	-102.277	181	-150.087
182	-102.107	182	-149.766
183	-101.917	183	-149.487
184	-101.712	184	-149.162
185	-101.536	185	-148.858
186	-101.37	186	-148.558
187	-101.22	187	-148.289
188	-101.052	188	-147.995
189	-100.877	189	-147.709
190	-100.721	190	-147.451
191	-100.553	191	-147.185
192	-100.388	192	-146.934
193	-100.245	193	-146.679
194	-100.111	194	-146.442
195	-99.964	195	-146.212
196	-99.831	196	-145.967
197	-99.679	197	-145.729
198	-99.508	198	-145.505
199	-99.387	199	-145.26
200	-99.279	200	-145.053
201	-99.135	201	-144.828
202	-98.988	202	-144.598
203	-98.885	203	-144.386
204	-98.752	204	-144.194
205	-98.642	205	-143.989
206	-98.537	206	-143.781
207	-98.412	207	-143.551
208	-98.283	208	-143.355
209	-98.147	209	-143.135
210	-98.055	210	-142.936
211	-97.933	211	-142.758
212	-97.832	212	-142.565
213	-97.681	213	-142.41
214	-97.591	214	-142.206
215	-97.487	215	-142.052
216	-97.387	216	-141.843
217	-97.254	217	-141.671
218	-97.148	218	-141.494
219	-97.044	219	-141.305
220	-96.931	220	-141.14
221	-96.814	221	-140.958
222	-96.714	222	-140.814
223	-96.608	223	-140.647
224	-96.494	224	-140.486
225	-96.397	225	-140.324
226	-96.301	226	-140.185
227	-96.232	227	-140.013
228	-96.106	228	-139.856
229	-96.022	229	-139.705
230	-95.927	230	-139.544
231	-95.823	231	-139.4
232	-95.746	232	-139.276
233	-95.651	233	-139.098
234	-95.593	234	-138.96
235	-95.473	235	-138.816
236	-95.385	236	-138.666
237	-95.309	237	-138.523
238	-95.217	238	-138.381
239	-95.14	239	-138.246
240	-95.051	240	-138.106
241	-94.956	241	-137.985
242	-94.9	242	-137.821
243	-94.83	243	-137.711
244	-94.713	244	-137.593
245	-94.655	245	-137.444
246	-94.569	246	-137.322
247	-94.467	247	-137.185
248	-94.384	248	-137.091
249	-94.302	249	-136.941
250	-94.223	250	-136.832
251	-94.174	251	-136.719
252	-94.092	252	-136.582
253	-94.019	253	-136.489
254	-93.933	254	-136.38
255	-93.866	255	-136.278
256	-93.766	256	-136.155
257	-93.716	257	-136.069
258	-93.616	258	-135.962
259	-93.578	259	-135.861
260	-93.502	260	-135.76
261	-93.423	261	-135.636
262	-93.363	262	-135.547
263	-93.296	263	-135.429
264	-93.227	264	-135.319
265	-93.17	265	-135.214
266	-93.103	266	-135.085
267	-93.023	267	-134.998
268	-92.968	268	-134.89
269	-92.879	269	-134.801
270	-92.853	270	-134.694
271	-92.765	271	-134.589
272	-92.71	272	-134.471
273	-92.629	273	-134.389
274	-92.605	274	-134.285
275	-92.519	275	-134.198
276	-92.453	276	-134.085
277	-92.386	277	-133.996
278	-92.329	278	-133.895
279	-92.273	279	-133.805
280	-92.206	280	-133.704
281	-92.145	281	-133.595
282	-92.094	282	-133.517
283	-92.06	283	-133.405
284	-91.966	284	-133.319
285	-91.925	285	-133.228
286	-91.864	286	-133.125
287	-91.792	287	-133.038
288	-91.726	288	-132.939
289	-91.684	289	-132.847
290	-91.622	290	-132.768
291	-91.563	291	-132.673
292	-91.502	292	-132.59
293	-91.465	293	-132.532
294	-91.404	294	-132.441
295	-91.324	295	-132.337
296	-91.29	296	-132.241
297	-91.209	297	-132.175
298	-91.165	298	-132.073
299	-91.142	299	-132.015
300	-91.075	300	-131.913
301	-91.026	301	-131.822
302	-90.97	302	-131.725
303	-90.898	303	-131.655
304	-90.871	304	-131.59
305	-90.817	305	-131.504
306	-90.753	306	-131.406
307	-90.703	307	-131.33
308	-90.652	308	-131.263
309	-90.616	309	-131.17
310	-90.573	310	-131.111
311	-90.511	311	-131.042
312	-90.447	312	-130.962
313	-90.399	313	-130.885
314	-90.373	314	-130.779
315	-90.329	315	-130.748
316	-90.28	316	-130.642
317	-90.225	317	-130.578
318	-90.176	318	-130.497
319	-90.142	319	-130.437
320	-90.1	320	-130.365
321	-90.037	321	-130.304
322	-90.001	322	-130.213
323	-89.951	323	-130.155
324	-89.915	324	-130.076
325	-89.867	325	-130.024
326	-89.807	326	-129.961
327	-89.782	327	-129.868
328	-89.731	328	-129.811
329	-89.706	329	-129.76
330	-89.636	330	-129.677
331	-89.594	331	-129.61
332	-89.581	332	-129.53
333	-89.51	333	-129.472
334	-89.491	334	-129.38
335	-89.424	335	-129.337
336	-89.4	336	-129.257
337	-89.348	337	-129.181
338	-89.344	338	-129.127
339	-89.282	339	-129.051
340	-89.264	340	-128.994
341	-89.238	341	-128.941
342	-89.187	342	-128.882
343	-89.141	343	-128.796
344	-89.12	344	-128.737
345	-89.062	345	-128.647
346	-89.05	346	-128.586
347	-89.006	347	-128.548
348	-88.975	348	-128.488
349	-88.933	349	-128.434
350	-88.906	350	-128.369
351	-88.86	351	-128.296
352	-88.824	352	-128.243
353	-88.777	353	-128.168
354	-88.755	354	-128.114
355	-88.717	355	-128.049
356	-88.66	356	-127.993
357	-88.647	357	-127.934
358	-88.6	358	-127.875
359	-88.565	359	-127.816
360	-88.532	360	-127.741
361	-88.509	361	-127.716
362	-88.441	362	-127.657
363	-88.416	363	-127.591
364	-88.392	364	-127.538
365	-88.342	365	-127.486
366	-88.317	366	-127.404
367	-88.274	367	-127.378
368	-88.214	368	-127.304
369	-88.203	369	-127.247
370	-88.167	370	-127.191
371	-88.106	371	-127.144
372	-88.08	372	-127.073
373	-88.053	373	-127.029
374	-88.021	374	-126.985
375	-87.974	375	-126.923
376	-87.954	376	-126.874
377	-87.936	377	-126.806
378	-87.885	378	-126.741
379	-87.84	379	-126.691
380	-87.812	380	-126.64
381	-87.772	381	-126.602
382	-87.751	382	-126.53
383	-87.731	383	-126.512
384	-87.693	384	-126.443
385	-87.646	385	-126.396
386	-87.64	386	-126.344
387	-87.58	387	-126.296
388	-87.548	388	-126.255
389	-87.512	389	-126.18
390	-87.495	390	-126.155
391	-87.468	391	-126.109
392	-87.43	392	-126.023
393	-87.388	393	-125.996
394	-87.363	394	-125.943
395	-87.329	395	-125.879
396	-87.29	396	-125.85
397	-87.265	397	-125.774
398	-87.228	398	-125.718
399	-87.19	399	-125.696
400	-87.167	400	-125.645
401	-87.125	401	-125.599
402	-87.105	402	-125.525
403	-87.077	403	-125.498
404	-87.044	404	-125.447
405	-87.022	405	-125.4
406	-86.984	406	-125.353
407	-86.948	407	-125.33
408	-86.92	408	-125.272
409	-86.886	409	-125.214
410	-86.857	410	-125.182
411	-86.823	411	-125.134
412	-86.793	412	-125.095
413	-86.773	413	-125.035
414	-86.715	414	-124.996
415	-86.704	415	-124.955
416	-86.687	416	-124.908
417	-86.632	417	-124.863
418	-86.603	418	-124.814
419	-86.591	419	-124.777
420	-86.533	420	-124.722
421	-86.509	421	-124.682
422	-86.481	422	-124.648
423	-86.465	423	-124.556
424	-86.418	424	-124.544
425	-86.41	425	-124.52
426	-86.368	426	-124.463
427	-86.323	427	-124.395
428	-86.314	428	-124.373
429	-86.281	429	-124.311
430	-86.239	430	-124.296
431	-86.217	431	-124.242
432	-86.171	432	-124.193
433	-86.137	433	-124.153
434	-86.117	434	-124.114
435	-86.076	435	-124.078
436	-86.062	436	-124.039
437	-86.04	437	-123.991
438	-85.997	438	-123.912
439	-85.968	439	-123.891
440	-85.962	440	-123.847
441	-85.94	441	-123.803
442	-85.864	442	-123.765
443	-85.876	443	-123.727
444	-85.862	444	-123.664
445	-85.803	445	-123.677
446	-85.782	446	-123.631
447	-85.779	447	-123.54
448	-85.716	448	-123.546
449	-85.708	449	-123.502
450	-85.688	450	-123.45
451	-85.66	451	-123.438
452	-85.634	452	-123.384
453	-85.614	453	-123.34
454	-85.571	454	-123.305
455	-85.561	455	-123.248
456	-85.52	456	-123.208
457	-85.502	457	-123.209
458	-85.484	458	-123.12
459	-85.438	459	-123.118
460	-85.437	460	-123.068
461	-85.416	461	-123.039
462	-85.379	462	-123.005
463	-85.364	463	-122.96
464	-85.31	464	-122.918
465	-85.286	465	-122.887
466	-85.265	466	-122.834
467	-85.255	467	-122.809
468	-85.206	468	-122.789
469	-85.184	469	-122.731
470	-85.171	470	-122.685
471	-85.135	471	-122.677
472	-85.12	472	-122.642
473	-85.081	473	-122.598
474	-85.065	474	-122.55
475	-85.055	475	-122.523
476	-85.02	476	-122.466
477	-84.97	477	-122.447
478	-84.965	478	-122.389
479	-84.952	479	-122.374
480	-84.898	480	-122.323
481	-84.873	481	-122.277
482	-84.842	482	-122.268
483	-84.813	483	-122.214
484	-84.804	484	-122.207
485	-84.747	485	-122.142
486	-84.741	486	-122.114
487	-84.734	487	-122.063
488	-84.683	488	-122.047
489	-84.671	489	-121.992
490	-84.649	490	-121.949
491	-84.632	491	-121.928
492	-84.59	492	-121.888
493	-84.565	493	-121.882
494	-84.538	494	-121.843
495	-84.512	495	-121.794
496	-84.492	496	-121.749
497	-84.456	497	-121.713
498	-84.447	498	-121.706
499	-84.402	499	-121.654
500	-84.401	500	-121.625
