# Supplementary material for: Selective oxidation of methane to C2+ products over Au-CeO2 by photon-phonon co-driven catalysis
Source: Nat Commun. 2024 Aug 30;15:7535. doi: 10.1038/s41467-024-51690-2 (PMC11364766; doi:10.1038/s41467-024-51690-2)
Supplement: Supplementary file 3 — Source Data [file 41467_2024_51690_MOESM3_ESM.zip › Source Data/Fig.4.xlsx]

## Sheet: Fig.4a
Magnetic Field	CeO2-light	Au CeO2-300-light
3270	-747.989	4862.95
3270.1	562.011	577.948
3270.2	4657.01	6794.95
3270.29	5208.01	1553.95
3270.39	341.011	-2908.05
3270.49	-4872.99	-60.0518
3270.59	-4481.99	10405.9
3270.68	1866.01	-1014.05
3270.78	-8937.99	-7158.05
3270.88	15312	-5613.05
3270.98	8457.01	-3848.05
3271.08	6807.01	-5877.05
3271.17	-2296.99	1740.95
3271.27	-710.989	-4653.05
3271.37	9158.01	-701.052
3271.47	2550.01	2519.95
3271.56	1865.01	10646.9
3271.66	-1845.99	2631.95
3271.76	2408.01	10136.9
3271.86	-16561	11956.9
3271.96	-3941.99	4320.95
3272.05	7601.01	2293.95
3272.15	4283.01	4300.95
3272.25	-2246.99	3553.95
3272.35	-3802.99	13024.9
3272.44	-5362.99	7587.95
3272.54	824.011	3867.95
3272.64	4017.01	4482.95
3272.74	5399.01	4429.95
3272.83	-1706.99	-2144.05
3272.93	-281.989	9197.95
3273.03	746.011	2159.95
3273.13	1500.01	4071.95
3273.23	2370.01	4721.95
3273.32	11887	2815.95
3273.42	5584.01	-2192.05
3273.52	-2271.99	-3153.05
3273.62	-15315	1250.95
3273.71	-3158.99	6213.95
3273.81	-6339.99	2061.95
3273.91	4857.01	-1879.05
3274.01	-1381.99	-5813.05
3274.11	1571.01	-13872.1
3274.2	6611.01	4014.95
3274.3	4325.01	6551.95
3274.4	6012.01	1633.95
3274.5	-5511.99	4822.95
3274.59	-9041.99	-168.052
3274.69	-14366	-2859.05
3274.79	2237.01	-544.052
3274.89	-3877.99	-3819.05
3274.99	-1473.99	1545.95
3275.08	4526.01	-1776.05
3275.18	-3521.99	-10990.1
3275.28	-4964.99	6118.95
3275.38	1695.01	2662.95
3275.47	-2569.99	-3786.05
3275.57	-5122.99	-5017.05
3275.67	1045.01	-3267.05
3275.77	-5235.99	5929.95
3275.86	-4371.99	951.948
3275.96	-2979.99	-782.052
3276.06	28.0107	-10751.1
3276.16	-7355.99	3742.95
3276.26	-7971.99	-4010.05
3276.35	2137.01	4410.95
3276.45	-2427.99	-1182.05
3276.55	-4301.99	3869.95
3276.65	-10600	616.948
3276.74	-5225.99	-2543.05
3276.84	3639.01	-9673.05
3276.94	-12123	1386.95
3277.04	1335.01	9026.95
3277.14	-3910.99	990.948
3277.23	-6122.99	-3636.05
3277.33	-2830.99	-6034.05
3277.43	4405.01	-2080.05
3277.53	1465.01	2052.95
3277.62	7713.01	6784.95
3277.72	133.011	8237.95
3277.82	4375.01	-4985.05
3277.92	-6745.99	1390.95
3278.02	-3508.99	-5247.05
3278.11	3070.01	-2357.05
3278.21	-185.989	-4361.05
3278.31	-4804.99	-6282.05
3278.41	-7744.99	-10950.1
3278.5	922.011	-3857.05
3278.6	4664.01	-6418.05
3278.7	6285.01	-8361.05
3278.8	9810.01	-4662.05
3278.9	5102.01	5049.95
3278.99	2639.01	-10833.1
3279.09	-1339.99	4129.95
3279.19	-2982.99	3842.95
3279.29	-4651.99	6696.95
3279.38	2779.01	-2006.05
3279.48	12586	939.948
3279.58	1710.01	-5584.05
3279.68	5073.01	202.948
3279.78	-666.989	-6519.05
3279.87	-3780.99	-6673.05
3279.97	-13399	-12123.1
3280.07	-6167.99	3941.95
3280.17	8474.01	-6029.05
3280.26	3014.01	-3506.05
3280.36	141.011	3084.95
3280.46	1189.01	-2291.05
3280.56	-3027.99	5835.95
3280.66	3995.01	1271.95
3280.75	5909.01	-965.052
3280.85	7227.01	1198.95
3280.95	-671.989	1065.95
3281.05	-5955.99	4058.95
3281.14	-3003.99	-3183.05
3281.24	3063.01	-7696.05
3281.34	-6144.99	-4202.05
3281.44	-1071.99	4216.95
3281.53	-2413.99	357.948
3281.63	-3710.99	3651.95
3281.73	-11173	-572.052
3281.83	-990.989	474.948
3281.93	-8756.99	-292.052
3282.02	3142.01	6779.95
3282.12	4302.01	-3269.05
3282.22	-2658.99	-1740.05
3282.32	499.011	-5169.05
3282.41	-8985.99	-1273.05
3282.51	1873.01	1261.95
3282.61	-2518.99	-4602.05
3282.71	-2981.99	-8060.05
3282.81	-1414.99	4579.95
3282.9	-4549.99	-491.052
3283	7745.01	4377.95
3283.1	-4152.99	4258.95
3283.2	1358.01	-8912.05
3283.29	-625.989	-3016.05
3283.39	-5972.99	-583.052
3283.49	-1569.99	-1726.05
3283.59	2636.01	-6933.05
3283.69	-1990.99	3428.95
3283.78	5875.01	2151.95
3283.88	4180.01	2011.95
3283.98	5754.01	7325.95
3284.08	2777.01	-1031.05
3284.17	-5.98926	6542.95
3284.27	2331.01	5213.95
3284.37	-1796.99	-1798.05
3284.47	6781.01	-1364.05
3284.56	5375.01	-1958.05
3284.66	-3877.99	6526.95
3284.76	-4661.99	9332.95
3284.86	-8653.99	9005.95
3284.96	553.011	6609.95
3285.05	-2354.99	-269.052
3285.15	-2263.99	-4457.05
3285.25	-607.989	6945.95
3285.35	-5705.99	12004.9
3285.44	503.011	2767.95
3285.54	-84.9893	89.9482
3285.64	-5353.99	-6440.05
3285.74	3520.01	-5338.05
3285.84	3572.01	-9318.05
3285.93	-2690.99	8620.95
3286.03	-12284	-2464.05
3286.13	-8096.99	-4983.05
3286.23	-483.989	578.948
3286.32	5759.01	-5836.05
3286.42	-3653.99	-4185.05
3286.52	17912	3760.95
3286.62	12495	-255.052
3286.72	354.011	-6596.05
3286.81	-446.989	-3476.05
3286.91	-5777.99	-3350.05
3287.01	-813.989	-2847.05
3287.11	-1347.99	2882.95
3287.2	-2482.99	-7885.05
3287.3	-10294	3946.95
3287.4	-9593.99	10026.9
3287.5	4259.01	-5698.05
3287.6	6145.01	-3684.05
3287.69	-2342.99	6704.95
3287.79	7073.01	6419.95
3287.89	-323.989	-1730.05
3287.99	-2511.99	5895.95
3288.08	-7486.99	5178.95
3288.18	2926.01	12670.9
3288.28	-237.989	6123.95
3288.38	-11374	4175.95
3288.48	-4528.99	6121.95
3288.57	-2148.99	5461.95
3288.67	-1878.99	1137.95
3288.77	-4290.99	-6226.05
3288.87	2746.01	821.948
3288.96	1847.01	8136.95
3289.06	-2313.99	-931.052
3289.16	6039.01	-593.052
3289.26	-1039.99	-2375.05
3289.35	4311.01	1034.95
3289.45	6374.01	1497.95
3289.55	-2964.99	4577.95
3289.65	8732.01	765.948
3289.75	42.0107	-3182.05
3289.84	2414.01	8460.95
3289.94	-4561.99	341.948
3290.04	6650.01	-8295.05
3290.14	-4133.99	-6835.05
3290.23	-3668.99	7175.95
3290.33	-232.989	2626.95
3290.43	8371.01	6063.95
3290.53	-11578	8249.95
3290.63	885.011	12787.9
3290.72	-3925.99	9360.95
3290.82	1452.01	-3233.05
3290.92	-11291	-3905.05
3291.02	4248.01	6113.95
3291.11	-7.98926	14080.9
3291.21	4692.01	8640.95
3291.31	8753.01	-3486.05
3291.41	16217	705.948
3291.51	14838	4602.95
3291.6	2481.01	-4817.05
3291.7	-3455.99	9343.95
3291.8	-5611.99	2100.95
3291.9	1257.01	-6233.05
3291.99	597.011	-3405.05
3292.09	-1073.99	12404.9
3292.19	7039.01	7340.95
3292.29	4163.01	2363.95
3292.39	-2542.99	2855.95
3292.48	-219.989	10613.9
3292.58	3518.01	9135.95
3292.68	2946.01	7554.95
3292.78	3158.01	3650.95
3292.87	-3796.99	5089.95
3292.97	-1333.99	6269.95
3293.07	-5935.99	4704.95
3293.17	-3711.99	-479.052
3293.26	9397.01	5105.95
3293.36	11308	6892.95
3293.46	10764	12538.9
3293.56	-2656.99	3195.95
3293.66	-9331.99	-220.052
3293.75	3788.01	16285.9
3293.85	4690.01	6324.95
3293.95	11953	9358.95
3294.05	1836.01	8246.95
3294.14	-1117.99	9106.95
3294.24	5468.01	11939.9
3294.34	3563.01	8109.95
3294.44	10594	25156.9
3294.54	5962.01	11667.9
3294.63	7322.01	11737.9
3294.73	7458.01	11746.9
3294.83	7603.01	12769.9
3294.93	8676.01	6105.95
3295.02	5827.01	11751.9
3295.12	1958.01	12594.9
3295.22	18220	20180.9
3295.32	362.011	14293.9
3295.42	872.011	7951.95
3295.51	5913.01	7430.95
3295.61	3926.01	8991.95
3295.71	11007	7619.95
3295.81	14328	2425.95
3295.9	-2477.99	12152.9
3296	-2711.99	19997.9
3296.1	-1591.99	7800.95
3296.2	1550.01	405.948
3296.3	-6057.99	8632.95
3296.39	1409.01	17962.9
3296.49	-3616.99	13530.9
3296.59	-13194	4468.95
3296.69	-8986.99	7076.95
3296.78	-9652.99	6902.95
3296.88	-7232.99	3220.95
3296.98	-4706.99	26940.9
3297.08	-188.989	26791.9
3297.18	-6111.99	10243.9
3297.27	3583.01	10551.9
3297.37	3207.01	5549.95
3297.47	4760.01	17048.9
3297.57	5369.01	12241.9
3297.66	6935.01	20100.9
3297.76	-3868.99	20483.9
3297.86	1830.01	19049.9
3297.96	-3271.99	37525.9
3298.05	7262.01	37188.9
3298.15	-2443.99	31771.9
3298.25	-6171.99	35666.9
3298.35	-2317.99	22764.9
3298.45	3086.01	36917.9
3298.54	9081.01	25738.9
3298.64	-5666.99	29960.9
3298.74	10011	50757.9
3298.84	7550.01	46075.9
3298.93	8663.01	44111.9
3299.03	-7317.99	52041.9
3299.13	1001.01	67566.9
3299.23	12266	49904.9
3299.33	7402.01	62114.9
3299.42	-4660.99	72437.9
3299.52	-1230.99	78063.9
3299.62	10365	85807.9
3299.72	9578.01	73629.9
3299.81	170.011	89155.9
3299.91	-7747.99	102561
3300.01	-3281.99	110477
3300.11	-791.989	118267
3300.21	731.011	132155
3300.3	2307.01	140010
3300.4	3839.01	146012
3300.5	19604	157467
3300.6	10378	161342
3300.69	18449	181769
3300.79	10432	197811
3300.89	14269	207687
3300.99	24156	210447
3301.08	29156	217310
3301.18	14718	231989
3301.28	24977	239297
3301.38	22965	238681
3301.48	24739	245861
3301.57	23648	233813
3301.67	15279	237599
3301.77	17892	233006
3301.87	24710	229099
3301.96	18498	216946
3302.06	14449	208507
3302.16	10324	183379
3302.26	15257	160603
3302.36	9474.01	153009
3302.45	4907.01	129983
3302.55	8619.01	115824
3302.65	-2702.99	95955.9
3302.75	-7804.99	69909.9
3302.84	-1998.99	37662.9
3302.94	-3683.99	22464.9
3303.04	-8047.99	-12606.1
3303.14	-19979	-28543.1
3303.24	-13724	-43509.1
3303.33	-10073	-66396.1
3303.43	-21202	-85979.1
3303.53	-14319	-92819.1
3303.63	-12117	-113027
3303.72	-21924	-131224
3303.82	-16069	-133225
3303.92	-734.989	-141706
3304.02	-12205	-147075
3304.12	-23114	-153398
3304.21	-25006	-165378
3304.31	-23273	-177438
3304.41	-25009	-186323
3304.51	-15576	-193076
3304.6	-24705	-200058
3304.7	-18362	-184355
3304.8	-29078	-180814
3304.9	-18448	-195598
3305	-23202	-188193
3305.09	-20785	-188951
3305.19	-28713	-176047
3305.29	-18603	-171600
3305.39	-10429	-157359
3305.48	-19075	-160369
3305.58	-17715	-152818
3305.68	-16200	-142503
3305.78	-9145.99	-123771
3305.87	3369.01	-126228
3305.97	-2816.99	-108308
3306.07	-5898.99	-89578.1
3306.17	4746.01	-79559.1
3306.27	8775.01	-86969.1
3306.36	563.011	-71255.1
3306.46	-7731.99	-51040.1
3306.56	5154.01	-64987.1
3306.66	2134.01	-56670.1
3306.75	-4448.99	-34406.1
3306.85	-667.989	-30525.1
3306.95	6637.01	-28791.1
3307.05	6453.01	-25173.1
3307.15	6716.01	-11636.1
3307.24	7546.01	-18409.1
3307.34	10718	-2765.05
3307.44	11323	-3839.05
3307.54	2767.01	8707.95
3307.63	3191.01	14542.9
3307.73	2843.01	17405.9
3307.83	182.011	20008.9
3307.93	-7145.99	25038.9
3308.03	-1402.99	40689.9
3308.12	323.011	40654.9
3308.22	-4424.99	51885.9
3308.32	4834.01	70747.9
3308.42	-777.989	81069.9
3308.51	-898.989	81792.9
3308.61	3285.01	87519.9
3308.71	4275.01	99940.9
3308.81	11459	105240
3308.91	11575	124467
3309	13962	133785
3309.1	2816.01	135368
3309.2	27877	153750
3309.3	18168	168971
3309.39	9876.01	183900
3309.49	21274	191458
3309.59	23324	199090
3309.69	19672	199162
3309.78	21004	208660
3309.88	24031	211984
3309.98	19191	214549
3310.08	28908	214194
3310.18	23089	235496
3310.27	28320	217166
3310.37	29399	210575
3310.47	22471	206082
3310.57	33447	208624
3310.66	26598	213300
3310.76	16892	193364
3310.86	17347	178920
3310.96	13845	169416
3311.06	17292	160518
3311.15	-3268.99	135511
3311.25	7223.01	132554
3311.35	14202	111852
3311.45	5121.01	102375
3311.54	4512.01	70779.9
3311.64	5381.01	56209.9
3311.74	7770.01	48850.9
3311.84	2340.01	35005.9
3311.94	-5007.99	-3473.05
3312.03	369.011	-11775.1
3312.13	4431.01	-26195.1
3312.23	-9306.99	-59830.1
3312.33	-15050	-77267.1
3312.42	-13251	-94327.1
3312.52	-27121	-117338
3312.62	-29894	-127087
3312.72	-20709	-144638
3312.82	-19562	-153894
3312.91	-19763	-164222
3313.01	-18783	-172625
3313.11	-26657	-173405
3313.21	-38764	-181140
3313.3	-12352	-157744
3313.4	-17777	-156789
3313.5	-27332	-149755
3313.6	-22400	-137943
3313.7	-14339	-121364
3313.79	5183.01	-110564
3313.89	-6998.99	-76915.1
3313.99	-2015.99	-57732.1
3314.09	-614.989	-43262.1
3314.18	508.011	-18742.1
3314.28	1821.01	6564.95
3314.38	5192.01	28218.9
3314.48	8079.01	67349.9
3314.57	20734	92470.9
3314.67	13610	107457
3314.77	18621	123176
3314.87	21715	131090
3314.97	21581	146040
3315.06	19439	163384
3315.16	22355	180053
3315.26	20266	184428
3315.36	13285	170448
3315.45	24066	169197
3315.55	20861	164373
3315.65	25477	169842
3315.75	14724	156216
3315.85	26922	142778
3315.94	20485	114261
3316.04	16727	117840
3316.14	11570	94481.9
3316.24	10908	69669.9
3316.33	5061.01	54655.9
3316.43	12447	36766.9
3316.53	420.011	8325.95
3316.63	-6539.99	-6346.05
3316.73	-863.989	-33623.1
3316.82	-17403	-48982.1
3316.92	-16208	-76009.1
3317.02	-15036	-91172.1
3317.12	-22914	-105876
3317.21	-17266	-124751
3317.31	-26694	-132189
3317.41	-29736	-146958
3317.51	-16176	-166040
3317.6	-19892	-167904
3317.7	-26683	-176296
3317.8	-22010	-181911
3317.9	-20447	-197112
3318	-24619	-204208
3318.09	-28472	-201005
3318.19	-32307	-208258
3318.29	-31818	-200484
3318.39	-28162	-213000
3318.48	-22410	-208375
3318.58	-29894	-195341
3318.68	-28413	-195071
3318.78	-17838	-192298
3318.88	-16872	-189315
3318.97	-6821.99	-180678
3319.07	-1786.99	-169755
3319.17	-12295	-165059
3319.27	-11726	-157951
3319.36	-13013	-140482
3319.46	-8383.99	-138575
3319.56	-10905	-118628
3319.66	-6405.99	-107927
3319.76	-517.989	-103567
3319.85	-6159.99	-85049.1
3319.95	973.011	-78375.1
3320.05	1848.01	-76150.1
3320.15	-2023.99	-60634.1
3320.24	-1365.99	-62995.1
3320.34	482.011	-56193.1
3320.44	2276.01	-53319.1
3320.54	2723.01	-31997.1
3320.64	7890.01	-24828.1
3320.73	4043.01	-21853.1
3320.83	-9551.99	-12597.1
3320.93	-2627.99	-20924.1
3321.03	3771.01	-339.052
3321.12	7717.01	3807.95
3321.22	2814.01	8805.95
3321.32	3700.01	20945.9
3321.42	4251.01	24757.9
3321.52	3857.01	30522.9
3321.61	7308.01	37822.9
3321.71	6533.01	35605.9
3321.81	1780.01	41704.9
3321.91	6502.01	52679.9
3322	-1635.99	73114.9
3322.1	8382.01	80020.9
3322.2	2578.01	83057.9
3322.3	4584.01	100102
3322.4	3487.01	103239
3322.49	3940.01	107718
3322.59	13634	114161
3322.69	13453	130657
3322.79	4009.01	129366
3322.88	12860	146752
3322.98	22561	158180
3323.08	15398	168849
3323.18	5017.01	185963
3323.27	10165	183089
3323.37	23202	192390
3323.47	21898	196844
3323.57	16520	199675
3323.67	24905	197745
3323.76	20856	209765
3323.86	25197	208099
3323.96	26599	207873
3324.06	20003	205041
3324.15	23568	201745
3324.25	18789	195442
3324.35	13412	183510
3324.45	16116	165671
3324.55	22518	161673
3324.64	17871	160613
3324.74	22734	154087
3324.84	16845	126463
3324.94	19938	127301
3325.03	24651	113383
3325.13	20698	98703.9
3325.23	16794	84658.9
3325.33	4932.01	66619.9
3325.43	5193.01	48760.9
3325.52	9377.01	18340.9
3325.62	-1807.99	-2053.05
3325.72	-8633.99	-19584.1
3325.82	-25347	-36490.1
3325.91	-18704	-57049.1
3326.01	-16508	-73962.1
3326.11	-23173	-98380.1
3326.21	-31097	-117395
3326.3	-26027	-135875
3326.4	-25363	-150005
3326.5	-33180	-161154
3326.6	-35037	-155186
3326.7	-33405	-156418
3326.79	-45171	-170300
3326.89	-24563	-173163
3326.99	-34031	-167332
3327.09	-28113	-168806
3327.18	-19655	-158832
3327.28	-29263	-153037
3327.38	-27254	-125640
3327.48	-10081	-106402
3327.58	-7306.99	-88497.1
3327.67	-10919	-69363.1
3327.77	-15771	-60169.1
3327.87	-12835	-28474.1
3327.97	6682.01	3521.95
3328.06	9755.01	20764.9
3328.16	6825.01	39764.9
3328.26	5820.01	59715.9
3328.36	20097	74945.9
3328.46	16742	102988
3328.55	21356	114972
3328.65	14886	131042
3328.75	20605	139862
3328.85	32404	148547
3328.94	22486	148679
3329.04	20232	153832
3329.14	21681	164868
3329.24	21295	151852
3329.34	16421	147751
3329.43	14740	138415
3329.53	12221	132214
3329.63	15772	122434
3329.73	16854	93392.9
3329.82	5713.01	80566.9
3329.92	10921	60789.9
3330.02	8077.01	51395.9
3330.12	-1372.99	28630.9
3330.22	5681.01	21097.9
3330.31	-6759.99	559.948
3330.41	-8536.99	-24155.1
3330.51	-19813	-37749.1
3330.61	-18249	-49058.1
3330.7	-18354	-82488.1
3330.8	-10417	-95422.1
3330.9	-25756	-108248
3331	-24556	-119820
3331.09	-15894	-133811
3331.19	-20621	-145512
3331.29	-18944	-159474
3331.39	-14577	-168251
3331.49	-21344	-182176
3331.58	-13211	-192096
3331.68	-21491	-196177
3331.78	-25681	-206384
3331.88	-29753	-211302
3331.97	-20675	-209195
3332.07	-17907	-215558
3332.17	-27566	-209711
3332.27	-15474	-209604
3332.37	-12836	-198965
3332.46	-20621	-197819
3332.56	-19749	-200577
3332.66	-11358	-192803
3332.76	-7847.99	-180251
3332.85	-6895.99	-161557
3332.95	-12475	-163474
3333.05	-11677	-146618
3333.15	-4268.99	-135794
3333.25	-909.989	-133531
3333.34	6374.01	-123925
3333.44	-4074.99	-109929
3333.54	-835.989	-113737
3333.64	6180.01	-96262.1
3333.73	-7779.99	-85898.1
3333.83	-7355.99	-79561.1
3333.93	-752.989	-68093.1
3334.03	-2861.99	-63353.1
3334.13	-813.989	-42387.1
3334.22	-1982.99	-40912.1
3334.32	2962.01	-23789.1
3334.42	-3193.99	-13477.1
3334.52	-2663.99	-12938.1
3334.61	914.011	-11342.1
3334.71	6756.01	-12182.1
3334.81	830.011	-5807.05
3334.91	6577.01	-10151.1
3335	6459.01	2891.95
3335.1	-3578.99	19904.9
3335.2	-7868.99	28891.9
3335.3	2418.01	28887.9
3335.4	8870.01	36631.9
3335.49	10325	40110.9
3335.59	-354.989	54608.9
3335.69	13275	50402.9
3335.79	10867	63226.9
3335.88	2717.01	75746.9
3335.98	5401.01	84382.9
3336.08	15955	93130.9
3336.18	17118	100808
3336.28	21109	110915
3336.37	20669	118583
3336.47	15013	125407
3336.57	14274	137439
3336.67	18885	146151
3336.76	29689	151401
3336.86	13912	164071
3336.96	21478	166010
3337.06	31018	167404
3337.16	34557	169269
3337.25	26117	167664
3337.35	17292	173607
3337.45	16897	181393
3337.55	20164	182998
3337.64	25773	172490
3337.74	22480	167969
3337.84	27862	173716
3337.94	17096	159549
3338.04	32510	154220
3338.13	18841	143613
3338.23	19903	143813
3338.33	22916	133840
3338.43	12889	124149
3338.52	13644	115765
3338.62	17400	97210.9
3338.72	21917	82663.9
3338.82	5526.01	66723.9
3338.92	6893.01	60048.9
3339.01	6515.01	30686.9
3339.11	9568.01	9640.95
3339.21	8622.01	-4440.05
3339.31	4920.01	-25452.1
3339.4	-4033.99	-40961.1
3339.5	-7560.99	-59724.1
3339.6	-13568	-93814.1
3339.7	-17248	-105335
3339.79	-22606	-122385
3339.89	-29014	-147143
3339.99	-32678	-164838
3340.09	-19800	-175611
3340.19	-32297	-178476
3340.28	-36236	-203198
3340.38	-17924	-202665
3340.48	-32332	-201544
3340.58	-36561	-210552
3340.67	-24386	-222359
3340.77	-14958	-220072
3340.87	-20601	-219925
3340.97	-23731	-219218
3341.07	-30243	-207227
3341.16	-26928	-199434
3341.26	-18251	-192512
3341.36	-11421	-191101
3341.46	-14502	-179187
3341.55	-10657	-174988
3341.65	-9792.99	-159028
3341.75	-7651.99	-163321
3341.85	-12919	-145539
3341.95	-14759	-128130
3342.04	-9602.99	-121662
3342.14	-17830	-108975
3342.24	4181.01	-110224
3342.34	-10934	-98511.1
3342.43	-4596.99	-85882.1
3342.53	-5021.99	-87170.1
3342.63	-11943	-79725.1
3342.73	-7274.99	-71028.1
3342.82	-6958.99	-64275.1
3342.92	2664.01	-53549.1
3343.02	-8740.99	-71140.1
3343.12	-4774.99	-67018.1
3343.22	-334.989	-49523.1
3343.31	2586.01	-46112.1
3343.41	9040.01	-49938.1
3343.51	-3184.99	-45814.1
3343.61	-3621.99	-37562.1
3343.7	-1479.99	-42365.1
3343.8	-4012.99	-32952.1
3343.9	-4123.99	-31580.1
3344	-6342.99	-31337.1
3344.1	8755.01	-26505.1
3344.19	-11130	-36797.1
3344.29	3688.01	-25547.1
3344.39	-2199.99	-25002.1
3344.49	-5116.99	-27373.1
3344.58	-8945.99	-18158.1
3344.68	-10302	-16021.1
3344.78	-4420.99	-10311.1
3344.88	525.011	-31143.1
3344.98	2809.01	-21962.1
3345.07	-4010.99	-11610.1
3345.17	5423.01	-13929.1
3345.27	-8367.99	-16109.1
3345.37	9758.01	-6103.05
3345.46	4610.01	-3047.05
3345.56	-8908.99	-12725.1
3345.66	653.011	-12416.1
3345.76	2064.01	-2287.05
3345.86	-12839	-13374.1
3345.95	-345.989	-18962.1
3346.05	6153.01	-16885.1
3346.15	-2059.99	-10802.1
3346.25	-588.989	-11561.1
3346.34	-9127.99	-16513.1
3346.44	2749.01	-7202.05
3346.54	10129	-3438.05
3346.64	-205.989	-15084.1
3346.74	-981.989	-13709.1
3346.83	-4164.99	-13215.1
3346.93	3323.01	-10428.1
3347.03	5698.01	-6983.05
3347.13	-616.989	-21670.1
3347.22	2270.01	-16097.1
3347.32	-5682.99	-12600.1
3347.42	-10925	-17974.1
3347.52	-494.989	-9204.05
3347.61	3771.01	-8142.05
3347.71	-6227.99	-18592.1
3347.81	3110.01	-5479.05
3347.91	-7561.99	-14966.1
3348.01	4287.01	-15126.1
3348.1	-15416	-1115.05
3348.2	6793.01	-8321.05
3348.3	-4180.99	-14114.1
3348.4	-12744	-10440.1
3348.49	-11691	-2365.05
3348.59	3026.01	-11292.1
3348.69	-2828.99	-8081.05
3348.79	-9409.99	-9514.05
3348.89	3736.01	-1274.05
3348.98	947.011	194.948
3349.08	-6866.99	-3568.05
3349.18	-9335.99	2173.95
3349.28	11380	3773.95
3349.37	3266.01	-346.052
3349.47	-1977.99	-13592.1
3349.57	-3607.99	-18006.1
3349.67	-5366.99	-934.052
3349.77	-4392.99	-1236.05
3349.86	-211.989	-4356.05
3349.96	-1815.99	4840.95
3350.06	-1947.99	4476.95
3350.16	-1774.99	4523.95
3350.25	5551.01	-16165.1
3350.35	-6224.99	-11990.1
3350.45	-1541.99	-3064.05
3350.55	6483.01	2238.95
3350.65	-1724.99	-15302.1
3350.74	-5040.99	-14006.1
3350.84	-627.989	-9654.05
3350.94	-8384.99	276.948
3351.04	-4204.99	-9573.05
3351.13	-12418	8694.95
3351.23	-1293.99	-1932.05
3351.33	6831.01	1312.95
3351.43	-3824.99	-4258.05
3351.52	-7290.99	-1415.05
3351.62	-2090.99	-5367.05
3351.72	143.011	-1124.05
3351.82	-12443	-1338.05
3351.92	-6445.99	-10504.1
3352.01	291.011	845.948
3352.11	5759.01	3070.95
3352.21	-199.989	-930.052
3352.31	-20532	3473.95
3352.4	-12233	-5497.05
3352.5	-5860.99	-4832.05
3352.6	10243	-13886.1
3352.7	-1557.99	-43.0518
3352.8	899.011	2820.95
3352.89	1022.01	-17596.1
3352.99	-4082.99	-3327.05
3353.09	-3209.99	-209.052
3353.19	6629.01	-11216.1
3353.28	2848.01	205.948
3353.38	-4190.99	-8509.05
3353.48	1845.01	-10847.1
3353.58	-2128.99	-8146.05
3353.68	-7456.99	-837.052
3353.77	-5226.99	6147.95
3353.87	11958	-12022.1
3353.97	2662.01	-3772.05
3354.07	4878.01	481.948
3354.16	3890.01	-414.052
3354.26	786.011	4975.95
3354.36	-292.989	-7238.05
3354.46	-4524.99	3641.95
3354.56	-1455.99	-25.0518
3354.65	13940	-4538.05
3354.75	4815.01	-4575.05
3354.85	-1764.99	-4841.05
3354.95	-1445.99	-3734.05
3355.04	1088.01	-10008.1
3355.14	1726.01	-7065.05
3355.24	7615.01	-5388.05
3355.34	-3789.99	-7530.05
3355.44	-2454.99	-1394.05
3355.53	166.011	-677.052
3355.63	3636.01	4658.95
3355.73	4526.01	-1781.05
3355.83	12361	8963.95
3355.92	7772.01	2125.95
3356.02	5061.01	8522.95
3356.12	-9877.99	7152.95
3356.22	-893.989	627.948
3356.31	6345.01	-7271.05
3356.41	-2029.99	-1970.05
3356.51	6394.01	3991.95
3356.61	3592.01	1536.95
3356.71	4031.01	-19629.1
3356.8	3833.01	-4675.05
3356.9	6086.01	4871.95
3357	7251.01	4471.95
3357.1	9552.01	7093.95
3357.19	9772.01	1243.95
3357.29	-2227.99	1901.95
3357.39	-8589.99	1495.95
3357.49	11277	-1009.05
3357.59	4506.01	804.948
3357.68	2590.01	10612.9
3357.78	-2570.99	693.948
3357.88	3589.01	664.948
3357.98	2792.01	374.948
3358.07	-109.989	4548.95
3358.17	1298.01	-8693.05
3358.27	188.011	-2386.05
3358.37	4859.01	-5340.05
3358.47	7479.01	1629.95
3358.56	-502.989	4779.95
3358.66	388.011	-10563.1
3358.76	4856.01	2440.95
3358.86	5154.01	5725.95
3358.95	6854.01	8005.95
3359.05	5316.01	-65.0518
3359.15	214.011	8496.95
3359.25	507.011	-8229.05
3359.34	9722.01	-10942.1
3359.44	-9504.99	-810.052
3359.54	5263.01	2562.95
3359.64	2889.01	-4458.05
3359.74	-6227.99	-3699.05
3359.83	2322.01	1984.95
3359.93	10196	5992.95
3360.03	8663.01	-1571.05
3360.13	1761.01	7416.95
3360.22	4285.01	8300.95
3360.32	9377.01	7099.95
3360.42	5439.01	3262.95
3360.52	-1040.99	-720.052
3360.62	5178.01	2122.95
3360.71	6734.01	-4867.05
3360.81	11610	-4840.05
3360.91	2121.01	11673.9
3361.01	-5239.99	-4485.05
3361.1	-1827.99	5897.95
3361.2	-6315.99	-1189.05
3361.3	11512	2784.95
3361.4	1879.01	2749.95
3361.5	4060.01	-1243.05
3361.59	-5634.99	2128.95
3361.69	-1470.99	-4019.05
3361.79	6894.01	-10231.1
3361.89	15886	1913.95
3361.98	6633.01	-6490.05
3362.08	7342.01	3678.95
3362.18	4842.01	3327.95
3362.28	-1783.99	-5938.05
3362.38	-2038.99	1079.95
3362.47	4898.01	-1307.05
3362.57	4730.01	1536.95
3362.67	151.011	3719.95
3362.77	9606.01	1409.95
3362.86	3875.01	2054.95
3362.96	-555.989	-15146.1
3363.06	6330.01	6790.95
3363.16	-8096.99	-2294.05
3363.26	2305.01	-7448.05
3363.35	2918.01	-544.052
3363.45	2063.01	-912.052
3363.55	1225.01	4547.95
3363.65	-346.989	2880.95
3363.74	9394.01	-11803.1
3363.84	-594.989	-3591.05
3363.94	2172.01	954.948
3364.04	7242.01	-3752.05
3364.14	-61.9893	746.948
3364.23	169.011	-7572.05
3364.33	10332	1177.95
3364.43	3407.01	-206.052
3364.53	48.0107	-494.052
3364.62	-2653.99	512.948
3364.72	-1435.99	-7588.05
3364.82	-1289.99	-8667.05
3364.92	3528.01	4046.95
3365.01	898.011	-1810.05
3365.11	816.011	-780.052
3365.21	-2831.99	5617.95
3365.31	-2805.99	-10101.1
3365.41	-688.989	-9467.05
3365.5	2373.01	-6406.05
3365.6	-2853.99	8032.95
3365.7	-14708	-84.0518
3365.8	3828.01	3104.95
3365.89	-488.989	-126.052
3365.99	2218.01	4685.95
3366.09	-11611	3940.95
3366.19	-1754.99	-1578.05
3366.29	4617.01	-6766.05
3366.38	302.011	-5022.05
3366.48	1876.01	-6366.05
3366.58	1525.01	-2845.05
3366.68	-1113.99	-2319.05
3366.77	-7754.99	-7459.05
3366.87	-2111.99	-7789.05
3366.97	2588.01	6779.95
3367.07	4700.01	1417.95
3367.17	-9098.99	-1506.05
3367.26	-3408.99	-1340.05
3367.36	-1556.99	-5301.05
3367.46	-3042.99	-3722.05
3367.56	-20732	-6212.05
3367.65	-1384.99	2554.95
3367.75	-7494.99	4765.95
3367.85	7247.01	346.948
3367.95	-6351.99	-1212.05
3368.04	-2910.99	-3535.05
3368.14	8328.01	1433.95
3368.24	2117.01	-4898.05
3368.34	-7005.99	6434.95
3368.44	-2857.99	4078.95
3368.53	-3675.99	4698.95
3368.63	-6264.99	9241.95
3368.73	-2264.99	2508.95
3368.83	6503.01	292.948
3368.92	5916.01	-7973.05
3369.02	5672.01	-2143.05
3369.12	4245.01	-8352.05
3369.22	11160	-3596.05
3369.32	4358.01	6038.95
3369.41	1563.01	7642.95
3369.51	7951.01	3867.95
3369.61	-4685.99	-722.052
3369.71	-6219.99	1900.95
3369.8	-1005.99	3313.95
3369.9	4042.01	-1577.05
3370	2160.01	1607.95

## Sheet: Fig.4b
time /s	CeO2	Au-CeO2-300
0.1	0.046	0.133
0.2	0.061	0.148
0.3	0.061	0.133
0.4	0.061	0.133
0.5	0.046	0.133
0.6	0.046	0.133
0.7	0.046	0.133
0.8	0.046	0.118
0.9	0.046	0.118
1	0.046	0.118
1.1	0.031	0.102
1.2	0.046	0.118
1.3	0.046	0.102
1.4	0.046	0.102
1.5	0.031	0.102
1.6	0.031	0.102
1.7	0.031	0.102
1.8	0.031	0.102
1.9	0.031	0.087
2	0.031	0.087
2.1	0.015	0.072
2.2	0.031	0.087
2.3	0.031	0.087
2.4	0.031	0.087
2.5	0.031	0.072
2.6	0.031	0.072
2.7	0.031	0.072
2.8	0.031	0.072
2.9	0.031	0.072
3	0.015	0.072
3.1	0.015	0.056
3.2	0.015	0.072
3.3	0.015	0.056
3.4	0.015	0.056
3.5	0.015	0.056
3.6	0.015	0.056
3.7	0.015	0.056
3.8	0.015	0.056
3.9	0.015	0.056
4	0.015	0.056
4.1	0	0.041
4.2	0.015	0.041
4.3	0.015	0.041
4.4	0.015	0.041
4.5	0.015	0.041
4.6	0.015	0.041
4.7	0.015	0.041
4.8	0.015	0.041
4.9	0	0.026
5	0	0.041
5.1	0	0.026
5.2	0	0.026
5.3	0	0.026
5.4	0	0.026
5.5	0	0.026
5.6	0	0.026
5.7	0	0.026
5.8	0	0.026
5.9	0.046	0.026
6	0.245	0.087
6.1	0.291	0.302
6.2	0.352	0.455
6.3	0.383	0.547
6.4	0.414	0.624
6.5	0.444	0.67
6.6	0.46	0.716
6.7	0.49	0.762
6.8	0.506	0.792
6.9	0.521	0.823
7	0.536	0.838
7.1	0.536	0.854
7.2	0.552	0.884
7.3	0.567	0.915
7.4	0.582	0.93
7.5	0.582	0.946
7.6	0.598	0.961
7.7	0.598	0.976
7.8	0.613	0.992
7.9	0.613	1.007
8	0.628	1.007
8.1	0.613	1.022
8.2	0.628	1.038
8.3	0.644	1.053
8.4	0.644	1.053
8.5	0.644	1.068
8.6	0.659	1.068
8.7	0.659	1.084
8.8	0.659	1.084
8.9	0.659	1.099
9	0.674	1.099
9.1	0.659	1.099
9.2	0.674	1.114
9.3	0.69	1.114
9.4	0.69	1.114
9.5	0.69	1.13
9.6	0.69	1.13
9.7	0.69	1.145
9.8	0.69	1.145
9.9	0.705	1.145
10	0.705	1.16
10.1	0.69	1.145
10.2	0.705	1.16
10.3	0.705	1.16
10.4	0.705	1.176
10.5	0.72	1.176
10.6	0.705	1.176
10.7	0.72	1.191
10.8	0.72	1.191
10.9	0.72	1.191
11	0.72	1.191
11.1	0.72	1.191
11.2	0.72	1.206
11.3	0.72	1.206
11.4	0.736	1.206
11.5	0.736	1.206
11.6	0.736	1.206
11.7	0.736	1.206
11.8	0.736	1.222
11.9	0.736	1.222
12	0.736	1.222
12.1	0.736	1.206
12.2	0.736	1.222
12.3	0.736	1.237
12.4	0.751	1.222
12.5	0.751	1.237
12.6	0.751	1.237
12.7	0.751	1.237
12.8	0.751	1.237
12.9	0.751	1.237
13	0.751	1.237
13.1	0.751	1.237
13.2	0.751	1.252
13.3	0.751	1.252
13.4	0.751	1.252
13.5	0.751	1.268
13.6	0.751	1.252
13.7	0.751	1.268
13.8	0.751	1.252
13.9	0.766	1.268
14	0.766	1.268
14.1	0.751	1.252
14.2	0.766	1.268
14.3	0.766	1.268
14.4	0.766	1.268
14.5	0.766	1.268
14.6	0.766	1.268
14.7	0.766	1.268
14.8	0.766	1.283
14.9	0.766	1.283
15	0.766	1.283
15.1	0.751	1.268
15.2	0.766	1.283
15.3	0.766	1.283
15.4	0.766	1.283
15.5	0.766	1.283
15.6	0.766	1.283
15.7	0.782	1.298
15.8	0.766	1.283
15.9	0.782	1.283
16	0.782	1.298
16.1	0.766	1.283
16.2	0.567	1.298
16.3	0.475	1.007
16.4	0.414	0.823
16.5	0.383	0.731
16.6	0.352	0.67
16.7	0.337	0.608
16.8	0.306	0.578
16.9	0.291	0.547
17	0.276	0.516
17.1	0.26	0.486
17.2	0.26	0.47
17.3	0.245	0.455
17.4	0.245	0.44
17.5	0.23	0.424
17.6	0.214	0.409
17.7	0.214	0.394
17.8	0.214	0.378
17.9	0.199	0.363
18	0.199	0.363
18.1	0.184	0.332
18.2	0.184	0.332
18.3	0.184	0.317
18.4	0.169	0.317
18.5	0.169	0.302
18.6	0.169	0.302
18.7	0.153	0.286
18.8	0.153	0.286
18.9	0.153	0.271
19	0.153	0.271
19.1	0.138	0.256
19.2	0.138	0.256
19.3	0.138	0.256
19.4	0.138	0.24
19.5	0.123	0.24
19.6	0.138	0.225
19.7	0.123	0.225
19.8	0.123	0.225
19.9	0.123	0.225
20	0.123	0.225
20.1	0.107	0.194
20.2	0.123	0.21
20.3	0.107	0.194
20.4	0.123	0.194
20.5	0.107	0.194
20.6	0.107	0.194
20.7	0.107	0.194
20.8	0.107	0.179
20.9	0.107	0.179
21	0.092	0.179
21.1	0.092	0.164
21.2	0.092	0.164
21.3	0.092	0.164
21.4	0.092	0.164
21.5	0.092	0.164
21.6	0.092	0.164
21.7	0.092	0.148
21.8	0.077	0.148
21.9	0.077	0.148
22	0.077	0.148
22.1	0.061	0.133
22.2	0.077	0.133
22.3	0.077	0.133
22.4	0.077	0.133
22.5	0.077	0.133
22.6	0.077	0.133
22.7	0.077	0.133
22.8	0.077	0.118
22.9	0.077	0.118
23	0.061	0.118
23.1	0.061	0.102
23.2	0.061	0.118
23.3	0.061	0.118
23.4	0.061	0.102
23.5	0.061	0.118
23.6	0.061	0.102
23.7	0.061	0.102
23.8	0.061	0.102
23.9	0.061	0.102
24	0.061	0.102
24.1	0.046	0.087
24.2	0.061	0.087
24.3	0.046	0.087
24.4	0.061	0.087
24.5	0.046	0.087
24.6	0.046	0.087
24.7	0.061	0.087
24.8	0.046	0.087
24.9	0.046	0.087
25	0.046	0.087
25.1	0.031	0.072
25.2	0.046	0.072
25.3	0.046	0.072
25.4	0.046	0.072
25.5	0.046	0.072
25.6	0.046	0.072
25.7	0.046	0.072
25.8	0.046	0.072
25.9	0.046	0.056
26	0.046	0.056
26.1	0.031	0.056
26.2	0.046	0.056
26.3	0.199	0.056
26.4	0.291	0.21
26.5	0.352	0.394
26.6	0.398	0.516
26.7	0.429	0.593
26.8	0.46	0.67
26.9	0.49	0.716
27	0.506	0.762
27.1	0.506	0.792
27.2	0.536	0.838
27.3	0.552	0.869
27.4	0.567	0.884
27.5	0.582	0.915
27.6	0.582	0.93
27.7	0.598	0.946
27.8	0.613	0.976
27.9	0.613	0.976
28	0.628	0.992
28.1	0.628	0.992
28.2	0.644	1.022
28.3	0.659	1.038
28.4	0.659	1.053
28.5	0.659	1.053
28.6	0.659	1.053
28.7	0.674	1.068
28.8	0.674	1.084
28.9	0.674	1.084
29	0.69	1.099
29.1	0.674	1.099
29.2	0.69	1.114
29.3	0.69	1.114
29.4	0.705	1.13
29.5	0.705	1.13
29.6	0.705	1.145
29.7	0.705	1.145
29.8	0.705	1.145
29.9	0.72	1.16
30	0.705	1.16
30.1	0.705	1.16
30.2	0.72	1.176
30.3	0.72	1.176
30.4	0.72	1.176
30.5	0.72	1.176
30.6	0.72	1.191
30.7	0.736	1.191
30.8	0.736	1.191
30.9	0.736	1.206
31	0.736	1.206
31.1	0.736	1.191
31.2	0.736	1.206
31.3	0.736	1.206
31.4	0.751	1.206
31.5	0.751	1.222
31.6	0.751	1.222
31.7	0.751	1.222
31.8	0.751	1.222
31.9	0.751	1.222
32	0.751	1.237
32.1	0.736	1.222
32.2	0.751	1.237
32.3	0.751	1.237
32.4	0.751	1.237
32.5	0.766	1.237
32.6	0.751	1.237
32.7	0.751	1.252
32.8	0.766	1.252
32.9	0.766	1.252
33	0.766	1.252
33.1	0.751	1.252
33.2	0.766	1.252
33.3	0.766	1.252
33.4	0.766	1.252
33.5	0.766	1.252
33.6	0.766	1.268
33.7	0.766	1.268
33.8	0.766	1.268
33.9	0.766	1.268
34	0.782	1.268
34.1	0.766	1.252
34.2	0.766	1.268
34.3	0.782	1.283
34.4	0.782	1.283
34.5	0.766	1.268
34.6	0.766	1.283
34.7	0.782	1.283
34.8	0.782	1.283
34.9	0.782	1.283
35	0.782	1.283
35.1	0.766	1.283
35.2	0.782	1.283
35.3	0.782	1.283
35.4	0.782	1.283
35.5	0.782	1.283
35.6	0.782	1.298
35.7	0.782	1.298
35.8	0.782	1.298
35.9	0.782	1.298
36	0.782	1.298
36.1	0.782	1.283
36.2	0.782	1.298
36.3	0.782	1.298
36.4	0.782	1.298
36.5	0.782	1.298
36.6	0.552	1.298
36.7	0.475	0.961
36.8	0.429	0.808
36.9	0.383	0.731
37	0.368	0.67
37.1	0.337	0.608
37.2	0.322	0.593
37.3	0.306	0.562
37.4	0.291	0.532
37.5	0.276	0.501
37.6	0.26	0.486
37.7	0.26	0.47
37.8	0.245	0.44
37.9	0.245	0.424
38	0.23	0.409
38.1	0.214	0.394
38.2	0.23	0.394
38.3	0.214	0.378
38.4	0.214	0.363
38.5	0.214	0.348
38.6	0.199	0.348
38.7	0.199	0.332
38.8	0.184	0.332
38.9	0.184	0.317
39	0.184	0.317
39.1	0.169	0.286
39.2	0.169	0.302
39.3	0.169	0.286
39.4	0.169	0.286
39.5	0.169	0.271
39.6	0.153	0.271
39.7	0.153	0.256
39.8	0.153	0.256
39.9	0.153	0.256
40	0.153	0.24
40.1	0.138	0.24
40.2	0.138	0.24
40.3	0.138	0.24
40.4	0.138	0.225
40.5	0.138	0.225
40.6	0.138	0.225
40.7	0.123	0.225
40.8	0.123	0.21
40.9	0.123	0.21
41	0.123	0.21
41.1	0.107	0.194
41.2	0.123	0.194
41.3	0.123	0.194
41.4	0.123	0.194
41.5	0.107	0.194
41.6	0.107	0.179
41.7	0.107	0.179
41.8	0.107	0.179
41.9	0.107	0.179
42	0.107	0.179
42.1	0.092	0.164
42.2	0.107	0.164
42.3	0.107	0.164
42.4	0.107	0.164
42.5	0.092	0.164
42.6	0.092	0.164
42.7	0.092	0.148
42.8	0.092	0.148
42.9	0.092	0.148
43	0.092	0.148
43.1	0.077	0.133
43.2	0.092	0.148
43.3	0.092	0.133
43.4	0.077	0.133
43.5	0.077	0.133
43.6	0.077	0.133
43.7	0.077	0.133
43.8	0.077	0.133
43.9	0.077	0.133
44	0.077	0.118
44.1	0.061	0.118
44.2	0.077	0.118
44.3	0.077	0.118
44.4	0.077	0.118
44.5	0.077	0.118
44.6	0.077	0.118
44.7	0.077	0.102
44.8	0.077	0.102
44.9	0.077	0.102
45	0.077	0.102
45.1	0.061	0.087
45.2	0.061	0.102
45.3	0.061	0.102
45.4	0.061	0.087
45.5	0.061	0.087
45.6	0.061	0.087
45.7	0.061	0.087
45.8	0.061	0.087
45.9	0.061	0.087
46	0.061	0.087
46.1	0.046	0.072
46.2	0.061	0.087
46.3	0.061	0.087
46.4	0.061	0.087
46.5	0.061	0.072
46.6	0.061	0.072
46.7	0.26	0.072
46.8	0.322	0.271
46.9	0.383	0.44
47	0.414	0.547
47.1	0.444	0.624
47.2	0.475	0.685
47.3	0.506	0.746
47.4	0.521	0.777
47.5	0.536	0.808
47.6	0.552	0.854
47.7	0.567	0.869
47.8	0.582	0.9
47.9	0.598	0.915
48	0.598	0.946
48.1	0.598	0.946
48.2	0.628	0.976
48.3	0.628	0.992
48.4	0.644	1.007
48.5	0.644	1.022
48.6	0.659	1.038
48.7	0.659	1.038
48.8	0.659	1.053
48.9	0.674	1.068
49	0.674	1.068
49.1	0.674	1.068
49.2	0.69	1.084
49.3	0.69	1.099
49.4	0.69	1.099
49.5	0.69	1.114
49.6	0.69	1.114
49.7	0.705	1.13
49.8	0.705	1.13
49.9	0.705	1.13
50	0.705	1.145
50.1	0.705	1.13
50.2	0.72	1.145
50.3	0.72	1.16
50.4	0.72	1.16
50.5	0.72	1.16
50.6	0.72	1.176
50.7	0.72	1.176
50.8	0.736	1.176
50.9	0.736	1.191
51	0.736	1.191
51.1	0.72	1.176
51.2	0.736	1.191
51.3	0.736	1.206
51.4	0.736	1.206
51.5	0.736	1.206
51.6	0.736	1.206
51.7	0.751	1.206
51.8	0.751	1.222
51.9	0.751	1.206
52	0.751	1.222
52.1	0.736	1.206
52.2	0.751	1.222
52.3	0.751	1.222
52.4	0.751	1.222
52.5	0.751	1.222
52.6	0.751	1.237
52.7	0.751	1.237
52.8	0.766	1.237
52.9	0.766	1.237
53	0.766	1.237
53.1	0.751	1.237
53.2	0.766	1.237
53.3	0.766	1.252
53.4	0.766	1.252
53.5	0.766	1.252
53.6	0.766	1.252
53.7	0.766	1.252
53.8	0.766	1.268
53.9	0.766	1.252
54	0.766	1.268
54.1	0.766	1.252
54.2	0.766	1.268
54.3	0.766	1.268
54.4	0.766	1.268
54.5	0.766	1.268
54.6	0.782	1.268
54.7	0.782	1.268
54.8	0.782	1.268
54.9	0.782	1.268
55	0.782	1.268
55.1	0.766	1.268
55.2	0.782	1.283
55.3	0.782	1.283
55.4	0.782	1.283
55.5	0.782	1.283
55.6	0.782	1.283
55.7	0.782	1.283
55.8	0.782	1.283
55.9	0.782	1.298
56	0.782	1.298
56.1	0.782	1.283
56.2	0.782	1.298
56.3	0.782	1.298
56.4	0.782	1.298
56.5	0.782	1.298
56.6	0.782	1.298
56.7	0.782	1.298
56.8	0.782	1.298
56.9	0.782	1.298
57	0.521	1.252
57.1	0.444	0.9
57.2	0.414	0.792
57.3	0.383	0.716
57.4	0.352	0.654
57.5	0.337	0.624
57.6	0.322	0.578
57.7	0.306	0.547
57.8	0.291	0.532
57.9	0.291	0.501
58	0.276	0.47
58.1	0.26	0.455
58.2	0.26	0.455
58.3	0.245	0.424
58.4	0.245	0.424
58.5	0.23	0.394
58.6	0.23	0.394
58.7	0.214	0.378
58.8	0.214	0.378
58.9	0.214	0.363
59	0.214	0.348
59.1	0.184	0.332
59.2	0.199	0.332
59.3	0.199	0.317
59.4	0.184	0.317
59.5	0.184	0.302
59.6	0.184	0.302
59.7	0.184	0.302
59.8	0.169	0.286
59.9	0.169	0.286
60	0.169	0.271
60.1	0.153	0.256
60.2	0.169	0.271
60.3	0.153	0.256
60.4	0.153	0.256
60.5	0.153	0.256
60.6	0.153	0.24
60.7	0.153	0.24
60.8	0.138	0.24
60.9	0.138	0.225
61	0.138	0.225
61.1	0.123	0.21
61.2	0.138	0.225
61.3	0.138	0.21
61.4	0.138	0.21
61.5	0.123	0.21
61.6	0.123	0.21
61.7	0.123	0.194
61.8	0.123	0.194
61.9	0.123	0.194
62	0.123	0.194
62.1	0.107	0.179
62.2	0.123	0.194
62.3	0.107	0.179
62.4	0.107	0.179
62.5	0.107	0.179
62.6	0.107	0.179
62.7	0.107	0.179
62.8	0.107	0.164
62.9	0.107	0.164
63	0.107	0.164
63.1	0.092	0.148
63.2	0.107	0.148
63.3	0.092	0.148
63.4	0.092	0.148
63.5	0.092	0.148
63.6	0.092	0.148
63.7	0.092	0.148
63.8	0.092	0.148
63.9	0.092	0.148
64	0.092	0.133
64.1	0.077	0.118
64.2	0.092	0.133
64.3	0.092	0.133
64.4	0.092	0.133
64.5	0.092	0.133
64.6	0.092	0.133
64.7	0.077	0.118
64.8	0.077	0.118
64.9	0.077	0.118
65	0.077	0.118
65.1	0.077	0.102
65.2	0.077	0.118
65.3	0.077	0.118
65.4	0.077	0.102
65.5	0.077	0.102
65.6	0.077	0.102
65.7	0.077	0.102
65.8	0.077	0.102
65.9	0.077	0.102
66	0.077	0.102
66.1	0.061	0.087
66.2	0.077	0.102
66.3	0.061	0.087
66.4	0.077	0.087
66.5	0.061	0.087
66.6	0.061	0.087
66.7	0.061	0.087
66.8	0.061	0.087
66.9	0.061	0.087
67	0.061	0.087
67.1	0.276	0.072
67.2	0.352	0.332
67.3	0.383	0.47
67.4	0.429	0.578
67.5	0.46	0.654
67.6	0.49	0.7
67.7	0.506	0.746
67.8	0.536	0.792
67.9	0.536	0.823
68	0.567	0.854
68.1	0.567	0.869
68.2	0.582	0.9
68.3	0.598	0.93
68.4	0.613	0.946
68.5	0.613	0.961
68.6	0.628	0.976
68.7	0.628	0.992
68.8	0.644	1.007
68.9	0.644	1.022
69	0.659	1.022
69.1	0.644	1.038
69.2	0.674	1.053
69.3	0.674	1.053
69.4	0.674	1.068
69.5	0.674	1.084
69.6	0.674	1.084
69.7	0.69	1.099
69.8	0.69	1.099
69.9	0.69	1.114
70	0.69	1.114
70.1	0.69	1.114
70.2	0.705	1.13
70.3	0.705	1.13
70.4	0.705	1.13
70.5	0.705	1.145
70.6	0.72	1.145
70.7	0.72	1.16
70.8	0.72	1.16
70.9	0.72	1.16
71	0.736	1.16
71.1	0.72	1.16
71.2	0.72	1.176
71.3	0.736	1.176
71.4	0.736	1.176
71.5	0.736	1.191
71.6	0.736	1.191
71.7	0.736	1.191
71.8	0.736	1.191
71.9	0.736	1.206
72	0.751	1.206
72.1	0.736	1.191
72.2	0.751	1.206
72.3	0.751	1.206
72.4	0.751	1.222
72.5	0.751	1.222
72.6	0.751	1.222
72.7	0.751	1.222
72.8	0.751	1.222
72.9	0.751	1.222
73	0.751	1.222
73.1	0.751	1.222
73.2	0.766	1.237
73.3	0.766	1.237
73.4	0.766	1.237
73.5	0.766	1.237
73.6	0.766	1.237
73.7	0.766	1.237
73.8	0.766	1.252
73.9	0.766	1.252
74	0.766	1.252
74.1	0.751	1.237
74.2	0.766	1.252
74.3	0.766	1.252
74.4	0.766	1.252
74.5	0.766	1.252
74.6	0.766	1.252
74.7	0.766	1.252
74.8	0.766	1.268
74.9	0.766	1.268
75	0.782	1.268
75.1	0.766	1.252
75.2	0.766	1.268
75.3	0.766	1.268
75.4	0.782	1.268
75.5	0.782	1.268
75.6	0.782	1.268
75.7	0.766	1.268
75.8	0.782	1.268
75.9	0.782	1.268
76	0.782	1.268
76.1	0.766	1.268
76.2	0.782	1.283
76.3	0.782	1.283
76.4	0.782	1.283
76.5	0.782	1.283
76.6	0.782	1.283
76.7	0.782	1.283
76.8	0.782	1.283
76.9	0.782	1.283
77	0.782	1.283
77.1	0.782	1.283
77.2	0.782	1.283
77.3	0.659	1.298
77.4	0.506	1.099
77.5	0.444	0.869
77.6	0.414	0.762
77.7	0.383	0.7
77.8	0.352	0.639
77.9	0.337	0.608
78	0.322	0.578
78.1	0.291	0.532
78.2	0.291	0.516
78.3	0.291	0.501
78.4	0.276	0.486
78.5	0.26	0.455
78.6	0.26	0.44
78.7	0.245	0.424
78.8	0.245	0.424
78.9	0.23	0.394
79	0.23	0.394
79.1	0.214	0.363
79.2	0.214	0.363
79.3	0.214	0.363
79.4	0.199	0.348
79.5	0.199	0.348
79.6	0.199	0.332
79.7	0.199	0.332
79.8	0.184	0.317
79.9	0.184	0.302
80	0.184	0.302
80.1	0.169	0.286
80.2	0.169	0.286
80.3	0.169	0.286
80.4	0.169	0.286
80.5	0.169	0.271
80.6	0.153	0.256
80.7	0.169	0.256
80.8	0.153	0.256
80.9	0.153	0.256
81	0.153	0.24
81.1	0.138	0.225
81.2	0.153	0.24
81.3	0.138	0.24
81.4	0.138	0.225
81.5	0.138	0.225
81.6	0.138	0.225
81.7	0.138	0.225
81.8	0.138	0.21
81.9	0.138	0.21
82	0.138	0.21
82.1	0.123	0.194
82.2	0.123	0.194
82.3	0.123	0.194
82.4	0.123	0.194
82.5	0.123	0.194
82.6	0.123	0.179
82.7	0.123	0.179
82.8	0.107	0.179
82.9	0.107	0.179
83	0.107	0.179
83.1	0.107	0.164
83.2	0.107	0.164
83.3	0.107	0.164
83.4	0.107	0.164
83.5	0.107	0.164
83.6	0.107	0.164
83.7	0.107	0.148
83.8	0.107	0.148
83.9	0.092	0.148
84	0.107	0.148
84.1	0.092	0.133
84.2	0.092	0.133
84.3	0.092	0.148
84.4	0.092	0.133
84.5	0.092	0.133
84.6	0.092	0.133
84.7	0.092	0.133
84.8	0.092	0.133
84.9	0.092	0.133
85	0.092	0.133
85.1	0.077	0.118
85.2	0.092	0.118
85.3	0.092	0.118
85.4	0.092	0.118
85.5	0.092	0.118
85.6	0.077	0.118
85.7	0.077	0.118
85.8	0.077	0.118
85.9	0.077	0.102
86	0.077	0.102
86.1	0.061	0.102
86.2	0.077	0.102
86.3	0.077	0.102
86.4	0.077	0.102
86.5	0.077	0.102
86.6	0.077	0.102
86.7	0.077	0.102
86.8	0.077	0.102
86.9	0.077	0.102
87	0.077	0.087
87.1	0.061	0.072
87.2	0.061	0.087
87.3	0.077	0.087

## Sheet: Fig.4c
Time	CeO2	AuCeO2-300
0	0	0
5	0	0.42
10	0	0.58
15	0	0.87
20	0	1.09
25	0	1.28
30	0	1.48
35	0	1.78
40	0	1.94
45	0	2.2
50	0	2.55
55	0	2.9
60	0	3.19

## Sheet: Fig.4d
Time	CeO2	Au-CeO2-300
0	0	0
5	0.87	0
10	1.14	0
15	1.38	0
20	1.72	0.07
25	1.82	0.17
30	1.99	0.2
35	2.24	0.55
40	2.41	0.5
45	2.64	0.71
50	2.87	1.19
55	2.94	1.45
60	3.08	1.61
