# Supplementary material for: Selective oxidation of methane to C2+ products over Au-CeO2 by photon-phonon co-driven catalysis
Source: Nat Commun. 2024 Aug 30;15:7535. doi: 10.1038/s41467-024-51690-2 (PMC11364766; doi:10.1038/s41467-024-51690-2)
Supplement: Supplementary file 3 — Source Data [file 41467_2024_51690_MOESM3_ESM.zip › Source Data/Fig.5.xlsx]

## Sheet: Fig.5a
	CH4	CO2	C4H10	C4H8	C3H8	C3H6	C2H4
CeO2	15.1013	48.7484	0.76624	0	0.75559	0	0.69387
Au-CeO-300	0	8.47599	14.6862	0.15963	1.54312	0.02128	0.14233

## Sheet: Fig.5b
	C1	C2	C3	C4
CeO2	90.4782	1.96649	3.21215	4.34318
Au-CeO-300	11.6369	0.39082	6.44342	81.5289
