# Supplementary material for: Selective oxidation of methane to C2+ products over Au-CeO2 by photon-phonon co-driven catalysis
Source: Nat Commun. 2024 Aug 30;15:7535. doi: 10.1038/s41467-024-51690-2 (PMC11364766; doi:10.1038/s41467-024-51690-2)
Supplement: Supplementary file 3 — Source Data [file 41467_2024_51690_MOESM3_ESM.zip › Source Data/SI-Fig.12.xlsx]

## Sheet: Sheet1
Wavelength nm.	CeO2	Au-CeO2-300		420	475	550
200	81.192	108.208		-0.002	-0.003	-0.006
201	88.872	119.687		-0.002	-0.003	-0.006
202	64.957	110.84		-0.002	-0.003	-0.006
203	89.395	117.509		-0.002	-0.003	-0.006
204	79.375	88.246		-0.002	-0.003	-0.005
205	65.921	64.804		-0.002	-0.003	-0.006
206	102.934	96.939		-0.003	-0.005	-0.006
207	91.324	91.8		-0.002	-0.005	-0.006
208	84.464	85.706		-0.002	-0.003	-0.006
209	92.114	98.761		-0.002	-0.003	-0.005
210	100.974	97.058		-0.002	-0.003	-0.006
211	98.532	103.587		-0.003	-0.003	-0.006
212	98.183	104.044		-0.003	-0.003	-0.006
213	92.397	87.163		-0.003	-0.003	-0.006
214	82.532	91.501		-0.003	-0.003	-0.006
215	87.509	92.726		-0.003	-0.003	-0.005
216	85.907	85.234		-0.003	-0.003	-0.005
217	83.632	84.415		-0.003	-0.003	-0.005
218	87.001	87.569		-0.003	-0.003	-0.005
219	84.937	87.772		-0.003	-0.003	-0.005
220	85.104	85.39		-0.003	-0.003	-0.005
221	87.949	86.714		-0.003	-0.003	-0.005
222	88.675	85.762		-0.003	-0.003	-0.006
223	87.427	85.942		-0.003	-0.003	-0.006
224	85.466	87.636		-0.003	-0.005	-0.006
225	88.097	85.904		-0.003	-0.005	-0.006
226	91.068	87.794		-0.003	-0.003	-0.006
227	87.531	88.464		-0.003	-0.005	-0.006
228	86.212	86.893		-0.003	-0.005	-0.005
229	87.645	87.459		-0.003	-0.003	-0.005
230	89.754	85.55		-0.003	-0.003	-0.006
231	90.204	85.379		-0.003	-0.003	-0.006
232	88.025	87.279		-0.003	-0.003	-0.006
233	86.107	87.222		-0.003	-0.005	-0.006
234	85.208	87.521		-0.003	-0.003	-0.006
235	86.024	86.98		-0.003	-0.003	-0.005
236	86.038	85.829		-0.003	-0.003	-0.006
237	85.634	85.919		-0.003	-0.003	-0.005
238	86.002	86.18		-0.003	-0.003	-0.005
239	85.808	85.503		-0.003	-0.003	-0.006
240	85.971	85.768		-0.003	-0.003	-0.006
241	86.421	85.966		-0.005	-0.003	-0.005
242	85.818	85.411		-0.005	-0.003	-0.006
243	86.23	85.992		-0.005	-0.003	-0.006
244	86.646	86.499		-0.005	-0.003	-0.005
245	85.999	85.608		-0.006	-0.003	-0.005
246	85.625	84.375		-0.006	-0.003	-0.006
247	85.063	84.46		-0.005	-0.005	-0.005
248	84.843	85.095		-0.006	-0.003	-0.005
249	84.451	84.683		-0.005	-0.003	-0.005
250	83.965	84.517		-0.005	-0.003	-0.005
251	84.196	85.179		-0.005	-0.003	-0.005
252	85.072	84.529		-0.005	-0.003	-0.005
253	84.825	84.308		-0.005	-0.003	-0.005
254	84.364	85.226		-0.005	-0.003	-0.006
255	84.386	84.901		-0.005	-0.003	-0.006
256	84.28	84.755		-0.005	-0.003	-0.005
257	84.459	84.441		-0.006	-0.005	-0.006
258	84.77	83.914		-0.006	-0.005	-0.006
259	85.037	83.983		-0.006	-0.005	-0.006
260	84.782	83.836		-0.006	-0.006	-0.006
261	84.013	84.007		-0.006	-0.006	-0.008
262	84.178	84.291		-0.006	-0.005	-0.008
263	84.416	84.151		-0.006	-0.005	-0.006
264	84.389	84.122		-0.006	-0.006	-0.006
265	84.024	83.91		-0.006	-0.005	-0.006
266	84.024	84.045		-0.006	-0.005	-0.006
267	84.515	84.045		-0.006	-0.006	-0.008
268	84.662	84.128		-0.008	-0.005	-0.006
269	84.676	84.244		-0.008	-0.006	-0.006
270	84.413	83.961		-0.008	-0.005	-0.008
271	83.847	84.271		-0.008	-0.006	-0.006
272	83.763	84.155		-0.008	-0.006	-0.008
273	84.398	83.859		-0.008	-0.006	-0.008
274	84.32	83.786		-0.008	-0.006	-0.006
275	84.441	83.664		-0.006	-0.005	-0.008
276	84.351	83.633		-0.008	-0.005	-0.008
277	83.745	83.501		-0.008	-0.005	-0.006
278	83.752	83.853		-0.008	-0.005	-0.008
279	83.731	84.262		-0.008	-0.006	-0.008
280	83.591	83.887		-0.008	-0.005	-0.008
281	83.833	83.734		-0.008	-0.005	-0.008
282	84.375	83.893		-0.008	-0.005	-0.008
283	84.427	83.461		-0.008	-0.005	-0.008
284	83.514	83.087		-0.008	-0.006	-0.008
285	83.348	83.858		-0.008	-0.005	-0.008
286	84.109	84.209		-0.008	-0.005	-0.008
287	84.163	83.751		-0.008	-0.006	-0.008
288	83.995	83.087		-0.006	-0.005	-0.008
289	83.977	82.764		-0.008	-0.005	-0.008
290	83.737	84.245		-0.005	-0.003	-0.005
291	83.315	84.102		-0.003	-0.002	-0.003
292	83.029	83.105		-0.003	-0.002	-0.003
293	84.047	84.581		-0.003	-0.002	-0.003
294	85.083	84.27		-0.003	-0.002	-0.003
295	84.218	84.064		-0.003	-0.002	-0.003
296	83.571	82.651		-0.003	-0.002	-0.003
297	85.164	81.332		-0.003	-0.002	-0.003
298	85.635	82.78		-0.003	-0.002	-0.003
299	85.324	83.701		-0.003	-0.002	-0.003
300	84.814	83.745		-0.003	-0.002	-0.003
301	84.093	83.826		-0.003	-0.002	-0.003
302	84.848	83.864		-0.003	-0.002	-0.005
303	84.016	83.589		-0.003	-0.002	-0.003
304	83.368	82.993		-0.003	-0.002	-0.003
305	83.098	82.654		-0.005	-0.002	-0.005
306	84.474	83.032		-0.005	-0.002	-0.005
307	86.469	84.172		-0.005	-0.003	-0.005
308	84.465	84.5		-0.005	-0.003	-0.005
309	83.943	83.446		-0.005	-0.003	-0.005
310	84.47	83.801		-0.005	-0.003	-0.005
311	83.765	83.514		-0.005	-0.003	-0.005
312	83.601	83.147		-0.005	-0.003	-0.005
313	83.188	83.961		-0.005	-0.003	-0.005
314	83.543	84.38		-0.005	-0.003	-0.005
315	84.311	83.916		-0.005	-0.003	-0.005
316	84.731	84.064		-0.005	-0.003	-0.005
317	84.55	84.407		-0.005	-0.003	-0.005
318	83.968	83.569		-0.005	-0.003	-0.005
319	83.925	83.138		-0.005	-0.002	-0.005
320	83.905	83.397		-0.005	-0.002	-0.005
321	83.846	83.409		-0.005	-0.002	-0.005
322	83.733	83.804		-0.005	-0.002	-0.005
323	83.911	84.137		-0.005	-0.003	-0.005
324	84.39	83.765		-0.005	-0.002	-0.005
325	84.152	83.421		-0.005	-0.002	-0.005
326	83.571	83.528		-0.005	-0.003	-0.005
327	83.405	83.6		-0.005	-0.003	-0.005
328	83.578	83.624		-0.005	-0.002	-0.005
329	83.881	83.17		-0.005	-0.002	-0.005
330	83.611	83.234		-0.005	-0.002	-0.005
331	83.104	83.389		-0.005	-0.002	-0.005
332	82.718	83.138		-0.005	-0.002	-0.005
333	82.932	83.275		-0.005	-0.003	-0.005
334	83.58	83.701		-0.005	-0.003	-0.005
335	83.308	83.731		-0.005	-0.003	-0.005
336	83.13	82.939		-0.005	-0.002	-0.005
337	83.336	82.401		-0.005	-0.003	-0.005
338	83.014	82.503		-0.005	-0.002	-0.003
339	82.872	83.069		-0.005	-0.002	-0.003
340	83.104	83.484		-0.005	-0.002	-0.005
341	83.118	83.02		-0.005	-0.002	-0.005
342	83.02	83.131		-0.005	-0.002	-0.005
343	82.764	83.252		-0.005	-0.002	-0.005
344	82.814	82.814		-0.005	-0.003	-0.005
345	82.939	82.602		-0.005	-0.003	-0.003
346	82.838	82.779		-0.005	-0.002	-0.003
347	82.951	83.2		-0.005	-0.002	-0.005
348	82.899	83.26		-0.005	-0.002	-0.005
349	82.947	83.07		-0.003	-0.002	-0.003
350	82.933	82.739		-0.005	-0.002	-0.005
351	82.947	82.594		-0.005	-0.003	-0.005
352	82.919	82.689		-0.005	-0.002	-0.005
353	82.468	82.779		-0.005	-0.002	-0.005
354	82.219	82.803		-0.005	-0.002	-0.005
355	82.477	82.367		-0.005	-0.002	-0.005
356	82.397	82.034		-0.005	-0.002	-0.005
357	81.894	82.318		-0.005	-0.003	-0.005
358	81.767	82.503		-0.005	-0.002	-0.005
359	81.758	82.234		-0.005	-0.002	-0.005
360	81.477	81.679		-0.005	-0.002	-0.005
361	81.168	81.551		-0.005	-0.002	-0.005
362	81.084	81.427		-0.005	-0.002	-0.005
363	80.995	81.345		-0.005	-0.002	-0.005
364	81.241	81.575		-0.005	-0.002	-0.005
365	81.534	81.799		-0.005	-0.002	-0.005
366	81.676	82.141		-0.005	-0.002	-0.005
367	81.628	82.129		-0.003	-0.002	-0.005
368	81.291	81.931		-0.003	-0.002	-0.003
369	80.981	81.956		-0.003	-0.002	-0.003
370	80.717	82.005		-0.005	-0.002	-0.003
371	80.647	81.792		-0.005	-0.002	-0.005
372	80.38	81.445		-0.005	-0.002	-0.003
373	80.003	81.323		-0.005	-0.002	-0.003
374	79.852	81.335		-0.005	-0.002	-0.005
375	79.663	81.184		-0.005	-0.002	-0.005
376	79.361	80.984		-0.005	-0.002	-0.005
377	78.995	80.919		-0.005	-0.002	-0.003
378	78.735	80.923		-0.003	-0.002	-0.005
379	78.606	81.035		-0.003	-0.002	-0.003
380	78.31	80.867		-0.003	-0.002	-0.003
381	77.953	80.594		-0.005	-0.002	-0.005
382	77.673	80.45		-0.005	-0.002	-0.003
383	77.242	80.444		-0.005	-0.002	-0.003
384	76.785	80.618		-0.005	-0.002	-0.005
385	76.64	80.594		-0.005	-0.002	-0.003
386	76.535	80.396		-0.003	-0.002	-0.005
387	76.155	80.229		-0.005	-0.002	-0.005
388	75.829	80.307		-0.005	-0.002	-0.005
389	75.691	80.388		-0.005	-0.002	-0.005
390	75.432	80.18		-0.003	-0.002	-0.005
391	75.107	80.196		-0.005	-0.002	-0.005
392	74.817	80.391		-0.003	-0.002	-0.003
393	74.471	80.31		-0.003	-0.002	-0.003
394	74.156	80.165		-0.003	-0.002	-0.003
395	73.962	80.106		-0.003	-0.002	-0.003
396	73.611	80.07		-0.005	-0.002	-0.003
397	73.045	80.115		-0.005	-0.002	-0.003
398	72.546	80.002		-0.005	-0.002	-0.005
399	72.205	79.872		-0.005	-0.002	-0.003
400	71.852	79.906		-0.003	-0.002	-0.003
401	71.413	79.8		-0.003	-0.002	-0.005
402	71.114	79.745		-0.003	-0.002	-0.005
403	70.811	79.75		-0.003	-0.002	-0.005
404	70.439	79.716		-0.003	-0.002	-0.003
405	70.01	79.691		-0.002	-0.002	-0.005
406	69.348	79.787		-0.002	-0.002	-0.003
407	68.806	79.869		0.003	-0.002	-0.003
408	68.471	79.842		0.012	-0.002	-0.005
409	68.159	79.901		0.032	-0.002	-0.005
410	67.853	79.814		0.064	-0.002	-0.005
411	67.433	79.805		0.117	-0.002	-0.005
412	66.776	79.822		0.209	-0.002	-0.005
413	66.168	79.691		0.381	-0.002	-0.005
414	65.86	79.735		0.713	-0.002	-0.005
415	65.442	79.805		1.378	-0.002	-0.005
416	64.92	79.768		2.649	-0.002	-0.005
417	64.462	79.813		4.744	-0.002	-0.005
418	63.879	79.95		7.942	-0.002	-0.005
419	63.28	80.026		12.381	-0.002	-0.005
420	62.793	80.096		17.896	-0.002	-0.005
421	62.346	80.125		24.443	-0.002	-0.005
422	61.728	80.185		31.502	-0.002	-0.005
423	61.16	80.234		38.576	-0.002	-0.005
424	60.649	80.261		45.419	-0.002	-0.003
425	60.02	80.333		51.709	-0.002	-0.005
426	59.366	80.324		57.362	-0.002	-0.005
427	58.638	80.24		62.177	-0.002	-0.003
428	58.04	80.252		66.359	-0.002	-0.003
429	57.358	80.386		69.817	-0.002	-0.005
430	56.657	80.437		72.591	-0.002	-0.003
431	55.986	80.418		74.918	-0.002	-0.003
432	55.231	80.492		76.83	-0.002	-0.003
433	54.552	80.55		78.442	-0.002	-0.005
434	53.758	80.478		79.755	-0.002	-0.003
435	52.875	80.437		80.795	-0.002	-0.003
436	52.203	80.469		81.679	-0.002	-0.005
437	51.46	80.47		82.42	-0.002	-0.005
438	50.63	80.482		83.025	-0.002	-0.003
439	49.849	80.62		83.528	-0.002	-0.003
440	48.996	80.638		83.951	-0.002	-0.003
441	48.099	80.525		84.32	-0.002	-0.005
442	47.287	80.431		84.639	-0.002	-0.005
443	46.385	80.438		84.888	-0.002	-0.003
444	45.576	80.539		85.136	-0.002	-0.005
445	44.859	80.658		85.327	-0.002	-0.005
446	43.99	80.704		85.464	-0.002	-0.005
447	43.234	80.682		85.614	-0.002	-0.005
448	42.285	80.623		85.774	-0.002	-0.005
449	41.411	80.666		85.898	-0.002	-0.005
450	40.817	80.748		86.006	0	-0.005
451	40.059	80.807		86.086	0.002	-0.005
452	39.16	80.959		86.171	0.006	-0.005
453	38.399	81.012		86.285	0.015	-0.005
454	37.527	80.937		86.389	0.035	-0.003
455	36.598	80.898		86.45	0.064	-0.005
456	35.713	80.856		86.511	0.117	-0.005
457	34.741	80.853		86.588	0.211	-0.005
458	33.855	80.969		86.681	0.363	-0.003
459	33.385	81.032		86.74	0.616	-0.005
460	32.881	81.085		86.816	1.021	-0.005
461	32.095	81.151		86.913	1.643	-0.005
462	31.459	81.145		86.978	2.562	-0.005
463	30.792	81.139		87.033	3.864	-0.005
464	30.016	81.108		87.099	5.638	-0.003
465	29.274	81.168		87.18	7.921	-0.003
466	28.551	81.219		87.257	10.736	-0.003
467	27.946	81.267		87.311	14.04	-0.005
468	27.26	81.392		87.373	17.793	-0.003
469	26.764	81.45		87.431	22.05	-0.003
470	26.427	81.522		87.477	26.567	-0.003
471	25.893	81.564		87.526	31.224	-0.003
472	25.449	81.633		87.578	35.941	-0.003
473	24.727	81.763		87.61	40.559	-0.003
474	24.089	81.799		87.66	45.021	-0.003
475	23.637	81.776		87.701	49.246	-0.003
476	23.163	81.819		87.744	53.226	-0.003
477	22.757	81.88		87.793	56.934	-0.003
478	22.223	81.978		87.833	60.287	-0.003
479	21.823	82.089		87.86	63.347	-0.003
480	21.564	82.188		87.898	66.142	-0.003
481	20.921	82.262		87.938	68.629	-0.003
482	20.183	82.272		87.979	70.859	-0.003
483	19.978	82.312		88.025	72.826	-0.003
484	20.056	82.343		88.062	74.565	-0.003
485	19.733	82.393		88.116	76.064	-0.003
486	19.261	82.579		88.15	77.353	-0.003
487	18.941	82.707		88.181	78.506	-0.003
488	18.665	82.663		88.211	79.514	-0.003
489	18.227	82.655		88.235	80.376	-0.003
490	17.9	82.739		88.283	81.154	-0.003
491	17.929	82.86		88.326	81.842	-0.003
492	17.729	82.886		88.342	82.465	-0.003
493	17.355	82.896		88.368	83.006	-0.003
494	17.088	82.974		88.414	83.499	-0.003
495	16.898	82.956		88.452	83.939	-0.003
496	16.556	82.982		88.477	84.334	-0.003
497	16.206	83.022		88.527	84.7	-0.003
498	16.173	83.037		88.577	85.04	-0.003
499	16.135	83.095		88.594	85.33	-0.003
500	15.916	83.162		88.588	85.6	-0.003
501	15.706	83.205		88.608	85.822	-0.003
502	15.678	83.261		88.617	86.034	-0.003
503	15.665	83.365		88.66	86.267	-0.003
504	15.536	83.481		88.71	86.45	-0.005
505	15.132	83.553		88.77	86.641	-0.003
506	14.703	83.539		88.794	86.823	-0.003
507	14.571	83.565		88.811	86.974	-0.003
508	14.484	83.653		88.838	87.126	-0.003
509	14.384	83.728		88.889	87.279	-0.003
510	14.223	83.815		88.924	87.411	-0.003
511	14.189	83.934		88.956	87.521	-0.005
512	14.287	84.018		88.954	87.634	-0.005
513	14.076	84.013		88.969	87.766	-0.005
514	13.887	84.033		89.008	87.86	-0.003
515	13.991	84.187		89.02	87.926	-0.003
516	13.826	84.235		89.026	88.043	-0.003
517	13.542	84.221		89.05	88.153	-0.003
518	13.518	84.288		89.049	88.202	-0.003
519	13.675	84.392		89.087	88.271	-0.003
520	13.661	84.438		89.099	88.348	-0.003
521	13.524	84.395		89.105	88.431	-0.003
522	13.464	84.445		89.093	88.484	-0.003
523	13.142	84.529		89.128	88.568	-0.002
524	12.852	84.543		89.172	88.64	-0.002
525	12.955	84.541		89.168	88.704	-0.002
526	13.091	84.581		89.166	88.747	0
527	13.162	84.621		89.157	88.803	0.005
528	13.318	84.631		89.168	88.843	0.015
529	13.403	84.683		89.175	88.881	0.031
530	13.255	84.727		89.169	88.925	0.058
531	13.109	84.779		89.195	88.957	0.101
532	12.956	84.798		89.192	88.985	0.168
533	12.949	84.75		89.175	89.001	0.272
534	12.979	84.758		89.163	89.04	0.433
535	12.914	84.747		89.186	89.067	0.67
536	12.941	84.819		89.215	89.107	1.041
537	12.854	84.998		89.284	89.188	1.57
538	12.724	85.039		89.287	89.246	2.251
539	12.932	85.005		89.29	89.243	3.162
540	13.095	84.959		89.273	89.229	4.318
541	12.923	84.955		89.288	89.25	5.75
542	12.81	85.01		89.316	89.349	7.478
543	12.808	85.092		89.333	89.386	9.491
544	12.985	85.178		89.342	89.403	11.83
545	12.962	85.184		89.352	89.432	14.444
546	12.604	85.158		89.369	89.458	17.322
547	12.473	85.208		89.354	89.467	20.438
548	12.766	85.303		89.362	89.51	23.81
549	12.993	85.327		89.381	89.529	27.393
550	12.747	85.344		89.355	89.532	31.035
551	12.486	85.306		89.349	89.557	34.802
552	12.465	85.286		89.41	89.594	38.66
553	12.405	85.382		89.42	89.627	42.429
554	12.45	85.524		89.429	89.638	46.1
555	12.598	85.628		89.447	89.664	49.657
556	12.7	85.686		89.458	89.68	53.079
557	12.759	85.709		89.462	89.716	56.386
558	12.778	85.788		89.438	89.737	59.465
559	12.679	85.815		89.447	89.731	62.32
560	12.415	85.825		89.471	89.757	64.964
561	12.302	85.858		89.459	89.771	67.459
562	12.292	85.889		89.455	89.777	69.743
563	12.277	85.941		89.497	89.801	71.806
564	12.135	85.991		89.497	89.804	73.671
565	11.923	86.076		89.496	89.824	75.334
566	11.99	86.072		89.536	89.873	76.923
567	12.003	86.107		89.539	89.879	78.31
568	11.954	86.145		89.531	89.867	79.558
569	12.057	86.108		89.555	89.885	80.714
570	11.952	86.124		89.546	89.871	81.764
571	11.833	86.11		89.519	89.864	82.658
572	11.879	86.069		89.537	89.891	83.464
573	11.807	86.116		89.546	89.903	84.196
574	11.682	86.166		89.545	89.914	84.843
575	11.853	86.223		89.542	89.919	85.42
576	11.954	86.235		89.552	89.937	85.948
577	11.679	86.159		89.575	89.957	86.429
578	11.574	86.156		89.58	89.967	86.838
579	11.827	86.156		89.571	89.951	87.167
580	11.952	86.168		89.58	89.954	87.509
581	11.761	86.295		89.592	89.963	87.823
582	11.812	86.285		89.586	89.969	88.092
583	11.974	86.227		89.594	89.972	88.342
584	11.755	86.247		89.603	89.973	88.564
585	11.658	86.197		89.594	89.966	88.754
586	11.719	86.185		89.6	89.967	88.928
587	11.911	86.227		89.629	89.986	89.107
588	11.949	86.18		89.622	89.98	89.235
589	11.717	86.139		89.604	89.967	89.355
590	11.703	86.119		89.615	89.978	89.479
591	11.798	86.134		89.618	89.973	89.575
592	11.969	86.131		89.615	89.961	89.661
593	12.151	86.102		89.616	89.961	89.742
594	11.996	86.154		89.615	89.963	89.821
595	11.778	86.147		89.624	89.977	89.909
596	11.795	86.09		89.612	89.966	89.955
597	11.806	86.102		89.615	89.946	89.999
598	11.815	86.171		89.609	89.937	90.059
599	11.829	86.157		89.597	89.934	90.094
600	11.887	86.134		89.595	89.926	90.128
601	11.958	86.125		89.594	89.911	90.158
602	11.99	86.066		89.587	89.902	90.196
603	12.071	86.029		89.59	89.899	90.23
604	11.839	85.968		89.597	89.88	90.256
605	11.668	85.937		89.595	89.868	90.276
606	11.757	86.002		89.583	89.89	90.291
607	11.832	85.999		89.577	89.886	90.324
608	11.894	85.95		89.598	89.868	90.353
609	11.85	85.919		89.572	89.848	90.341
610	11.74	85.867		89.555	89.838	90.335
611	11.607	85.815		89.554	89.822	90.352
612	11.716	85.805		89.549	89.815	90.359
613	11.957	85.8		89.54	89.807	90.382
614	11.899	85.782		89.54	89.806	90.393
615	11.792	85.8		89.529	89.795	90.401
616	12.007	85.811		89.536	89.793	90.405
617	11.992	85.782		89.522	89.766	90.407
618	11.847	85.69		89.516	89.761	90.414
619	11.919	85.652		89.52	89.752	90.425
620	11.786	85.681		89.526	89.764	90.425
621	11.577	85.651		89.54	89.755	90.436
622	11.517	85.582		89.531	89.731	90.45
623	11.604	85.536		89.51	89.729	90.424
624	11.981	85.509		89.491	89.717	90.413
625	12.175	85.486		89.507	89.699	90.43
626	12.083	85.486		89.5	89.687	90.419
627	11.809	85.408		89.49	89.656	90.407
628	11.736	85.307		89.49	89.668	90.414
629	11.992	85.245		89.505	89.679	90.417
630	11.906	85.26		89.479	89.648	90.39
631	11.749	85.327		89.473	89.633	90.382
632	11.804	85.335		89.493	89.627	90.396
633	11.742	85.242		89.488	89.613	90.396
634	11.572	85.121		89.487	89.612	90.387
635	11.595	85.051		89.503	89.621	90.398
636	11.644	84.962		89.485	89.598	90.382
637	11.748	84.915		89.458	89.575	90.367
638	11.894	84.9		89.482	89.594	90.385
639	11.786	84.908		89.488	89.587	90.396
640	11.768	84.932		89.49	89.569	90.378
641	11.813	84.874		89.497	89.566	90.361
642	11.816	84.799		89.487	89.555	90.344
643	11.778	84.709		89.482	89.531	90.324
644	11.606	84.631		89.505	89.526	90.337
645	11.563	84.627		89.513	89.528	90.346
646	11.914	84.593		89.514	89.526	90.327
647	12.138	84.517		89.503	89.505	90.314
648	11.888	84.467		89.496	89.473	90.295
649	11.742	84.422		89.517	89.476	90.298
650	11.87	84.344		89.528	89.474	90.294
651	11.758	84.271		89.502	89.449	90.265
652	11.641	84.184		89.502	89.429	90.248
653	11.871	84.138		89.51	89.413	90.256
654	11.778	84.093		89.528	89.406	90.245
655	11.684	84.004		89.534	89.401	90.236
656	11.62	83.916		89.536	89.41	90.231
657	11.755	83.852		89.537	89.384	90.219
658	12.146	83.829		89.545	89.36	90.187
659	12.015	83.797		89.548	89.349	90.19
660	11.761	83.69		89.545	89.319	90.173
661	11.806	83.65		89.542	89.304	90.152
662	12.177	83.662		89.572	89.313	90.155
663	12.395	83.575		89.604	89.317	90.167
664	12.39	83.54		89.615	89.302	90.149
665	12.1	83.463		89.615	89.288	90.137
666	11.656	83.351		89.613	89.276	90.123
667	11.617	83.327		89.65	89.281	90.135
668	11.812	83.188		89.674	89.291	90.15
669	11.99	83.109		89.687	89.288	90.135
670	11.894	83.06		89.694	89.268	90.125
671	11.783	82.965		89.708	89.253	90.117
672	11.821	82.945		89.714	89.24	90.1
673	11.838	82.811		89.713	89.218	90.083
674	12.001	82.759		89.711	89.2	90.065
675	12.129	82.745		89.714	89.185	90.039
676	11.932	82.655		89.734	89.185	90.048
677	11.601	82.536		89.752	89.178	90.047
678	11.603	82.356		89.76	89.159	90.012
679	11.867	82.352		89.755	89.13	89.999
680	12.201	82.318		89.772	89.127	89.996
681	12.262	82.23		89.786	89.111	89.993
682	12.112	82.207		89.807	89.111	89.977
683	12.134	82.144		89.827	89.111	89.986
684	12.068	82.065		89.832	89.084	89.954
685	11.905	81.924		89.827	89.063	89.938
686	11.916	81.929		89.845	89.049	89.92
687	11.76	81.822		89.862	89.034	89.919
688	11.786	81.648		89.867	89.015	89.906
689	12.074	81.68		89.874	89.008	89.899
690	12.218	81.552		89.883	88.989	89.89
691	12.224	81.476		89.886	88.976	89.857
692	12.146	81.465		89.893	88.956	89.845
693	12.338	81.314		89.905	88.956	89.836
694	12.141	81.174		89.922	88.945	89.844
695	11.942	81.088		89.922	88.928	89.832
696	12.041	81.015		89.92	88.904	89.809
697	11.862	80.862		89.938	88.905	89.796
698	11.761	80.762		89.969	88.91	89.818
699	11.899	80.602		89.984	88.911	89.827
700	11.993	80.524		89.984	88.899	89.801
701	11.934	80.539		89.977	88.876	89.783
702	11.784	80.42		90.005	88.889	89.789
703	11.905	80.228		90.036	88.887	89.796
704	12.195	80.211		90.044	88.884	89.787
705	12.398	80.33		90.038	88.87	89.772
706	12.553	80.179		90.03	88.849	89.761
707	12.66	80.054		90.041	88.832	89.746
708	12.245	79.971		90.054	88.82	89.743
709	11.74	79.828		90.044	88.803	89.72
710	12.112	79.749		90.041	88.791	89.702
711	12.422	79.68		90.06	88.786	89.687
712	12.262	79.616		90.065	88.762	89.677
713	12.321	79.411		90.071	88.741	89.662
714	12.331	79.211		90.076	88.733	89.635
715	12.434	79.251		90.079	88.722	89.63
716	12.279	79.248		90.099	88.707	89.622
717	12.279	79.172		90.102	88.698	89.618
718	12.772	79.326		90.071	88.664	89.589
719	12.857	79.272		90.054	88.612	89.569
720	12.877	79.079		90.047	88.611	89.548
721	12.401	78.773		90.024	88.583	89.499
722	12.114	78.427		90.002	88.55	89.476
723	12.611	78.468		90.009	88.547	89.465
724	12.581	78.494		90.038	88.535	89.456
725	12.44	78.198		90.042	88.515	89.436
726	12.912	78.178		90.042	88.503	89.412
727	13.036	78.307		90.033	88.486	89.391
728	12.865	78.108		90.034	88.467	89.378
729	12.581	77.997		90.018	88.449	89.355
730	12.154	78.134		89.989	88.417	89.33
731	12.512	78.149		89.998	88.405	89.304
732	12.952	77.971		89.998	88.385	89.278
733	12.697	77.777		89.999	88.362	89.267
734	12.196	77.542		89.987	88.335	89.259
735	12.343	77.426		89.981	88.321	89.25
736	13.002	77.234		89.987	88.298	89.229
737	13.187	77.162		89.981	88.284	89.209
738	12.889	77.24		89.983	88.271	89.2
739	12.766	77.179		89.981	88.246	89.182
740	12.962	77.046		89.983	88.216	89.149
741	13.06	76.91		89.969	88.205	89.14
742	13.116	76.761		89.975	88.187	89.13
743	13.1	76.654		89.978	88.165	89.101
744	12.987	76.613		89.986	88.162	89.091
745	13.025	76.524		89.983	88.144	89.072
746	13.045	76.5		89.973	88.109	89.047
747	13.422	76.28		89.975	88.089	89.03
748	13.591	76.241		89.972	88.078	89.023
749	13.049	76.332		89.973	88.049	88.997
750	12.74	75.954		89.996	88.025	88.979
751	12.894	75.648		89.973	88.014	88.945
752	13.182	75.545		89.948	87.99	88.919
753	13.051	75.632		89.941	87.967	88.913
754	12.659	75.533		89.969	87.962	88.899
755	12.482	75.345		89.97	87.953	88.896
756	12.442	75.494		89.97	87.939	88.887
757	12.721	75.45		89.952	87.891	88.855
758	13.298	75.131		89.934	87.875	88.831
759	13.457	74.995		89.94	87.874	88.814
760	13.509	75.127		89.967	87.895	88.844
761	13.864	75.099		89.972	87.906	88.857
762	13.792	74.727		89.978	87.9	88.829
763	13.495	74.512		89.975	87.866	88.808
764	12.943	74.577		89.958	87.834	88.777
765	12.83	74.55		89.958	87.82	88.754
766	13.373	74.445		89.969	87.805	88.75
767	13.449	74.281		89.973	87.802	88.747
768	13.464	74.161		89.964	87.767	88.724
769	13.605	73.962		89.966	87.75	88.71
770	13.159	73.784		89.986	87.749	88.696
771	12.726	73.642		89.996	87.74	88.68
772	12.798	73.344		89.987	87.74	88.667
773	12.881	73.12		89.964	87.704	88.644
774	12.576	73.212		89.964	87.68	88.626
775	12.204	73.192		89.958	87.643	88.596
776	12.196	73.039		89.967	87.625	88.577
777	12.614	72.742		89.978	87.624	88.547
778	13.153	72.691		89.989	87.624	88.557
779	13.722	72.815		90.007	87.617	88.573
780	14.076	72.688		89.996	87.581	88.548
781	13.797	72.56		89.978	87.538	88.493
782	13.667	72.316		89.98	87.535	88.48
783	13.239	72.203		89.99	87.538	88.481
784	13.229	72.118		90.002	87.527	88.475
785	13.374	72.002		89.989	87.494	88.454
786	13.072	71.809		89.993	87.469	88.431
787	12.796	71.765		89.995	87.469	88.429
788	12.759	71.915		89.964	87.463	88.402
789	13.365	71.695		89.941	87.416	88.373
790	13.275	71.321		89.951	87.411	88.367
791	13.039	71.228		89.958	87.395	88.359
792	13.368	70.906		89.957	87.381	88.333
793	12.784	70.552		89.967	87.383	88.336
794	12.151	70.378		89.984	87.366	88.322
795	11.8	70.343		89.946	87.321	88.295
796	12.032	70.37		89.944	87.321	88.281
797	12.604	70.595		89.973	87.323	88.274
798	12.883	70.657		89.993	87.326	88.28
799	13.377	70.528		90.021	87.308	88.271
800	14.003	70.433		90.022	87.3	88.255
