# Supplementary material for: Selective oxidation of methane to C2+ products over Au-CeO2 by photon-phonon co-driven catalysis
Source: Nat Commun. 2024 Aug 30;15:7535. doi: 10.1038/s41467-024-51690-2 (PMC11364766; doi:10.1038/s41467-024-51690-2)
Supplement: Supplementary file 3 — Source Data [file 41467_2024_51690_MOESM3_ESM.zip › Source Data/SI-Fig.13.xlsx]

## Sheet: Sheet1
Light Source	C2 yield	C2-Error	C3 yield	C3-Error	C4 yield	CO2 yield	CO2-Error
365 mn	757	19	24	3	0.7	30	4
AM1.5	205	11	6.7	0	0	75	8
>420 nm	161	10	5	0	0.2	72	8
450 nm	57	6	0	0	0	6	1
>475 nm	7	2	0	0	0	0	0
>550 nm	0	0	0	0	0	0	0
