# Supplementary material for: Selective oxidation of methane to C2+ products over Au-CeO2 by photon-phonon co-driven catalysis
Source: Nat Commun. 2024 Aug 30;15:7535. doi: 10.1038/s41467-024-51690-2 (PMC11364766; doi:10.1038/s41467-024-51690-2)
Supplement: Supplementary file 3 — Source Data [file 41467_2024_51690_MOESM3_ESM.zip › Source Data/SI-Fig.15.xlsx]

## Sheet: Sheet1
	Before			After
2θ (°)	I (count)		2θ (°)	I (count)
10	122		10	141
10.015	115		10.015	144
10.03	134		10.03	136
10.045	127		10.045	143
10.06	103		10.06	134
10.075	113		10.075	116
10.09	112		10.09	132
10.105	101		10.105	144
10.12	112		10.12	145
10.135	111		10.135	125
10.15	110		10.15	125
10.165	115		10.165	132
10.18	115		10.18	138
10.195	134		10.195	134
10.21	118		10.21	134
10.225	108		10.225	126
10.24	129		10.24	128
10.255	124		10.255	144
10.27	112		10.27	143
10.285	110		10.285	149
10.3	134		10.3	133
10.315	111		10.315	136
10.33	119		10.33	135
10.345	111		10.345	135
10.36	122		10.36	121
10.375	113		10.375	131
10.39	87		10.39	126
10.405	110		10.405	127
10.42	108		10.42	151
10.435	113		10.435	145
10.45	120		10.45	142
10.465	107		10.465	153
10.48	125		10.48	118
10.495	114		10.495	120
10.51	103		10.51	123
10.525	119		10.525	127
10.54	122		10.54	125
10.555	117		10.555	117
10.57	103		10.57	135
10.585	114		10.585	133
10.6	109		10.6	137
10.615	103		10.615	143
10.63	108		10.63	132
10.645	110		10.645	125
10.66	109		10.66	140
10.675	115		10.675	139
10.69	118		10.69	140
10.705	107		10.705	131
10.72	113		10.72	130
10.735	105		10.735	133
10.75	105		10.75	135
10.765	111		10.765	121
10.78	113		10.78	138
10.795	111		10.795	140
10.81	114		10.81	139
10.825	117		10.825	133
10.84	111		10.84	138
10.855	104		10.855	123
10.87	116		10.87	126
10.885	117		10.885	125
10.9	110		10.9	143
10.915	108		10.915	135
10.93	104		10.93	128
10.945	100		10.945	134
10.96	106		10.96	130
10.975	95		10.975	126
10.99	107		10.99	132
11.005	115		11.005	129
11.02	97		11.02	134
11.035	100		11.035	139
11.05	103		11.05	129
11.065	104		11.065	113
11.08	129		11.08	123
11.095	104		11.095	144
11.11	106		11.11	137
11.125	101		11.125	131
11.14	107		11.14	156
11.155	101		11.155	140
11.17	107		11.17	136
11.185	108		11.185	137
11.2	95		11.2	135
11.215	113		11.215	133
11.23	114		11.23	123
11.245	102		11.245	137
11.26	113		11.26	129
11.275	115		11.275	132
11.29	108		11.29	142
11.305	103		11.305	132
11.32	110		11.32	127
11.335	102		11.335	135
11.35	114		11.35	120
11.365	98		11.365	134
11.38	112		11.38	138
11.395	121		11.395	124
11.41	103		11.41	130
11.425	116		11.425	129
11.44	117		11.44	143
11.455	105		11.455	129
11.47	102		11.47	117
11.485	121		11.485	129
11.5	106		11.5	132
11.515	111		11.515	131
11.53	108		11.53	129
11.545	120		11.545	133
11.56	116		11.56	132
11.575	114		11.575	105
11.59	111		11.59	124
11.605	103		11.605	129
11.62	118		11.62	131
11.635	111		11.635	145
11.65	114		11.65	128
11.665	112		11.665	126
11.68	127		11.68	125
11.695	112		11.695	134
11.71	120		11.71	136
11.725	112		11.725	140
11.74	99		11.74	130
11.755	110		11.755	137
11.77	101		11.77	125
11.785	108		11.785	131
11.8	100		11.8	132
11.815	115		11.815	132
11.83	103		11.83	117
11.845	103		11.845	135
11.86	102		11.86	138
11.875	106		11.875	129
11.89	103		11.89	134
11.905	93		11.905	122
11.92	109		11.92	126
11.935	92		11.935	120
11.95	110		11.95	126
11.965	107		11.965	113
11.98	109		11.98	144
11.995	103		11.995	139
12.01	100		12.01	118
12.025	109		12.025	109
12.04	110		12.04	127
12.055	107		12.055	143
12.07	96		12.07	124
12.085	99		12.085	133
12.1	111		12.1	142
12.115	111		12.115	112
12.13	119		12.13	124
12.145	90		12.145	123
12.16	84		12.16	129
12.175	101		12.175	135
12.19	107		12.19	125
12.205	98		12.205	122
12.22	90		12.22	120
12.235	94		12.235	108
12.25	108		12.25	128
12.265	106		12.265	122
12.28	103		12.28	107
12.295	102		12.295	126
12.31	98		12.31	116
12.325	104		12.325	127
12.34	115		12.34	126
12.355	96		12.355	123
12.37	93		12.37	119
12.385	97		12.385	129
12.4	112		12.4	146
12.415	92		12.415	144
12.43	99		12.43	142
12.445	97		12.445	121
12.46	104		12.46	115
12.475	105		12.475	121
12.49	108		12.49	100
12.505	101		12.505	116
12.52	92		12.52	129
12.535	101		12.535	125
12.55	106		12.55	115
12.565	94		12.565	125
12.58	99		12.58	128
12.595	112		12.595	123
12.61	106		12.61	111
12.625	103		12.625	114
12.64	92		12.64	117
12.655	104		12.655	128
12.67	91		12.67	140
12.685	98		12.685	110
12.7	101		12.7	102
12.715	105		12.715	108
12.73	115		12.73	117
12.745	105		12.745	134
12.76	101		12.76	138
12.775	97		12.775	111
12.79	107		12.79	120
12.805	110		12.805	116
12.82	113		12.82	112
12.835	102		12.835	111
12.85	91		12.85	123
12.865	95		12.865	112
12.88	109		12.88	116
12.895	96		12.895	132
12.91	113		12.91	127
12.925	99		12.925	117
12.94	109		12.94	118
12.955	111		12.955	107
12.97	110		12.97	108
12.985	90		12.985	108
13	91		13	108
13.015	103		13.015	124
13.03	111		13.03	125
13.045	94		13.045	118
13.06	97		13.06	121
13.075	88		13.075	119
13.09	90		13.09	129
13.105	96		13.105	121
13.12	103		13.12	109
13.135	100		13.135	117
13.15	93		13.15	115
13.165	93		13.165	106
13.18	100		13.18	130
13.195	83		13.195	113
13.21	77		13.21	115
13.225	103		13.225	131
13.24	109		13.24	134
13.255	106		13.255	133
13.27	96		13.27	116
13.285	93		13.285	115
13.3	92		13.3	107
13.315	93		13.315	125
13.33	93		13.33	114
13.345	103		13.345	110
13.36	104		13.36	127
13.375	97		13.375	120
13.39	111		13.39	121
13.405	102		13.405	125
13.42	96		13.42	128
13.435	101		13.435	114
13.45	92		13.45	113
13.465	97		13.465	101
13.48	91		13.48	115
13.495	93		13.495	119
13.51	98		13.51	123
13.525	87		13.525	124
13.54	88		13.54	113
13.555	89		13.555	131
13.57	98		13.57	121
13.585	95		13.585	119
13.6	102		13.6	124
13.615	91		13.615	117
13.63	100		13.63	123
13.645	109		13.645	124
13.66	97		13.66	111
13.675	105		13.675	106
13.69	95		13.69	106
13.705	99		13.705	114
13.72	100		13.72	133
13.735	98		13.735	112
13.75	83		13.75	123
13.765	99		13.765	118
13.78	88		13.78	121
13.795	88		13.795	118
13.81	100		13.81	119
13.825	83		13.825	113
13.84	78		13.84	113
13.855	94		13.855	102
13.87	100		13.87	112
13.885	87		13.885	115
13.9	95		13.9	117
13.915	103		13.915	103
13.93	101		13.93	110
13.945	96		13.945	110
13.96	99		13.96	122
13.975	95		13.975	113
13.99	97		13.99	115
14.005	95		14.005	131
14.02	95		14.02	128
14.035	101		14.035	137
14.05	104		14.05	124
14.065	100		14.065	104
14.08	90		14.08	104
14.095	99		14.095	121
14.11	94		14.11	108
14.125	94		14.125	125
14.14	85		14.14	127
14.155	79		14.155	117
14.17	90		14.17	126
14.185	103		14.185	125
14.2	107		14.2	94
14.215	89		14.215	114
14.23	88		14.23	106
14.245	99		14.245	112
14.26	87		14.26	109
14.275	93		14.275	102
14.29	89		14.29	117
14.305	94		14.305	123
14.32	98		14.32	108
14.335	87		14.335	119
14.35	86		14.35	107
14.365	96		14.365	100
14.38	88		14.38	123
14.395	83		14.395	113
14.41	98		14.41	117
14.425	100		14.425	111
14.44	88		14.44	107
14.455	87		14.455	110
14.47	89		14.47	134
14.485	91		14.485	122
14.5	84		14.5	110
14.515	96		14.515	100
14.53	82		14.53	118
14.545	90		14.545	104
14.56	94		14.56	105
14.575	90		14.575	106
14.59	93		14.59	110
14.605	93		14.605	111
14.62	85		14.62	127
14.635	85		14.635	121
14.65	98		14.65	113
14.665	97		14.665	106
14.68	91		14.68	95
14.695	102		14.695	100
14.71	84		14.71	102
14.725	86		14.725	110
14.74	88		14.74	122
14.755	90		14.755	121
14.77	94		14.77	114
14.785	87		14.785	105
14.8	92		14.8	97
14.815	85		14.815	98
14.83	103		14.83	102
14.845	93		14.845	99
14.86	87		14.86	111
14.875	79		14.875	106
14.89	90		14.89	103
14.905	101		14.905	93
14.92	91		14.92	112
14.935	87		14.935	109
14.95	81		14.95	102
14.965	91		14.965	104
14.98	87		14.98	115
14.995	82		14.995	111
15.01	86		15.01	113
15.025	73		15.025	106
15.04	98		15.04	103
15.055	89		15.055	99
15.07	93		15.07	105
15.085	83		15.085	86
15.1	86		15.1	91
15.115	85		15.115	116
15.13	79		15.13	110
15.145	94		15.145	104
15.16	91		15.16	125
15.175	82		15.175	112
15.19	88		15.19	113
15.205	94		15.205	100
15.22	86		15.22	104
15.235	94		15.235	100
15.25	92		15.25	110
15.265	90		15.265	100
15.28	87		15.28	107
15.295	85		15.295	102
15.31	92		15.31	105
15.325	83		15.325	106
15.34	92		15.34	117
15.355	88		15.355	103
15.37	76		15.37	103
15.385	91		15.385	119
15.4	88		15.4	131
15.415	86		15.415	111
15.43	85		15.43	91
15.445	84		15.445	106
15.46	102		15.46	105
15.475	91		15.475	99
15.49	90		15.49	120
15.505	94		15.505	98
15.52	70		15.52	107
15.535	84		15.535	107
15.55	95		15.55	120
15.565	94		15.565	106
15.58	81		15.58	96
15.595	75		15.595	109
15.61	89		15.61	102
15.625	77		15.625	113
15.64	93		15.64	119
15.655	103		15.655	116
15.67	98		15.67	114
15.685	96		15.685	104
15.7	92		15.7	110
15.715	84		15.715	98
15.73	95		15.73	101
15.745	96		15.745	90
15.76	92		15.76	107
15.775	104		15.775	94
15.79	93		15.79	105
15.805	82		15.805	103
15.82	75		15.82	124
15.835	76		15.835	109
15.85	83		15.85	119
15.865	88		15.865	111
15.88	97		15.88	100
15.895	92		15.895	97
15.91	84		15.91	99
15.925	87		15.925	104
15.94	82		15.94	123
15.955	96		15.955	109
15.97	92		15.97	120
15.985	85		15.985	101
16	89		16	103
16.015	95		16.015	104
16.03	102		16.03	119
16.045	93		16.045	98
16.06	83		16.06	108
16.075	82		16.075	116
16.09	105		16.09	107
16.105	91		16.105	103
16.12	89		16.12	94
16.135	88		16.135	96
16.15	76		16.15	107
16.165	93		16.165	112
16.18	101		16.18	108
16.195	83		16.195	99
16.21	92		16.21	110
16.225	82		16.225	119
16.24	85		16.24	102
16.255	84		16.255	108
16.27	103		16.27	108
16.285	86		16.285	113
16.3	72		16.3	95
16.315	100		16.315	94
16.33	102		16.33	100
16.345	88		16.345	107
16.36	94		16.36	105
16.375	91		16.375	100
16.39	98		16.39	114
16.405	89		16.405	103
16.42	89		16.42	95
16.435	84		16.435	111
16.45	100		16.45	111
16.465	99		16.465	106
16.48	87		16.48	114
16.495	95		16.495	105
16.51	89		16.51	99
16.525	80		16.525	100
16.54	96		16.54	108
16.555	91		16.555	110
16.57	99		16.57	106
16.585	82		16.585	95
16.6	78		16.6	95
16.615	93		16.615	90
16.63	90		16.63	105
16.645	81		16.645	105
16.66	75		16.66	92
16.675	84		16.675	93
16.69	96		16.69	108
16.705	85		16.705	113
16.72	77		16.72	91
16.735	80		16.735	101
16.75	89		16.75	94
16.765	99		16.765	99
16.78	99		16.78	98
16.795	105		16.795	99
16.81	77		16.81	107
16.825	74		16.825	118
16.84	85		16.84	105
16.855	83		16.855	89
16.87	82		16.87	109
16.885	94		16.885	101
16.9	83		16.9	101
16.915	84		16.915	101
16.93	85		16.93	103
16.945	87		16.945	117
16.96	86		16.96	102
16.975	95		16.975	94
16.99	99		16.99	111
17.005	83		17.005	101
17.02	74		17.02	117
17.035	73		17.035	108
17.05	77		17.05	100
17.065	85		17.065	95
17.08	85		17.08	110
17.095	94		17.095	92
17.11	89		17.11	77
17.125	84		17.125	82
17.14	97		17.14	92
17.155	102		17.155	108
17.17	91		17.17	111
17.185	83		17.185	109
17.2	94		17.2	93
17.215	84		17.215	93
17.23	80		17.23	98
17.245	82		17.245	102
17.26	84		17.26	104
17.275	84		17.275	110
17.29	91		17.29	107
17.305	83		17.305	93
17.32	83		17.32	96
17.335	77		17.335	92
17.35	84		17.35	88
17.365	92		17.365	97
17.38	92		17.38	93
17.395	102		17.395	95
17.41	75		17.41	96
17.425	75		17.425	88
17.44	90		17.44	113
17.455	75		17.455	104
17.47	84		17.47	94
17.485	86		17.485	101
17.5	81		17.5	104
17.515	80		17.515	105
17.53	79		17.53	102
17.545	71		17.545	100
17.56	73		17.56	91
17.575	72		17.575	97
17.59	87		17.59	100
17.605	73		17.605	109
17.62	80		17.62	107
17.635	85		17.635	105
17.65	71		17.65	95
17.665	68		17.665	98
17.68	77		17.68	97
17.695	89		17.695	106
17.71	77		17.71	107
17.725	78		17.725	101
17.74	87		17.74	86
17.755	71		17.755	90
17.77	87		17.77	103
17.785	77		17.785	105
17.8	79		17.8	111
17.815	89		17.815	96
17.83	85		17.83	101
17.845	79		17.845	89
17.86	73		17.86	91
17.875	79		17.875	98
17.89	87		17.89	96
17.905	82		17.905	93
17.92	81		17.92	108
17.935	91		17.935	106
17.95	81		17.95	104
17.965	84		17.965	81
17.98	91		17.98	99
17.995	85		17.995	98
18.01	77		18.01	102
18.025	75		18.025	95
18.04	91		18.04	87
18.055	76		18.055	86
18.07	86		18.07	93
18.085	95		18.085	96
18.1	82		18.1	95
18.115	76		18.115	91
18.13	84		18.13	103
18.145	83		18.145	101
18.16	77		18.16	94
18.175	78		18.175	95
18.19	75		18.19	95
18.205	78		18.205	86
18.22	79		18.22	93
18.235	77		18.235	88
18.25	69		18.25	112
18.265	82		18.265	98
18.28	82		18.28	114
18.295	84		18.295	108
18.31	88		18.31	89
18.325	83		18.325	94
18.34	92		18.34	103
18.355	86		18.355	102
18.37	86		18.37	107
18.385	83		18.385	117
18.4	70		18.4	98
18.415	73		18.415	86
18.43	70		18.43	95
18.445	74		18.445	94
18.46	75		18.46	83
18.475	77		18.475	88
18.49	72		18.49	95
18.505	82		18.505	106
18.52	89		18.52	93
18.535	81		18.535	95
18.55	71		18.55	93
18.565	89		18.565	99
18.58	86		18.58	104
18.595	81		18.595	97
18.61	72		18.61	96
18.625	77		18.625	89
18.64	84		18.64	90
18.655	71		18.655	92
18.67	79		18.67	97
18.685	70		18.685	92
18.7	72		18.7	90
18.715	73		18.715	96
18.73	84		18.73	100
18.745	84		18.745	94
18.76	86		18.76	85
18.775	76		18.775	92
18.79	83		18.79	99
18.805	70		18.805	101
18.82	75		18.82	91
18.835	78		18.835	85
18.85	78		18.85	93
18.865	75		18.865	94
18.88	91		18.88	96
18.895	85		18.895	92
18.91	74		18.91	102
18.925	78		18.925	93
18.94	83		18.94	101
18.955	73		18.955	96
18.97	83		18.97	88
18.985	81		18.985	92
19	67		19	91
19.015	73		19.015	83
19.03	82		19.03	91
19.045	87		19.045	92
19.06	87		19.06	88
19.075	88		19.075	92
19.09	83		19.09	88
19.105	71		19.105	100
19.12	77		19.12	98
19.135	71		19.135	109
19.15	77		19.15	103
19.165	84		19.165	87
19.18	86		19.18	92
19.195	79		19.195	95
19.21	68		19.21	98
19.225	73		19.225	97
19.24	73		19.24	98
19.255	84		19.255	83
19.27	81		19.27	92
19.285	61		19.285	117
19.3	79		19.3	98
19.315	76		19.315	81
19.33	64		19.33	91
19.345	59		19.345	90
19.36	65		19.36	95
19.375	85		19.375	88
19.39	92		19.39	97
19.405	72		19.405	90
19.42	78		19.42	103
19.435	87		19.435	91
19.45	80		19.45	90
19.465	85		19.465	98
19.48	68		19.48	98
19.495	78		19.495	93
19.51	70		19.51	80
19.525	65		19.525	94
19.54	75		19.54	92
19.555	75		19.555	85
19.57	71		19.57	96
19.585	80		19.585	96
19.6	73		19.6	84
19.615	66		19.615	87
19.63	74		19.63	88
19.645	63		19.645	93
19.66	81		19.66	90
19.675	74		19.675	98
19.69	76		19.69	88
19.705	72		19.705	77
19.72	72		19.72	97
19.735	75		19.735	85
19.75	69		19.75	93
19.765	71		19.765	95
19.78	81		19.78	89
19.795	74		19.795	90
19.81	74		19.81	83
19.825	71		19.825	91
19.84	75		19.84	89
19.855	82		19.855	98
19.87	74		19.87	87
19.885	70		19.885	79
19.9	71		19.9	88
19.915	75		19.915	83
19.93	62		19.93	92
19.945	68		19.945	92
19.96	76		19.96	98
19.975	68		19.975	98
19.99	66		19.99	97
20.005	81		20.005	80
20.02	89		20.02	86
20.035	67		20.035	85
20.05	70		20.05	81
20.065	72		20.065	84
20.08	79		20.08	96
20.095	83		20.095	87
20.11	74		20.11	95
20.125	75		20.125	88
20.14	83		20.14	88
20.155	79		20.155	86
20.17	82		20.17	82
20.185	69		20.185	73
20.2	69		20.2	113
20.215	62		20.215	99
20.23	59		20.23	96
20.245	74		20.245	90
20.26	61		20.26	97
20.275	62		20.275	90
20.29	71		20.29	92
20.305	78		20.305	91
20.32	85		20.32	96
20.335	84		20.335	103
20.35	67		20.35	98
20.365	75		20.365	99
20.38	68		20.38	90
20.395	74		20.395	83
20.41	85		20.41	94
20.425	70		20.425	100
20.44	84		20.44	92
20.455	73		20.455	88
20.47	70		20.47	88
20.485	74		20.485	91
20.5	65		20.5	94
20.515	63		20.515	94
20.53	82		20.53	88
20.545	80		20.545	92
20.56	74		20.56	80
20.575	70		20.575	77
20.59	70		20.59	98
20.605	72		20.605	92
20.62	82		20.62	89
20.635	74		20.635	84
20.65	71		20.65	81
20.665	75		20.665	86
20.68	65		20.68	90
20.695	68		20.695	93
20.71	64		20.71	96
20.725	63		20.725	83
20.74	73		20.74	77
20.755	77		20.755	83
20.77	74		20.77	90
20.785	76		20.785	95
20.8	64		20.8	101
20.815	63		20.815	80
20.83	80		20.83	76
20.845	86		20.845	92
20.86	64		20.86	96
20.875	68		20.875	75
20.89	68		20.89	79
20.905	63		20.905	87
20.92	62		20.92	76
20.935	58		20.935	90
20.95	69		20.95	82
20.965	73		20.965	86
20.98	66		20.98	83
20.995	70		20.995	89
21.01	75		21.01	93
21.025	58		21.025	89
21.04	77		21.04	92
21.055	70		21.055	89
21.07	67		21.07	81
21.085	79		21.085	90
21.1	67		21.1	78
21.115	65		21.115	73
21.13	69		21.13	93
21.145	69		21.145	97
21.16	56		21.16	88
21.175	61		21.175	99
21.19	81		21.19	91
21.205	66		21.205	81
21.22	64		21.22	81
21.235	74		21.235	77
21.25	76		21.25	68
21.265	69		21.265	73
21.28	74		21.28	100
21.295	68		21.295	87
21.31	69		21.31	83
21.325	64		21.325	90
21.34	71		21.34	89
21.355	62		21.355	83
21.37	70		21.37	72
21.385	66		21.385	91
21.4	67		21.4	93
21.415	69		21.415	78
21.43	61		21.43	77
21.445	72		21.445	88
21.46	65		21.46	83
21.475	68		21.475	83
21.49	64		21.49	71
21.505	64		21.505	73
21.52	71		21.52	97
21.535	76		21.535	93
21.55	65		21.55	95
21.565	62		21.565	75
21.58	66		21.58	68
21.595	66		21.595	90
21.61	70		21.61	85
21.625	76		21.625	67
21.64	68		21.64	75
21.655	61		21.655	73
21.67	79		21.67	89
21.685	77		21.685	76
21.7	58		21.7	85
21.715	75		21.715	96
21.73	70		21.73	108
21.745	60		21.745	95
21.76	66		21.76	100
21.775	80		21.775	79
21.79	70		21.79	82
21.805	65		21.805	87
21.82	66		21.82	72
21.835	71		21.835	92
21.85	84		21.85	70
21.865	69		21.865	81
21.88	70		21.88	78
21.895	61		21.895	73
21.91	63		21.91	80
21.925	67		21.925	85
21.94	74		21.94	81
21.955	72		21.955	62
21.97	77		21.97	80
21.985	71		21.985	86
22	71		22	86
22.015	62		22.015	77
22.03	73		22.03	81
22.045	65		22.045	101
22.06	62		22.06	76
22.075	62		22.075	74
22.09	57		22.09	81
22.105	52		22.105	86
22.12	67		22.12	92
22.135	78		22.135	94
22.15	81		22.15	81
22.165	82		22.165	96
22.18	67		22.18	84
22.195	72		22.195	87
22.21	64		22.21	81
22.225	66		22.225	69
22.24	72		22.24	91
22.255	65		22.255	89
22.27	72		22.27	84
22.285	77		22.285	85
22.3	70		22.3	85
22.315	66		22.315	90
22.33	71		22.33	89
22.345	63		22.345	77
22.36	64		22.36	82
22.375	70		22.375	93
22.39	73		22.39	83
22.405	59		22.405	82
22.42	59		22.42	79
22.435	67		22.435	90
22.45	57		22.45	72
22.465	64		22.465	68
22.48	57		22.48	80
22.495	62		22.495	81
22.51	59		22.51	89
22.525	71		22.525	88
22.54	69		22.54	87
22.555	83		22.555	80
22.57	68		22.57	81
22.585	68		22.585	70
22.6	68		22.6	77
22.615	63		22.615	78
22.63	59		22.63	72
22.645	64		22.645	73
22.66	62		22.66	69
22.675	70		22.675	77
22.69	63		22.69	83
22.705	79		22.705	83
22.72	72		22.72	104
22.735	60		22.735	81
22.75	56		22.75	80
22.765	54		22.765	80
22.78	66		22.78	92
22.795	64		22.795	88
22.81	62		22.81	79
22.825	59		22.825	81
22.84	70		22.84	87
22.855	70		22.855	77
22.87	70		22.87	81
22.885	68		22.885	81
22.9	68		22.9	88
22.915	73		22.915	75
22.93	64		22.93	75
22.945	71		22.945	84
22.96	67		22.96	72
22.975	57		22.975	66
22.99	63		22.99	80
23.005	54		23.005	79
23.02	56		23.02	75
23.035	71		23.035	70
23.05	72		23.05	87
23.065	65		23.065	83
23.08	49		23.08	79
23.095	56		23.095	60
23.11	57		23.11	82
23.125	61		23.125	74
23.14	70		23.14	69
23.155	63		23.155	75
23.17	62		23.17	81
23.185	68		23.185	84
23.2	70		23.2	73
23.215	72		23.215	76
23.23	82		23.23	86
23.245	67		23.245	87
23.26	67		23.26	67
23.275	59		23.275	69
23.29	69		23.29	80
23.305	70		23.305	79
23.32	65		23.32	69
23.335	64		23.335	77
23.35	55		23.35	77
23.365	64		23.365	88
23.38	66		23.38	82
23.395	53		23.395	77
23.41	64		23.41	73
23.425	68		23.425	79
23.44	64		23.44	85
23.455	67		23.455	78
23.47	60		23.47	76
23.485	59		23.485	69
23.5	56		23.5	79
23.515	54		23.515	90
23.53	58		23.53	60
23.545	67		23.545	78
23.56	65		23.56	77
23.575	72		23.575	70
23.59	67		23.59	76
23.605	66		23.605	71
23.62	56		23.62	79
23.635	56		23.635	88
23.65	59		23.65	88
23.665	61		23.665	82
23.68	62		23.68	66
23.695	68		23.695	83
23.71	69		23.71	79
23.725	71		23.725	78
23.74	67		23.74	78
23.755	57		23.755	88
23.77	57		23.77	75
23.785	60		23.785	75
23.8	62		23.8	80
23.815	58		23.815	83
23.83	64		23.83	75
23.845	54		23.845	84
23.86	66		23.86	84
23.875	58		23.875	76
23.89	56		23.89	76
23.905	73		23.905	83
23.92	66		23.92	82
23.935	53		23.935	85
23.95	56		23.95	78
23.965	61		23.965	75
23.98	54		23.98	70
23.995	62		23.995	68
24.01	65		24.01	86
24.025	51		24.025	91
24.04	59		24.04	98
24.055	61		24.055	75
24.07	51		24.07	73
24.085	50		24.085	77
24.1	57		24.1	80
24.115	67		24.115	77
24.13	56		24.13	72
24.145	63		24.145	78
24.16	68		24.16	65
24.175	53		24.175	75
24.19	57		24.19	74
24.205	70		24.205	87
24.22	68		24.22	81
24.235	54		24.235	70
24.25	59		24.25	72
24.265	65		24.265	83
24.28	57		24.28	82
24.295	53		24.295	77
24.31	66		24.31	64
24.325	66		24.325	73
24.34	69		24.34	71
24.355	57		24.355	61
24.37	55		24.37	68
24.385	59		24.385	57
24.4	60		24.4	67
24.415	50		24.415	62
24.43	66		24.43	59
24.445	61		24.445	75
24.46	67		24.46	67
24.475	66		24.475	62
24.49	61		24.49	81
24.505	71		24.505	76
24.52	65		24.52	69
24.535	61		24.535	65
24.55	72		24.55	63
24.565	68		24.565	69
24.58	51		24.58	72
24.595	53		24.595	65
24.61	48		24.61	73
24.625	59		24.625	74
24.64	62		24.64	79
24.655	74		24.655	85
24.67	59		24.67	74
24.685	55		24.685	67
24.7	68		24.7	71
24.715	63		24.715	65
24.73	51		24.73	73
24.745	60		24.745	80
24.76	64		24.76	71
24.775	61		24.775	76
24.79	62		24.79	70
24.805	58		24.805	73
24.82	58		24.82	75
24.835	54		24.835	75
24.85	54		24.85	67
24.865	54		24.865	69
24.88	68		24.88	61
24.895	52		24.895	74
24.91	57		24.91	91
24.925	61		24.925	87
24.94	62		24.94	73
24.955	60		24.955	92
24.97	55		24.97	87
24.985	59		24.985	85
25	60		25	65
25.015	64		25.015	79
25.03	59		25.03	76
25.045	55		25.045	69
25.06	61		25.06	73
25.075	57		25.075	75
25.09	59		25.09	73
25.105	60		25.105	70
25.12	52		25.12	76
25.135	53		25.135	74
25.15	56		25.15	73
25.165	66		25.165	82
25.18	48		25.18	70
25.195	63		25.195	80
25.21	75		25.21	68
25.225	65		25.225	66
25.24	60		25.24	70
25.255	64		25.255	76
25.27	62		25.27	71
25.285	50		25.285	70
25.3	62		25.3	58
25.315	63		25.315	60
25.33	55		25.33	75
25.345	54		25.345	81
25.36	55		25.36	65
25.375	65		25.375	65
25.39	53		25.39	82
25.405	52		25.405	76
25.42	54		25.42	66
25.435	71		25.435	95
25.45	72		25.45	85
25.465	56		25.465	72
25.48	55		25.48	68
25.495	46		25.495	79
25.51	59		25.51	67
25.525	70		25.525	55
25.54	80		25.54	61
25.555	66		25.555	67
25.57	55		25.57	72
25.585	63		25.585	80
25.6	49		25.6	71
25.615	53		25.615	63
25.63	46		25.63	67
25.645	55		25.645	59
25.66	51		25.66	65
25.675	56		25.675	59
25.69	60		25.69	72
25.705	64		25.705	85
25.72	57		25.72	75
25.735	59		25.735	78
25.75	56		25.75	71
25.765	54		25.765	77
25.78	55		25.78	59
25.795	50		25.795	62
25.81	60		25.81	71
25.825	50		25.825	79
25.84	65		25.84	75
25.855	73		25.855	72
25.87	53		25.87	94
25.885	60		25.885	76
25.9	63		25.9	70
25.915	57		25.915	75
25.93	73		25.93	68
25.945	54		25.945	74
25.96	57		25.96	74
25.975	55		25.975	76
25.99	51		25.99	67
26.005	47		26.005	58
26.02	57		26.02	58
26.035	58		26.035	72
26.05	54		26.05	74
26.065	58		26.065	79
26.08	46		26.08	71
26.095	50		26.095	71
26.11	54		26.11	70
26.125	56		26.125	73
26.14	50		26.14	64
26.155	57		26.155	66
26.17	52		26.17	70
26.185	58		26.185	77
26.2	54		26.2	75
26.215	58		26.215	70
26.23	44		26.23	84
26.245	59		26.245	82
26.26	65		26.26	67
26.275	59		26.275	65
26.29	57		26.29	71
26.305	42		26.305	75
26.32	54		26.32	74
26.335	51		26.335	66
26.35	51		26.35	65
26.365	59		26.365	74
26.38	63		26.38	75
26.395	44		26.395	75
26.41	59		26.41	73
26.425	62		26.425	64
26.44	61		26.44	63
26.455	41		26.455	67
26.47	55		26.47	80
26.485	57		26.485	73
26.5	65		26.5	64
26.515	57		26.515	75
26.53	58		26.53	81
26.545	48		26.545	76
26.56	50		26.56	68
26.575	41		26.575	73
26.59	44		26.59	78
26.605	55		26.605	70
26.62	59		26.62	62
26.635	54		26.635	61
26.65	51		26.65	73
26.665	65		26.665	68
26.68	61		26.68	72
26.695	51		26.695	69
26.71	54		26.71	60
26.725	57		26.725	77
26.74	73		26.74	77
26.755	67		26.755	90
26.77	54		26.77	80
26.785	55		26.785	79
26.8	58		26.8	66
26.815	58		26.815	72
26.83	54		26.83	71
26.845	62		26.845	84
26.86	63		26.86	91
26.875	61		26.875	74
26.89	67		26.89	74
26.905	46		26.905	76
26.92	59		26.92	67
26.935	58		26.935	69
26.95	61		26.95	69
26.965	59		26.965	79
26.98	53		26.98	76
26.995	53		26.995	76
27.01	62		27.01	82
27.025	53		27.025	80
27.04	62		27.04	83
27.055	60		27.055	74
27.07	54		27.07	57
27.085	50		27.085	76
27.1	56		27.1	89
27.115	60		27.115	79
27.13	65		27.13	89
27.145	72		27.145	79
27.16	68		27.16	77
27.175	60		27.175	83
27.19	75		27.19	70
27.205	65		27.205	73
27.22	74		27.22	74
27.235	67		27.235	72
27.25	63		27.25	82
27.265	60		27.265	81
27.28	41		27.28	82
27.295	47		27.295	74
27.31	69		27.31	73
27.325	64		27.325	77
27.34	65		27.34	81
27.355	60		27.355	79
27.37	61		27.37	83
27.385	54		27.385	86
27.4	70		27.4	81
27.415	76		27.415	94
27.43	69		27.43	78
27.445	65		27.445	83
27.46	60		27.46	83
27.475	69		27.475	83
27.49	61		27.49	87
27.505	61		27.505	88
27.52	52		27.52	79
27.535	57		27.535	82
27.55	68		27.55	88
27.565	66		27.565	93
27.58	61		27.58	80
27.595	57		27.595	89
27.61	57		27.61	80
27.625	72		27.625	88
27.64	67		27.64	95
27.655	65		27.655	94
27.67	65		27.67	80
27.685	64		27.685	84
27.7	68		27.7	81
27.715	76		27.715	81
27.73	71		27.73	84
27.745	76		27.745	88
27.76	74		27.76	93
27.775	60		27.775	107
27.79	63		27.79	108
27.805	83		27.805	104
27.82	69		27.82	101
27.835	82		27.835	110
27.85	85		27.85	97
27.865	90		27.865	113
27.88	91		27.88	110
27.895	85		27.895	113
27.91	73		27.91	109
27.925	81		27.925	114
27.94	84		27.94	122
27.955	88		27.955	122
27.97	80		27.97	133
27.985	97		27.985	128
28	101		28	138
28.015	92		28.015	159
28.03	93		28.03	163
28.045	115		28.045	156
28.06	127		28.06	171
28.075	112		28.075	178
28.09	125		28.09	175
28.105	149		28.105	180
28.12	147		28.12	193
28.135	138		28.135	203
28.15	137		28.15	204
28.165	146		28.165	216
28.18	170		28.18	245
28.195	176		28.195	251
28.21	174		28.21	266
28.225	190		28.225	304
28.24	201		28.24	294
28.255	226		28.255	323
28.27	238		28.27	341
28.285	264		28.285	384
28.3	286		28.3	403
28.315	325		28.315	434
28.33	316		28.33	487
28.345	322		28.345	548
28.36	377		28.36	586
28.375	417		28.375	639
28.39	478		28.39	655
28.405	482		28.405	759
28.42	541		28.42	802
28.435	549		28.435	884
28.45	599		28.45	957
28.465	639		28.465	1034
28.48	673		28.48	1109
28.495	693		28.495	1172
28.51	751		28.51	1173
28.525	745		28.525	1200
28.54	721		28.54	1173
28.555	669		28.555	1154
28.57	648		28.57	1113
28.585	654		28.585	1049
28.6	594		28.6	982
28.615	547		28.615	861
28.63	473		28.63	782
28.645	443		28.645	736
28.66	422		28.66	673
28.675	371		28.675	641
28.69	358		28.69	586
28.705	314		28.705	495
28.72	300		28.72	461
28.735	291		28.735	424
28.75	234		28.75	397
28.765	232		28.765	387
28.78	230		28.78	362
28.795	201		28.795	330
28.81	185		28.81	317
28.825	177		28.825	299
28.84	164		28.84	242
28.855	155		28.855	270
28.87	180		28.87	242
28.885	162		28.885	215
28.9	143		28.9	199
28.915	131		28.915	184
28.93	115		28.93	167
28.945	117		28.945	142
28.96	123		28.96	160
28.975	112		28.975	167
28.99	111		28.99	149
29.005	119		29.005	149
29.02	111		29.02	155
29.035	91		29.035	134
29.05	80		29.05	127
29.065	71		29.065	130
29.08	88		29.08	122
29.095	100		29.095	122
29.11	87		29.11	120
29.125	87		29.125	145
29.14	82		29.14	128
29.155	81		29.155	119
29.17	55		29.17	115
29.185	75		29.185	97
29.2	71		29.2	103
29.215	67		29.215	90
29.23	64		29.23	92
29.245	72		29.245	84
29.26	88		29.26	96
29.275	68		29.275	87
29.29	71		29.29	95
29.305	70		29.305	95
29.32	73		29.32	83
29.335	71		29.335	94
29.35	59		29.35	86
29.365	65		29.365	92
29.38	66		29.38	88
29.395	61		29.395	91
29.41	58		29.41	70
29.425	52		29.425	81
29.44	65		29.44	82
29.455	61		29.455	70
29.47	60		29.47	75
29.485	60		29.485	71
29.5	59		29.5	69
29.515	43		29.515	76
29.53	50		29.53	72
29.545	56		29.545	78
29.56	61		29.56	64
29.575	62		29.575	69
29.59	68		29.59	55
29.605	57		29.605	68
29.62	52		29.62	62
29.635	69		29.635	80
29.65	59		29.65	61
29.665	49		29.665	72
29.68	50		29.68	63
29.695	45		29.695	73
29.71	52		29.71	84
29.725	57		29.725	65
29.74	52		29.74	68
29.755	54		29.755	75
29.77	47		29.77	81
29.785	49		29.785	64
29.8	57		29.8	69
29.815	45		29.815	67
29.83	58		29.83	62
29.845	69		29.845	67
29.86	64		29.86	70
29.875	60		29.875	67
29.89	58		29.89	67
29.905	57		29.905	60
29.92	54		29.92	78
29.935	45		29.935	72
29.95	48		29.95	63
29.965	58		29.965	61
29.98	50		29.98	61
29.995	53		29.995	63
30.01	50		30.01	57
30.025	57		30.025	66
30.04	52		30.04	60
30.055	55		30.055	56
30.07	54		30.07	57
30.085	47		30.085	49
30.1	39		30.1	49
30.115	51		30.115	62
30.13	52		30.13	61
30.145	46		30.145	76
30.16	52		30.16	64
30.175	55		30.175	55
30.19	49		30.19	48
30.205	47		30.205	65
30.22	47		30.22	66
30.235	48		30.235	74
30.25	47		30.25	64
30.265	42		30.265	60
30.28	46		30.28	53
30.295	49		30.295	64
30.31	51		30.31	58
30.325	54		30.325	61
30.34	51		30.34	57
30.355	50		30.355	56
30.37	55		30.37	58
30.385	52		30.385	60
30.4	56		30.4	62
30.415	47		30.415	58
30.43	45		30.43	55
30.445	48		30.445	59
30.46	52		30.46	56
30.475	61		30.475	59
30.49	44		30.49	62
30.505	42		30.505	51
30.52	42		30.52	60
30.535	52		30.535	60
30.55	40		30.55	56
30.565	47		30.565	63
30.58	44		30.58	49
30.595	45		30.595	55
30.61	47		30.61	56
30.625	41		30.625	66
30.64	36		30.64	69
30.655	46		30.655	52
30.67	45		30.67	57
30.685	50		30.685	54
30.7	48		30.7	59
30.715	39		30.715	70
30.73	51		30.73	71
30.745	57		30.745	62
30.76	57		30.76	61
30.775	47		30.775	67
30.79	56		30.79	58
30.805	51		30.805	60
30.82	40		30.82	63
30.835	48		30.835	51
30.85	52		30.85	50
30.865	46		30.865	48
30.88	44		30.88	51
30.895	32		30.895	60
30.91	40		30.91	63
30.925	47		30.925	59
30.94	42		30.94	50
30.955	46		30.955	61
30.97	51		30.97	56
30.985	41		30.985	61
31	39		31	59
31.015	37		31.015	47
31.03	43		31.03	55
31.045	54		31.045	57
31.06	44		31.06	49
31.075	41		31.075	52
31.09	42		31.09	46
31.105	45		31.105	50
31.12	48		31.12	62
31.135	49		31.135	59
31.15	50		31.15	52
31.165	40		31.165	47
31.18	56		31.18	51
31.195	42		31.195	58
31.21	36		31.21	44
31.225	41		31.225	62
31.24	43		31.24	50
31.255	44		31.255	56
31.27	40		31.27	55
31.285	46		31.285	62
31.3	53		31.3	59
31.315	45		31.315	60
31.33	47		31.33	55
31.345	54		31.345	60
31.36	49		31.36	57
31.375	46		31.375	51
31.39	45		31.39	61
31.405	44		31.405	49
31.42	42		31.42	45
31.435	48		31.435	52
31.45	49		31.45	47
31.465	48		31.465	56
31.48	46		31.48	52
31.495	46		31.495	67
31.51	45		31.51	65
31.525	49		31.525	70
31.54	53		31.54	58
31.555	57		31.555	56
31.57	50		31.57	57
31.585	42		31.585	53
31.6	39		31.6	55
31.615	47		31.615	54
31.63	43		31.63	66
31.645	53		31.645	57
31.66	40		31.66	57
31.675	50		31.675	46
31.69	45		31.69	55
31.705	39		31.705	45
31.72	36		31.72	56
31.735	33		31.735	51
31.75	41		31.75	52
31.765	36		31.765	56
31.78	43		31.78	43
31.795	51		31.795	56
31.81	54		31.81	46
31.825	45		31.825	51
31.84	41		31.84	46
31.855	49		31.855	52
31.87	59		31.87	67
31.885	50		31.885	57
31.9	43		31.9	69
31.915	44		31.915	60
31.93	41		31.93	57
31.945	37		31.945	56
31.96	47		31.96	60
31.975	36		31.975	53
31.99	44		31.99	65
32.005	44		32.005	61
32.02	43		32.02	50
32.035	40		32.035	53
32.05	58		32.05	60
32.065	53		32.065	66
32.08	46		32.08	61
32.095	40		32.095	59
32.11	44		32.11	61
32.125	42		32.125	60
32.14	41		32.14	71
32.155	42		32.155	70
32.17	44		32.17	70
32.185	44		32.185	67
32.2	54		32.2	60
32.215	52		32.215	56
32.23	57		32.23	59
32.245	52		32.245	52
32.26	53		32.26	65
32.275	49		32.275	57
32.29	53		32.29	59
32.305	47		32.305	66
32.32	51		32.32	50
32.335	47		32.335	62
32.35	56		32.35	59
32.365	61		32.365	57
32.38	46		32.38	69
32.395	47		32.395	78
32.41	43		32.41	67
32.425	63		32.425	75
32.44	64		32.44	73
32.455	71		32.455	74
32.47	58		32.47	67
32.485	57		32.485	77
32.5	51		32.5	72
32.515	49		32.515	65
32.53	56		32.53	57
32.545	55		32.545	66
32.56	47		32.56	60
32.575	61		32.575	74
32.59	53		32.59	92
32.605	59		32.605	84
32.62	60		32.62	75
32.635	62		32.635	88
32.65	66		32.65	86
32.665	59		32.665	84
32.68	64		32.68	94
32.695	66		32.695	100
32.71	66		32.71	112
32.725	72		32.725	110
32.74	84		32.74	110
32.755	92		32.755	120
32.77	84		32.77	125
32.785	73		32.785	132
32.8	104		32.8	122
32.815	91		32.815	140
32.83	89		32.83	146
32.845	107		32.845	177
32.86	96		32.86	176
32.875	101		32.875	183
32.89	114		32.89	187
32.905	137		32.905	180
32.92	149		32.92	209
32.935	155		32.935	217
32.95	156		32.95	232
32.965	173		32.965	258
32.98	189		32.98	281
32.995	196		32.995	258
33.01	202		33.01	253
33.025	202		33.025	295
33.04	211		33.04	330
33.055	203		33.055	301
33.07	222		33.07	295
33.085	205		33.085	318
33.1	184		33.1	298
33.115	168		33.115	306
33.13	177		33.13	285
33.145	184		33.145	282
33.16	171		33.16	223
33.175	158		33.175	217
33.19	136		33.19	205
33.205	122		33.205	183
33.22	124		33.22	178
33.235	113		33.235	184
33.25	107		33.25	166
33.265	109		33.265	146
33.28	101		33.28	149
33.295	94		33.295	134
33.31	101		33.31	125
33.325	92		33.325	124
33.34	83		33.34	103
33.355	90		33.355	109
33.37	59		33.37	103
33.385	75		33.385	104
33.4	70		33.4	91
33.415	65		33.415	99
33.43	73		33.43	98
33.445	61		33.445	105
33.46	62		33.46	89
33.475	57		33.475	94
33.49	62		33.49	76
33.505	59		33.505	67
33.52	49		33.52	83
33.535	43		33.535	77
33.55	55		33.55	66
33.565	47		33.565	79
33.58	57		33.58	78
33.595	46		33.595	73
33.61	49		33.61	66
33.625	46		33.625	62
33.64	46		33.64	54
33.655	44		33.655	56
33.67	50		33.67	64
33.685	41		33.685	67
33.7	43		33.7	63
33.715	61		33.715	55
33.73	52		33.73	55
33.745	37		33.745	53
33.76	39		33.76	57
33.775	45		33.775	64
33.79	46		33.79	50
33.805	52		33.805	55
33.82	44		33.82	61
33.835	41		33.835	53
33.85	52		33.85	53
33.865	44		33.865	47
33.88	38		33.88	52
33.895	34		33.895	63
33.91	43		33.91	62
33.925	40		33.925	51
33.94	32		33.94	61
33.955	42		33.955	67
33.97	35		33.97	70
33.985	45		33.985	60
34	42		34	64
34.015	41		34.015	55
34.03	46		34.03	57
34.045	40		34.045	62
34.06	41		34.06	58
34.075	44		34.075	63
34.09	42		34.09	64
34.105	40		34.105	53
34.12	43		34.12	56
34.135	43		34.135	55
34.15	42		34.15	53
34.165	47		34.165	55
34.18	41		34.18	49
34.195	28		34.195	60
34.21	30		34.21	58
34.225	33		34.225	60
34.24	34		34.24	50
34.255	35		34.255	50
34.27	35		34.27	52
34.285	33		34.285	49
34.3	41		34.3	60
34.315	42		34.315	59
34.33	43		34.33	47
34.345	42		34.345	50
34.36	42		34.36	59
34.375	38		34.375	56
34.39	37		34.39	53
34.405	32		34.405	40
34.42	41		34.42	35
34.435	40		34.435	59
34.45	35		34.45	54
34.465	41		34.465	47
34.48	37		34.48	42
34.495	41		34.495	45
34.51	30		34.51	44
34.525	40		34.525	46
34.54	39		34.54	54
34.555	38		34.555	48
34.57	37		34.57	51
34.585	36		34.585	46
34.6	31		34.6	52
34.615	42		34.615	51
34.63	43		34.63	43
34.645	41		34.645	43
34.66	34		34.66	41
34.675	44		34.675	39
34.69	51		34.69	55
34.705	49		34.705	52
34.72	39		34.72	53
34.735	36		34.735	40
34.75	39		34.75	47
34.765	39		34.765	47
34.78	37		34.78	47
34.795	38		34.795	49
34.81	42		34.81	51
34.825	31		34.825	49
34.84	34		34.84	51
34.855	33		34.855	51
34.87	41		34.87	62
34.885	31		34.885	55
34.9	34		34.9	41
34.915	38		34.915	39
34.93	42		34.93	44
34.945	38		34.945	41
34.96	28		34.96	47
34.975	33		34.975	53
34.99	37		34.99	54
35.005	27		35.005	41
35.02	36		35.02	44
35.035	35		35.035	43
35.05	33		35.05	50
35.065	34		35.065	51
35.08	35		35.08	44
35.095	40		35.095	47
35.11	43		35.11	44
35.125	32		35.125	51
35.14	34		35.14	54
35.155	32		35.155	50
35.17	32		35.17	47
35.185	43		35.185	39
35.2	36		35.2	42
35.215	35		35.215	44
35.23	37		35.23	45
35.245	31		35.245	49
35.26	32		35.26	46
35.275	35		35.275	41
35.29	41		35.29	48
35.305	47		35.305	50
35.32	30		35.32	47
35.335	31		35.335	56
35.35	42		35.35	48
35.365	39		35.365	48
35.38	36		35.38	44
35.395	41		35.395	44
35.41	42		35.41	50
35.425	34		35.425	55
35.44	35		35.44	53
35.455	41		35.455	49
35.47	32		35.47	52
35.485	34		35.485	43
35.5	42		35.5	47
35.515	39		35.515	47
35.53	30		35.53	59
35.545	28		35.545	45
35.56	39		35.56	49
35.575	33		35.575	42
35.59	32		35.59	47
35.605	31		35.605	49
35.62	36		35.62	59
35.635	32		35.635	54
35.65	31		35.65	43
35.665	34		35.665	38
35.68	26		35.68	48
35.695	39		35.695	43
35.71	36		35.71	46
35.725	28		35.725	43
35.74	41		35.74	51
35.755	37		35.755	56
35.77	30		35.77	42
35.785	39		35.785	48
35.8	36		35.8	40
35.815	35		35.815	48
35.83	33		35.83	52
35.845	38		35.845	47
35.86	38		35.86	51
35.875	38		35.875	50
35.89	30		35.89	45
35.905	29		35.905	53
35.92	30		35.92	49
35.935	34		35.935	42
35.95	34		35.95	42
35.965	30		35.965	41
35.98	33		35.98	38
35.995	37		35.995	40
36.01	34		36.01	39
36.025	34		36.025	56
36.04	33		36.04	51
36.055	38		36.055	46
36.07	37		36.07	44
36.085	31		36.085	43
36.1	40		36.1	39
36.115	31		36.115	47
36.13	36		36.13	53
36.145	31		36.145	51
36.16	33		36.16	45
36.175	36		36.175	37
36.19	33		36.19	43
36.205	34		36.205	48
36.22	33		36.22	34
36.235	38		36.235	37
36.25	38		36.25	45
36.265	29		36.265	50
36.28	37		36.28	43
36.295	34		36.295	45
36.31	36		36.31	49
36.325	36		36.325	42
36.34	35		36.34	46
36.355	38		36.355	39
36.37	36		36.37	39
36.385	39		36.385	40
36.4	33		36.4	42
36.415	31		36.415	39
36.43	36		36.43	35
36.445	33		36.445	46
36.46	34		36.46	47
36.475	40		36.475	30
36.49	37		36.49	42
36.505	35		36.505	46
36.52	39		36.52	48
36.535	39		36.535	43
36.55	40		36.55	44
36.565	33		36.565	38
36.58	42		36.58	31
36.595	36		36.595	45
36.61	26		36.61	45
36.625	33		36.625	55
36.64	29		36.64	51
36.655	24		36.655	44
36.67	26		36.67	47
36.685	29		36.685	45
36.7	24		36.7	48
36.715	33		36.715	40
36.73	32		36.73	49
36.745	33		36.745	46
36.76	26		36.76	43
36.775	30		36.775	51
36.79	37		36.79	33
36.805	37		36.805	39
36.82	33		36.82	44
36.835	35		36.835	48
36.85	27		36.85	49
36.865	23		36.865	52
36.88	40		36.88	44
36.895	41		36.895	47
36.91	39		36.91	52
36.925	25		36.925	47
36.94	36		36.94	48
36.955	32		36.955	42
36.97	35		36.97	42
36.985	37		36.985	47
37	39		37	48
37.015	33		37.015	53
37.03	29		37.03	44
37.045	27		37.045	33
37.06	34		37.06	41
37.075	35		37.075	37
37.09	35		37.09	42
37.105	39		37.105	41
37.12	24		37.12	37
37.135	22		37.135	36
37.15	29		37.15	41
37.165	32		37.165	38
37.18	38		37.18	52
37.195	33		37.195	50
37.21	33		37.21	37
37.225	35		37.225	48
37.24	41		37.24	48
37.255	41		37.255	38
37.27	37		37.27	50
37.285	29		37.285	46
37.3	36		37.3	39
37.315	39		37.315	41
37.33	40		37.33	45
37.345	45		37.345	39
37.36	42		37.36	37
37.375	29		37.375	44
37.39	26		37.39	51
37.405	29		37.405	54
37.42	37		37.42	44
37.435	27		37.435	40
37.45	32		37.45	41
37.465	25		37.465	48
37.48	32		37.48	46
37.495	39		37.495	44
37.51	27		37.51	40
37.525	32		37.525	40
37.54	36		37.54	45
37.555	33		37.555	47
37.57	48		37.57	57
37.585	38		37.585	49
37.6	32		37.6	51
37.615	34		37.615	49
37.63	35		37.63	52
37.645	31		37.645	52
37.66	22		37.66	43
37.675	32		37.675	52
37.69	26		37.69	43
37.705	40		37.705	40
37.72	35		37.72	37
37.735	40		37.735	45
37.75	35		37.75	44
37.765	37		37.765	47
37.78	31		37.78	50
37.795	30		37.795	41
37.81	36		37.81	43
37.825	29		37.825	42
37.84	30		37.84	35
37.855	35		37.855	37
37.87	28		37.87	43
37.885	25		37.885	49
37.9	24		37.9	51
37.915	34		37.915	46
37.93	36		37.93	51
37.945	34		37.945	39
37.96	43		37.96	43
37.975	30		37.975	41
37.99	41		37.99	44
38.005	34		38.005	36
38.02	40		38.02	43
38.035	31		38.035	43
38.05	29		38.05	40
38.065	33		38.065	50
38.08	33		38.08	46
38.095	32		38.095	44
38.11	25		38.11	40
38.125	24		38.125	45
38.14	30		38.14	47
38.155	34		38.155	49
38.17	34		38.17	52
38.185	38		38.185	49
38.2	39		38.2	51
38.215	37		38.215	51
38.23	35		38.23	44
38.245	38		38.245	38
38.26	40		38.26	47
38.275	33		38.275	48
38.29	34		38.29	47
38.305	42		38.305	46
38.32	34		38.32	44
38.335	25		38.335	37
38.35	32		38.35	32
38.365	30		38.365	34
38.38	29		38.38	47
38.395	35		38.395	40
38.41	32		38.41	44
38.425	32		38.425	37
38.44	29		38.44	46
38.455	28		38.455	45
38.47	31		38.47	49
38.485	25		38.485	40
38.5	34		38.5	39
38.515	34		38.515	43
38.53	38		38.53	48
38.545	28		38.545	43
38.56	39		38.56	51
38.575	43		38.575	45
38.59	37		38.59	47
38.605	34		38.605	39
38.62	43		38.62	51
38.635	36		38.635	45
38.65	30		38.65	41
38.665	29		38.665	32
38.68	32		38.68	41
38.695	40		38.695	46
38.71	38		38.71	43
38.725	38		38.725	45
38.74	26		38.74	40
38.755	27		38.755	47
38.77	31		38.77	45
38.785	33		38.785	45
38.8	37		38.8	49
38.815	39		38.815	54
38.83	30		38.83	39
38.845	25		38.845	44
38.86	24		38.86	41
38.875	37		38.875	39
38.89	40		38.89	33
38.905	42		38.905	33
38.92	30		38.92	46
38.935	34		38.935	42
38.95	30		38.95	37
38.965	37		38.965	44
38.98	37		38.98	42
38.995	33		38.995	40
39.01	37		39.01	38
39.025	37		39.025	43
39.04	33		39.04	41
39.055	34		39.055	47
39.07	36		39.07	44
39.085	32		39.085	45
39.1	36		39.1	46
39.115	37		39.115	45
39.13	40		39.13	49
39.145	31		39.145	42
39.16	32		39.16	48
39.175	25		39.175	37
39.19	29		39.19	35
39.205	34		39.205	42
39.22	39		39.22	39
39.235	32		39.235	54
39.25	33		39.25	55
39.265	40		39.265	39
39.28	40		39.28	33
39.295	41		39.295	38
39.31	29		39.31	40
39.325	30		39.325	45
39.34	34		39.34	37
39.355	26		39.355	46
39.37	31		39.37	37
39.385	30		39.385	50
39.4	34		39.4	49
39.415	44		39.415	47
39.43	37		39.43	37
39.445	37		39.445	35
39.46	31		39.46	42
39.475	30		39.475	38
39.49	33		39.49	35
39.505	36		39.505	38
39.52	31		39.52	47
39.535	21		39.535	36
39.55	26		39.55	45
39.565	33		39.565	49
39.58	29		39.58	38
39.595	32		39.595	37
39.61	25		39.61	36
39.625	33		39.625	46
39.64	31		39.64	34
39.655	33		39.655	45
39.67	35		39.67	35
39.685	31		39.685	38
39.7	25		39.7	29
39.715	27		39.715	42
39.73	40		39.73	35
39.745	35		39.745	40
39.76	34		39.76	50
39.775	37		39.775	40
39.79	37		39.79	36
39.805	33		39.805	46
39.82	30		39.82	50
39.835	30		39.835	38
39.85	34		39.85	38
39.865	35		39.865	50
39.88	29		39.88	45
39.895	25		39.895	38
39.91	34		39.91	33
39.925	31		39.925	36
39.94	32		39.94	36
39.955	33		39.955	41
[truncated: 3,018 more rows]
