# Supplementary material for: Selective oxidation of methane to C2+ products over Au-CeO2 by photon-phonon co-driven catalysis
Source: Nat Commun. 2024 Aug 30;15:7535. doi: 10.1038/s41467-024-51690-2 (PMC11364766; doi:10.1038/s41467-024-51690-2)
Supplement: Supplementary file 3 — Source Data [file 41467_2024_51690_MOESM3_ESM.zip › Source Data/SI-Fig.16.xlsx]

## Sheet: Sheet1
Size	Percentage
1.3	1.96078
1.9	5.88235
2.5	25.4902
3.1	25.4902
3.7	17.6471
4.3	17.6471
4.9	1.96078
5.5	1.96078
6.1	0
6.7	1.96078
