# Supplementary material for: Selective oxidation of methane to C2+ products over Au-CeO2 by photon-phonon co-driven catalysis
Source: Nat Commun. 2024 Aug 30;15:7535. doi: 10.1038/s41467-024-51690-2 (PMC11364766; doi:10.1038/s41467-024-51690-2)
Supplement: Supplementary file 3 — Source Data [file 41467_2024_51690_MOESM3_ESM.zip › Source Data/SI-Fig.17.xlsx]

## Sheet: Sheet1
Wavelength	Before	After
200	93.825	92.197
201	87.202	78.061
202	83.443	78.693
203	86.992	93.918
204	82.379	89.598
205	81.551	83.04
206	85.91	92.226
207	86.191	95.992
208	86.357	87.77
209	87.868	87.788
210	87.698	89.316
211	84.435	86.272
212	85.013	85.699
213	86.272	86.748
214	86.055	87.296
215	87.224	87.721
216	86.871	85.155
217	87.424	83.546
218	87.027	85.258
219	86.443	85.776
220	85.896	85.298
221	85.849	85.541
222	87.274	86.559
223	87.413	86.154
224	85.843	85.658
225	86.157	86.85
226	87.103	86.684
227	87.061	86.282
228	87.131	86.118
229	85.986	85.779
230	85.767	85.878
231	86.615	85.428
232	86.595	85.815
233	86.224	86.369
234	85.805	86.385
235	85.919	86.58
236	86.145	86.61
237	86.055	86.365
238	85.805	86.078
239	86.14	85.858
240	86.246	86.153
241	85.771	86.026
242	85.59	85.03
243	85.765	85.199
244	85.854	85.722
245	85.634	85.487
246	85.544	85.21
247	85.606	85.223
248	85.176	85.323
249	85.146	84.932
250	85.484	84.619
251	85.539	85.016
252	85.274	85.526
253	85.248	85.483
254	84.903	84.987
255	84.552	84.966
256	85.017	85.101
257	85.017	84.612
258	84.839	84.361
259	84.612	84.476
260	84.589	84.55
261	84.361	84.499
262	84.195	84.261
263	84.518	84.407
264	84.544	84.322
265	84.5	83.868
266	84.525	83.929
267	84.63	84.106
268	84.491	84.047
269	84.329	84.299
270	84.399	84.273
271	84.456	84.271
272	84.564	84.482
273	84.108	83.783
274	83.91	83.585
275	84.352	84.299
276	84.413	84.349
277	84.435	84.164
278	84.332	84.306
279	84.247	84.36
280	84.351	83.923
281	84.793	83.844
282	85.048	84.25
283	84.601	84.293
284	84.578	83.713
285	84.752	83.382
286	84.773	83.606
287	84.488	83.809
288	84.386	84.019
289	84.21	83.801
290	84.273	83.118
291	83.98	83.266
292	82.204	83.275
293	81.941	82.971
294	84.872	84.003
295	84.605	84.291
296	82.6	83.154
297	82.588	81.882
298	82.286	82.149
299	82.869	83.015
300	82.927	83.22
301	83.551	83.839
302	83.458	83.372
303	82.693	83.556
304	82.759	83.879
305	82.594	82.77
306	82.883	83.342
307	84.773	83.421
308	85.408	83.086
309	84.821	83.519
310	84.729	83.336
311	84.346	83.922
312	84.029	84.352
313	83.571	84.253
314	83.876	83.932
315	83.846	83.066
316	83.047	82.77
317	82.967	83.293
318	83.817	83.513
319	84.073	83.061
320	83.342	82.709
321	83.212	82.431
322	83.362	83.118
323	83.281	83.849
324	83.199	83.397
325	83.139	83.032
326	83.141	82.968
327	82.698	82.741
328	82.698	82.828
329	82.901	82.695
330	82.878	82.118
331	82.767	82.361
332	82.822	82.736
333	82.999	82.718
334	83.263	82.704
335	83.255	82.726
336	82.643	82.404
337	82.349	82.285
338	82.597	82.495
339	82.773	82.368
340	82.741	82.533
341	82.48	82.611
342	82.664	82.518
343	82.742	82.239
344	82.474	82.216
345	82.463	82.076
346	82.365	81.747
347	82.532	82.17
348	82.565	82.239
349	82.567	82.101
350	82.39	82.15
351	82.146	82.104
352	82.016	81.908
353	81.932	81.593
354	81.934	81.589
355	81.612	81.714
356	81.604	81.674
357	81.705	81.807
358	81.537	81.477
359	81.465	81.122
360	81.497	81.024
361	81.685	81.046
362	81.664	81.114
363	81.45	80.843
364	81.241	80.644
365	81.525	81.049
366	81.726	81.567
367	81.647	81.57
368	81.474	81.261
369	81.328	81.075
370	81.497	81.157
371	81.369	81.033
372	81.207	80.821
373	80.933	80.576
374	80.766	80.51
375	80.786	80.472
376	80.617	80.36
377	80.585	80.116
378	80.313	79.942
379	80.124	80.052
380	80.237	79.948
381	80.086	79.852
382	79.958	79.739
383	79.91	79.657
384	79.984	79.672
385	79.886	79.596
386	79.875	79.634
387	79.997	79.697
388	79.75	79.506
389	79.659	79.314
390	79.689	79.268
391	79.561	79.126
392	79.411	79.045
393	79.405	79.068
394	79.465	79.027
395	79.408	78.992
396	79.295	79.06
397	79.152	79.057
398	79.089	78.835
399	79.124	78.754
400	79.034	78.763
401	78.909	78.708
402	78.94	78.741
403	78.981	78.755
404	79.007	78.627
405	78.993	78.589
406	78.896	78.554
407	78.899	78.549
408	79.028	78.61
409	79.039	78.589
410	78.958	78.682
411	78.951	78.662
412	78.844	78.482
413	78.828	78.455
414	78.79	78.403
415	78.798	78.381
416	79.015	78.618
417	79.128	78.796
418	79.28	79.002
419	79.352	79.001
420	79.187	78.905
421	79.192	78.99
422	79.294	78.992
423	79.346	78.989
424	79.414	79.012
425	79.337	79.099
426	79.309	79.095
427	79.333	79.144
428	79.431	79.274
429	79.485	79.292
430	79.407	79.161
431	79.466	79.094
432	79.543	79.311
433	79.514	79.271
434	79.526	79.1
435	79.536	79.146
436	79.445	79.211
437	79.376	79.202
438	79.404	79.213
439	79.459	79.248
440	79.486	79.213
441	79.482	79.208
442	79.512	79.134
443	79.597	79.184
444	79.619	79.321
445	79.662	79.327
446	79.591	79.234
447	79.601	79.317
448	79.747	79.553
449	79.73	79.498
450	79.756	79.381
451	79.858	79.459
452	79.796	79.486
453	79.791	79.482
454	79.782	79.504
455	79.715	79.517
456	79.831	79.591
457	79.945	79.671
458	79.999	79.773
459	80.029	79.773
460	80.051	79.767
461	80.089	79.788
462	80.177	79.816
463	80.226	79.872
464	80.246	79.883
465	80.273	79.89
466	80.295	79.916
467	80.354	79.996
468	80.473	80.087
469	80.508	80.199
470	80.417	80.205
471	80.467	80.199
472	80.54	80.304
473	80.675	80.438
474	80.774	80.496
475	80.777	80.504
476	80.904	80.624
477	80.923	80.675
478	80.881	80.692
479	80.898	80.779
480	81.052	80.858
481	81.273	80.92
482	81.375	81.032
483	81.45	81.149
484	81.477	81.2
485	81.564	81.259
486	81.766	81.406
487	81.795	81.464
488	81.76	81.462
489	81.856	81.607
490	81.967	81.641
491	81.95	81.613
492	81.956	81.754
493	82.031	81.847
494	82.079	81.854
495	82.193	81.923
496	82.265	81.927
497	82.263	81.918
498	82.306	82.008
499	82.381	82.162
500	82.466	82.281
501	82.532	82.281
502	82.581	82.253
503	82.585	82.298
504	82.594	82.372
505	82.7	82.448
506	82.816	82.573
507	82.974	82.666
508	83.102	82.68
509	83.113	82.703
510	83.176	82.808
511	83.237	82.944
512	83.278	83.044
513	83.372	83.11
514	83.434	83.118
515	83.437	83.157
516	83.488	83.263
517	83.577	83.315
518	83.675	83.443
519	83.733	83.495
520	83.76	83.505
521	83.847	83.652
522	83.908	83.702
523	83.891	83.676
524	83.957	83.664
525	84.1	83.74
526	84.135	83.82
527	84.172	83.875
528	84.233	83.986
529	84.216	84.003
530	84.227	83.955
531	84.21	83.948
532	84.264	83.983
533	84.348	83.995
534	84.332	84.021
535	84.41	84.071
536	84.532	84.129
537	84.644	84.322
538	84.653	84.431
539	84.627	84.41
540	84.604	84.311
541	84.624	84.299
542	84.75	84.398
543	84.785	84.439
544	84.772	84.48
545	84.846	84.544
546	84.906	84.628
547	84.938	84.688
548	84.962	84.702
549	84.953	84.723
550	85.075	84.839
551	85.176	84.863
552	85.193	84.79
553	85.258	84.885
554	85.255	85.045
555	85.284	85.086
556	85.361	85.092
557	85.425	85.159
558	85.506	85.196
559	85.481	85.219
560	85.481	85.262
561	85.606	85.283
562	85.687	85.359
563	85.742	85.452
564	85.826	85.518
565	85.87	85.559
566	85.905	85.585
567	85.947	85.606
568	85.962	85.649
569	85.986	85.658
570	85.988	85.64
571	86.002	85.66
572	86.047	85.698
573	86.038	85.742
574	86.06	85.762
575	86.069	85.823
576	86.078	85.873
577	86.148	85.898
578	86.243	85.91
579	86.226	85.875
580	86.182	85.875
581	86.253	85.902
582	86.25	85.912
583	86.235	85.942
584	86.27	85.931
585	86.264	85.916
586	86.275	85.976
587	86.307	86.061
588	86.279	86.057
589	86.227	86.015
590	86.227	85.983
591	86.249	86.008
592	86.31	86.098
593	86.354	86.099
594	86.343	86.09
595	86.363	86.119
596	86.412	86.061
597	86.366	86.006
598	86.322	86.061
599	86.285	86.086
600	86.288	86.104
601	86.337	86.092
602	86.363	86.058
603	86.351	86.105
604	86.298	86.127
605	86.328	86.137
606	86.354	86.176
607	86.349	86.168
608	86.366	86.14
609	86.383	86.121
610	86.389	86.139
611	86.383	86.107
612	86.324	86.053
613	86.247	86.108
614	86.316	86.111
615	86.363	86.072
616	86.385	86.108
617	86.407	86.086
618	86.328	86.026
619	86.272	86.052
620	86.266	86.064
621	86.264	85.997
622	86.253	85.982
623	86.243	85.991
624	86.296	86.035
625	86.327	86.075
626	86.293	86.053
627	86.282	86.012
628	86.195	85.974
629	86.125	85.931
630	86.122	85.901
631	86.069	85.851
632	86.014	85.88
633	86.053	85.95
634	86.003	85.905
635	86.029	85.814
636	86.072	85.806
637	85.919	85.8
638	85.866	85.75
639	85.893	85.789
640	85.864	85.745
641	85.803	85.655
642	85.815	85.651
643	85.84	85.59
644	85.751	85.576
645	85.69	85.64
646	85.648	85.548
647	85.62	85.422
648	85.646	85.399
649	85.632	85.347
650	85.555	85.281
651	85.545	85.352
652	85.556	85.352
653	85.541	85.269
654	85.503	85.275
655	85.388	85.24
656	85.329	85.118
657	85.316	85.088
658	85.297	85.11
659	85.249	85.075
660	85.178	85.022
661	85.149	84.978
662	85.173	84.885
663	85.133	84.848
664	84.955	84.819
665	84.869	84.697
666	84.848	84.66
667	84.81	84.711
668	84.853	84.654
669	84.737	84.529
670	84.575	84.445
671	84.518	84.341
672	84.561	84.293
673	84.489	84.277
674	84.337	84.225
675	84.251	84.161
676	84.221	84.158
677	84.174	84.076
678	84.07	83.963
679	84.035	83.931
680	83.992	83.839
681	83.913	83.749
682	83.852	83.727
683	83.844	83.604
684	83.791	83.531
685	83.685	83.588
686	83.623	83.565
687	83.582	83.417
688	83.446	83.235
689	83.296	83.154
690	83.249	83.107
691	83.255	83.083
692	83.205	83.041
693	83.008	82.907
694	82.817	82.78
695	82.78	82.724
696	82.806	82.593
697	82.739	82.541
698	82.689	82.608
699	82.564	82.478
700	82.44	82.324
701	82.379	82.266
702	82.199	82.204
703	82.167	82.126
704	82.144	82.141
705	82.065	82.141
706	81.979	81.822
707	81.874	81.569
708	81.749	81.587
709	81.625	81.593
710	81.572	81.551
711	81.45	81.404
712	81.412	81.4
713	81.38	81.357
714	81.277	81.102
715	81.088	81.02
716	80.98	81.033
717	80.931	80.978
718	80.775	80.777
719	80.672	80.679
720	80.489	80.56
721	80.341	80.351
722	80.334	80.382
723	80.304	80.351
724	80.116	80.228
725	79.9	79.988
726	79.916	79.691
727	79.89	79.636
728	79.601	79.657
729	79.318	79.472
730	79.259	79.28
731	79.387	79.312
732	79.366	79.227
733	79.105	79.062
734	78.972	78.998
735	78.917	78.88
736	78.761	78.726
737	78.546	78.635
738	78.442	78.513
739	78.516	78.485
740	78.448	78.61
741	78.423	78.506
742	78.252	78.252
743	77.942	77.905
744	77.882	77.681
745	77.675	77.73
746	77.472	77.675
747	77.478	77.394
748	77.422	77.231
749	77.159	77.144
750	77.109	77.025
751	77.167	76.965
752	76.801	76.756
753	76.625	76.706
754	76.561	76.828
755	76.288	76.534
756	76.184	76.242
757	76.204	76.169
758	76.128	76.108
759	76.225	76.053
760	76.094	75.922
761	75.786	75.954
762	75.583	75.839
763	75.356	75.623
764	75.462	75.301
765	75.148	75.145
766	74.733	75.012
767	74.892	74.908
768	74.924	74.976
769	74.605	74.93
770	74.384	74.87
771	74.399	74.841
772	74.251	74.731
773	74.147	74.179
774	73.862	73.819
775	73.799	73.943
776	73.955	74.171
777	73.883	74.011
778	73.666	73.747
779	73.126	73.601
780	72.873	73.335
781	72.804	73.088
782	72.758	72.949
783	72.856	73.022
784	72.862	73.085
785	72.542	72.649
786	72.037	72.203
787	71.696	72.089
788	71.736	71.997
789	71.454	71.875
790	71.472	71.814
791	71.356	71.544
792	70.845	71.095
793	70.876	71.23
794	71.004	71.606
795	71.019	71.355
796	70.596	70.905
797	70.363	70.674
798	70.256	70.403
799	69.934	70.499
800	69.933	70.699
