# Supplementary material for: Selective oxidation of methane to C2+ products over Au-CeO2 by photon-phonon co-driven catalysis
Source: Nat Commun. 2024 Aug 30;15:7535. doi: 10.1038/s41467-024-51690-2 (PMC11364766; doi:10.1038/s41467-024-51690-2)
Supplement: Supplementary file 3 — Source Data [file 41467_2024_51690_MOESM3_ESM.zip › Source Data/SI-Fig.18.xlsx]

## Sheet: Sheet1
Wavelength	Absorption
200	63.423
201	77.664
202	76.625
203	73.924
204	62.183
205	61.049
206	69.17
207	63.242
208	59.021
209	64.798
210	68.661
211	71.606
212	68.996
213	68.98
214	69.571
215	68.596
216	68.071
217	69.458
218	68.546
219	68.884
220	67.056
221	68.66
222	70.27
223	68.909
224	66.824
225	68.428
226	68.88
227	69.043
228	70.479
229	69.962
230	69.876
231	69.481
232	68.742
233	69.421
234	69.684
235	69.734
236	69.415
237	69.858
238	69.777
239	69.55
240	70.496
241	70.905
242	71.106
243	71.204
244	70.866
245	70.84
246	70.59
247	70.605
248	71.49
249	71.513
250	71.184
251	70.766
252	70.764
253	70.401
254	70.766
255	70.786
256	70.786
257	70.906
258	71.23
259	71.576
260	72.021
261	72.197
262	72.757
263	72.903
264	73.297
265	73.174
266	73.257
267	73.59
268	73.434
269	73.961
270	74.42
271	74.461
272	74.605
273	74.924
274	75.075
275	75.484
276	75.691
277	75.919
278	75.948
279	76.422
280	76.711
281	76.933
282	76.776
283	76.562
284	76.624
285	77.48
286	77.484
287	77.544
288	77.615
289	77.974
290	76.907
291	77.916
292	80.783
293	79.16
294	79.115
295	79.152
296	79.498
297	78.986
298	78.719
299	79.008
300	78.43
301	78.767
302	81.276
303	80.351
304	79.897
305	79.932
306	81.468
307	81.433
308	81.882
309	80.519
310	80.803
311	80.899
312	81.479
313	81.465
314	80.923
315	80.971
316	81.63
317	81.445
318	80.904
319	81.119
320	80.875
321	80.769
322	80.721
323	80.934
324	80.562
325	80.64
326	80.766
327	80.708
328	81.181
329	81.732
330	81.198
331	81.133
332	81.065
333	81.053
334	80.896
335	80.679
336	80.93
337	80.919
338	80.992
339	80.853
340	80.914
341	81.073
342	80.891
343	80.856
344	81.079
345	81.134
346	81.247
347	80.983
348	80.647
349	80.55
350	80.537
351	80.646
352	80.417
353	80.223
354	80.458
355	80.36
356	80.037
357	79.759
358	79.585
359	79.573
360	79.234
361	79.059
362	78.754
363	78.406
364	78.233
365	78.621
366	78.883
367	78.51
368	78.358
369	78.189
370	77.904
371	77.872
372	77.56
373	77.353
374	76.958
375	76.689
376	76.384
377	75.996
378	75.682
379	75.668
380	75.566
381	75.346
382	74.869
383	74.643
384	74.51
385	74.188
386	74.025
387	73.917
388	73.608
389	73.366
390	73.283
391	73.135
392	72.812
393	72.665
394	72.487
395	72.148
396	72.067
397	71.803
398	71.497
399	71.472
400	71.402
401	71.284
402	71.062
403	70.749
404	70.65
405	70.493
406	70.364
407	70.169
408	69.855
409	69.695
410	69.452
411	69.203
412	68.988
413	69.073
414	68.971
415	68.843
416	68.84
417	68.892
418	68.703
419	68.495
420	68.448
421	68.399
422	68.358
423	68.315
424	68.239
425	68.025
426	67.95
427	67.798
428	67.827
429	67.783
430	67.644
431	67.644
432	67.667
433	67.538
434	67.351
435	67.299
436	67.183
437	67.096
438	66.978
439	66.917
440	66.893
441	66.791
442	66.631
443	66.542
444	66.56
445	66.487
446	66.537
447	66.525
448	66.422
449	66.357
450	66.399
451	66.417
452	66.357
453	66.348
454	66.278
455	66.28
456	66.293
457	66.318
458	66.364
459	66.359
460	66.377
461	66.31
462	66.263
463	66.31
464	66.359
465	66.382
466	66.345
467	66.42
468	66.499
469	66.563
470	66.548
471	66.698
472	66.837
473	66.873
474	66.901
475	67.036
476	66.989
477	66.968
478	67.044
479	67.125
480	67.332
481	67.401
482	67.351
483	67.438
484	67.542
485	67.593
486	67.699
487	67.802
488	67.868
489	67.96
490	68.1
491	68.201
492	68.205
493	68.207
494	68.285
495	68.394
496	68.55
497	68.558
498	68.608
499	68.677
500	68.716
501	68.779
502	68.861
503	68.935
504	69.038
505	69.165
506	69.36
507	69.398
508	69.466
509	69.547
510	69.543
511	69.621
512	69.754
513	69.862
514	69.939
515	69.997
516	70.085
517	70.152
518	70.236
519	70.271
520	70.335
521	70.422
522	70.457
523	70.615
524	70.581
525	70.554
526	70.601
527	70.639
528	70.665
529	70.685
530	70.702
531	70.844
532	70.808
533	70.781
534	70.848
535	70.915
536	70.966
537	71.143
538	71.037
539	71.01
540	70.935
541	70.973
542	71.057
543	71.091
544	71.013
545	71.082
546	71.161
547	71.173
548	71.135
549	71.133
550	71.144
551	71.126
552	71.107
553	71.068
554	71.066
555	71.153
556	71.255
557	71.205
558	71.13
559	71.092
560	71.107
561	71.12
562	71.126
563	71.129
564	71.126
565	71.147
566	71.08
567	71.024
568	70.889
569	70.813
570	70.799
571	70.767
572	70.715
573	70.644
574	70.589
575	70.578
576	70.578
577	70.464
578	70.306
579	70.28
580	70.193
581	70.065
582	69.963
583	69.85
584	69.746
585	69.678
586	69.572
587	69.394
588	69.264
589	69.167
590	69.051
591	68.938
592	68.794
593	68.681
594	68.626
595	68.477
596	68.317
597	68.202
598	68.082
599	67.967
600	67.85
601	67.755
602	67.567
603	67.415
604	67.267
605	67.078
606	66.919
607	66.768
608	66.531
609	66.411
610	66.27
611	66.145
612	65.962
613	65.739
614	65.617
615	65.514
616	65.321
617	65.012
618	64.755
619	64.648
620	64.537
621	64.413
622	64.168
623	63.95
624	63.882
625	63.754
626	63.565
627	63.269
628	62.958
629	62.718
630	62.608
631	62.462
632	62.212
633	62.027
634	61.864
635	61.647
636	61.366
637	61.174
638	61.053
639	60.768
640	60.516
641	60.391
642	60.239
643	60.08
644	59.929
645	59.66
646	59.425
647	59.186
648	58.917
649	58.762
650	58.742
651	58.546
652	58.252
653	57.944
654	57.782
655	57.558
656	57.323
657	57.184
658	56.906
659	56.703
660	56.377
661	56.161
662	56.032
663	55.841
664	55.666
665	55.365
666	55.107
667	54.961
668	54.799
669	54.558
670	54.361
671	54.14
672	53.891
673	53.716
674	53.45
675	53.151
676	53.151
677	52.977
678	52.8
679	52.565
680	52.341
681	51.99
682	51.704
683	51.472
684	51.346
685	51.083
686	50.934
687	50.557
688	50.162
689	49.988
690	49.814
691	49.663
692	49.655
693	49.446
694	49.072
695	48.848
696	48.691
697	48.383
698	48.456
699	48.337
700	48.199
701	48.027
702	47.81
703	47.496
704	47.205
705	46.794
706	46.567
707	46.593
708	46.547
709	46.317
710	45.923
711	45.66
712	45.575
713	45.308
714	45.192
715	45.265
716	45.052
717	45.105
718	45.053
719	44.591
720	44.025
721	43.875
722	43.69
723	43.475
724	43.381
725	43.408
726	43.144
727	42.847
728	42.761
729	42.4
730	42.268
731	42.488
732	42.462
733	42.349
734	41.673
735	41.544
736	41.565
737	41.219
738	40.994
739	41.069
740	40.941
741	40.593
742	40.594
743	40.524
744	39.748
745	39.722
746	39.85
747	39.871
748	39.85
749	39.673
750	39.589
751	39.337
752	38.989
753	38.62
754	38.391
755	38.522
756	38.19
757	38.145
758	38.132
759	38.002
760	37.857
761	37.578
762	37.477
763	37.241
764	37.1
765	37.105
766	37.042
767	36.833
768	36.549
769	36.172
770	36.217
771	36.284
772	36.249
773	35.837
774	36.049
775	35.944
776	35.471
777	35.385
778	34.875
779	34.161
780	34.338
781	34.476
782	34.259
783	34.367
784	34.409
785	34.071
786	33.635
787	33.141
788	33.047
789	33.655
790	33.575
791	33.247
792	32.961
793	33.107
794	33.122
795	32.875
796	32.602
797	31.897
798	31.242
799	31.406
800	32.391
