# Supplementary material for: Selective oxidation of methane to C2+ products over Au-CeO2 by photon-phonon co-driven catalysis
Source: Nat Commun. 2024 Aug 30;15:7535. doi: 10.1038/s41467-024-51690-2 (PMC11364766; doi:10.1038/s41467-024-51690-2)
Supplement: Supplementary file 3 — Source Data [file 41467_2024_51690_MOESM3_ESM.zip › Source Data/SI-Fig.2.xlsx]

## Sheet: Sheet1
	C2 yield	C2-Error	C3 yield	CO2 yield	CO2-Error		C2+ selectivity
CeO\-(2)	34.1766	2	0.689	478.255	26		12.9391
Pt-CeO\-(2)	18.4	0	0	920.42	52		3.0036
Ru-CeO\-(2)	0	0	0	584.828	24		0
Pd-CeO\-(2)	40.8	2	0.39	547.792	33		12.6171
Rh-CeO\-(2)	0	0	0	710.864	34		0
