# Supplementary material for: Selective oxidation of methane to C2+ products over Au-CeO2 by photon-phonon co-driven catalysis
Source: Nat Commun. 2024 Aug 30;15:7535. doi: 10.1038/s41467-024-51690-2 (PMC11364766; doi:10.1038/s41467-024-51690-2)
Supplement: Supplementary file 3 — Source Data [file 41467_2024_51690_MOESM3_ESM.zip › Source Data/SI-Fig.20.xlsx]

## Sheet: Sheet1
Binding Energy (E)				Ce3d Scan A	Ce3d Scan B	Ce3d Scan C	Ce3d Scan D	Ce3d Scan E	Ce3d Scan F	Ce3d Scan G	Ce3d Scan H	Ce3d Scan I	Ce3d Scan J	Ce3d Scan K	Backgnd.	Envelope
eV		Counts / s (Resid. ?2)		Counts / s (Resid. ?2)	Counts / s (Resid. ?2)	Counts / s (Resid. ?2)	Counts / s (Resid. ?2)	Counts / s (Resid. ?2)	Counts / s (Resid. ?2)	Counts / s (Resid. ?2)	Counts / s (Resid. ?2)	Counts / s (Resid. ?2)	Counts / s (Resid. ?2)	Counts / s (Resid. ?2)	Counts / s (Resid. ?2)	Counts / s (Resid. ?2)
930.08		120193		0	0	0	0	0	0	0	0	0	0	0	0	120193
929.98		120179		120179	120179	120179	120179	120179	120179	120179	120179	120179	120179	120179	120179	120179
929.88		120181		120157	120157	120157	120157	120157	120157	120157	120157	120157	120157	120157	120157	120157
929.78		119688		120133	120133	120133	120133	120133	120133	120133	120133	120133	120133	120133	120133	120133
929.68		119766		120112	120112	120112	120112	120112	120112	120112	120112	120112	120112	120112	120112	120112
929.58		119834		120039	120039	120039	120039	120039	120039	120039	120039	120039	120039	120039	120039	120039
929.48		119909		119958	119958	119958	119958	119958	119958	119958	119958	119958	119958	119958	119958	119958
929.38		120378		119791	119791	119791	119791	119791	119791	119791	119791	119791	119791	119791	119791	119791
929.28		119541		119485	119485	119485	119485	119485	119485	119485	119485	119485	119485	119485	119485	119485
929.18		119935		119471	119471	119471	119471	119471	119471	119471	119471	119471	119471	119471	119471	119471
929.08		119057		119352	119352	119352	119352	119352	119352	119352	119352	119352	119352	119352	119352	119352
928.98		119304		119195	119195	119195	119195	119195	119195	119195	119195	119195	119195	119195	119195	119195
928.88		118676		119040	119040	119040	119040	119040	119040	119040	119040	119040	119040	119040	119040	119040
928.78		118241		118848	118848	118848	118848	118848	118848	118848	118848	118848	118848	118848	118848	118848
928.68		119577		118751	118751	118751	118751	118751	118751	118751	118751	118751	118751	118751	118751	118751
928.58		118456		118634	118634	118634	118634	118634	118634	118634	118634	118634	118634	118634	118634	118634
928.48		118353		118552	118552	118552	118552	118552	118552	118552	118552	118552	118552	118552	118552	118552
928.38		118503		118481	118481	118481	118481	118481	118481	118481	118481	118481	118481	118481	118481	118481
928.28		118055		118356	118356	118356	118356	118356	118356	118356	118356	118356	118356	118356	118356	118356
928.18		118402		118352	118352	118352	118352	118352	118352	118352	118352	118352	118352	118352	118352	118352
928.08		118446		118242	118242	118242	118242	118242	118242	118242	118242	118242	118242	118242	118242	118242
927.98		118062		118212	118212	118212	118212	118212	118212	118212	118212	118212	118212	118212	118212	118212
927.88		118522		118165	118165	118165	118165	118165	118165	118165	118165	118165	118165	118165	118165	118165
927.78		117296		118135	118135	118135	118135	118135	118135	118135	118135	118135	118135	118135	118135	118135
927.68		118536		118134	118134	118134	118134	118134	118134	118134	118134	118134	118134	118134	118134	118134
927.58		118129		118117	118117	118117	118117	118117	118117	118117	118117	118117	118117	118117	118117	118117
927.48		118031		118098	118098	118098	118098	118098	118098	118098	118098	118098	118098	118098	118098	118098
927.38		117836		118065	118065	118065	118065	118065	118065	118065	118065	118065	118065	118065	118065	118065
927.28		118169		118036	118036	118036	118036	118036	118036	118036	118036	118036	118036	118036	118036	118036
927.18		118286		118032	118032	118032	118032	118032	118032	118032	118032	118032	118032	118032	118032	118032
927.08		118259		117986	117986	117986	117986	117986	117986	117986	117986	117986	117986	117986	117986	117986
926.98		118473		117940	117940	117940	117940	117940	117940	117940	117940	117940	117940	117940	117940	117940
926.88		117682		117903	117903	117903	117903	117903	117903	117903	117903	117903	117903	117903	117903	117903
926.78		117698		117863	117863	117863	117863	117863	117863	117863	117863	117863	117863	117863	117863	117863
926.68		118086		117818	117818	117818	117818	117818	117818	117818	117818	117818	117818	117818	117818	117818
926.58		118010		117782	117782	117782	117782	117782	117782	117782	117782	117782	117782	117782	117782	117782
926.48		117451		117741	117741	117741	117741	117741	117741	117741	117741	117741	117741	117741	117741	117741
926.38		117642		117688	117688	117688	117688	117688	117688	117688	117688	117688	117688	117688	117688	117688
926.28		117520		117657	117657	117657	117657	117657	117657	117657	117657	117657	117657	117657	117657	117657
926.18		117451		117641	117641	117641	117641	117641	117641	117641	117641	117641	117641	117641	117641	117641
926.08		118033		117623	117623	117623	117623	117623	117623	117623	117623	117623	117623	117623	117623	117623
925.98		118045		117602	117602	117602	117602	117602	117602	117602	117602	117602	117602	117602	117602	117602
925.88		117489		117593	117593	117593	117593	117593	117593	117593	117593	117593	117593	117593	117593	117593
925.78		117087		117584	117584	117584	117584	117584	117584	117584	117584	117584	117584	117584	117584	117584
925.68		117542		117575	117575	117575	117575	117575	117575	117575	117575	117575	117575	117575	117575	117575
925.58		117990		117565	117565	117565	117565	117565	117565	117565	117565	117565	117565	117565	117565	117565
925.48		117376		117555	117555	117555	117555	117555	117555	117555	117555	117555	117555	117555	117555	117555
925.38		117646		117545	117545	117545	117545	117545	117545	117545	117545	117545	117545	117545	117545	117545
925.28		117843		117534	117534	117534	117535	117534	117534	117534	117534	117534	117534	117534	117534	117535
925.18		117793		117524	117524	117524	117524	117524	117524	117524	117524	117524	117524	117524	117524	117524
925.08		117774		117513	117513	117513	117513	117513	117513	117513	117513	117513	117513	117513	117513	117513
924.98		117837		117501	117501	117501	117502	117501	117501	117501	117501	117501	117501	117501	117501	117502
924.88		117671		117489	117489	117489	117490	117489	117489	117489	117489	117489	117489	117489	117489	117490
924.78		117860		117477	117477	117477	117478	117477	117477	117477	117477	117477	117477	117477	117477	117478
924.68		118195		117465	117465	117465	117467	117465	117465	117465	117465	117465	117465	117465	117465	117467
924.58		117810		117452	117452	117452	117454	117452	117452	117452	117452	117452	117452	117452	117452	117454
924.48		117851		117440	117440	117440	117443	117440	117440	117440	117440	117440	117440	117440	117440	117443
924.38		118009		117428	117428	117428	117431	117428	117428	117428	117428	117428	117428	117428	117428	117431
924.28		117476		117415	117415	117415	117419	117415	117415	117415	117415	117415	117415	117415	117415	117419
924.18		118014		117403	117403	117403	117408	117403	117403	117403	117403	117403	117403	117403	117403	117408
924.08		117326		117390	117390	117390	117397	117390	117390	117390	117390	117390	117390	117390	117390	117397
923.98		117017		117378	117378	117378	117387	117378	117378	117378	117378	117378	117378	117378	117378	117387
923.88		117618		117366	117366	117366	117377	117366	117366	117366	117366	117366	117366	117366	117366	117377
923.78		117656		117354	117354	117354	117368	117354	117354	117354	117354	117354	117354	117354	117354	117368
923.68		116719		117341	117341	117341	117359	117341	117341	117341	117341	117341	117341	117341	117341	117359
923.58		117480		117329	117329	117329	117351	117329	117329	117329	117329	117329	117329	117329	117329	117351
923.48		117739		117316	117316	117316	117343	117316	117316	117316	117316	117316	117316	117316	117316	117343
923.38		117475		117302	117302	117302	117336	117302	117302	117302	117302	117302	117302	117302	117302	117336
923.28		117898		117288	117288	117288	117330	117288	117288	117288	117288	117288	117288	117288	117288	117330
923.18		117439		117273	117273	117273	117325	117273	117273	117273	117273	117273	117273	117273	117273	117325
923.08		117972		117258	117258	117258	117322	117258	117258	117258	117258	117258	117258	117258	117258	117322
922.98		118669		117242	117242	117242	117321	117242	117242	117242	117242	117242	117242	117242	117242	117321
922.88		118276		117226	117226	117226	117323	117226	117226	117226	117226	117226	117226	117226	117226	117323
922.78		117846		117209	117209	117209	117328	117209	117209	117209	117209	117209	117209	117209	117209	117328
922.68		117755		117192	117192	117192	117336	117192	117192	117192	117192	117192	117192	117192	117192	117336
922.58		118008		117174	117174	117174	117349	117174	117174	117174	117175	117174	117174	117174	117174	117350
922.48		117935		117156	117156	117156	117368	117156	117156	117156	117156	117156	117156	117156	117156	117368
922.38		117960		117138	117138	117138	117393	117138	117138	117138	117138	117138	117138	117138	117138	117393
922.28		118492		117119	117119	117119	117427	117119	117119	117119	117119	117119	117119	117119	117119	117427
922.18		118253		117100	117100	117100	117469	117100	117100	117100	117101	117100	117100	117100	117100	117469
922.08		118026		117081	117081	117081	117522	117081	117081	117081	117081	117081	117081	117081	117081	117522
921.98		118238		117062	117062	117062	117586	117062	117062	117062	117062	117062	117062	117062	117062	117586
921.88		117989		117041	117041	117041	117664	117041	117041	117041	117041	117041	117041	117041	117041	117665
921.78		118676		117020	117020	117020	117758	117020	117020	117020	117020	117020	117020	117020	117020	117758
921.68		118141		116998	116998	116998	117869	116998	116998	116998	116998	116998	116998	116998	116998	117869
921.58		118287		116975	116975	116975	118000	116975	116975	116975	116976	116975	116975	116975	116975	118001
921.48		119020		116951	116951	116951	118154	116951	116951	116951	116952	116951	116951	116951	116951	118154
921.38		119062		116926	116926	116926	118332	116926	116926	116926	116926	116926	116926	116926	116926	118333
921.28		119093		116899	116899	116899	118538	116899	116899	116899	116900	116899	116899	116899	116899	118539
921.18		119425		116871	116871	116871	118776	116871	116871	116871	116872	116871	116871	116871	116871	118776
921.08		120398		116841	116841	116841	119047	116841	116841	116841	116842	116841	116841	116841	116841	119048
920.98		120515		116809	116809	116809	119355	116809	116809	116809	116810	116809	116809	116809	116809	119356
920.88		120186		116774	116774	116774	119704	116774	116774	116774	116775	116774	116774	116774	116774	119705
920.78		120709		116737	116737	116737	120097	116737	116737	116737	116738	116737	116737	116737	116737	120098
920.68		121541		116697	116697	116697	120537	116697	116697	116697	116698	116697	116697	116697	116697	120538
920.58		122486		116653	116653	116653	121028	116653	116653	116653	116655	116653	116653	116653	116653	121030
920.48		123485		116607	116607	116607	121573	116607	116607	116607	116609	116607	116607	116607	116607	121575
920.38		123543		116557	116557	116557	122176	116557	116557	116557	116559	116557	116557	116557	116557	122178
920.28		123942		116504	116504	116504	122838	116504	116504	116504	116506	116504	116504	116504	116504	122841
920.18		124817		116446	116446	116446	123562	116446	116446	116446	116449	116446	116446	116446	116446	123565
920.08		125385		116385	116385	116385	124350	116385	116385	116385	116388	116385	116385	116385	116385	124353
919.98		126986		116318	116318	116318	125201	116318	116318	116318	116322	116318	116318	116318	116318	125205
919.88		126496		116248	116248	116248	126118	116248	116248	116248	116252	116248	116248	116248	116248	126122
919.78		128512		116173	116173	116173	127098	116173	116173	116173	116178	116173	116173	116173	116173	127102
919.68		128764		116094	116094	116094	128140	116094	116094	116094	116099	116094	116094	116094	116094	128145
919.58		129846		116009	116009	116009	129239	116009	116009	116009	116015	116009	116009	116009	116009	129245
919.48		130871		115920	115920	115920	130392	115920	115920	115920	115926	115920	115920	115920	115920	130398
919.38		130853		115825	115825	115825	131590	115825	115825	115825	115833	115825	115825	115825	115825	131598
919.28		132359		115726	115726	115726	132828	115726	115726	115726	115734	115726	115726	115726	115726	132836
919.18		133348		115620	115620	115620	134093	115620	115620	115620	115629	115620	115620	115620	115620	134103
919.08		134123		115509	115509	115509	135377	115509	115509	115509	115520	115509	115509	115509	115509	135387
918.98		135277		115393	115393	115393	136664	115393	115393	115393	115405	115393	115393	115393	115393	136676
918.88		136700		115271	115271	115271	137942	115271	115271	115271	115284	115271	115271	115271	115271	137955
918.78		137210		115144	115144	115144	139193	115144	115144	115144	115159	115144	115144	115144	115144	139208
918.68		137694		115011	115011	115011	140402	115011	115011	115011	115027	115011	115011	115011	115011	140418
918.58		139383		114872	114872	114872	141549	114872	114872	114872	114890	114872	114872	114872	114872	141568
918.48		139648		114727	114727	114727	142618	114727	114727	114727	114748	114727	114727	114727	114727	142638
918.38		141207		114576	114576	114576	143589	114576	114576	114576	114599	114576	114576	114576	114576	143612
918.28		141393		114420	114420	114420	144446	114420	114420	114420	114446	114420	114420	114420	114420	144472
918.18		142958		114258	114258	114258	145173	114258	114258	114258	114287	114258	114258	114258	114258	145202
918.08		144400		114091	114091	114091	145755	114091	114091	114091	114124	114091	114091	114091	114091	145787
917.98		144777		113919	113919	113919	146178	113919	113919	113919	113955	113919	113919	113919	113919	146214
917.88		144966		113743	113743	113743	146433	113743	113743	113743	113783	113743	113743	113743	113743	146473
917.78		146248		113562	113562	113562	146512	113562	113562	113562	113607	113562	113562	113562	113562	146557
917.68		146179		113378	113378	113378	146412	113378	113378	113378	113429	113378	113378	113378	113378	146462
917.58		146692		113192	113192	113192	146132	113192	113192	113192	113248	113192	113192	113192	113192	146187
917.48		146834		113004	113004	113004	145673	113004	113004	113004	113066	113004	113004	113004	113004	145735
917.38		146486		112816	112816	112816	145043	112816	112816	112816	112884	112816	112816	112816	112816	145112
917.28		145556		112628	112628	112628	144250	112628	112628	112628	112704	112628	112628	112628	112628	144327
917.18		145162		112441	112441	112441	143306	112441	112441	112441	112526	112441	112441	112441	112441	143391
917.08		144412		112257	112257	112257	142226	112257	112257	112257	112351	112257	112257	112257	112257	142319
916.98		142959		112077	112077	112077	141025	112077	112077	112077	112180	112077	112077	112077	112077	141128
916.88		142151		111901	111901	111901	139721	111901	111901	111901	112016	111901	111901	111901	111901	139835
916.78		140429		111731	111731	111731	138333	111731	111731	111731	111858	111731	111731	111731	111731	138459
916.68		138481		111568	111568	111568	136879	111568	111568	111568	111707	111568	111568	111568	111568	137018
916.58		136975		111411	111411	111411	135378	111411	111411	111411	111565	111411	111411	111411	111411	135532
916.48		134775		111263	111263	111263	133849	111263	111263	111263	111432	111263	111263	111263	111263	134019
916.38		133063		111122	111122	111122	132309	111122	111122	111122	111308	111122	111122	111122	111122	132495
916.28		131434		110990	110990	110990	130773	110990	110990	110990	111195	110990	110990	110990	110990	130978
916.18		129167		110866	110866	110866	129256	110866	110866	110866	111091	110866	110866	110866	110866	129481
916.08		127270		110750	110750	110750	127771	110750	110750	110750	110998	110750	110750	110750	110750	128018
915.98		126022		110643	110643	110643	126328	110643	110643	110643	110914	110643	110643	110643	110643	126600
915.88		124040		110542	110542	110542	124937	110542	110542	110542	110840	110542	110542	110542	110542	125235
915.78		122808		110449	110449	110449	123606	110449	110449	110449	110775	110449	110449	110449	110449	123931
915.68		122124		110363	110363	110363	122339	110363	110363	110363	110719	110363	110363	110363	110363	122695
915.58		121013		110283	110283	110283	121142	110283	110283	110283	110672	110283	110283	110283	110283	121531
915.48		120073		110208	110208	110208	120016	110208	110208	110208	110633	110208	110208	110208	110208	120441
915.38		118647		110138	110138	110138	118963	110138	110138	110138	110601	110138	110138	110138	110138	119426
915.28		117841		110072	110072	110072	117984	110072	110072	110072	110577	110072	110072	110072	110072	118488
915.18		117629		110010	110010	110010	117076	110010	110010	110010	110559	110010	110010	110010	110010	117626
915.08		117342		109951	109951	109951	116240	109951	109951	109951	110549	109951	109951	109951	109951	116838
914.98		116610		109895	109895	109895	115473	109895	109895	109895	110545	109895	109895	109895	109895	116123
914.88		115927		109843	109843	109843	114772	109843	109843	109843	110549	109843	109843	109843	109843	115478
914.78		115257		109793	109793	109793	114134	109793	109793	109793	110559	109793	109793	109793	109793	114900
914.68		115117		109745	109745	109745	113555	109745	109745	109745	110575	109745	109745	109745	109745	114385
914.58		114359		109699	109699	109699	113032	109699	109699	109699	110598	109699	109699	109699	109699	113930
914.48		113997		109655	109655	109655	112560	109655	109655	109655	110627	109655	109655	109655	109655	113532
914.38		113555		109612	109612	109612	112136	109612	109612	109612	110662	109612	109612	109612	109612	113187
914.28		114078		109570	109570	109570	111756	109570	109570	109570	110704	109570	109570	109570	109570	112891
914.18		113883		109529	109529	109529	111416	109529	109529	109529	110753	109529	109529	109529	109529	112640
914.08		113076		109488	109488	109488	111112	109488	109488	109488	110807	109488	109488	109488	109488	112432
913.98		113595		109448	109448	109448	110841	109448	109448	109448	110869	109448	109448	109448	109448	112262
913.88		113431		109408	109408	109408	110599	109408	109408	109408	110936	109408	109408	109408	109408	112127
913.78		113487		109368	109368	109368	110383	109368	109368	109368	111010	109368	109368	109368	109368	112026
913.68		114030		109328	109328	109328	110190	109328	109328	109328	111091	109328	109328	109328	109328	111954
913.58		113232		109288	109288	109288	110018	109288	109288	109288	111180	109288	109288	109288	109288	111910
913.48		113808		109248	109248	109248	109865	109248	109248	109248	111276	109248	109248	109248	109248	111892
913.38		113069		109208	109208	109208	109727	109208	109208	109208	111378	109208	109208	109208	109208	111898
913.28		112955		109167	109167	109167	109603	109167	109167	109167	111489	109167	109167	109167	109167	111925
913.18		112658		109127	109127	109127	109491	109127	109127	109127	111608	109127	109127	109127	109127	111972
913.08		113372		109086	109086	109086	109390	109086	109086	109086	111734	109086	109086	109086	109086	112038
912.98		113426		109045	109045	109045	109298	109045	109045	109045	111869	109045	109045	109045	109045	112121
912.88		112924		109004	109004	109004	109213	109004	109004	109004	112012	109004	109004	109004	109004	112221
912.78		113152		108962	108962	108962	109135	108962	108962	108962	112163	108962	108962	108962	108962	112336
912.68		113559		108920	108920	108920	109063	108920	108920	108920	112323	108920	108920	108920	108920	112465
912.58		113327		108877	108877	108877	108994	108877	108877	108877	112491	108877	108877	108877	108877	112608
912.48		114021		108833	108833	108833	108929	108833	108833	108833	112666	108833	108833	108833	108833	112762
912.38		113377		108788	108788	108788	108866	108788	108788	108788	112851	108788	108788	108788	108788	112929
912.28		113370		108743	108743	108743	108806	108743	108743	108743	113043	108743	108743	108743	108743	113107
912.18		114187		108696	108696	108696	108748	108696	108696	108696	113244	108696	108696	108696	108696	113295
912.08		114299		108649	108649	108649	108691	108649	108649	108649	113453	108649	108649	108649	108649	113494
911.98		113685		108601	108601	108601	108634	108601	108601	108601	113669	108601	108601	108601	108601	113703
911.88		114505		108551	108551	108551	108578	108551	108551	108551	113893	108551	108551	108551	108551	113920
911.78		114150		108500	108500	108500	108522	108500	108500	108500	114124	108500	108500	108500	108500	114146
911.68		114026		108448	108448	108448	108465	108448	108448	108448	114362	108448	108448	108448	108448	114379
911.58		114871		108393	108393	108393	108407	108393	108393	108393	114606	108393	108393	108393	108393	114620
911.48		115942		108338	108338	108338	108349	108338	108338	108338	114856	108338	108338	108338	108338	114867
911.38		115741		108281	108281	108281	108290	108281	108281	108281	115112	108281	108281	108281	108281	115121
911.28		115663		108222	108222	108222	108229	108222	108222	108223	115372	108222	108222	108222	108222	115379
911.18		116209		108162	108162	108162	108167	108162	108162	108162	115637	108162	108162	108162	108162	115643
911.08		116187		108100	108100	108100	108104	108100	108100	108101	115905	108100	108100	108100	108100	115910
910.98		115905		108037	108037	108037	108040	108037	108037	108037	116177	108037	108037	108037	108037	116181
910.88		116979		107972	107972	107972	107974	107972	107972	107972	116450	107972	107972	107972	107972	116454
910.78		116956		107905	107905	107905	107907	107905	107905	107906	116726	107905	107905	107905	107905	116729
910.68		116697		107837	107837	107837	107839	107837	107837	107839	117002	107837	107837	107837	107837	117005
910.58		116378		107768	107768	107768	107769	107768	107768	107770	117278	107768	107768	107768	107768	117281
910.48		117410		107697	107697	107697	107698	107697	107697	107699	117552	107697	107697	107697	107697	117555
910.38		117740		107624	107624	107624	107625	107624	107624	107627	117824	107624	107624	107624	107624	117827
910.28		117654		107549	107549	107549	107550	107549	107549	107552	118091	107549	107549	107549	107549	118095
910.18		118108		107473	107473	107473	107473	107473	107473	107477	118354	107473	107473	107473	107473	118358
910.08		118690		107394	107394	107394	107394	107394	107394	107399	118610	107394	107394	107394	107394	118615
909.98		119040		107313	107313	107313	107313	107313	107313	107319	118859	107313	107313	107313	107313	118865
909.88		118987		107230	107230	107230	107230	107230	107230	107237	119098	107230	107230	107230	107230	119105
909.78		119721		107144	107144	107144	107144	107144	107144	107153	119327	107144	107144	107144	107144	119336
909.68		120380		107057	107057	107057	107057	107057	107057	107068	119546	107057	107057	107057	107057	119556
909.58		120575		106968	106968	106968	106968	106968	106968	106981	119751	106968	106968	106968	106968	119764
909.48		120244		106876	106876	106876	106876	106876	106876	106892	119942	106876	106876	106876	106876	119958
909.38		120255		106783	106783	106783	106783	106783	106783	106802	120118	106783	106783	106783	106783	120138
909.28		120562		106688	106688	106688	106688	106688	106688	106711	120279	106688	106688	106688	106688	120302
909.18		121299		106591	106591	106591	106591	106591	106591	106619	120422	106591	106591	106591	106591	120450
909.08		121394		106493	106493	106493	106493	106493	106493	106527	120547	106493	106493	106493	106493	120581
908.98		121347		106394	106394	106394	106394	106394	106394	106434	120653	106394	106394	106394	106394	120694
908.88		121138		106294	106294	106294	106294	106294	106294	106342	120740	106294	106294	106294	106294	120788
908.78		121459		106192	106192	106192	106192	106192	106192	106250	120805	106192	106192	106192	106192	120863
908.68		121076		106090	106090	106090	106090	106090	106090	106159	120849	106090	106090	106090	106090	120918
908.58		121915		105986	105986	105986	105986	105986	105986	106068	120871	105986	105986	105986	105986	120952
908.48		121853		105882	105882	105882	105882	105882	105882	105979	120869	105882	105882	105882	105882	120966
908.38		121002		105777	105777	105777	105777	105777	105777	105891	120845	105777	105777	105777	105777	120959
908.28		121115		105671	105671	105671	105671	105671	105671	105806	120797	105671	105671	105671	105671	120932
908.18		122024		105564	105564	105564	105564	105564	105564	105724	120725	105564	105564	105564	105564	120884
908.08		121635		105457	105457	105457	105457	105457	105457	105645	120629	105457	105457	105457	105457	120816
907.98		121838		105350	105350	105350	105350	105350	105350	105570	120510	105350	105350	105350	105350	120730
907.88		121707		105243	105243	105243	105243	105243	105243	105500	120367	105243	105243	105243	105243	120624
907.78		121064		105136	105136	105136	105136	105136	105136	105436	120201	105136	105136	105136	105136	120501
907.68		120816		105028	105028	105028	105028	105028	105028	105378	120012	105028	105028	105028	105028	120361
907.58		120467		104922	104922	104922	104922	104922	104922	105328	119801	104922	104922	104922	104922	120207
907.48		121207		104815	104815	104815	104815	104815	104815	105287	119568	104815	104815	104815	104815	120040
907.38		120354		104710	104710	104710	104710	104710	104710	105256	119315	104710	104710	104710	104710	119861
907.28		119844		104605	104605	104605	104605	104605	104605	105235	119043	104605	104605	104605	104605	119673
907.18		118886		104501	104501	104501	104501	104501	104501	105227	118751	104501	104501	104501	104501	119478
907.08		119679		104398	104398	104398	104398	104398	104398	105233	118442	104398	104398	104398	104398	119277
906.98		118808		104295	104295	104295	104295	104295	104295	105253	118115	104295	104295	104295	104295	119073
906.88		118743		104193	104193	104193	104193	104193	104193	105289	117773	104193	104193	104193	104193	118868
906.78		118809		104093	104093	104093	104093	104093	104093	105343	117416	104093	104093	104093	104093	118667
906.68		118321		103993	103993	103993	103993	103993	103993	105418	117046	103993	103993	103993	103993	118471
906.58		118309		103894	103894	103894	103894	103894	103894	105513	116664	103894	103894	103894	103894	118283
906.48		118110		103796	103796	103796	103796	103796	103796	105631	116270	103796	103796	103796	103796	118106
906.38		117148		103698	103698	103698	103698	103698	103698	105774	115867	103698	103698	103698	103698	117943
906.28		117121		103600	103600	103600	103600	103600	103600	105942	115454	103600	103600	103600	103600	117796
906.18		117214		103502	103502	103502	103502	103502	103502	106139	115033	103502	103502	103502	103502	117670
906.08		116598		103405	103405	103405	103405	103405	103405	106366	114606	103405	103405	103405	103405	117567
905.98		117206		103307	103307	103307	103307	103307	103307	106625	114173	103307	103307	103307	103307	117491
905.88		117794		103209	103209	103210	103209	103209	103209	106918	113736	103209	103209	103209	103209	117444
905.78		117290		103111	103111	103111	103111	103111	103111	107246	113295	103111	103111	103111	103111	117430
905.68		116857		103012	103012	103012	103012	103012	103012	107610	112851	103012	103012	103012	103012	117449
905.58		117340		102911	102911	102912	102911	102911	102911	108012	112405	102911	102911	102911	102911	117507
905.48		117899		102809	102809	102810	102809	102809	102809	108454	111958	102809	102809	102809	102809	117603
905.38		117881		102705	102705	102707	102705	102705	102705	108935	111510	102705	102705	102705	102705	117742
905.28		118276		102599	102599	102601	102599	102599	102599	109458	111062	102599	102599	102599	102599	117923
905.18		118487		102491	102491	102494	102491	102491	102491	110022	110616	102491	102491	102491	102491	118149
905.08		118674		102382	102381	102386	102381	102381	102381	110627	110171	102381	102381	102381	102381	118422
904.98		119737		102269	102269	102276	102269	102269	102269	111274	109729	102269	102269	102269	102269	118740
904.88		120223		102154	102154	102164	102154	102154	102154	111961	109289	102154	102154	102154	102154	119106
904.78		120411		102037	102036	102050	102036	102036	102036	112687	108852	102036	102036	102036	102036	119517
904.68		120181		101917	101916	101936	101916	101916	101916	113449	108420	101916	101916	101916	101916	119974
904.58		120774		101793	101792	101821	101792	101792	101792	114245	107990	101792	101792	101792	101792	120474
904.48		121527		101666	101664	101705	101664	101664	101664	115072	107565	101664	101664	101664	101664	121015
904.38		121908		101536	101533	101590	101533	101533	101533	115925	107145	101533	101533	101533	101533	121595
904.28		122944		101403	101399	101479	101399	101399	101399	116800	106729	101399	101399	101399	101399	122212
904.18		123684		101267	101262	101371	101262	101262	101262	117691	106318	101262	101262	101262	101262	122861
904.08		124289		101127	101121	101270	101121	101121	101121	118591	105912	101121	101121	101121	101121	123539
903.98		124515		100984	100975	101177	100975	100975	100975	119494	105511	100975	100975	100975	100975	124241
903.88		124771		100837	100825	101096	100825	100825	100825	120390	105114	100825	100825	100825	100825	124963
903.78		125818		100687	100670	101032	100670	100670	100670	121272	104722	100670	100670	100670	100670	125702
903.68		127151		100534	100512	100990	100512	100512	100512	122131	104335	100512	100512	100512	100512	126454
903.58		127630		100379	100349	100976	100349	100349	100349	122958	103953	100349	100349	100349	100349	127218
903.48		128308		100222	100182	100996	100182	100182	100182	123743	103575	100182	100182	100182	100182	127990
903.38		129075		100064	100011	101060	100011	100011	100011	124477	103203	100011	100011	100011	100011	128770
903.28		129156		99905.5	99836.3	101176	99836.3	99836.3	99836.4	125149	102835	99836.3	99836.3	99836.3	99836.3	129557
903.18		129276		99747.6	99656.8	101353	99656.8	99656.8	99656.9	125750	102472	99656.8	99656.8	99656.8	99656.8	130352
903.08		130512		99591.3	99472.7	101601	99472.7	99472.7	99472.7	126270	102113	99472.7	99472.7	99472.7	99472.7	131158
902.98		130972		99437.9	99283.8	101931	99283.8	99283.8	99283.8	126702	101757	99283.8	99283.8	99283.8	99283.8	131977
902.88		131739		99289.2	99090	102353	99090	99090	99090	127037	101405	99090	99090	99090	99090	132813
902.78		132013		99147.2	98891	102875	98891	98891	98891	127268	101055	98891	98891	98891	98891	133672
902.68		133564		99014.6	98686.8	103504	98686.8	98686.8	98686.8	127390	100708	98686.8	98686.8	98686.8	98686.8	134556
902.58		135138		98894.4	98477.1	104246	98477.1	98477.1	98477.2	127397	100363	98477.1	98477.1	98477.1	98477.1	135470
902.48		135960		98789.3	98261	105101	98261	98261	98261	127288	100019	98261	98261	98261	98261	136414
902.38		137122		98703.9	98038.4	106064	98038.4	98038.4	98038.4	127059	99675.7	98038.4	98038.4	98038.4	98038.4	137387
902.28		137837		98642.9	97808.9	107124	97808.9	97808.9	97809	126710	99332.3	97808.9	97808.9	97808.9	97808.9	138383
902.18		138347		98612.3	97572.7	108267	97572.7	97572.7	97572.8	126244	98988.6	97572.7	97572.7	97572.7	97572.7	139394
902.08		140711		98618.5	97329.3	109466	97329.3	97329.3	97329.4	125663	98644.2	97329.3	97329.3	97329.3	97329.3	140403
901.98		141767		98669.5	97079.2	110690	97079.2	97079.2	97079.3	124971	98299.1	97079.2	97079.2	97079.2	97079.2	141392
901.88		142953		98773.9	96822.6	111900	96822.6	96822.6	96822.8	124175	97953.3	96822.6	96822.6	96822.6	96822.6	142335
901.78		143594		98941.2	96559.8	113051	96559.8	96559.8	96560	123282	97606.9	96559.8	96559.8	96559.8	96559.8	143201
901.68		144490		99182	96291.3	114092	96291.3	96291.3	96291.5	122299	97259.9	96291.3	96291.3	96291.3	96291.3	143960
901.58		145088		99507.6	96017.7	114975	96017.7	96017.7	96017.9	121237	96913	96017.7	96017.7	96017.7	96017.7	144580
901.48		146198		99929.6	95739.4	115649	95739.4	95739.4	95739.6	120105	96566.1	95739.4	95739.4	95739.4	95739.4	145032
901.38		146378		100461	95457.7	116074	95457.7	95457.7	95458.1	118913	96220.4	95457.7	95457.7	95457.7	95457.7	145296
901.28		146533		101114	95173.5	116217	95173.5	95173.5	95173.9	117672	95876.5	95173.5	95173.5	95173.5	95173.5	145360
901.18		145623		101901	94887.6	116059	94887.6	94887.6	94888.1	116393	95535	94887.6	94887.6	94887.6	94887.6	145225
901.08		145614		102833	94601.1	115593	94601.1	94601.1	94601.7	115086	95196.7	94601.1	94601.1	94601.1	94601.1	144906
900.98		144848		103921	94314.7	114829	94314.7	94314.7	94315.3	113762	94862.2	94314.7	94314.7	94314.7	94314.7	144431
900.88		144490		105171	94029.1	113792	94029.1	94029.1	94029.9	112429	94531.9	94029.1	94029.1	94029.1	94029.1	143838
900.78		143575		106589	93744.6	112517	93744.6	93744.6	93745.5	111097	94206	93744.6	93744.6	93744.6	93744.6	143176
900.68		142066		108177	93461.5	111048	93461.5	93461.5	93462.6	109773	93884.5	93461.5	93461.5	93461.5	93461.5	142499
900.58		141575		109930	93179.9	109435	93179.9	93179.9	93181.2	108465	93567.3	93179.9	93179.9	93179.9	93179.9	141859
900.48		140626		111841	92899.5	107729	92899.5	92899.5	92901.1	107178	93254	92899.5	92899.5	92899.5	92899.5	141306
900.38		141089		113896	92620.1	105979	92620.1	92620.1	92621.9	105918	92944.2	92620.1	92620.1	92620.1	92620.1	140879
900.28		140723		116074	92341	104228	92341	92341	92343.1	104689	92637	92341	92341	92341	92341	140607
900.18		140776		118348	92061.7	102515	92061.7	92061.7	92064.2	103493	92331.8	92061.7	92061.7	92061.7	92061.7	140506
900.08		140346		120684	91782	100870	91782	91782	91784.8	102335	92028.3	91782	91782	91782	91782	140575
899.98		140897		123041	91500.8	99315.6	91500.8	91500.8	91504.2	101215	91725.2	91500.8	91500.8	91500.8	91500.8	140797
899.88		141513		125371	91217.7	97866.2	91217.7	91217.7	91221.6	100135	91421.9	91217.7	91217.7	91217.7	91217.7	141145
899.78		142139		127622	90931.7	96530	90931.7	90931.7	90936.3	99094.4	91117.4	90931.7	90931.7	90931.7	90931.7	141573
899.68		141878		129740	90643.6	95310.5	90643.6	90643.6	90648.9	98095.7	90812.3	90643.6	90643.6	90643.6	90643.6	142033
899.58		142246		131666	90352.8	94205.5	90352.8	90352.8	90358.9	97138	90505.9	90352.8	90352.8	90352.8	90352.8	142464
899.48		143095		133346	90059.5	93209.9	90059.5	90059.5	90066.7	96221.3	90198.4	90059.5	90059.5	90059.5	90059.5	142804
899.38		143759		134726	89764.3	92316.6	89764.3	89764.3	89772.6	95345.4	89890.2	89764.3	89764.4	89764.3	89764.3	142993
899.28		142752		135759	89467.9	91516.8	89467.9	89467.9	89477.4	94510.1	89581.8	89467.9	89467.9	89467.9	89467.9	142974
899.18		143735		136408	89171.3	90801.4	89171.3	89171.3	89182.3	93715.2	89274.3	89171.3	89171.4	89171.3	89171.3	142697
899.08		142992		136646	88875.9	90161.5	88875.9	88875.9	88888.7	92960.5	88969.1	88875.9	88876.1	88875.9	88875.9	142122
898.98		141600		136456	88582.7	89587.7	88582.7	88582.7	88597.4	92245.3	88666.8	88582.7	88583.1	88582.7	88582.7	141223
898.88		140711		135837	88292.7	89071.6	88292.7	88292.7	88309.6	91568.8	88368.6	88292.7	88293.3	88292.7	88292.7	139986
898.78		138957		134801	88007.7	88606.3	88007.7	88007.7	88027.2	90931.1	88076.1	88007.7	88008.8	88007.7	88007.7	138412
898.68		136718		133372	87729.3	88185.4	87729.3	87729.3	87751.7	90331.6	87790.9	87729.3	87731.1	87729.3	87729.3	136517
898.58		134650		131586	87458.8	87803.4	87458.8	87458.8	87484.5	89769.8	87514.2	87458.8	87461.9	87458.8	87458.8	134326
898.48		132866		129489	87198.5	87456.7	87198.5	87198.5	87227.9	89245.9	87248.3	87198.5	87203.5	87198.5	87198.5	131879
898.38		129887		127132	86948.9	87140.7	86948.9	86948.9	86982.6	88758.6	86993.7	86948.9	86957	86948.9	86948.9	129220
898.28		127250		124571	86710.9	86852.3	86710.9	86710.9	86749.4	88306.7	86751.1	86710.9	86723.8	86710.9	86710.9	126400
898.18		123712		121865	86485.8	86589.1	86485.8	86485.8	86529.7	87889.7	86521.8	86485.8	86505.9	86485.8	86485.8	123472
898.08		120055		119069	86273.7	86348.6	86273.7	86273.7	86323.8	87506	86306	86273.7	86304.7	86273.7	86273.7	120490
897.98		118066		116239	86075.2	86129	86075.2	86075.2	86132.3	87154.3	86104	86075.2	86122	86075.2	86075.2	117504
897.88		115155		113422	85890.4	85928.7	85890.4	85890.4	85955.3	86833.2	85916.2	85890.4	85959.9	85890.4	85890.4	114564
897.78		111721		110663	85719.1	85746.2	85719.1	85719.1	85792.8	86541	85742.1	85719.1	85820.6	85719.1	85719.1	111710
897.68		109523		107998	85561.2	85580.2	85561.2	85561.2	85644.9	86276.1	85581.8	85561.2	85706.9	85561.2	85561.2	108982
897.58		106527		105457	85416	85429.3	85416	85416	85510.9	86036.4	85434.4	85416	85621.5	85416	85416	106409
897.48		104162		103062	85282.8	85291.9	85282.8	85282.8	85390.2	85819.9	85299.1	85282.8	85567.3	85282.8	85282.8	104016
897.38		103014		100828	85160.6	85166.8	85160.6	85160.6	85282	85624.6	85175.2	85160.6	85547.3	85160.6	85160.6	101821
897.28		100189		98767.1	85049.1	85053.3	85049.1	85049.1	85186.2	85449	85062.1	85049.1	85564.9	85049.1	85049.1	99837.2
897.18		99256.1		96882.5	84947.5	84950.3	84947.5	84947.5	85102.2	85291.4	84959	84947.5	85622.3	84947.5	84947.5	98070.3
897.08		97468.4		95174.3	84854.5	84856.4	84854.5	84854.5	85028.7	85149.6	84864.7	84854.5	85719.6	84854.5	84854.5	96520.9
896.98		95685.2		93638.8	84769.6	84770.8	84769.6	84769.6	84965.7	85022.3	84778.6	84769.6	85855.5	84769.6	84769.6	95183.8
896.88		94571.8		92269.1	84691.8	84692.6	84691.8	84691.8	84912.1	84907.6	84699.8	84691.8	86025.1	84691.8	84691.8	94047.6
896.78		93426.6		91056.2	84620.2	84620.7	84620.2	84620.2	84867.6	84804.2	84627.3	84620.2	86219.8	84620.2	84620.2	93094.8
896.68		92716.6		89990	84554.7	84555.1	84554.7	84554.7	84832.1	84711.2	84561	84554.7	86427.5	84554.7	84554.7	92303.2
896.58		91667.6		89058.3	84494.1	84494.3	84494.1	84494.1	84804.6	84626.9	84499.6	84494.1	86631.2	84494.1	84494.1	91644.6
896.48		90863.7		88249.6	84438.1	84438.3	84438.1	84438.1	84785.5	84550.6	84443.1	84438.1	86812.5	84438.1	84438.1	91088.7
896.38		90290.9		87551.6	84386.3	84386.4	84386.3	84386.3	84774.3	84481.3	84390.6	84386.3	86951.5	84386.3	84386.3	90604.1
896.28		89521.7		86952.1	84337.8	84337.8	84337.8	84337.8	84770.6	84417.9	84341.6	84337.8	87030.5	84337.8	84337.8	90161.6
896.18		89386.1		86439.9	84292.3	84292.3	84292.3	84292.3	84774.6	84359.6	84295.6	84292.3	87037	84292.3	84292.3	89737.7
896.08		88711.9		86004.2	84249.4	84249.4	84249.4	84249.4	84786.2	84305.9	84252.3	84249.4	86965.4	84249.4	84249.4	89316.5
895.98		88291.1		85635.3	84209	84209.1	84209	84209	84805.7	84256.4	84211.6	84209	86818.5	84209	84209	88891.4
895.88		88130.2		85323.8	84170.8	84170.8	84170.8	84170.8	84833.2	84210.3	84173.1	84170.8	86606.2	84170.8	84170.8	88463.5
895.78		87751.5		85061.3	84134	84134	84134	84134	84868.6	84167	84136.1	84134	86343.9	84134	84134	88040.7
895.68		87315.6		84840.4	84098.6	84098.6	84098.6	84098.6	84912	84126	84100.3	84098.6	86049.9	84098.6	84098.6	87634.4
895.58		86866.5		84654.4	84064.1	84064.1	84064.1	84064.1	84963.9	84086.8	84065.6	84064.1	85743.1	84064.1	84064.1	87257.5
895.48		86849.7		84498.1	84030.7	84030.7	84030.7	84030.7	85024.7	84049.5	84032	84030.7	85440	84030.7	84030.7	86921.6
895.38		87100		84366.4	83998.3	83998.3	83998.3	83998.3	85095	84013.9	83999.5	83998.3	85153.7	83998.3	83998.3	86635.3
895.28		87216.3		84255	83966.6	83966.6	83966.6	83966.6	85175.1	83979.4	83967.6	83966.6	84892.9	83966.6	83966.6	86403.7
895.18		86911.7		84160.2	83935.4	83935.4	83935.4	83935.4	85265.4	83946	83936.3	83935.4	84662.3	83935.4	83935.4	86228.7
895.08		86644		84078.8	83904.4	83904.4	83904.4	83904.4	85366.4	83913.1	83905.2	83904.4	84463.3	83904.4	83904.4	86109.1
894.98		86146.1		84008.1	83873.6	83873.6	83873.6	83873.6	85478.5	83880.7	83874.3	83873.6	84294.9	83873.6	83873.6	86042.1
894.88		86444.6		83945.6	83842.4	83842.4	83842.4	83842.4	85602.1	83848.2	83843	83842.4	84154.1	83842.4	83842.4	86023.3
894.78		86511.5		83889.8	83811	83811	83811	83811	85737.8	83815.7	83811.5	83811	84037.3	83811	83811	86048.1
894.68		86870.8		83839.2	83779.3	83779.3	83779.3	83779.3	85886.4	83783.2	83779.8	83779.3	83940.6	83779.3	83779.3	86111.9
894.58		86544		83792.4	83747.1	83747.1	83747.1	83747.1	86048.5	83750.3	83747.5	83747.1	83860.2	83747.1	83747.1	86210.2
894.48		87152.3		83748.3	83714.3	83714.3	83714.3	83714.3	86224.5	83716.8	83714.6	83714.3	83792.1	83714.3	83714.3	86339.1
894.38		86881.6		83705.7	83680.3	83680.3	83680.3	83680.3	86414.7	83682.4	83680.6	83680.3	83732.9	83680.3	83680.3	86495.1
894.28		87228.5		83663.9	83645	83645	83645	83645	86619.8	83646.6	83645.2	83645	83679.9	83645	83645	86675.6
894.18		87699.2		83622.6	83608.6	83608.6	83608.6	83608.6	86840.6	83609.9	83608.8	83608.6	83631.5	83608.6	83608.6	86879.1
894.08		87928		83581.4	83571.1	83571.1	83571.1	83571.1	87077.9	83572.2	83571.3	83571.1	83585.8	83571.1	83571.1	87104.2
893.98		88426.4		83539.6	83532.1	83532.1	83532.1	83532.1	87331.9	83532.9	83532.3	83532.1	83541.4	83532.1	83532.1	87349.8
893.88		88571.5		83496.8	83491.3	83491.3	83491.3	83491.3	87603.2	83492	83491.5	83491.3	83497.1	83491.3	83491.3	87615.3
893.78		87996.8		83453.2	83449.2	83449.2	83449.2	83449.2	87892.5	83449.7	83449.3	83449.2	83452.7	83449.2	83449.2	87900.7
893.68		88406.8		83408	83405.1	83405.1	83405.1	83405.1	88200.2	83405.6	83405.2	83405.1	83407.3	83405.1	83405.1	88205.7
893.58		89548.6		83361.3	83359.2	83359.2	83359.2	83359.2	88526.6	83359.6	83359.3	83359.2	83360.5	83359.2	83359.2	88530.4
893.48		89585.8		83313	83311.5	83311.5	83311.5	83311.5	88872.3	83311.8	83311.6	83311.5	83312.2	83311.5	83311.5	88874.9
893.38		89557.9		83262.9	83261.8	83261.8	83261.8	83261.8	89237.7	83262	83261.9	83261.8	83262.2	83261.8	83261.8	89239.4
893.28		90202.2		83210.9	83210.2	83210.2	83210.2	83210.2	89622.9	83210.4	83210.3	83210.2	83210.4	83210.2	83210.2	89624.1
893.18		90585.4		83157	83156.5	83156.5	83156.5	83156.5	90028.1	83156.6	83156.5	83156.5	83156.6	83156.5	83156.5	90028.9
893.08		90872.8		83100.6	83100.3	83100.3	83100.3	83100.3	90452.8	83100.4	83100.3	83100.3	83100.3	83100.3	83100.3	90453.4
892.98		91337.5		83041.7	83041.5	83041.5	83041.5	83041.5	90897.1	83041.5	83041.5	83041.5	83041.5	83041.5	83041.5	90897.6
892.88		91876.9		82980.6	82980.4	82980.4	82980.4	82980.5	91361.1	82980.5	82980.5	82980.4	82980.5	82980.4	82980.4	91361.5
892.78		92265.2		82916.8	82916.7	82916.7	82916.7	82916.8	91844.1	82916.7	82916.7	82916.7	82916.7	82916.7	82916.7	91844.4
892.68		92605.7		82849.7	82849.7	82849.7	82849.7	82849.8	92344.9	82849.7	82849.7	82849.7	82849.7	82849.7	82849.7	92345.2
892.58		93065.4		82780	82779.9	82779.9	82779.9	82780.1	92863.7	82780	82779.9	82779.9	82779.9	82779.9	82779.9	92863.9
892.48		93477.4		82707.3	82707.2	82707.2	82707.2	82707.5	93399.2	82707.2	82707.2	82707.2	82707.2	82707.2	82707.2	93399.5
892.38		94578.3		82631.5	82631.5	82631.5	82631.5	82631.8	93950.5	82631.5	82631.5	82631.5	82631.5	82631.5	82631.5	93950.9
892.28		95554.9		82552.6	82552.5	82552.5	82552.5	82553	94516.2	82552.5	82552.5	82552.5	82552.5	82552.5	82552.5	94516.6
892.18		95087.3		82470.5	82470.5	82470.5	82470.5	82471	95095	82470.5	82470.5	82470.5	82470.5	82470.5	82470.5	95095.6
892.08		95954		82385	82385	82385	82385	82385.8	95685	82385	82385	82385	82385	82385	82385	95685.7
891.98		96342		82296.2	82296.2	82296.2	82296.2	82297.2	96284.5	82296.2	82296.2	82296.2	82296.2	82296.2	82296.2	96285.5
891.88		97251.3		82203.7	82203.7	82203.7	82203.7	82205	96891.1	82203.7	82203.7	82203.7	82203.7	82203.7	82203.7	96892.4
891.78		97405.3		82107.5	82107.5	82107.5	82107.5	82109.3	97502.5	82107.5	82107.5	82107.5	82107.5	82107.5	82107.5	97504.3
891.68		98445.6		82008.1	82008.1	82008.1	82008.1	82010.4	98117	82008.1	82008.1	82008.1	82008.1	82008.1	82008.1	98119.2
891.58		98635.3		81905.4	81905.4	81905.4	81905.4	81908.3	98731.5	81905.4	81905.4	81905.4	81905.4	81905.4	81905.4	98734.4
891.48		99835.4		81798.7	81798.7	81798.7	81798.7	81802.6	99342.8	81798.7	81798.7	81798.7	81798.7	81798.7	81798.7	99346.6
891.38		100117		81688.4	81688.4	81688.4	81688.4	81693.4	99948	81688.4	81688.4	81688.4	81688.4	81688.4	81688.4	99953.1
891.28		100228		81574.2	81574.2	81574.2	81574.2	81580.7	100544	81574.2	81574.2	81574.2	81574.2	81574.2	81574.2	100550
891.18		101545		81456.5	81456.5	81456.5	81456.5	81464.9	101127	81456.5	81456.5	81456.5	81456.5	81456.5	81456.5	101136
891.08		102063		81335.4	81335.4	81335.4	81335.4	81346.2	101695	81335.4	81335.4	81335.4	81335.4	81335.4	81335.4	101706
890.98		102476		81211.1	81211.1	81211.1	81211.1	81224.9	102244	81211.1	81211.1	81211.1	81211.1	81211.1	81211.1	102258
890.88		103322		81083.1	81083.1	81083.1	81083.1	81100.8	102769	81083.1	81083.1	81083.1	81083.1	81083.1	81083.1	102787
890.78		103197		80951.9	80951.9	80951.9	80951.9	80974.3	103268	80951.9	80951.9	80951.9	80951.9	80951.9	80951.9	103291
890.68		103381		80817.6	80817.6	80817.6	80817.6	80846	103738	80817.6	80817.6	80817.6	80817.6	80817.6	80817.6	103766
890.58		104025		80680.3	80680.3	80680.3	80680.3	80716.1	104174	80680.3	80680.3	80680.3	80680.3	80680.3	80680.3	104209
890.48		104738		80540.6	80540.6	80540.6	80540.6	80585.6	104573	80540.6	80540.6	80540.6	80540.6	80540.6	80540.6	104618
890.38		105401		80398.4	80398.4	80398.4	80398.4	80454.7	104933	80398.4	80398.4	80398.4	80398.4	80398.4	80398.4	104989
890.28		105174		80254	80254.1	80254	80254	80324.3	105250	80254	80254	80254	80254	80254	80254	105321
890.18		105202		80107.4	80107.4	80107.4	80107.4	80194.7	105521	80107.4	80107.4	80107.4	80107.4	80107.4	80107.4	105609
890.08		105187		79958.5	79958.6	79958.5	79958.5	80066.7	105744	79958.5	79958.5	79958.5	79958.5	79958.5	79958.5	105852
889.98		105787		79807.5	79807.6	79807.5	79807.5	79941	105915	79807.5	79807.5	79807.5	79807.5	79807.5	79807.5	106049
889.88		105583		79654.9	79655	79654.9	79654.9	79819	106034	79654.9	79654.9	79654.9	79654.9	79654.9	79654.9	106198
889.78		106662		79501.2	79501.3	79501.2	79501.2	79702.1	106098	79501.2	79501.2	79501.2	79501.2	79501.2	79501.2	106299
889.68		106294		79346.5	79346.6	79346.5	79346.5	79591.7	106106	79346.5	79346.5	79346.5	79346.5	79346.5	79346.5	106352
889.58		106434		79190.8	79191	79190.8	79190.8	79488.9	106058	79190.8	79190.8	79190.8	79190.8	79190.8	79190.8	106356
889.48		105796		79034.3	79034.6	79034.3	79034.3	79395.4	105952	79034.3	79034.3	79034.3	79034.3	79034.4	79034.3	106313
889.38		105634		78877	78877.4	78877	78877	79312.6	105788	78877	78877	78877	78877	78877	78877	106224
889.28		105983		78719.3	78719.8	78719.3	78719.3	79243	105566	78719.3	78719.3	78719.3	78719.3	78719.3	78719.3	106091
889.18		105606		78561.1	78561.9	78561.1	78561.1	79188.4	105288	78561.1	78561.1	78561.1	78561.1	78561.2	78561.1	105916
889.08		105310		78403	78404.1	78403	78403	79151.5	104954	78403	78403	78403	78403	78403.2	78403	105704
888.98		105551		78245.3	78246.7	78245.3	78245.3	79135	104566	78245.3	78245.3	78245.3	78245.3	78245.5	78245.3	105457
888.88		104961		78088	78090	78088	78088	79141.5	104126	78088	78088	78088	78088	78088.4	78088	105181
888.78		104955		77931.4	77934.1	77931.4	77931.4	79174.1	103635	77931.4	77931.4	77931.4	77931.4	77931.9	77931.4	104881
888.68		105004		77775.2	77778.8	77775.2	77775.2	79235.5	103096	77775.2	77775.2	77775.2	77775.2	77775.9	77775.2	104561
888.58		104114		77619.5	77624.4	77619.5	77619.5	79328.8	102513	77619.5	77619.5	77619.5	77619.5	77620.7	77619.5	104228
888.48		103801		77464.3	77470.9	77464.3	77464.3	79457.2	101886	77464.3	77464.3	77464.3	77464.3	77466	77464.3	103887
888.38		102974		77309.4	77318.2	77309.4	77309.4	79623.7	101220	77309.4	77309.4	77309.4	77309.4	77311.9	77309.4	103546
888.28		103312		77155.5	77167.3	77155.5	77155.5	79832.4	100519	77155.5	77155.5	77155.5	77155.5	77159.1	77155.5	103211
888.18		103210		77002.1	77017.6	77002.1	77002.1	80085.8	99785	77002.1	77002.1	77002.1	77002.1	77007.3	77002.1	102889
888.08		103236		76849.1	76869.6	76849.1	76849.1	80386.8	99021.9	76849.1	76849.1	76849.1	76849.1	76856.5	76849.1	102588
887.98		103122		76696.5	76723.5	76696.5	76696.5	80738.4	98233.2	76696.5	76696.5	76696.5	76696.5	76707.1	76696.5	102313
887.88		101965		76543.9	76579.3	76543.9	76543.9	81142.2	97422.3	76543.9	76543.9	76543.9	76543.9	76558.8	76543.9	102071
887.78		102568		76391	76437.1	76391	76391	81599.9	96592.4	76391	76391	76391	76391	76411.8	76391	101868
887.68		102530		76237.6	76297.3	76237.6	76237.6	82112.4	95747	76237.6	76237.6	76237.6	76237.6	76266.3	76237.6	101710
887.58		102611		76083.6	76160.7	76083.6	76083.6	82680	94889.5	76083.6	76083.6	76083.6	76083.6	76123.1	76083.6	101603
887.48		102688		75929	76028.1	75929	75929	83302.2	94023.3	75929	75929	75929	75929	75982.8	75929	101549
887.38		102984		75773.8	75900.6	75773.8	75773.8	83977.1	93151.7	75773.8	75773.8	75773.8	75773.8	75846.4	75773.8	101554
887.28		102632		75618	75779.6	75618	75618	84701.8	92277.9	75618	75618	75618	75618	75715.3	75618	101620
887.18		102989		75460.9	75665.9	75460.9	75460.9	85471	91404	75460.9	75460.9	75460.9	75460.9	75590.2	75460.9	101748
887.08		102950		75302.4	75561.2	75302.4	75302.4	86278.8	90532.9	75302.4	75302.4	75302.4	75302.4	75472.6	75302.4	101938
886.98		103035		75142.3	75467.7	75142.3	75142.3	87117.6	89666.9	75142.3	75142.3	75142.3	75142.3	75364.6	75142.3	102190
886.88		102761		74980.5	75387.8	74980.5	74980.5	87977.9	88808.3	74980.5	74980.5	74980.5	74980.5	75268.4	74980.5	102501
886.78		103294		74816.7	75324.3	74816.7	74816.7	88848.7	87959	74816.7	74816.7	74816.7	74816.7	75186.3	74816.7	102868
886.68		104066		74651	75280.6	74651	74651	89717.7	87121.1	74651	74651	74651	74651	75121.3	74651	103288
886.58		104172		74483	75260.5	74483	74483	90571	86295.8	74483	74483	74483	74483	75076.3	74483	103755
886.48		104687		74312.4	75268.2	74312.4	74312.4	91393.5	85484.5	74312.4	74312.4	74312.4	74312.4	75054.2	74312.4	104263
886.38		105274		74139.1	75309	74139.1	74139.1	92169.6	84688.5	74139.1	74139.1	74139.1	74139.1	75058.4	74139.1	104808
886.28		105448		73962.9	75388.2	73962.9	73962.9	92882.9	83908.5	73962.9	73962.9	73962.9	73962.9	75091.4	73962.9	105382
886.18		105861		73782.8	75511.5	73782.8	73782.8	93516.8	83144.7	73782.8	73782.8	73782.8	73782.8	75155.4	73782.8	105980
886.08		106837		73599	75686	73599	73599	94056	82397.9	73599	73599	73599	73599	75252.3	73599	106595
885.98		106745		73411.5	75919.6	73411.5	73411.5	94486.2	81668.7	73411.5	73411.5	73411.5	73411.5	75383.3	73411.5	107223
885.88		107673		73219.8	76220	73219.8	73219.8	94794.2	80957	73219.8	73219.8	73219.8	73219.8	75547.5	73219.8	107859
885.78		109025		73024	76596.1	73024	73024	94969.8	80263.2	73024	73024	73024	73024	75743.2	73024	108500
885.68		109376		72823.8	77056.8	72823.8	72823.8	95004.5	79587.1	72823.8	72823.8	72823.8	72823.8	75966	72823.8	109143
885.58		110018		72618.9	77611.3	72618.9	72618.9	94893	78928.5	72618.9	72618.9	72618.9	72618.9	76209.3	72618.9	109785
885.48		111266		72409.2	78268.9	72409.2	72409.2	94633.1	78287.1	72409.2	72409.2	72409.2	72409.2	76464.3	72409.2	110426
885.38		111358		72195	79039.2	72195	72195	94226	77662.9	72195	72195	72195	72195	76720	72195	111063
885.28		112658		71975.9	79930.4	71975.9	71975.9	93675.8	77055.2	71975.9	71975.9	71975.9	71975.9	76962.5	71975.9	111696
885.18		113263		71752	80950.7	71752	71752	92989.6	76463.8	71752	71752	71752	71752	77176.8	71752	112325
885.08		113913		71523.6	82106.9	71523.6	71523.6	92177.7	75888.4	71523.6	71523.6	71523.6	71523.6	77347.2	71523.6	112949
884.98		114351		71290.6	83403.5	71290.6	71290.6	91251.8	75328.4	71290.6	71290.6	71290.6	71290.6	77457.3	71290.6	113569
884.88		115005		71053	84843.4	71053	71053	90226.1	74783.3	71053	71053	71053	71053	77492.3	71053	114186
884.78		115674		70811.6	86426.9	70811.6	70811.6	89116.2	74253.2	70811.6	70811.6	70811.6	70811.6	77440.4	70811.6	114802
884.68		116156		70566.1	88150.1	70566.1	70566.1	87937.6	73737	70566.1	70566.1	70566.1	70566.1	77292.2	70566.1	115419
884.58		117099		70316.5	90005.5	70316.5	70316.5	86706.4	73234.2	70316.5	70316.5	70316.5	70316.5	77042.9	70316.5	116039
884.48		117272		70063.3	91981.6	70063.3	70063.3	85438.8	72744.4	70063.3	70063.3	70063.3	70063.3	76693.1	70063.3	116668
884.38		116920		69806.3	94061.3	69806.3	69806.3	84149.5	72266.8	69806.3	69806.3	69806.3	69806.3	76247.2	69806.3	117306
884.28		117845		69545.1	96222.7	69545.1	69545.1	82852.3	71800.2	69545.1	69545.1	69545.1	69545.1	75714	69545.1	117954
884.18		118919		69279.7	98438.5	69279.7	69279.7	81559.9	71343.9	69279.7	69279.7	69279.7	69279.7	75105.9	69279.7	118609
884.08		118447		69010.7	100677	69010.7	69010.7	80284	70897.6	69010.7	69010.7	69010.7	69010.7	74438.5	69010.7	119265
883.98		119698		68737.9	102901	68737.9	68737.9	79034.3	70460.7	68737.9	68737.9	68738	68737.9	73727.7	68737.9	119910
883.88		120571		68461.7	105071	68461.7	68461.7	77818.9	70032.5	68461.7	68461.7	68461.7	68461.7	72989.9	68461.7	120527
883.78		121431		68182.2	107141	68182.2	68182.2	76644.7	69612.6	68182.2	68182.2	68182.3	68182.2	72240.5	68182.2	121092
883.68		120805		67899	109065	67899	67899	75516	69200.1	67899	67899	67899.2	67899	71492.6	67899	121577
883.58		121551		67612.8	110798	67612.8	67612.8	74436.7	68794.6	67612.8	67612.8	67613	67612.8	70758	67612.8	121950
883.48		121930		67324.1	112295	67324.1	67324.1	73409.8	68396.3	67324.1	67324.1	67324.5	67324.1	70046.2	67324.1	122175
883.38		121464		67033.8	113514	67033.8	67033.8	72436.8	68005.2	67033.8	67033.8	67034.4	67033.8	69364.1	67033.8	122220
883.28		122012		66742.7	114420	66742.7	66742.7	71518.5	67621.8	66742.7	66742.7	66743.7	66742.7	68716.7	66742.7	122050
883.18		121819		66451.8	114982	66451.8	66451.8	70655.1	67246.4	66451.8	66451.8	66453.4	66451.8	68107.1	66451.8	121637
883.08		121295		66163.1	115181	66163.1	66163.1	69846.8	66880.3	66163.1	66163.1	66165.5	66163.1	67537.4	66163.1	120959
882.98		119435		65876.9	115003	65876.9	65876.9	69091.8	66523.5	65876.9	65876.9	65880.7	65876.9	67007	65876.9	119999
882.88		118713		65595.2	114449	65595.2	65595.2	68389.4	66177.5	65595.2	65595.2	65601.1	65595.2	66515.8	65595.2	118752
882.78		117435		65319.4	113527	65319.4	65319.4	67738.1	65843.1	65319.4	65319.4	65328.3	65319.4	66062.4	65319.4	117221
882.68		114424		65050.5	112254	65050.5	65050.5	67135.8	65520.9	65050.5	65050.5	65063.8	65050.5	65644.8	65050.5	115417
882.58		112943		64790.3	110659	64790.3	64790.3	66580.9	65212.4	64790.3	64790.3	64810	64790.3	65261.4	64790.3	113362
882.48		109535		64540.1	108776	64540.1	64540.1	66071.7	64918.3	64540.1	64540.1	64568.8	64540.1	64910.3	64540.1	111084
882.38		107226		64301.6	106646	64301.6	64301.6	65606.6	64640.1	64301.6	64301.6	64343	64301.6	64590	64301.6	108619
882.28		104751		64075.3	104314	64075.3	64075.3	65182.9	64377.9	64075.3	64075.3	64134.3	64075.3	64298	64075.3	106005
882.18		101502		63862.3	101826	63862.3	63862.3	64798.7	64132.4	63862.3	63862.3	63945.2	63862.3	64032.8	63862.3	103286
882.08		98598.8		63662.8	99230.3	63662.8	63662.8	64451.4	63903.6	63662.8	63662.8	63778	63662.8	63792.2	63662.8	100505
881.98		94816.6		63476.6	96571.2	63476.6	63476.6	64138.3	63691.1	63476.6	63476.6	63634.8	63476.6	63574.1	63476.6	97703.1
881.88		91957.6		63304.3	93892.5	63304.3	63304.3	63857.5	63495.2	63304.3	63304.3	63518.7	63304.3	63377.1	63304.3	94923.7
881.78		89061		63144.8	91232.5	63144.8	63144.8	63605.4	63314.4	63144.8	63144.8	63431.8	63144.8	63198.7	63144.8	92203.5
881.68		87556.9		62997.8	88625.9	62997.8	62997.8	63380	63148.3	62997.8	62997.8	63377	62997.8	63037.4	62997.8	89577.2
881.58		84827.6		62863.3	86102.7	62863.3	62863.3	63179.2	62996.7	62863.3	62863.3	63357.8	62863.3	62892.1	62863.3	87075.1
881.48		82281.1		62740.2	83686.5	62740.2	62740.2	63000.3	62858.2	62740.2	62740.2	63376.4	62740.2	62761	62740.2	84721.7
881.38		81547.9		62627.7	81396.4	62627.7	62627.7	62841.1	62732	62627.7	62627.7	63435.3	62627.7	62642.6	62627.7	82536.6
881.28		79731.3		62524.5	79245.6	62524.5	62524.5	62698.9	62616.7	62524.5	62524.5	63535.3	62524.5	62535.1	62524.5	80533.6
881.18		77550.1		62430	77243.5	62430	62430	62572.1	62511.3	62430	62430	63676.8	62430	62437.5	62430	78721.1
881.08		76609.8		62343.3	75394.9	62343.3	62343.3	62458.5	62414.9	62343.3	62343.3	63858.3	62343.3	62348.5	62343.3	77102.1
880.98		75424.2		62263.7	73701.5	62263.7	62263.7	62356.8	62326.7	62263.7	62263.7	64076.1	62263.7	62267.3	62263.7	75673.7
880.88		74328.1		62190.8	72161.8	62190.8	62190.8	62265.9	62246.2	62190.8	62190.8	64323.9	62190.8	62193.3	62190.8	74427.7
880.78		73079.4		62124	70771.4	62124	62124	62184.2	62172.6	62124	62124	64592.2	62124	62125.7	62124	73350.1
880.68		72091.4		62062.9	69524.5	62062.9	62062.9	62111	62105.5	62062.9	62062.9	64868.6	62062.9	62064	62062.9	72422.1
880.58		71860.7		62007	68413.4	62007	62007	62045.4	62044.3	62007	62007	65138	62007	62007.8	62007	71620.8
880.48		70104.9		61955.6	67428.9	61955.6	61955.6	61986	61988.2	61955.6	61955.6	65383.1	61955.6	61956.1	61955.6	70920
880.38		69096.1		61908.4	66561.9	61908.4	61908.4	61932.4	61936.9	61908.4	61908.4	65586.7	61908.4	61908.7	61908.4	70293.2
880.28		69112.9		61865.4	65803	61865.4	61865.4	61884.4	61890.3	61865.4	61865.4	65733.1	61865.4	61865.7	61865.4	69714.7
880.18		68250.1		61826.3	65142.4	61826.3	61826.3	61841.2	61848	61826.3	61826.3	65809	61826.3	61826.5	61826.3	69161.7
880.08		67939		61790.5	64570.1	61790.5	61790.5	61802.2	61809.4	61790.5	61790.5	65805.8	61790.5	61790.6	61790.5	68616
879.98		67242.1		61757.9	64076.9	61757.9	61757.9	61766.9	61774.3	61757.9	61757.9	65721.1	61757.9	61757.9	61757.9	68065.6
879.88		66124.6		61728.6	63654.4	61728.6	61728.6	61735.6	61742.8	61728.6	61728.6	65558.7	61728.6	61728.6	61728.6	67505.9
879.78		66008		61701.9	63293.9	61701.9	61701.9	61707.3	61714.2	61701.9	61701.9	65327.2	61701.9	61701.9	61701.9	66937.1
879.68		65818		61677.1	62987.2	61677.1	61677.1	61681.3	61687.8	61677.1	61677.1	65039.6	61677.1	61677.1	61677.1	66364.6
879.58		65283.6		61654.6	62727.8	61654.6	61654.6	61657.8	61663.9	61654.6	61654.6	64712.4	61654.6	61654.6	61654.6	65798.1
879.48		64562.6		61634.3	62509.5	61634.3	61634.3	61636.8	61642.3	61634.3	61634.3	64362.6	61634.3	61634.3	61634.3	65248.2
879.38		64507.8		61616.3	62326.8	61616.3	61616.3	61618.2	61623.2	61616.3	61616.3	64006.4	61616.3	61616.3	61616.3	64725.7
879.28		64793		61600.3	62174.5	61600.3	61600.3	61601.7	61606.3	61600.3	61600.3	63657.6	61600.3	61600.3	61600.3	64239.2
879.18		64053.7		61585.7	62047.7	61585.7	61585.7	61586.8	61590.8	61585.7	61585.7	63327.1	61585.7	61585.7	61585.7	63795.3
879.08		63577.5		61572.5	61942.6	61572.5	61572.5	61573.3	61576.9	61572.5	61572.5	63022.9	61572.5	61572.5	61572.5	63398.2
878.98		62958.8		61561	61856.1	61561	61561	61561.6	61564.7	61561	61561	62750.4	61561	61561	61561	63049.9
878.88		63008.3		61550.9	61785.2	61550.9	61550.9	61551.3	61554.1	61550.9	61550.9	62511.8	61550.9	61550.9	61550.9	62749.8
878.78		63031.3		61541.9	61727.1	61541.9	61541.9	61542.2	61544.7	61541.9	61541.9	62307.1	61541.9	61541.9	61541.9	62495.4
878.68		62926.1		61533.8	61679.5	61533.8	61533.8	61534	61536.2	61533.8	61533.8	62134.8	61533.8	61533.8	61533.8	62283.1
878.58		62253.4		61526.8	61640.9	61526.8	61526.8	61526.9	61528.8	61526.8	61526.8	61992.3	61526.8	61526.8	61526.8	62108.7
878.48		62180.1		61520.6	61609.6	61520.6	61520.6	61520.7	61522.3	61520.6	61520.6	61876.5	61520.6	61520.6	61520.6	61967.4
878.38		62185.3		61514.9	61584	61514.9	61514.9	61515	61516.4	61514.9	61514.9	61783.5	61514.9	61514.9	61514.9	61854.2
878.28		62573.9		61509.8	61563.2	61509.8	61509.8	61509.8	61511	61509.8	61509.8	61709.8	61509.8	61509.8	61509.8	61764.6
878.18		62465		61505.1	61546.3	61505.1	61505.1	61505.2	61506.2	61505.1	61505.1	61652.3	61505.1	61505.1	61505.1	61694.6
878.08		62274.5		61500.8	61532.3	61500.8	61500.8	61500.8	61501.7	61500.8	61500.8	61607.7	61500.8	61500.8	61500.8	61640.2
877.98		62378.1		61496.9	61521	61496.9	61496.9	61496.9	61497.7	61496.9	61496.9	61573.6	61496.9	61496.9	61496.9	61598.5
877.88		61899.5		61493.4	61511.6	61493.4	61493.4	61493.4	61494	61493.4	61493.4	61547.7	61493.4	61493.4	61493.4	61566.7
877.78		61865.8		61489.8	61503.6	61489.8	61489.8	61489.8	61490.4	61489.8	61489.8	61527.9	61489.8	61489.8	61489.8	61542.2
877.68		62398.7		61486.3	61496.7	61486.3	61486.3	61486.3	61486.7	61486.3	61486.3	61512.6	61486.3	61486.3	61486.3	61523.5
877.58		61897.7		61483.2	61491	61483.2	61483.2	61483.2	61483.6	61483.2	61483.2	61501.2	61483.2	61483.2	61483.2	61509.4
877.48		61563.2		61480.5	61486.3	61480.5	61480.5	61480.5	61480.9	61480.5	61480.5	61492.7	61480.5	61480.5	61480.5	61498.8
877.38		62163.5		61477.8	61482.2	61477.8	61477.8	61477.9	61478.1	61477.8	61477.8	61486	61477.8	61477.8	61477.8	61490.6
877.28		62081.2		61475.3	61478.5	61475.3	61475.3	61475.3	61475.6	61475.3	61475.3	61480.7	61475.3	61475.3	61475.3	61484.1
877.18		61529.7		61472.8	61475.1	61472.8	61472.8	61472.8	61473	61472.8	61472.8	61476.3	61472.8	61472.8	61472.8	61478.8
877.08		61714		61470.3	61472	61470.3	61470.3	61470.3	61470.4	61470.3	61470.3	61472.5	61470.3	61470.3	61470.3	61474.4
876.98		62228.4		61467.9	61469.2	61467.9	61467.9	61467.9	61468.1	61467.9	61467.9	61469.3	61467.9	61467.9	61467.9	61470.7
876.88		62016.8		61465.6	61466.6	61465.6	61465.6	61465.6	61465.8	61465.6	61465.6	61466.5	61465.6	61465.6	61465.6	61467.6
876.78		61939.7		61463.3	61463.9	61463.3	61463.3	61463.3	61463.4	61463.3	61463.3	61463.8	61463.3	61463.3	61463.3	61464.6
876.68		61784.1		61461.3	61461.7	61461.3	61461.3	61461.3	61461.3	61461.3	61461.3	61461.6	61461.3	61461.3	61461.3	61462.1
876.58		61986.6		61459.5	61459.8	61459.5	61459.5	61459.5	61459.6	61459.5	61459.5	61459.7	61459.5	61459.5	61459.5	61460.1
876.48		61743.6		61457.5	61457.8	61457.5	61457.5	61457.5	61457.6	61457.5	61457.5	61457.7	61457.5	61457.5	61457.5	61457.9
876.38		61780.1		61455.6	61455.8	61455.6	61455.6	61455.6	61455.6	61455.6	61455.6	61455.7	61455.6	61455.6	61455.6	61455.9
876.28		61349		61453.9	61454	61453.9	61453.9	61453.9	61453.9	61453.9	61453.9	61453.9	61453.9	61453.9	61453.9	61454.1
876.18		61555.4		61452.3	61452.4	61452.3	61452.3	61452.3	61452.3	61452.3	61452.3	61452.3	61452.3	61452.3	61452.3	61452.4
876.08		61936.2		61450.9	61451	61450.9	61450.9	61450.9	61451	61450.9	61450.9	61450.9	61450.9	61450.9	61450.9	61451
875.98		61638.2		61449.8	61449.8	61449.8	61449.8	61449.8	61449.8	61449.8	61449.8	61449.8	61449.8	61449.8	61449.8	61449.8
875.88		61770.7		61448.8	61448.8	61448.8	61448.8	61448.8	61448.8	61448.8	61448.8	61448.8	61448.8	61448.8	61448.8	61448.9
875.78		61692.6		61447.8	61447.8	61447.8	61447.8	61447.8	61447.8	61447.8	61447.8	61447.8	61447.8	61447.8	61447.8	61447.8
875.68		61481.6		61446.9	61446.9	61446.9	61446.9	61446.9	61446.9	61446.9	61446.9	61446.9	61446.9	61446.9	61446.9	61446.9
875.58		61367.1		61446	61446	61446	61446	61446	61446	61446	61446	61446	61446	61446	61446	61446
875.48		61519.6		61445.2	61445.2	61445.2	61445.2	61445.2	61445.2	61445.2	61445.2	61445.2	61445.2	61445.2	61445.2	61445.2
875.38		61947.9		61444.4	61444.4	61444.4	61444.4	61444.4	61444.4	61444.4	61444.4	61444.4	61444.4	61444.4	61444.4	61444.4
875.28		61432.9		61443.3	61443.3	61443.3	61443.3	61443.3	61443.3	61443.3	61443.3	61443.3	61443.3	61443.3	61443.3	61443.3
875.18		61324.1		61441.9	61441.9	61441.9	61441.9	61441.9	61441.9	61441.9	61441.9	61441.9	61441.9	61441.9	61441.9	61441.9
875.08		61379.5		61440.7	61440.7	61440.7	61440.7	61440.7	61440.7	61440.7	61440.7	61440.7	61440.7	61440.7	61440.7	61440.7
874.98		61925		61439.2	61439.2	61439.2	61439.2	61439.2	61439.2	61439.2	61439.2	61439.2	61439.2	61439.2	61439.2	61439.2
874.88		62310.7		61437.8	61437.8	61437.8	61437.8	61437.8	61437.8	61437.8	61437.8	61437.8	61437.8	61437.8	61437.8	61437.8
874.78		62282.5		61436.4	61436.4	61436.4	61436.4	61436.4	61436.4	61436.4	61436.4	61436.4	61436.4	61436.4	61436.4	61436.4
874.68		61317.5		61435.1	61435.1	61435.1	61435.1	61435.1	61435.1	61435.1	61435.1	61435.1	61435.1	61435.1	61435.1	61435.1
874.58		62011.1		61433.8	61433.8	61433.8	61433.8	61433.8	61433.8	61433.8	61433.8	61433.8	61433.8	61433.8	61433.8	61433.8
874.48		61338.4		61432.1	61432.1	61432.1	61432.1	61432.1	61432.1	61432.1	61432.1	61432.1	61432.1	61432.1	61432.1	61432.1
874.38		61332		61430.6	61430.6	61430.6	61430.6	61430.6	61430.6	61430.6	61430.6	61430.6	61430.6	61430.6	61430.6	61430.6
874.28		61804.5		61429.2	61429.2	61429.2	61429.2	61429.2	61429.2	61429.2	61429.2	61429.2	61429.2	61429.2	61429.2	61429.2
874.18		61501.4		61428	61428	61428	61428	61428	61428	61428	61428	61428	61428	61428	61428	61428
874.08		61980.3		61426.9	61426.9	61426.9	61426.9	61426.9	61426.9	61426.9	61426.9	61426.9	61426.9	61426.9	61426.9	61426.9
873.98		60991.4		61425.7	61425.7	61425.7	61425.7	61425.7	61425.7	61425.7	61425.7	61425.7	61425.7	61425.7	61425.7	61425.7
873.88		61735.4		61424.9	61424.9	61424.9	61424.9	61424.9	61424.9	61424.9	61424.9	61424.9	61424.9	61424.9	61424.9	61424.9
873.78		61970		61423.7	61423.7	61423.7	61423.7	61423.7	61423.7	61423.7	61423.7	61423.7	61423.7	61423.7	61423.7	61423.7
873.68		61958.7		61422.1	61422.1	61422.1	61422.1	61422.1	61422.1	61422.1	61422.1	61422.1	61422.1	61422.1	61422.1	61422.1
873.58		61348.1		61420.5	61420.5	61420.5	61420.5	61420.5	61420.5	61420.5	61420.5	61420.5	61420.5	61420.5	61420.5	61420.5
873.48		61518.5		61418.7	61418.7	61418.7	61418.7	61418.7	61418.7	61418.7	61418.7	61418.7	61418.7	61418.7	61418.7	61418.7
873.38		61984.3		61417.2	61417.2	61417.2	61417.2	61417.2	61417.2	61417.2	61417.2	61417.2	61417.2	61417.2	61417.2	61417.2
873.28		62087.6		61415.6	61415.6	61415.6	61415.6	61415.6	61415.6	61415.6	61415.6	61415.6	61415.6	61415.6	61415.6	61415.6
873.18		61963.3		61414	61414	61414	61414	61414	61414	61414	61414	61414	61414	61414	61414	61414
873.08		61660		61412.8	61412.8	61412.8	61412.8	61412.8	61412.8	61412.8	61412.8	61412.8	61412.8	61412.8	61412.8	61412.8
872.98		61579.2		61411.9	61411.9	61411.9	61411.9	61411.9	61411.9	61411.9	61411.9	61411.9	61411.9	61411.9	61411.9	61411.9
872.88		61134.1		61410.9	61410.9	61410.9	61410.9	61410.9	61410.9	61410.9	61410.9	61410.9	61410.9	61410.9	61410.9	61410.9
872.78		61571.8		61409.7	61409.7	61409.7	61409.7	61409.7	61409.7	61409.7	61409.7	61409.7	61409.7	61409.7	61409.7	61409.7
872.68		61314.4		61408.7	61408.7	61408.7	61408.7	61408.7	61408.7	61408.7	61408.7	61408.7	61408.7	61408.7	61408.7	61408.7
872.58		61219.8		61408.2	61408.2	61408.2	61408.2	61408.2	61408.2	61408.2	61408.2	61408.2	61408.2	61408.2	61408.2	61408.2
872.48		61506.7		61413.4	61413.4	61413.4	61413.4	61413.4	61413.4	61413.4	61413.4	61413.4	61413.4	61413.4	61413.4	61413.4
872.38		62029.5		61419.9	61419.9	61419.9	61419.9	61419.9	61419.9	61419.9	61419.9	61419.9	61419.9	61419.9	61419.9	61419.9
872.28		61423.4		61426.4	61426.4	61426.4	61426.4	61426.4	61426.4	61426.4	61426.4	61426.4	61426.4	61426.4	61426.4	61426.4
872.18		61173.3		61432.9	61432.9	61432.9	61432.9	61432.9	61432.9	61432.9	61432.9	61432.9	61432.9	61432.9	61432.9	61432.9
872.08		60878.4		61439.4	61439.4	61439.4	61439.4	61439.4	61439.4	61439.4	61439.4	61439.4	61439.4	61439.4	61439.4	61439.4
871.98		61716.7		61445.9	61445.9	61445.9	61445.9	61445.9	61445.9	61445.9	61445.9	61445.9	61445.9	61445.9	61445.9	61445.9
871.88		61825.4		61452.4	61452.4	61452.4	61452.4	61452.4	61452.4	61452.4	61452.4	61452.4	61452.4	61452.4	61452.4	61452.4
871.78		61828		61458.9	61458.9	61458.9	61458.9	61458.9	61458.9	61458.9	61458.9	61458.9	61458.9	61458.9	61458.9	61458.9
871.68		61718.2		61465.4	61465.4	61465.4	61465.4	61465.4	61465.4	61465.4	61465.4	61465.4	61465.4	61465.4	61465.4	61465.4
871.58		61772		61471.9	61471.9	61471.9	61471.9	61471.9	61471.9	61471.9	61471.9	61471.9	61471.9	61471.9	61471.9	61471.9
871.48		61531.6		61478.4	61478.4	61478.4	61478.4	61478.4	61478.4	61478.4	61478.4	61478.4	61478.4	61478.4	61478.4	61478.4
871.38		61978.3		61484.9	61484.9	61484.9	61484.9	61484.9	61484.9	61484.9	61484.9	61484.9	61484.9	61484.9	61484.9	61484.9
871.28		61645.3		61491.4	61491.4	61491.4	61491.4	61491.4	61491.4	61491.4	61491.4	61491.4	61491.4	61491.4	61491.4	61491.4
871.18		61439.9		61497.9	61497.9	61497.9	61497.9	61497.9	61497.9	61497.9	61497.9	61497.9	61497.9	61497.9	61497.9	61497.9
871.08		61395.6		61504.4	61504.4	61504.4	61504.4	61504.4	61504.4	61504.4	61504.4	61504.4	61504.4	61504.4	61504.4	61504.4
870.98		61462		61510.9	61510.9	61510.9	61510.9	61510.9	61510.9	61510.9	61510.9	61510.9	61510.9	61510.9	61510.9	61510.9
870.88		61199.1		61517.4	61517.4	61517.4	61517.4	61517.4	61517.4	61517.4	61517.4	61517.4	61517.4	61517.4	61517.4	61517.4
870.78		62115.5		61523.9	61523.9	61523.9	61523.9	61523.9	61523.9	61523.9	61523.9	61523.9	61523.9	61523.9	61523.9	61523.9
870.68		61962.4		61530.4	61530.4	61530.4	61530.4	61530.4	61530.4	61530.4	61530.4	61530.4	61530.4	61530.4	61530.4	61530.4
870.58		61990.7		61536.9	61536.9	61536.9	61536.9	61536.9	61536.9	61536.9	61536.9	61536.9	61536.9	61536.9	61536.9	61536.9
870.48		61505.3		61543.4	61543.4	61543.4	61543.4	61543.4	61543.4	61543.4	61543.4	61543.4	61543.4	61543.4	61543.4	61543.4
870.38		61597.8		61549.9	61549.9	61549.9	61549.9	61549.9	61549.9	61549.9	61549.9	61549.9	61549.9	61549.9	61549.9	61549.9
870.28		61395.6		61556.4	61556.4	61556.4	61556.4	61556.4	61556.4	61556.4	61556.4	61556.4	61556.4	61556.4	61556.4	61556.4
870.18		61562.9		61562.9	61562.9	61562.9	61562.9	61562.9	61562.9	61562.9	61562.9	61562.9	61562.9	61562.9	61562.9	61562.9
870.08		61691		0	0	0	0	0	0	0	0	0	0	0	0	61691
