# Supplementary material for: Selective oxidation of methane to C2+ products over Au-CeO2 by photon-phonon co-driven catalysis
Source: Nat Commun. 2024 Aug 30;15:7535. doi: 10.1038/s41467-024-51690-2 (PMC11364766; doi:10.1038/s41467-024-51690-2)
Supplement: Supplementary file 3 — Source Data [file 41467_2024_51690_MOESM3_ESM.zip › Source Data/SI-Fig.21.xlsx]

## Sheet: Sheet1
Binding Energy (E)	Au-CeO2	Au-CeO2-300
eV	--	--
930.08	28322.6	24407.4
929.98	28285.8	23816.8
929.88	28718.6	23880.6
929.78	28371.1	23680.8
929.68	29046	23656.9
929.58	28839.1	23614.7
929.48	28209.1	23873.2
929.38	27885.3	23687.9
929.28	28117	23738.8
929.18	28490	24045.2
929.08	27735.6	23897.4
928.98	28405.5	23926.9
928.88	28452.8	23559.7
928.78	28062.1	23678.5
928.68	28057.1	23808.2
928.58	28018.7	23666.5
928.48	27803.9	23330.2
928.38	27757.6	23122.4
928.28	28061.1	23438.8
928.18	27453.5	23407.9
928.08	27444.9	23664.1
927.98	28017.9	23531.2
927.88	27942.3	23212.8
927.78	27991.5	23257.9
927.68	27506.5	23328.6
927.58	27762.8	23282.1
927.48	27641.6	23004.2
927.38	27666.9	22907.9
927.28	27351.1	23276.9
927.18	27625.3	22551.3
927.08	27154.2	22660.8
926.98	27349.5	22339.2
926.88	27269.3	22519.1
926.78	26994.7	22776.7
926.68	27242.3	22509.2
926.58	26721.9	22676
926.48	27234.7	22400.1
926.38	26835.9	22934.7
926.28	26890.7	22536.7
926.18	27080	22367.6
926.08	27463.7	22466.6
925.98	27421.1	22198.8
925.88	27280.6	22636.4
925.78	26738.2	22554.6
925.68	27123	22544.2
925.58	26389.6	22445.9
925.48	27446.7	22342.1
925.38	27173.5	22167
925.28	27139.5	22699.1
925.18	27246.2	22380.7
925.08	27292.9	22265.7
924.98	26749.4	22619.1
924.88	27020.3	22290
924.78	27137.5	22230.1
924.68	27023.5	21965
924.58	26745.2	22826.1
924.48	26645.2	22645.4
924.38	26784.8	22241.3
924.28	26297	22309.1
924.18	26462.8	22053.5
924.08	26994.5	22433.4
923.98	26702.9	22320.8
923.88	27419.1	22488.5
923.78	27176.9	22350.9
923.68	26635.8	22341.2
923.58	26702.4	22168.5
923.48	26762	22109.7
923.38	27041.5	22034.4
923.28	26735	22168.8
923.18	26939.5	22244.4
923.08	27104.3	22467.8
922.98	27055.1	22575.8
922.88	26800.3	22319.5
922.78	27292.5	22312.4
922.68	26896.6	22204.1
922.58	26503.7	22131.3
922.48	26592.3	22066.9
922.38	26809.1	22115.8
922.28	26814.8	22028.1
922.18	26838.3	21940.8
922.08	27580.5	22032.3
921.98	27057.2	22135.5
921.88	26619.2	21906.9
921.78	26754.7	22195.8
921.68	26742.6	22224.4
921.58	26954.8	21836.8
921.48	26940.9	22198
921.38	26839.1	22094.4
921.28	27066.6	22402.4
921.18	27222.4	22453.7
921.08	26750.2	22268.2
920.98	27056.8	22269.9
920.88	26612.3	22314.8
920.78	27429.4	22144.4
920.68	26842.6	22426.2
920.58	26845	22248.9
920.48	26915.5	22172
920.38	27181.4	22240.1
920.28	27440.4	21813.3
920.18	27231.1	22367.7
920.08	27594.5	22093.7
919.98	27802.3	22696.3
919.88	27485.9	21857.5
919.78	27862.2	21876
919.68	28211.6	22214
919.58	28349.3	22365.4
919.48	28728.7	22112.8
919.38	28861.7	22675.7
919.28	28779.5	22654
919.18	29090.1	22586.1
919.08	29677.6	22884.8
918.98	30768.7	22969.5
918.88	31444	22714.1
918.78	31828.2	22964.3
918.68	32417.8	23222.3
918.58	32790	23528.6
918.48	33421	23742.7
918.38	33320.8	23749.5
918.28	34610.4	24524.6
918.18	34671.4	24725.6
918.08	35260.3	25009.6
917.98	36090.5	25276.2
917.88	36196.3	25688.8
917.78	37025.6	25942.6
917.68	37063.7	26372.4
917.58	36584.3	26735.3
917.48	37696.2	27486.5
917.38	38262.1	28017
917.28	37941.3	29002.4
917.18	38061.5	29394
917.08	38393.9	30169.7
916.98	38767.9	31305.2
916.88	38215.5	31656.9
916.78	38580.7	32457.9
916.68	38554.3	33452.7
916.58	38053	33995.8
916.48	37708.1	34293.5
916.38	37438.2	34995.6
916.28	37429.5	35717.3
916.18	37126.2	35859.3
916.08	36713.1	35778.6
915.98	35773.4	35514.2
915.88	35522.7	35168.3
915.78	34784.7	34611.8
915.68	33761.6	33747.6
915.58	32952.7	33115.8
915.48	32326.3	32129.6
915.38	31861.6	30887.4
915.28	31044	29630.7
915.18	29756.4	28675.2
915.08	29068	27522.3
914.98	28768.4	26760
914.88	27905.5	25779.1
914.78	27618.4	25336.6
914.68	26895.5	24345.8
914.58	25990.2	24392.5
914.48	26824.1	23707.7
914.38	26100.5	23048.2
914.28	25821.6	22729.8
914.18	25823.3	22090.1
914.08	25108.6	21841.7
913.98	25172.6	21402.6
913.88	24703	21216.9
913.78	24892.4	21148.7
913.68	25045.3	20935.1
913.58	24324.6	20985.3
913.48	24325.4	20808.5
913.38	24058	20512
913.28	24086.9	19957.5
913.18	24368	20423.7
913.08	23769.3	19847.2
912.98	23629.9	19990
912.88	23916.3	19577.9
912.78	24188.4	20107.6
912.68	23492.8	20063.7
912.58	23621.3	19854.3
912.48	23279.9	19915.8
912.38	23934.4	19510.4
912.28	23738.8	19420.4
912.18	23936.6	19666.5
912.08	23812.2	19680.9
911.98	23945.6	19525.1
911.88	23941.6	20095
911.78	24403.6	19429.3
911.68	23900.1	19468.7
911.58	23833.2	19629.3
911.48	23837.4	19394.3
911.38	24089.1	19204.8
911.28	24401.7	19708.6
911.18	24324.2	20071.9
911.08	25020.7	19970.7
910.98	24518.7	19711.6
910.88	23790.7	19753.9
910.78	24275.2	19850.6
910.68	24793.2	19445.5
910.58	24541.7	19927.4
910.48	24479.4	20033.5
910.38	24612	19963.1
910.28	24618.3	20063.5
910.18	24909.3	19722
910.08	24949.8	19855.9
909.98	25249.5	20068.6
909.88	24844.2	20204.3
909.78	25255.9	20056.2
909.68	25721.2	19961.2
909.58	25611.5	20252.3
909.48	25917.3	20256.6
909.38	26003.3	20089.8
909.28	25788	20441.9
909.18	26090.3	20649.6
909.08	26034.3	20502
908.98	26030.6	21130.5
908.88	26498.6	20670.3
908.78	26722.2	20712.2
908.68	26668.5	21144.1
908.58	27291.3	21005.6
908.48	27447.7	21598.9
908.38	27389.6	21338.9
908.28	27574.6	21450.8
908.18	27395.6	21666.6
908.08	27140.9	21762
907.98	26848.9	21726.6
907.88	27130.7	22149
907.78	27432.6	21808.8
907.68	27309.2	22415.9
907.58	27663.8	22505.2
907.48	27121.3	22886
907.38	27386.8	22762.2
907.28	27431	22735.4
907.18	27232.4	23085.3
907.08	27410.9	23031.3
906.98	26728.9	23327.8
906.88	26660.5	22860.2
906.78	26438.2	22975.5
906.68	26490	22836.9
906.58	26343.5	22643.9
906.48	25760.6	22901.3
906.38	26499.3	22757.8
906.28	26080.8	22644.8
906.18	26389.7	22188.5
906.08	25831.4	21918.1
905.98	25933.3	21500.2
905.88	25926.5	21478.3
905.78	25558.6	21401.1
905.68	24971	21384.1
905.58	25575.3	21149.8
905.48	25057	21245.9
905.38	25511.6	21001
905.28	25349.5	20705.3
905.18	25033.8	20704.2
905.08	25873.2	20783.3
904.98	25490.3	20619.2
904.88	25420	20459
904.78	26063	20486.6
904.68	25500.3	20244.8
904.58	25239.7	20511.5
904.48	25326.2	20548.7
904.38	25660.8	20793.1
904.28	25329.4	20701.4
904.18	25725	20739
904.08	26003.3	20776
903.98	25886.7	20719.6
903.88	25721.5	20502.6
903.78	26124.2	20812.8
903.68	26510.3	21316.4
903.58	27129.7	21037.6
903.48	27377.2	21335.1
903.38	27210	21405.7
903.28	27916.5	21242.1
903.18	28001.9	21633.8
903.08	28706	22090.6
902.98	29069.9	21969.7
902.88	29495.9	22140.6
902.78	29634.1	22350.5
902.68	30209.2	22527.1
902.58	30602.3	22752.5
902.48	30710.4	22622.3
902.38	31102.2	22960.5
902.28	31845.6	23311.8
902.18	31779	23432
902.08	31766	23363.9
901.98	32346.7	24107.8
901.88	32767.1	24259.5
901.78	33224.4	24310.6
901.68	33279.4	24737.7
901.58	33402.9	25197.1
901.48	33714.1	25598.3
901.38	34269.3	25883.9
901.28	34315.8	26170.1
901.18	34513.8	26966.7
901.08	34843.8	27795.6
900.98	35070.1	28307.9
900.88	35191	29100.2
900.78	35601.2	29667.8
900.68	35665.7	29839.6
900.58	35476.8	31241.9
900.48	36384.8	31180.3
900.38	36650.5	31955.7
900.28	36969	32374.1
900.18	37614.3	32324.6
900.08	37111.3	32097.9
899.98	37848.8	31541
899.88	37263.7	30466.2
899.78	37300.1	29670.2
899.68	37389.9	28620.5
899.58	36425.9	27931.5
899.48	36117.9	27230.2
899.38	36615.7	26340.3
899.28	35967.7	26260.6
899.18	35961.6	26300.7
899.08	35688.1	26696.5
898.98	35738.8	27273.8
898.88	36028.7	27574.5
898.78	35615.7	28337.7
898.68	35369	29059.1
898.58	35374.5	29839.5
898.48	35295.9	30734.5
898.38	34495.3	31397.9
898.28	34644.7	32477.2
898.18	33760.7	33581.4
898.08	33761.3	34258.2
897.98	33611.9	34944.7
897.88	32932.4	34958.7
897.78	31793	35267.2
897.68	31202	34703.7
897.58	29874.6	34514.9
897.48	29341.3	33850.6
897.38	27302.7	32356.5
897.28	26769.7	31124.6
897.18	25499	29550
897.08	24229.7	27845.1
896.98	23520.1	26054.3
896.88	21370.2	24562.7
896.78	20782.6	22601.2
896.68	19415.2	21268.1
896.58	18521.8	19671.9
896.48	17823.5	18513.2
896.38	17131.5	17632.5
896.28	16078.1	16839.3
896.18	15594.9	15781.1
896.08	15204	14990.6
895.98	14235.4	14275.6
895.88	14214.1	13479.2
895.78	13413.3	13036.7
895.68	13291	12445.6
895.58	12940.1	12187.9
895.48	12197.5	11584.9
895.38	12559.1	11303
895.28	12476.7	10785.6
895.18	11745.7	10802.3
895.08	11570.7	10412.6
894.98	11483	10189.4
894.88	11350	9860.79
894.78	11387.8	10082.6
894.68	11009.4	9592.64
894.58	10886.7	9291.27
894.48	10993.8	9108.39
894.38	11200.3	9201.32
894.28	11185.7	9321.21
894.18	10879.5	8875.06
894.08	10537.3	8788.91
893.98	11216.7	8620.66
893.88	10713.5	8902.35
893.78	11318.7	8677.06
893.68	11284	8873.61
893.58	11948	8684.84
893.48	11616.9	8551.09
893.38	11359.6	8859.24
893.28	11218.8	8879.24
893.18	11192.3	8778.4
893.08	11523.7	9096.68
892.98	11142.6	8866.83
892.88	11944.2	9047.43
892.78	11773.9	8871.71
892.68	12067.7	9212.52
892.58	12522.9	8845.25
892.48	12361	9387.68
892.38	12241.5	9221.57
892.28	13002.1	9268.8
892.18	13029.8	9352.61
892.08	13273.2	9841.1
891.98	13130.9	9339.25
891.88	13579.3	9748.68
891.78	14250.5	9788.63
891.68	14355.7	9725.77
891.58	14305.5	10117.9
891.48	14809.3	9951.56
891.38	14467.8	10492.1
891.28	15309.8	10272.6
891.18	15499.5	10792.1
891.08	15369.8	10820.6
890.98	15814.8	10734.4
890.88	16596.4	11303.6
890.78	16891.5	11334.8
890.68	16636.9	11823.6
890.58	17152	12086.5
890.48	17086.8	12196.9
890.38	17023.4	12723.1
890.28	17791.7	12876.8
890.18	18342.9	13330.7
890.08	17723.6	13268.5
889.98	18644.5	13797.7
889.88	18564.9	13676.7
889.78	18503.1	13917.1
889.68	18715.8	14360.8
889.58	18751.7	14594.9
889.48	18771.2	15054.6
889.38	19293.5	14887.7
889.28	19604.5	15352.4
889.18	19403.4	14978.4
889.08	19217.2	15767.5
888.98	19153.7	16046.4
888.88	19335.5	16206.7
888.78	19460.7	16192
888.68	19532.9	16116.7
888.58	18989.1	16391.8
888.48	18922.2	16482.6
888.38	19575.8	16357.4
888.28	19245.4	15893
888.18	19247.8	16235.8
888.08	19223.2	16469.2
887.98	19303.1	15898.9
887.88	18623.5	15983.5
887.78	18907.1	15478.7
887.68	18319.1	15685.6
887.58	17966.7	15499.2
887.48	18359.1	15559.9
887.38	18075.9	14948.9
887.28	17901.8	15369.9
887.18	18178.2	14669.3
887.08	18241.8	14654.1
886.98	18169.3	14456.2
886.88	18110.8	14753.6
886.78	17742.4	14336.3
886.68	18049.1	14285.4
886.58	17657.7	14329.5
886.48	18002.3	14069.9
886.38	18058.2	14305.6
886.28	18472.4	13971.9
886.18	18392.5	14183
886.08	18580.1	14029.6
885.98	18931	14341.1
885.88	18146.5	14596.5
885.78	18967.5	14716
885.68	18965.9	14790
885.58	19162.8	15208.8
885.48	18976.3	15044.5
885.38	19237.4	14959.5
885.28	19309.1	15142.2
885.18	19728.5	15409.3
885.08	19814.2	15057.6
884.98	20230.9	15550.5
884.88	20464.7	15859.3
884.78	21362.7	16222.4
884.68	21693.4	16227.3
884.58	22193.9	15891.5
884.48	22695.3	16302.5
884.38	22983.5	16360
884.28	23442.4	16853.5
884.18	23597.4	17081.6
884.08	24631.4	17114.1
883.98	24829	17417.9
883.88	25356.6	17228.9
883.78	25655.8	17645.9
883.68	26267.9	18050.3
883.58	26391.5	18205.8
883.48	26406.5	18222
883.38	26379.7	18931.6
883.28	26596.6	19170.4
883.18	26690.2	19433.7
883.08	27053.3	19815
882.98	26473.9	20251.7
882.88	26385.5	21100.3
882.78	26471	21496.6
882.68	25846	21910.6
882.58	26036.4	22877.1
882.48	25768.4	23664.5
882.38	25414.9	24277.4
882.28	24999	25057.4
882.18	24690.6	25498.9
882.08	23832.8	26434.3
881.98	23490.2	26839.3
881.88	23043.7	26700.1
881.78	21941.2	27047.2
881.68	21769.4	26839.8
881.58	20065.7	26100.4
881.48	19402.8	25202.6
881.38	18034.5	23615.9
881.28	16580.2	21526.9
881.18	15391.9	20417.3
881.08	13678.4	18744.1
880.98	13256.9	17245.3
880.88	11713.9	15123.3
880.78	10613.3	13440.5
880.68	9934.9	12667.2
880.58	8908.6	11499.3
880.48	8267.8	10372.9
880.38	7695.8	9344.44
880.28	7065.6	9075.41
880.18	6251.6	8372.96
880.08	5636.4	7509.6
879.98	5311	7437.94
879.88	4881.1	7099.53
879.78	4506.4	6601.73
879.68	3735.8	6367.71
879.58	4003.4	5884.21
879.48	3779.2	5158.78
879.38	3590.8	4654.65
879.28	3022.4	4480.45
879.18	2643.2	4171.48
879.08	2534	3992.72
878.98	2088.5	2942.3
878.88	2133.3	2926.35
878.78	1794.1	2786.51
878.68	1258	2141.29
878.58	2084	2229.4
878.48	1258.3	2041.33
878.38	1346.9	1740.53
878.28	1086.8	1522.26
878.18	1290.7	1507.64
878.08	1270.3	1234.81
877.98	843.6	1279.5
877.88	632.3	1085.55
877.78	397.8	660.04
877.68	566.9	857.16
877.58	812.9	922.297
877.48	591.8	602.816
877.38	548.5	473.619
877.28	437.2	467.985
877.18	651.9	624.212
877.08	250.9	335.622
876.98	919.6	770.564
876.88	483	402.785
876.78	205.2	343.282
876.68	449.3	404.114
876.58	604.3	147.302
876.48	485.3	552.618
876.38	784.2	663.269
876.28	80.6	180.028
876.18	536.4	378.54
876.08	258.5	463.617
875.98	232.8	183.636
875.88	387.8	141.858
875.78	507.5	362.019
875.68	531.2	254.977
875.58	506	30.3212
875.48	374	270.169
875.38	544.5	512.549
875.28	301.3	351.511
875.18	300.4	414.116
875.08	267.6	246.304
874.98	146.7	280.297
874.88	364.7	289.476
874.78	274.8	323.089
874.68	-275.9	387.846
874.58	403.9	279.854
874.48	143.6	131.476
874.38	339.8	54.6288
874.28	380.5	327.393
874.18	637.4	401.076
874.08	32.6	223.389
873.98	643.9	213.135
873.88	311.9	136.857
873.78	534.1	245.735
873.68	410.6	33.8661
873.58	408.3	251.369
873.48	-62.8	272.574
873.38	169.9	327.013
873.28	212.1	153.252
873.18	129	96.091
873.08	93.1	129.324
872.98	29.3	95.0149
872.88	260	200.918
872.78	2.8	141.605
872.68	332.5	180.155
872.58	116.7	242.823
872.48	207.3	286.88
872.38	190.1	74.4421
872.28	305.8	55.8316
872.18	359	-344.801
872.08	591.8	-32.9166
871.98	-61.9	-0.2532
871.88	208.5	247.064
871.78	232.8	-73.809
871.68	306.4	254.47
871.58	377.6	85.8363
871.48	487.8	434.562
871.38	66	57.4141
871.28	99.1	149.644
871.18	349.5	192.499
871.08	-60.5	295.363
870.98	355.6	318.974
870.88	126	29.8781
870.78	362.8	334.926
870.68	284.2	278.841
870.58	437	131.413
870.48	242	30.7643
870.38	93.1	-89.3178
870.28	-16	-231.049
870.18	498.6	223.706
870.08	612.8	240.354
