# Supplementary material for: Selective oxidation of methane to C2+ products over Au-CeO2 by photon-phonon co-driven catalysis
Source: Nat Commun. 2024 Aug 30;15:7535. doi: 10.1038/s41467-024-51690-2 (PMC11364766; doi:10.1038/s41467-024-51690-2)
Supplement: Supplementary file 3 — Source Data [file 41467_2024_51690_MOESM3_ESM.zip › Source Data/SI-Fig.22.xlsx]

## Sheet: Sheet1
g	Au-CeO2	Au-CeO2-300	Au-CeO2-500
6.76776	-132.725	-191.549	-128.693
6.76505	-131.953	-185.533	-130.582
6.76235	-119.757	-168.92	-126.742
6.75965	-113.313	-169.933	-114.244
6.75695	-117.448	-202.789	-113.354
6.75425	-115.34	-227.822	-126.821
6.75155	-110.674	-224.8	-132.912
6.74886	-113.465	-205.262	-132.707
6.74617	-108.302	-194.539	-136.601
6.74348	-96.1592	-199.35	-139.908
6.74079	-86.4142	-193.993	-130.528
6.73811	-92.6248	-181.511	-118.124
6.73543	-112.827	-181.644	-110.013
6.73275	-121.847	-182.292	-109.631
6.73007	-123.432	-186.136	-117.939
6.72739	-123.85	-196.957	-131.035
6.72472	-114.559	-190.803	-138.316
6.72204	-113.49	-177.837	-137.972
6.71937	-120.191	-176.763	-130.987
6.71671	-120.272	-186.293	-114.632
6.71404	-125.641	-196.841	-109.818
6.71138	-125.678	-194.948	-113.122
6.70872	-113.178	-185.906	-117.002
6.70606	-111.79	-178.336	-123.949
6.7034	-115.563	-183.596	-123.921
6.70074	-112.788	-190.611	-117.196
6.69809	-118.429	-187.716	-118.936
6.69544	-122.883	-181.923	-122.19
6.69279	-112.053	-185.165	-116.615
6.69015	-102.566	-192.849	-113.329
6.6875	-107.373	-196.145	-117.497
6.68486	-113.202	-189.49	-127.647
6.68222	-113.587	-180.599	-134.795
6.67958	-104.641	-173.854	-134.378
6.67694	-92.5225	-171.79	-134.118
6.67431	-88.4683	-175.45	-130.628
6.67168	-93.34	-184.34	-134.444
6.66905	-101.423	-185.679	-145.116
6.66642	-105.507	-180.496	-138.445
6.66379	-112.408	-181.726	-129.547
6.66117	-116.199	-182.037	-121.764
6.65855	-116.718	-176.386	-117.447
6.65593	-120.144	-176.489	-124.706
6.65331	-117.247	-189.012	-134.166
6.65069	-111.157	-195.926	-130.368
6.64808	-102.49	-185.577	-119.101
6.64547	-101.753	-170.847	-105.014
6.64286	-114.669	-162.055	-103.113
6.64025	-123.862	-157.717	-112.154
6.63765	-111.714	-154.925	-113.965
6.63504	-103.622	-158.812	-119.232
6.63244	-107.878	-165.274	-125.264
6.62984	-113.93	-170.17	-124.237
6.62725	-119.337	-173.707	-115.419
6.62465	-122.904	-170.495	-107.202
6.62206	-115.305	-173.552	-107.56
6.61947	-96.6085	-181.211	-107.139
6.61688	-91.3323	-180.158	-101.775
6.61429	-97.3288	-177.298	-105.61
6.61171	-95.0013	-171.196	-117.969
6.60912	-89.6567	-164.25	-121.366
6.60654	-83.355	-163.696	-118.915
6.60396	-83.9299	-156.68	-117.162
6.60139	-91.8058	-153.731	-113.232
6.59881	-95.4733	-169.528	-101.843
6.59624	-92.107	-181.173	-99.3412
6.59367	-86.4036	-182.046	-97.1338
6.5911	-90.99	-176.483	-94.7111
6.58853	-99.9762	-165.237	-99.5934
6.58597	-102.063	-164.802	-103.651
6.58341	-92.6398	-172.641	-103.328
6.58084	-81.9731	-171.888	-101.102
6.57829	-79.0088	-165.271	-95.4909
6.57573	-79.6209	-153.477	-89.1284
6.57317	-89.1029	-142.246	-86.1657
6.57062	-92.3667	-142.17	-91.9323
6.56807	-90.1562	-141.943	-97.5811
6.56552	-95.44	-139.073	-89.5241
6.56297	-95.7211	-136.616	-84.955
6.56043	-90.5222	-149.133	-90.0784
6.55789	-81.1379	-165.949	-92.314
6.55534	-79.7691	-166.088	-91.196
6.55281	-88.6148	-151.679	-92.7433
6.55027	-87.1444	-137.928	-96.6547
6.54773	-79.7168	-134.899	-94.7194
6.5452	-80.2401	-139.627	-90.0557
6.54267	-77.4485	-144.434	-86.4117
6.54014	-66.171	-150.17	-87.3093
6.53761	-63.0835	-158.152	-85.657
6.53509	-68.4699	-162.042	-87.1823
6.53256	-73.9715	-162.666	-105.23
6.53004	-81.2964	-167.574	-116.506
6.52752	-91.6333	-167.284	-103.094
6.525	-97.2434	-154.516	-83.855
6.52249	-91.5988	-146.471	-82.9002
6.51998	-92.1401	-145.348	-92.7379
6.51746	-100.011	-143.7	-93.7875
6.51495	-98.5029	-144.791	-85.1673
6.51245	-84.5972	-146.113	-73.2691
6.50994	-67.9565	-146.891	-72.9814
6.50744	-63.0884	-145.151	-91.1943
6.50493	-69.6531	-140.101	-108.385
6.50243	-79.6623	-138.163	-104.06
6.49993	-86.2594	-135.129	-97.1486
6.49744	-87.7691	-134.976	-99.4262
6.49494	-85.9899	-138.303	-99.6878
6.49245	-80.727	-143.317	-92.593
6.48996	-78.5557	-142.702	-86.011
6.48747	-79.7846	-142.234	-81.2242
6.48499	-80.7942	-147.35	-70.8369
6.4825	-76.0067	-141.631	-72.1895
6.48002	-63.0373	-130.51	-85.8175
6.47754	-54.4158	-126.953	-90.0209
6.47506	-64.2296	-132.406	-73.9901
6.47258	-79.5744	-137.643	-67.4872
6.4701	-91.1428	-138.871	-82.9054
6.46763	-101.668	-148.159	-87.4908
6.46516	-98.7762	-157.808	-75.1089
6.46269	-80.5458	-156.352	-70.0856
6.46022	-62.699	-147.964	-79.0038
6.45776	-60.8277	-141.301	-89.0659
6.45529	-69.2625	-145.746	-82.7041
6.45283	-77.3787	-148.682	-74.8579
6.45037	-84.5212	-144.459	-76.0644
6.44791	-88.4491	-143.917	-74.2535
6.44545	-85.6791	-145.714	-76.3089
6.443	-76.435	-148.385	-84.9227
6.44055	-67.9393	-154.784	-86.8783
6.4381	-70.3668	-164.341	-82.482
6.43565	-81.5302	-170.86	-78.9282
6.4332	-89.959	-172.105	-73.5334
6.43075	-93.6194	-165.566	-67.6697
6.42831	-99.1396	-162.662	-71.0668
6.42587	-98.4785	-162.97	-81.9733
6.42343	-86.0416	-162.356	-85.2146
6.42099	-71.9279	-163.718	-77.428
6.41855	-68.4828	-158.853	-75.5912
6.41612	-74.6263	-145.827	-86.2572
6.41369	-83.2465	-131.186	-95.0447
6.41126	-84.3779	-131.719	-98.3064
6.40883	-83.8582	-147.894	-103.351
6.4064	-89.5871	-158.961	-108.39
6.40398	-86.2939	-156.225	-107.067
6.40155	-84.5355	-151.374	-99.7755
6.39913	-85.5424	-141.161	-96.4169
6.39671	-82.0417	-132.319	-96.9085
6.39429	-87.1093	-136.28	-93.8549
6.39188	-99.2004	-137.19	-94.5828
6.38946	-105.984	-136.544	-103.382
6.38705	-96.505	-140.478	-109.661
6.38464	-78.947	-140.506	-108.37
6.38223	-73.3661	-141.265	-106.851
6.37983	-69.0888	-153.387	-103.197
6.37742	-65.2394	-158.953	-94.8153
6.37502	-71.5381	-150.775	-94.4522
6.37262	-73.815	-147.109	-100.448
6.37022	-74.1358	-154.686	-89.4596
6.36782	-78.2698	-155.218	-73.4053
6.36542	-84.518	-146.027	-69.3925
6.36303	-91.3399	-140.523	-68.4092
6.36064	-90.4108	-142.321	-67.5422
6.35825	-86.9432	-148.485	-76.342
6.35586	-88.0342	-143.989	-92.4618
6.35347	-100.163	-126.813	-105.074
6.35109	-106.244	-121.611	-104.925
6.3487	-102.145	-132.159	-96.1647
6.34632	-100.722	-143.594	-85.4512
6.34394	-104.546	-143.642	-80.6737
6.34156	-103.755	-134.394	-82.8552
6.33919	-97.422	-135.069	-88.7519
6.33681	-86.6923	-139.593	-97.3459
6.33444	-85.2664	-138.834	-94.8254
6.33207	-99.5099	-137.777	-91.8821
6.3297	-103.901	-143.13	-96.2237
6.32733	-91.8084	-151.381	-91.0024
6.32497	-78.0965	-153.926	-81.0608
6.3226	-67.0417	-159.696	-73.9363
6.32024	-62.9105	-162.824	-76.9098
6.31788	-68.625	-156.962	-82.112
6.31552	-80.1695	-144.141	-79.8214
6.31317	-92.5157	-127.815	-74.2518
6.31081	-98.7424	-126.505	-72.6788
6.30846	-94.5159	-135.861	-76.8637
6.30611	-82.1497	-141.68	-87.5811
6.30376	-67.7471	-143.196	-92.0403
6.30141	-53.3807	-144.043	-90.2191
6.29906	-48.1842	-142.517	-90.4387
6.29672	-55.5126	-141.7	-84.0754
6.29437	-57.9144	-137.621	-67.1243
6.29203	-54.5154	-126.774	-63.2144
6.28969	-59.2126	-124.198	-74.0147
6.28736	-67.9271	-129.732	-87.5343
6.28502	-68.0053	-133.082	-87.1101
6.28269	-67.1145	-134.596	-72.3125
6.28035	-73.5478	-135.412	-61.6508
6.27802	-72.7266	-130.444	-62.1416
6.2757	-63.3079	-125.233	-69.7924
6.27337	-57.2569	-124.19	-74.6354
6.27104	-58.3202	-121.598	-71.6356
6.26872	-63.5962	-126.882	-73.8625
6.2664	-62.6889	-136.901	-82.6092
6.26408	-60.965	-139.134	-83.3645
6.26176	-68.8002	-140.291	-82.4347
6.25944	-81.6905	-143.221	-83.8548
6.25713	-87.1535	-147.148	-80.4393
6.25481	-83.7709	-153.777	-76.2582
6.2525	-80.4615	-152.137	-79.5923
6.25019	-77.7401	-140.509	-90.3605
6.24788	-77.2325	-135.715	-94.0404
6.24558	-78.9581	-135.718	-82.4166
6.24327	-79.3398	-135.213	-73.1445
6.24097	-72.6394	-140.42	-73.7558
6.23867	-66.6396	-148.434	-78.3489
6.23637	-69.6357	-151.82	-81.6504
6.23407	-71.1677	-155.952	-85.5252
6.23177	-65.0905	-152.714	-89.3075
6.22948	-64.2145	-143.056	-90.2216
6.22719	-69.9882	-139.831	-92.1813
6.22489	-72.5018	-139.802	-96.2025
6.2226	-70.5341	-139.197	-94.2046
6.22032	-68.6545	-136.856	-85.5814
6.21803	-70.6744	-137.295	-80.8132
6.21575	-80.6743	-143.562	-81.4698
6.21346	-89.3895	-149.701	-81.1872
6.21118	-86.4311	-153.947	-78.6584
6.2089	-78.1791	-157.545	-83.2505
6.20662	-76.6424	-153.974	-90.3564
6.20435	-82.0846	-152.644	-88.6106
6.20207	-77.4139	-156.453	-95.7366
6.1998	-65.9741	-157.467	-102.736
6.19753	-65.9386	-158.265	-96.0313
6.19526	-71.4395	-155.643	-85.8576
6.19299	-74.737	-143.61	-70.9393
6.19073	-79.3947	-131.736	-62.1476
6.18846	-78.6075	-140.336	-67.9273
6.1862	-75.2559	-161.325	-73.2363
6.18394	-78.0767	-162.137	-75.9682
6.18168	-79.1	-146.297	-80.7682
6.17942	-76.4736	-133.538	-81.5646
6.17716	-68.5336	-136.423	-77.2054
6.17491	-61.9498	-149.164	-71.2204
6.17266	-74.1684	-150.275	-69.8993
6.1704	-89.4681	-144.897	-74.1757
6.16815	-89.4201	-141.794	-74.0658
6.16591	-80.4272	-141.987	-74.3992
6.16366	-80.6767	-146.345	-76.6698
6.16142	-93.6305	-153.984	-75.5216
6.15917	-94.6065	-155.585	-72.3661
6.15693	-82.6689	-144.333	-77.1787
6.15469	-72.5192	-129.445	-88.735
6.15245	-64.2327	-126.162	-82.8088
6.15022	-56.4885	-128.538	-67.6668
6.14798	-55.945	-125.871	-68.3287
6.14575	-65.1245	-126.406	-71.4802
6.14352	-75.9224	-131.135	-66.8989
6.14129	-78.62	-134.767	-76.3678
6.13906	-69.8444	-145.468	-91.5641
6.13683	-61.4199	-152.196	-91.292
6.1346	-70.9487	-142.793	-81.7755
6.13238	-76.3901	-137.709	-81.3327
6.13016	-75.4156	-143.382	-85.3877
6.12794	-77.6475	-147.846	-84.1894
6.12572	-67.9268	-155.564	-77.4243
6.1235	-62.4528	-160.448	-70.8531
6.12129	-74.6695	-151.758	-67.7133
6.11907	-80.996	-136.464	-68.4105
6.11686	-67.533	-124.81	-64.2058
6.11465	-56.672	-128.271	-58.8678
6.11244	-54.0382	-135.688	-59.9052
6.11023	-50.1191	-137.571	-66.4466
6.10803	-47.8199	-141.221	-72.4462
6.10582	-55.298	-139.154	-78.8936
6.10362	-60.0698	-136.035	-91.3927
6.10142	-51.4997	-137.151	-95.0833
6.09922	-42.2883	-136.437	-73.4668
6.09702	-46.8634	-130.227	-60.5802
6.09482	-57.2952	-128.145	-70.7138
6.09263	-55.0948	-129.437	-73.6189
6.09043	-53.5435	-128.84	-68.234
6.08824	-63.7974	-128.97	-65.3986
6.08605	-66.1205	-124.822	-70.7211
6.08386	-62.0661	-120.287	-76.5528
6.08168	-70.5762	-128.958	-67.3436
6.07949	-80.4059	-141.609	-62.4674
6.07731	-77.2409	-149.294	-73.3933
6.07513	-67.9598	-154.206	-77.2888
6.07294	-59.1427	-155.395	-63.7417
6.07077	-50.3065	-149.024	-53.7175
6.06859	-44.7475	-134.737	-62.7647
6.06641	-41.4378	-119.461	-71.8398
6.06424	-38.0774	-108.728	-64.3716
6.06206	-38.565	-106.538	-56.3434
6.05989	-53.8864	-112.626	-59.9483
6.05772	-73.7414	-125.074	-58.2801
6.05555	-73.6364	-133.948	-50.587
6.05339	-68.421	-129.61	-48.2964
6.05122	-65.3867	-123.738	-44.4682
6.04906	-62.4871	-126.805	-42.4616
6.0469	-65.7608	-127.736	-49.8902
6.04474	-74.0529	-121.866	-61.0554
6.04258	-74.2103	-124.441	-69.3589
6.04042	-63.8807	-137.542	-74.2352
6.03826	-53.5121	-145.814	-76.6281
6.03611	-44.9843	-139.937	-72.0277
6.03396	-42.0696	-121.648	-65.36
6.03181	-48.3465	-101.617	-68.2321
6.02966	-55.9314	-97.9963	-66.9712
6.02751	-54.9091	-110.082	-59.6634
6.02536	-52.2482	-117.483	-59.7092
6.02322	-58.1197	-119.563	-64.3937
6.02107	-71.6288	-119.531	-65.9757
6.01893	-73.1612	-116.628	-60.1566
6.01679	-68.0861	-117.982	-55.0301
6.01465	-70.8457	-121.865	-56.0245
6.01251	-71.2613	-123.146	-61.8463
6.01038	-60.8495	-121.434	-60.947
6.00824	-53.011	-119.12	-45.4268
6.00611	-56.0343	-123.759	-35.2326
6.00398	-62.023	-135.504	-47.8799
6.00185	-69.1412	-138.833	-64.8514
5.99972	-71.4633	-136.873	-63.9963
5.99759	-63.9689	-133.786	-55.685
5.99547	-45.9504	-125.028	-58.4052
5.99334	-27.8473	-118.254	-68.5586
5.99122	-20.5438	-121.84	-74.7289
5.9891	-28.1962	-126.132	-71.085
5.98698	-38.1409	-119.037	-62.1888
5.98486	-39.829	-111.01	-65.2491
5.98274	-37.0403	-109.173	-69.5683
5.98063	-37.3938	-107.41	-61.8813
5.97852	-44.0778	-103.633	-57.9231
5.9764	-49.3931	-109.882	-57.8509
5.97429	-54.7425	-122.598	-59.1408
5.97218	-66.0173	-128.806	-57.6462
5.97008	-74.0914	-129.358	-48.7315
5.96797	-65.2221	-132.73	-46.3635
5.96587	-54.2991	-140.721	-53.3779
5.96376	-45.4821	-135.807	-62.1375
5.96166	-35.4041	-124.28	-71.5861
5.95956	-35.9621	-129.816	-75.2497
5.95746	-39.5696	-140.222	-72.2595
5.95537	-46.1459	-128.688	-70.2759
5.95327	-55.6845	-103.126	-63.5081
5.95118	-61.4106	-92.5273	-59.3002
5.94908	-64.3776	-99.7816	-71.4089
5.94699	-65.8738	-104.375	-76.6519
5.9449	-62.1991	-108.627	-72.4698
5.94281	-53.8039	-119.864	-75.4751
5.94073	-52.9574	-130.661	-81.0527
5.93864	-54.7501	-136.869	-75.6225
5.93656	-50.4494	-130.899	-64.8352
5.93448	-46.9393	-118.797	-63.8253
5.93239	-45.6613	-114.258	-63.1653
5.93031	-44.0746	-111.108	-61.3601
5.92824	-41.9889	-105.01	-63.3538
5.92616	-43.8431	-108.587	-71.9881
5.92408	-49.324	-121.888	-80.6779
5.92201	-52.24	-127.327	-73.462
5.91994	-51.233	-126.09	-67.042
5.91787	-46.5736	-123.842	-64.2902
5.9158	-45.8938	-113.343	-58.4615
5.91373	-49.0681	-99.6968	-55.1131
5.91166	-53.5597	-93.2389	-62.3175
5.9096	-55.5737	-97.4362	-69.5397
5.90754	-52.6915	-112.634	-62.4961
5.90547	-48.6395	-127.981	-52.9919
5.90341	-48.69	-127.067	-45.3465
5.90135	-49.5023	-102.425	-38.5124
5.8993	-51.6587	-86.7524	-39.3456
5.89724	-56.0283	-94.237	-51.4905
5.89518	-59.5373	-108.967	-61.9234
5.89313	-61.6811	-123.443	-57.8456
5.89108	-57.9745	-129.94	-46.8162
5.88903	-52.0222	-129.478	-44.2816
5.88698	-43.2054	-136.861	-50.0657
5.88493	-31.4806	-140.652	-58.5979
5.88288	-22.9334	-130.24	-66.887
5.88084	-24.8406	-115.96	-66.193
5.8788	-27.7027	-115.713	-62.3837
5.87675	-33.3127	-128.331	-61.2551
5.87471	-41.5255	-133.855	-62.3021
5.87267	-37.3607	-125.478	-62.7381
5.87064	-34.3769	-113.233	-56.0327
5.8686	-38.7483	-108.168	-44.3598
5.86656	-38.6387	-108.372	-30.5023
5.86453	-32.6842	-105.759	-22.9325
5.8625	-32.4643	-103.868	-30.1332
5.86047	-45.9425	-108.135	-38.5843
5.85844	-54.3822	-105.383	-35.6735
5.85641	-46.0522	-98.3334	-27.1343
5.85438	-36.2108	-99.6321	-29.3028
5.85236	-29.0653	-106.193	-38.5138
5.85033	-18.49	-107.565	-41.3843
5.84831	-6.63344	-103.787	-34.6103
5.84629	-8.6291	-103.51	-26.07
5.84427	-22.5241	-99.331	-20.4187
5.84225	-34.6299	-92.89	-13.4819
5.84024	-39.1848	-90.928	-18.0289
5.83822	-44.1782	-96.567	-29.8012
5.83621	-50.255	-99.7871	-27.5931
5.83419	-49.6358	-100.659	-14.923
5.83218	-45.5146	-103.513	-6.1507
5.83017	-38.8135	-100.642	-6.67827
5.82816	-29.6831	-96.2596	-14.6187
5.82616	-30.1176	-94.83	-28.92
5.82415	-34.3059	-101.859	-46.0342
5.82215	-32.9247	-108.974	-49.3114
5.82014	-34.121	-119.578	-34.1092
5.81814	-28.7716	-126.973	-25.3594
5.81614	-14.9306	-121.653	-32.8961
5.81414	-23.9421	-113.053	-42.7709
5.81215	-51.845	-105.443	-49.4506
5.81015	-55.5042	-102.482	-51.1859
5.80816	-44.918	-108.658	-50.8972
5.80616	-37.9627	-114.1	-52.2572
5.80417	-32.922	-109.103	-55.3049
5.80218	-33.0245	-98.2416	-49.4904
5.80019	-34.3076	-97.6204	-36.3961
5.7982	-33.2916	-101.68	-24.8632
5.79622	-32.9014	-103.139	-23.537
5.79423	-36.764	-110.252	-38.3524
5.79225	-45.6375	-114.117	-50.9371
5.79026	-56.1321	-112.781	-53.1516
5.78828	-57.7568	-111.308	-53.3162
5.7863	-45.0774	-114.003	-45.2339
5.78433	-29.5472	-113.465	-32.0413
5.78235	-18.6823	-102.078	-32.8156
5.78037	-24.1637	-90.37	-39.9168
5.7784	-36.096	-93.8263	-44.1745
5.77643	-38.0518	-106.395	-49.7649
5.77445	-28.7486	-112.475	-57.215
5.77248	-19.1811	-114.107	-60.9509
5.77051	-22.3922	-114.527	-54.9999
5.76855	-35.3944	-110.087	-46.7029
5.76658	-40.1338	-104.445	-53.6711
5.76462	-31.8841	-97.5643	-57.2588
5.76265	-20.9783	-95.2859	-44.2029
5.76069	-18.4213	-102.774	-27.4939
5.75873	-21.7	-105.364	-24.4349
5.75677	-22.3225	-95.6088	-29.3443
5.75481	-20.0195	-91.37	-31.8118
5.75285	-17.8088	-93.5622	-43.213
5.7509	-23.1171	-96.6601	-59.0621
5.74894	-38.6437	-103.919	-56.8573
5.74699	-48.9222	-117.032	-50.4233
5.74504	-43.8276	-124.202	-57.2344
5.74309	-41.1184	-122.959	-64.377
5.74114	-47.3727	-115.681	-65.003
5.73919	-51.2823	-106.702	-60.7942
5.73725	-54.3479	-103.327	-48.7649
5.7353	-58.1548	-101.436	-47.4018
5.73336	-54.0085	-97.6761	-61.1906
5.73142	-45.8409	-95.8261	-63.7899
5.72947	-44.6681	-98.393	-54.9794
5.72753	-41.0061	-106.972	-56.4986
5.7256	-34.4699	-117.153	-64.22
5.72366	-37.3259	-120.804	-54.3191
5.72172	-43.2062	-114.41	-43.9892
5.71979	-48.2714	-105.989	-51.3444
5.71786	-46.1742	-100.618	-55.4924
5.71592	-31.943	-101.145	-48.6769
5.71399	-25.4181	-107.482	-39.9735
5.71206	-34.853	-107.963	-34.6363
5.71014	-43.7298	-97.5382	-36.0244
5.70821	-43.2078	-89.9328	-37.5594
5.70628	-43.9068	-91.5722	-32.9582
5.70436	-47.1526	-97.342	-32.7915
5.70244	-46.7028	-104.635	-50.9749
5.70052	-47.5956	-110.73	-63.5841
5.6986	-48.9911	-107.825	-57.4296
5.69668	-44.727	-93.2991	-50.471
5.69476	-43.6585	-87.1522	-50.962
5.69284	-51.8681	-97.4355	-52.5256
5.69093	-57.1497	-108.997	-45.2452
5.68901	-53.2081	-118.681	-34.076
5.6871	-45.7219	-123.186	-29.088
5.68519	-40.0952	-116.497	-25.8813
5.68328	-45.4136	-104.366	-24.4121
5.68137	-53.1631	-101.841	-33.4713
5.67946	-55.4992	-105.035	-46.0587
5.67756	-56.0354	-106.218	-51.5909
5.67565	-54.7883	-107.331	-50.7071
5.67375	-47.554	-106.423	-49.8518
5.67185	-36.5396	-103.075	-54.718
5.66995	-29.9106	-96.2398	-65.6
5.66805	-25.9723	-93.5834	-66.7645
5.66615	-22.2849	-97.4315	-54.1015
5.66425	-28.0994	-102.617	-44.8614
5.66236	-34.4478	-105.847	-44.0831
5.66046	-35.2286	-108.125	-43.9947
5.65857	-41.7632	-108.696	-43.4787
5.65668	-49.8235	-110.278	-41.2348
5.65479	-47.6325	-114.892	-37.4521
5.6529	-41.2738	-116.048	-42.315
5.65101	-45.4363	-115.877	-54.3876
5.64912	-55.7565	-120.296	-56.8793
5.64724	-54.9641	-123.282	-43.6471
5.64535	-48.8469	-118.752	-26.9812
5.64347	-46.5389	-105.887	-18.631
5.64159	-43.0926	-95.4351	-22.2006
5.63971	-40.5035	-99.6166	-31.5955
5.63783	-38.4306	-108.883	-37.3341
5.63595	-29.5097	-110.45	-38.6359
5.63407	-19.3027	-107.493	-39.5992
5.63219	-12.8579	-106.594	-39.1554
5.63032	-19.5274	-105.53	-38.2204
5.62845	-42.2952	-106.336	-42.4564
5.62658	-55.8152	-110.798	-49.1622
5.6247	-54.4046	-113.786	-56.4098
5.62284	-55.7388	-111.781	-58.2328
5.62097	-57.4107	-109.436	-53.8152
5.6191	-51.3815	-111.75	-44.4248
5.61723	-51.2091	-117.42	-32.1201
5.61537	-57.7493	-118.194	-28.0618
5.61351	-58.8035	-114.196	-30.0479
5.61164	-49.9383	-109.128	-35.1573
5.60978	-36.0451	-103.341	-40.8476
5.60792	-32.1707	-99.23	-36.614
5.60607	-37.3398	-95.1563	-25.2421
5.60421	-39.8322	-88.3896	-20.3089
5.60235	-44.2716	-89.1791	-22.7579
5.6005	-49.3517	-98.9955	-21.7163
5.59864	-49.5178	-100.118	-18.709
5.59679	-49.9524	-98.8358	-22.3711
5.59494	-49.7617	-102.832	-26.8642
5.59309	-47.8244	-105.581	-26.7342
5.59124	-36.2006	-106.686	-18.0121
5.5894	-18.2341	-112.414	-10.3677
5.58755	-13.2875	-117.647	-16.312
5.58571	-23.7893	-109.078	-22.6889
5.58386	-39.7663	-96.6361	-22.4254
5.58202	-48.5875	-99.2686	-35.171
5.58018	-45.0828	-108.41	-52.5119
5.57834	-34.8781	-109.95	-55.3062
5.5765	-29.235	-109.348	-49.0868
5.57466	-36.3243	-112.96	-42.7257
5.57283	-45.3271	-118.583	-32.9601
5.57099	-49.9182	-118.402	-23.1746
5.56916	-53.2598	-113.037	-25.6099
5.56732	-58.8039	-102.338	-35.1543
5.56549	-63.7319	-92.0732	-39.9944
5.56366	-58.6876	-91.782	-33.139
5.56183	-47.4203	-88.42	-24.4298
5.56001	-44.5521	-82.4292	-24.7561
5.55818	-48.1985	-86.6683	-24.5736
5.55635	-48.9903	-88.9546	-28.5816
5.55453	-48.7896	-89.7183	-38.6887
5.55271	-47.4895	-95.922	-41.6697
5.55088	-42.263	-100.47	-40.1751
5.54906	-35.9077	-93.9767	-39.1062
5.54724	-29.7559	-85.3832	-37.3319
5.54542	-22.6558	-87.1453	-37.0554
5.54361	-27.6286	-93.9003	-33.5384
5.54179	-40.7591	-103.464	-19.3954
5.53998	-46.1079	-107.451	-5.06565
5.53816	-45.0427	-104.093	-2.22745
5.53635	-42.4599	-105.933	-8.78839
5.53454	-37.8084	-110.147	-17.588
5.53273	-38.21	-111.458	-27.8219
5.53092	-43.2262	-115.042	-29.5775
5.52911	-40.7185	-111.67	-29.3356
5.52731	-29.1752	-97.6965	-35.7121
5.5255	-19.4135	-90.9546	-38.4423
5.5237	-22.563	-89.1741	-34.0541
5.52189	-28.0114	-77.0192	-24.3614
5.52009	-26.7243	-67.504	-23.237
5.51829	-26.7489	-82.4518	-28.9386
5.51649	-34.3338	-91.9863	-28.3882
5.51469	-34.0965	-82.4389	-23.3248
5.5129	-28.9969	-77.1956	-18.5009
5.5111	-26.1399	-74.9235	-14.5205
5.50931	-23.8354	-70.8118	-14.8054
5.50751	-21.651	-73.9166	-19.1913
5.50572	-18.5861	-87.2001	-17.2329
5.50393	-23.8986	-98.7511	-14.1272
5.50214	-32.7562	-99.9778	-15.6556
5.50035	-35.9347	-91.0087	-15.1748
5.49856	-32.5268	-81.0259	-10.2299
5.49678	-22.25	-80.0121	-10.514
5.49499	-16.0608	-83.4092	-19.6246
5.49321	-21.1747	-86.2816	-26.7654
5.49142	-29.9539	-85.8992	-28.2813
5.48964	-35.6622	-83.8514	-24.4351
5.48786	-39.2422	-85.0126	-18.2229
5.48608	-43.1181	-85.3827	-16.6225
5.4843	-44.7827	-89.7016	-20.1885
5.48253	-35.8289	-93.5086	-16.6703
5.48075	-26.3275	-94.8991	-7.71486
5.47898	-37.6278	-98.3313	-7.91822
5.4772	-48.9188	-99.6944	-16.458
5.47543	-38.7458	-93.5251	-19.5862
5.47366	-24.5193	-82.9741	-18.3185
5.47189	-14.132	-82.8592	-15.372
5.47012	-8.90341	-94.9206	-10.467
5.46835	-14.1196	-104.304	-11.6603
5.46658	-23.615	-102.17	-20.3044
5.46482	-27.9441	-95.6397	-27.3387
5.46305	-31.9812	-92.3919	-25.9905
5.46129	-31.1218	-89.6721	-29.7954
5.45953	-27.7863	-86.2392	-40.3892
5.45776	-28.4418	-85.2615	-39.3008
5.456	-24.4357	-87.4533	-30.8573
5.45425	-26.2263	-88.8542	-23.7512
5.45249	-35.2201	-88.1874	-20.1232
5.45073	-32.9343	-93.0683	-15.5163
5.44898	-23.7989	-95.9646	-6.94887
5.44722	-12.0226	-90.1137	-0.2127
5.44547	-2.08441	-84.0476	-2.41785
5.44372	-5.62782	-79.1584	-14.6929
5.44196	-18.321	-76.209	-23.9364
5.44021	-21.6702	-83.6728	-24.3377
5.43847	-15.2628	-93.413	-24.6083
5.43672	-6.23221	-95.2046	-25.9676
5.43497	-1.80803	-92.3457	-22.8223
5.43323	-9.76477	-97.3237	-21.3711
5.43148	-14.1019	-110.2	-25.8407
5.42974	-10.5729	-118.465	-26.8193
5.428	-12.711	-108.255	-27.15
5.42625	-16.4887	-87.1004	-30.2389
5.42451	-13.8497	-79.1201	-29.4599
5.42278	-13.002	-80.7741	-25.9038
5.42104	-19.9774	-78.3924	-19.6473
5.4193	-20.1359	-74.9248	-16.972
5.41757	-9.99514	-79.8651	-23.6536
5.41583	-4.03027	-88.6234	-28.1231
5.4141	3.19065	-86.8331	-24.0569
5.41237	3.45633	-78.5402	-13.7392
5.41064	-13.4698	-80.3642	4.03517
5.40891	-24.7766	-93.8989	11.0996
5.40718	-26.6654	-105.337	2.34673
5.40545	-28.7204	-105.005	-8.10933
5.40372	-22.9316	-99.8813	-16.3356
5.402	-10.3071	-104.264	-19.6482
5.40027	-2.06259	-110.927	-9.93523
5.39855	-2.27555	-110.622	-1.77778
5.39683	-13.8182	-106.509	-10.7526
5.39511	-27.2828	-105.447	-17.0643
5.39339	-28.2944	-108.362	-10.498
5.39167	-23.9865	-102.357	-4.40882
5.38995	-23.1424	-81.5227	0.71937
5.38823	-26.727	-64.5377	9.30447
5.38652	-29.8103	-64.8804	14.0151
5.3848	-24.9934	-75.5932	9.4782
5.38309	-18.7106	-87.1326	-2.39476
5.38138	-20.7864	-94.9892	-12.1865
5.37967	-26.1966	-97.6157	-9.09993
5.37796	-24.0301	-95.3961	-4.08852
5.37625	-17.7135	-91.3948	-4.73298
5.37454	-13.2964	-89.1196	-14.1038
5.37283	-11.457	-89.6929	-22.2631
5.37113	-13.9215	-92.1075	-14.9924
5.36942	-12.713	-90.7694	-3.1738
5.36772	-12.6928	-82.9965	3.1676
5.36602	-22.0362	-79.7919	-5.14934
5.36431	-30.5032	-83.8431	-16.057
5.36261	-23.8498	-84.3468	-19.724
5.36091	-10.5363	-78.0863	-23.8572
5.35922	-11.8127	-71.4678	-22.0607
5.35752	-18.5256	-78.215	-14.6973
5.35582	-24.6561	-90.2167	-19.3385
5.35413	-35.092	-93.7676	-29.4885
5.35243	-42.4233	-93.7396	-33.7218
5.35074	-40.5611	-95.5009	-42.0332
5.34905	-30.1375	-98.0147	-45.1707
5.34736	-15.5453	-99.7824	-38.616
5.34567	-11.5744	-96.4325	-28.779
5.34398	-16.944	-83.9019	-17.054
5.34229	-19.4918	-73.292	-7.90522
5.34061	-20.1232	-76.5922	-11.2096
5.33892	-14.0905	-87.7137	-21.7806
5.33724	-6.00208	-92.3158	-24.0511
5.33555	-9.86849	-86.2121	-21.2198
5.33387	-22.8979	-83.4622	-22.3863
5.33219	-28.8454	-88.7145	-22.7
5.33051	-21.2649	-92.2801	-21.905
5.32883	-17.8342	-88.4393	-24.4383
5.32715	-23.8706	-80.8771	-24.9768
5.32548	-29.6582	-79.715	-21.0242
5.3238	-33.7568	-82.5779	-16.2428
5.32213	-37.4197	-85.0358	-16.4509
5.32045	-39.7596	-82.1965	-16.7547
5.31878	-44.2033	-80.0926	-14.3937
5.31711	-46.1434	-89.7341	-12.7144
5.31544	-38.9615	-100.608	-15.2819
5.31377	-31.5668	-91.7859	-16.6719
5.3121	-32.2755	-77.4047	-13.9379
5.31043	-36.7272	-80.8997	-12.4266
5.30876	-39.7559	-90.6352	-16.4495
5.3071	-42.7529	-94.4035	-23.2656
5.30543	-42.2033	-100.107	-26.7647
5.30377	-36.8096	-105.012	-30.3037
5.30211	-34.6073	-103.214	-36.8641
5.30045	-26.6686	-100.444	-43.632
5.29879	-14.6236	-102.847	-41.7955
5.29713	-19.328	-105.093	-32.0472
5.29547	-27.6197	-96.5127	-27.6134
5.29381	-24.6101	-93.0606	-30.3591
5.29216	-24.1023	-97.3682	-34.6786
5.2905	-28.6363	-96.9265	-32.3428
5.28885	-30.6905	-91.5057	-26.3691
5.2872	-28.1586	-84.3549	-21.3179
5.28554	-23.8388	-80.0123	-16.3814
5.28389	-19.7995	-81.2092	-13.8313
5.28224	-11.5139	-78.0292	-15.4138
5.28059	-5.92129	-68.9401	-18.1564
5.27895	-15.125	-71.2278	-16.37
5.2773	-26.1748	-89.3961	-15.6274
5.27565	-19.9591	-100.996	-16.822
5.27401	-9.09648	-93.8684	-14.0784
5.27237	-9.92672	-85.5961	-11.2759
5.27072	-16.5938	-87.0612	-14.842
5.26908	-27.8327	-91.691	-16.1005
5.26744	-31.7205	-88.0064	-14.9235
5.2658	-18.1652	-78.5115	-18.8728
5.26416	-12.0766	-80.8038	-27.3254
5.26253	-23.4517	-93.2656	-32.984
5.26089	-30.6126	-94.9417	-35.2226
5.25925	-27.297	-80.0475	-28.8678
5.25762	-26.064	-69.7003	-11.5421
5.25599	-25.0296	-77.0732	-1.99204
5.25435	-13.764	-89.7164	-3.94892
5.25272	-2.44064	-81.839	-3.78552
5.25109	4.54839	-63.9581	1.23389
5.24946	3.79747	-65.3522	-11.1208
5.24783	-5.68784	-76.8529	-30.6669
5.24621	-15.1779	-85.1416	-32.3674
5.24458	-15.7277	-85.3732	-29.5322
5.24296	-8.68745	-76.3092	-28.9069
5.24133	-6.72782	-66.6679	-15.1068
5.23971	-16.8108	-62.7209	0.67015
5.23809	-24.2016	-64.0517	-2.84515
5.23646	-19.5454	-67.8999	-8.73742
5.23484	-15.6242	-68.5866	-1.34187
5.23322	-13.5728	-71.3628	0.89994
5.23161	-12.5432	-80.3886	-8.1505
5.22999	-15.663	-86.2296	-13.4784
5.22837	-14.4177	-88.7914	-6.59343
5.22676	-13.2635	-93.2572	0.7056
5.22514	-18.096	-95.6908	3.22734
5.22353	-23.9362	-92.7476	-1.44382
5.22192	-30.2024	-85.1499	-12.8781
5.22031	-35.9861	-75.2391	-14.4026
5.2187	-34.2291	-65.3919	-5.29782
5.21709	-28.1672	-64.5964	-2.67818
5.21548	-27.0447	-75.3844	-12.8109
5.21387	-30.586	-86.0216	-22.9936
5.21226	-29.9407	-85.9484	-26.4911
5.21066	-22.2856	-80.5971	-23.2965
5.20905	-21.7003	-77.0043	-15.6091
5.20745	-28.0031	-75.9571	-11.828
5.20585	-24.7882	-78.7232	-16.5461
5.20425	-19.7983	-77.7167	-25.4311
5.20265	-20.3536	-70.885	-28.582
5.20105	-21.2255	-65.8188	-19.7456
5.19945	-17.4366	-64.5666	-13.0876
5.19785	-9.4434	-67.6789	-19.7891
5.19625	-4.42468	-76.0063	-22.9349
5.19466	-11.7353	-80.7833	-13.3365
5.19306	-22.9213	-76.3471	-10.673
5.19147	-25.2141	-77.5489	-18.7363
5.18988	-17.6581	-86.6272	-19.0621
5.18829	-19.5789	-91.0609	-12.6132
5.1867	-32.1429	-92.8671	-14.1778
5.18511	-34.5019	-93.7819	-17.669
5.18352	-27.7633	-87.356	-19.7558
5.18193	-19.3848	-81.2941	-18.2193
5.18034	-10.692	-83.4311	-11.3468
5.17876	-1.73683	-90.6147	-6.80854
5.17717	6.66464	-94.667	-10.9181
5.17559	6.18084	-95.22	-14.32
5.17401	-2.41513	-100.36	-11.3835
5.17242	-14.6026	-107.048	-13.6325
5.17084	-21.906	-101.808	-24.6263
5.16926	-21.0735	-90.7077	-26.5515
5.16768	-17.8638	-82.7454	-14.2092
5.16611	-14.9514	-75.6907	-11.2715
5.16453	-12.8404	-81.6219	-27.272
5.16295	-6.20668	-97.9464	-39.4605
5.16138	-1.4684	-100.077	-32.5628
5.1598	-6.27039	-88.5871	-20.5003
5.15823	-10.2779	-83.9311	-13.3288
5.15666	-10.0392	-90.7256	-11.213
5.15509	-8.24306	-95.0318	-11.4329
5.15352	-8.99974	-97.1666	-12.2523
5.15195	-10.9161	-101.84	-16.8335
5.15038	-13.0387	-94.6076	-27.3258
5.14881	-14.3114	-77.2361	-37.0844
5.14724	-17.1079	-64.8312	-35.3475
5.14568	-20.1044	-60.4902	-29.1744
5.14411	-15.869	-58.0206	-24.5346
5.14255	-10.0111	-60.5837	-21.3121
5.14099	-9.53702	-70.0647	-18.8615
5.13943	-7.5323	-82.0235	-15.1221
5.13787	-2.64342	-95.8637	-7.79811
5.13631	-8.2837	-93.6092	0.17514
5.13475	-26.4666	-80.2401	1.48506
5.13319	-34.8414	-80.3857	-5.41175
5.13163	-22.9944	-86.9054	-16.7967
5.13008	-7.10193	-88.3565	-20.9553
5.12852	-2.67048	-83.8974	-17.3096
5.12697	-4.9076	-75.4636	-13.6401
5.12541	-3.49852	-77.1043	-13.4936
5.12386	-5.86389	-90.4455	-16.3595
5.12231	-7.3467	-93.5811	-11.605
5.12076	2.63529	-85.0305	-1.30445
5.11921	3.30227	-83.4634	-2.16185
5.11766	-10.4601	-89.7699	-9.67933
5.11611	-20.7657	-87.8302	-17.4132
5.11457	-22.397	-79.6608	-20.3664
5.11302	-17.8608	-73.4288	-17.3907
5.11148	-6.40213	-67.489	-10.8267
5.10993	9.13551	-70.5337	3.43272
5.10839	22.739	-79.2964	10.6351
5.10685	21.123	-84.5722	1.28417
5.10531	6.96238	-86.9221	-7.72012
5.10377	-5.73394	-82.0502	-7.46666
5.10223	-11.9702	-78.5871	-10.3984
5.10069	-12.373	-76.1301	-16.3069
5.09915	-16.4682	-63.9918	-11.5136
5.09761	-21.1224	-57.3352	-3.28951
5.09608	-18.1954	-67.5132	-0.79236
5.09454	-15.6258	-81.653	2.296
5.09301	-17.5241	-86.0729	5.172
5.09148	-17.0106	-83.6837	5.39258
5.08995	-12.0436	-74.4589	8.56051
5.08841	-5.29228	-69.1069	7.48273
5.08688	6.03518	-78.9171	3.28335
5.08536	14.8489	-86.3195	6.17052
5.08383	9.98769	-80.7616	4.05477
5.0823	-1.98442	-77.7514	-14.222
5.08077	-7.54366	-83.7746	-23.4613
5.07925	-0.99373	-85.4817	-12.2752
5.07772	2.7895	-73.2163	2.8589
5.0762	-2.61727	-62.6331	6.9211
5.07468	-8.15097	-71.6706	-1.92529
5.07316	-10.5373	-83.8971	-6.99974
5.07163	-8.84587	-86.3294	-7.05097
5.07011	-5.89609	-83.0231	-11.1313
5.0686	-8.80401	-71.7843	-12.7941
5.06708	-15.2923	-57.3389	-1.47503
5.06556	-8.87353	-52.7172	13.8777
5.06404	4.86268	-60.1933	12.4712
5.06253	6.31527	-66.0239	-0.20211
5.06101	1.58146	-64.0679	-4.04883
5.0595	8.63402	-55.5511	-1.84161
5.05799	19.055	-45.4819	-6.95232
5.05648	15.5958	-47.8244	-16.2094
5.05497	1.37531	-63.1041	-16.1624
5.05346	-7.71341	-69.8687	-7.43547
5.05195	-3.63243	-55.5141	-3.81696
5.05044	2.87215	-39.2181	-9.44871
5.04893	4.85986	-43.8796	-18.4445
5.04742	4.91817	-61.7346	-20.8436
5.04592	4.4174	-75.4063	-9.26439
5.04441	1.30264	-83.2168	-2.63942
5.04291	-1.81363	-89.2341	-8.73039
5.04141	5.60644	-85.9692	-10.3693
5.03991	15.0403	-67.2328	-9.03847
5.03841	12.5671	-50.3962	-15.7278
5.03691	0.73999	-48.276	-26.2779
5.03541	-9.4881	-53.7213	-28.2282
5.03391	-10.3447	-59.0694	-20.6888
5.03241	-1.05854	-62.7937	-7.53401
5.03091	15.0206	-63.1461	6.89301
5.02942	24.3936	-65.0779	9.57655
5.02792	22.2315	-73.5978	6.05608
5.02643	17.4715	-80.2085	7.40744
5.02494	12.0549	-78.4864	8.83966
5.02344	10.8685	-75.1081	15.8842
5.02195	16.6443	-75.6497	24.5646
5.02046	18.2066	-70.645	21.2931
5.01897	14.6776	-64.5043	11.8985
5.01749	6.22273	-70.3479	6.51138
5.016	-4.46435	-78.3415	3.85837
5.01451	2.99695	-81.1668	-2.95302
5.01302	12.5516	-77.8911	-10.5089
5.01154	8.63033	-66.43	-16.8823
5.01006	0.94957	-54.7518	-23.3694
5.00857	-3.7331	-54.5905	-20.5009
5.00709	1.33499	-58.0975	-10.3361
5.00561	10.8263	-59.4267	-3.4214
5.00413	14.2594	-63.6885	-2.55704
5.00265	10.0835	-66.6837	-9.63981
5.00117	6.3942	-71.0683	-14.1338
4.99969	4.00766	-79.1296	-8.76092
4.99821	6.43931	-79.558	-3.48845
4.99674	8.43009	-70.4751	-0.92135
4.99526	0.16455	-67.4803	1.27065
4.99379	-7.14464	-78.9034	0.82242
4.99231	-0.66028	-84.2621	0.01462
4.99084	9.41334	-70.9633	-3.46152
4.98937	9.38147	-58.2169	-11.9162
4.9879	4.32528	-55.1803	-13.5297
4.98643	-0.4541	-57.6672	-13.1416
4.98496	-7.97848	-60.8568	-12.6336
4.98349	-12.2844	-63.6309	-4.05863
4.98202	-8.52739	-61.8821	7.12985
4.98056	0.01941	-55.0843	15.4472
4.97909	2.08157	-48.6036	15.7758
4.97763	0.29108	-42.8977	5.82475
4.97616	6.91563	-48.1151	-7.10299
4.9747	14.1349	-66.5175	-7.64597
4.97324	12.4539	-76.5343	-1.1439
4.97177	8.75682	-73.0578	-6.3748
4.97031	2.71072	-68.9099	-10.888
4.96885	-2.44481	-69.951	-1.93224
4.96739	-1.57333	-72.4476	5.79761
4.96594	0.27144	-70.4725	5.67041
4.96448	-5.37467	-65.9189	8.94277
4.96302	-14.8534	-67.3411	9.34399
4.96157	-13.0434	-79.9578	6.91063
4.96011	-1.60896	-92.5766	9.44809
4.95866	5.07796	-89.3898	13.4471
4.95721	2.13628	-78.0825	13.6354
4.95575	-4.22484	-75.2028	10.7538
4.9543	-8.28398	-86.8135	11.509
4.95285	-11.0712	-90.4283	10.0785
4.9514	-9.40479	-81.3015	1.41328
4.94995	-3.87596	-74.1888	0.36822
4.94851	1.08197	-67.203	9.16234
4.94706	3.85063	-63.7055	11.9782
4.94561	10.8914	-64.2002	7.63173
4.94417	21.3806	-69.5787	11.1289
4.94272	21.1271	-81.2515	13.7487
4.94128	13.8018	-87.0799	4.51856
4.93984	10.5854	-87.7645	-3.86407
4.93839	7.68114	-89.2236	-4.3092
4.93695	9.03796	-89.4109	1.51836
4.93551	13.8964	-83.9248	5.47735
4.93407	16.0872	-73.3439	4.53931
4.93264	17.5092	-67.4078	1.12193
4.9312	15.597	-71.2066	-5.00327
4.92976	14.5632	-76.4049	-4.94766
4.92832	10.3536	-82.596	4.53076
4.92689	6.31049	-82.9418	13.3938
4.92545	4.2508	-68.9022	10.4731
4.92402	4.75018	-55.6914	0.64369
4.92259	10.6195	-58.8713	0.53019
4.92116	16.8496	-76.0401	3.26206
4.91973	19.7797	-91.5027	3.76907
4.9183	15.7949	-90.5238	2.92811
4.91687	8.47114	-77.7625	0.57315
4.91544	10.6037	-60.6596	2.79503
4.91401	19.0772	-50.0012	7.66221
4.91258	19.7153	-57.4376	8.61644
4.91116	17.6867	-70.5401	5.39001
4.90973	18.7266	-76.4955	-4.19416
4.90831	15.395	-78.7008	-18.7998
4.90688	12.6797	-83.4283	-24.1867
4.90546	8.99824	-80.7348	-15.5388
4.90404	2.05645	-70.961	-11.9087
4.90262	2.58752	-67.8862	-19.4919
4.9012	10.8704	-63.6437	-20.6743
4.89978	11.9054	-53.5832	-4.85755
4.89836	1.88202	-52.0812	14.6536
4.89694	-4.14018	-57.7542	14.5075
4.89552	-3.96817	-54.915	-0.80158
4.89411	-5.99439	-49.5028	-9.36099
4.89269	-4.85823	-54.6322	-8.98997
4.89128	2.24885	-67.484	-3.38209
4.88986	4.74647	-77.2064	3.30187
4.88845	-0.09579	-78.2635	-2.1318
4.88704	-6.51838	-76.9389	-13.9107
4.88563	-5.98295	-76.757	-13.5007
4.88422	-2.32686	-73.5699	0.80653
4.88281	-2.07812	-67.7905	9.98214
4.8814	-5.72673	-61.9913	2.92596
4.87999	-4.19471	-59.3203	-4.38924
4.87858	3.33941	-59.5829	-5.28564
4.87718	6.55862	-61.6924	-6.15107
4.87577	5.64554	-64.7794	-4.16143
4.87437	5.73133	-67.1544	0.29836
4.87296	9.83653	-72.5132	3.43868
4.87156	9.05497	-83.5682	3.93036
4.87016	0.98053	-88.6155	4.81502
4.86875	-0.22721	-82.0653	-1.02421
4.86735	0.91252	-74.1737	-7.01948
4.86595	-1.32668	-68.8404	-5.39153
4.86455	-2.5	-66.3367	-5.14343
4.86316	-4.42423	-67.9831	-5.10311
4.86176	-7.24462	-69.8487	-1.0157
4.86036	-5.06117	-74.0411	6.66514
4.85897	3.10033	-81.9338	11.83
4.85757	9.54384	-84.0526	12.0263
4.85618	8.40277	-77.9125	3.81826
4.85478	-0.48566	-65.8648	-1.83821
4.85339	-12.7155	-56.7745	8.66844
4.852	-23.7594	-57.9948	15.6163
4.85061	-28.1566	-67.554	7.61292
4.84922	-22.9729	-70.2782	-1.15209
4.84783	-12.6361	-61.1469	-6.0863
4.84644	-2.82517	-57.7642	-16.1226
4.84505	0.79382	-67.3434	-18.9648
4.84366	-1.69964	-77.1004	-5.98356
4.84228	-7.04117	-83.1446	7.81083
4.84089	-8.5115	-83.5332	13.6359
4.83951	-9.50916	-79.4287	11.0546
4.83812	-8.33888	-77.8214	2.04934
4.83674	-2.88693	-75.6059	0.18144
4.83536	5.38876	-65.0687	3.93185
4.83398	19.0027	-51.7738	3.84912
4.83259	24.3777	-47.7447	-3.84812
4.83121	18.2749	-53.4832	-4.32009
4.82984	16.6137	-57.368	6.04191
4.82846	22.0151	-56.32	12.9627
4.82708	22.5801	-60.0932	12.6563
4.8257	18.5333	-68.4704	12.3426
4.82433	15.2136	-75.0173	13.787
4.82295	6.73764	-82.1698	12.2055
4.82158	-0.65976	-87.834	7.46148
4.8202	-6.21905	-89.7015	8.04269
4.81883	-13.2931	-87.4389	8.40541
4.81746	-18.0267	-81.9567	-1.91055
4.81609	-8.49814	-76.8619	-9.12315
4.81472	9.90417	-70.1471	-2.2107
4.81335	15.3116	-59.3675	3.13136
4.81198	1.52945	-54.0728	0.14021
4.81061	-8.53349	-50.8882	2.17646
4.80924	3.92635	-50.73	8.01729
4.80787	12.0965	-64.4082	8.76426
4.80651	2.25533	-73.8954	2.19189
4.80514	-1.96052	-68.7704	-5.17565
4.80378	2.20462	-63.9886	-11.5228
4.80241	0.63685	-64.5955	-15.3924
4.80105	-5.55953	-64.8781	-9.79275
4.79969	-2.5056	-67.5446	-7.93208
4.79833	4.96233	-69.0881	-15.2595
4.79697	12.5734	-70.0123	-16.5703
4.79561	15.6629	-72.3466	-6.16932
4.79425	11.7222	-67.9201	-0.3098
4.79289	13.1128	-56.718	-0.41969
4.79153	17.9942	-50.6322	1.57652
4.79018	17.7673	-56.7529	0.2096
4.78882	19.9436	-68.9363	-4.06049
4.78747	27.3414	-75.6087	-5.75615
4.78611	29.9518	-73.8758	-4.16449
4.78476	23.2735	-75.6328	-0.55577
4.7834	7.9718	-79.6891	-2.49717
4.78205	-5.69726	-72.1096	-7.48182
4.7807	-5.4483	-63.827	-7.031
4.77935	9.82468	-65.3366	-3.08695
4.778	13.4051	-65.8299	-0.11854
4.77665	1.28155	-66.9762	1.38142
4.7753	-5.98305	-68.6573	1.14975
4.77396	-10.3348	-61.7934	-1.2238
4.77261	-4.55648	-55.5173	-1.51575
4.77126	18.208	-58.3388	-1.46425
4.76992	28.6773	-66.8732	-9.11545
4.76857	10.3872	-70.1819	-23.1882
4.76723	-8.71627	-66.9304	-24.2011
4.76589	-8.62371	-67.2802	-7.16628
4.76454	-0.58505	-65.3477	10.5267
4.7632	1.64417	-57.5517	18.6172
4.76186	3.05944	-54.6276	14.3429
4.76052	4.36779	-59.0481	6.11773
4.75918	0.94532	-64.447	8.79379
4.75784	-3.91032	-67.4429	13.1834
4.75651	-2.97052	-62.2314	15.6777
4.75517	3.7601	-57.9856	19.654
4.75383	5.22825	-57.2685	16.7677
4.7525	-0.03432	-52.843	8.61909
4.75116	-0.21323	-51.254	3.38361
4.74983	7.16632	-55.9507	0.118
4.7485	19.9853	-62.6583	4.48612
4.74716	26.2153	-65.1443	13.1999
4.74583	22.1958	-60.9897	9.02789
4.7445	19.0466	-59.195	-3.82278
4.74317	17.0308	-66.1201	-8.02454
4.74184	19.343	-68.0841	0.78458
4.74051	21.9572	-68.9431	11.9484
4.73918	21.9721	-79.0181	13.0245
4.73786	23.247	-82.2532	8.92221
4.73653	22.4721	-70.083	11.2001
4.73521	16.0757	-58.5165	12.6733
4.73388	5.77113	-57.5582	12.394
4.73256	0.2587	-57.2627	14.8861
4.73123	-3.53862	-57.9464	15.6732
4.72991	-8.72994	-62.8634	14.57
4.72859	-7.33477	-70.2524	9.67089
4.72727	1.48967	-75.8866	0.56071
4.72595	13.1545	-73.4727	2.4535
4.72463	18.8003	-65.2576	15.8102
4.72331	16.2561	-62.0619	21.0463
4.72199	16.1256	-67.5147	11.3811
4.72067	19.1702	-74.8042	5.2946
4.71935	18.2786	-74.3442	7.95071
4.71804	15.3884	-67.0626	1.34386
4.71672	14.0788	-64.9929	-8.85023
4.71541	20.3993	-69.9997	-1.97307
4.71409	32.1974	-77.3715	8.27325
4.71278	41.7884	-76.4061	9.41834
4.71147	35.042	-66.7264	19.1308
4.71016	13.3441	-60.6138	27.4751
4.70885	0.41694	-61.246	24.8893
4.70754	0.95303	-70.7452	22.466
4.70623	3.21533	-80.0714	15.5979
4.70492	9.24433	-76.1796	1.34662
4.70361	22.5834	-65.0835	-14.4694
4.7023	27.4442	-57.2566	-19.655
4.70099	14.5431	-59.6311	-6.55846
4.69969	-1.83539	-70.4447	13.172
4.69838	-5.41559	-73.4015	24.2719
4.69708	6.66933	-65.2057	26.3704
4.69578	23.3087	-56.5708	32.8719
4.69447	32.7323	-52.1262	46.9726
4.69317	31.4437	-47.8064	44.4805
4.69187	25.4813	-39.5192	23.5022
4.69057	21.2128	-39.1616	6.25667
4.68927	19.221	-50.2175	5.74645
4.68797	13.9878	-57.6979	18.0166
4.68667	6.84539	-64.4801	20.6894
4.68537	13.1132	-73.0401	7.30855
4.68407	19.0424	-71.5347	-3.65102
4.68278	5.14833	-65.3766	-1.21408
4.68148	-8.00021	-71.3025	8.08296
4.68019	-3.93512	-71.094	18.9492
4.67889	12.0737	-57.462	22.1638
4.6776	26.2631	-53.0729	20.5354
4.67631	31.8134	-57.5756	22.2947
4.67501	35.2785	-61.644	26.0789
4.67372	31.3422	-63.831	31.0275
4.67243	24.714	-62.4682	29.1029
4.67114	25.3246	-57.5489	19.9025
4.66985	23.7013	-59.1968	10.807
4.66856	16.7839	-65.1353	6.55678
4.66728	6.79021	-65.9663	6.31081
4.66599	-1.47318	-62.349	7.15092
4.6647	1.29577	-59.2495	6.90363
4.66342	11.2985	-56.831	1.27396
4.66213	20.6851	-56.2172	-3.51286
4.66085	24.5913	-56.8378	2.7363
4.65956	16.081	-63.2145	13.5515
4.65828	2.52284	-71.4973	18.32
4.657	0.64463	-68.8878	14.4049
4.65572	12.6826	-60.4661	5.23075
4.65443	25.9128	-53.2677	6.79587
4.65315	28.1091	-45.7112	13.6235
4.65187	24.1608	-45.3095	13.8235
4.6506	22.916	-53.6167	17.4832
4.64932	21.2104	-66.3244	20.973
4.64804	16.6889	-77.6792	22.5235
4.64676	11.5406	-74.2314	28.1128
4.64549	11.6617	-62.0154	35.398
4.64421	17.5994	-57.5649	34.9316
4.64294	22.1995	-57.8143	24.7742
4.64166	20.7092	-59.5938	14.619
4.64039	17.9571	-57.6733	6.36436
4.63912	17.1807	-50.9094	-2.39277
4.63785	19.7395	-51.3364	-3.05432
4.63658	24.5342	-58.6371	6.23282
4.63531	25.0411	-66.8431	11.69
4.63404	15.7066	-74.7554	13.4765
4.63277	11.0399	-72.7086	22.3803
4.6315	15.9285	-62.2279	24.3131
4.63023	20.6852	-52.7708	15.1464
4.62896	25.0816	-51.2433	7.60861
4.6277	28.1331	-58.8989	4.92379
4.62643	28.5714	-57.8311	8.33906
4.62517	22.906	-42.2763	11.6792
4.6239	13.6286	-33.1626	8.67321
4.62264	8.41321	-32.6523	11.1944
4.62138	13.9753	-38.2935	19.3657
4.62011	24.3266	-45.2467	23.3918
4.61885	25.3677	-43.5856	22.1824
4.61759	11.0852	-44.5685	11.8145
4.61633	3.88572	-48.831	4.44373
4.61507	17.0315	-44.4337	5.4282
4.61381	24.0952	-39.0641	4.57977
4.61256	17.8731	-38.2228	6.46405
4.6113	14.0086	-39.3674	12.1895
4.61004	14.6861	-46.3677	13.8469
4.60879	17.5263	-52.6792	16.6824
4.60753	23.7747	-58.0577	23.9706
4.60628	22.8371	-62.0251	30.4627
4.60502	9.57197	-56.0875	34.1425
4.60377	1.50121	-42.1036	31.9538
4.60252	5.19888	-35.1428	26.2699
4.60127	5.92637	-34.7551	27.3849
4.60002	7.51617	-34.8989	26.5852
4.59876	18.4736	-37.4275	22.8935
4.59751	22.8497	-40.5208	21.4698
4.59627	17.6889	-51.607	18.7951
4.59502	19.3131	-58.5638	26.52
4.59377	23.7175	-51.1103	40.3653
4.59252	19.2444	-41.5928	44.4296
4.59128	16.1327	-35.9687	40.1002
4.59003	17.9938	-35.5121	37.7291
4.58879	16.6205	-37.3073	41.3584
4.58754	13.5442	-38.577	44.6013
4.5863	11.8917	-46.3464	37.239
4.58505	15.9782	-46.6959	26.923
4.58381	20.5478	-35.5137	26.3992
4.58257	18.7455	-37.3928	25.7262
4.58133	23.3492	-55.4671	20.6701
4.58009	29.6727	-63.0112	19.2395
4.57885	28.2513	-53.5229	22.5054
4.57761	24.7785	-47.6244	27.5912
4.57637	21.713	-54.5102	36.4623
4.57513	18.5337	-57.9768	43.9885
4.5739	14.3423	-46.361	41.5239
4.57266	18.2018	-37.1759	40.4819
4.57143	28.5604	-33.8005	45.5472
4.57019	34.7913	-29.9312	42.5119
4.56896	32.6492	-28.0315	35.994
4.56772	23.3522	-28.4439	31.9783
4.56649	14.1666	-40.7395	25.7218
4.56526	14.6123	-53.2138	23.2407
4.56403	23.6349	-55.9469	21.1195
4.5628	25.1121	-53.4128	20.5112
4.56157	22.7012	-50.0437	27.0484
4.56034	24.6341	-47.5205	36.8994
4.55911	25.2422	-47.3464	40.8486
4.55788	22.2215	-51.7707	37.7899
4.55665	20.7898	-53.2525	31.821
4.55542	24.7293	-45.9238	28.8364
4.5542	30.8968	-41.0734	29.8067
4.55297	30.147	-42.2761	32.6349
4.55175	23.764	-39.9338	36.8635
4.55052	22.5684	-34.8162	40.5014
4.5493	25.7265	-31.9045	38.0678
4.54808	26.0846	-32.7404	24.9278
4.54685	21.5685	-31.9977	9.27876
4.54563	15.6468	-28.4854	3.88036
4.54441	16.5212	-31.6042	15.338
4.54319	22.3415	-43.9659	40.8091
4.54197	19.5179	-54.2418	56.8702
4.54075	9.04637	-52.4769	53.7359
4.53953	3.14627	-44.7818	42.1972
4.53832	7.85849	-43.5034	35.8474
4.5371	16.174	-50.176	36.6847
4.53588	19.081	-58.4431	40.3041
4.53467	24.1679	-53.9545	47.8652
4.53345	33.3256	-38.7901	49.4248
4.53224	36.3983	-31.4999	40.8852
4.53102	35.7464	-42.5675	32.5443
4.52981	39.713	-57.8418	33.3467
4.5286	46.5292	-57.6047	39.1014
4.52738	48.7306	-50.6272	40.0135
4.52617	44.1382	-47.9886	38.443
4.52496	40.6019	-48.466	39.0976
4.52375	39.7434	-46.7441	37.6306
4.52254	34.2663	-48.3816	25.9601
4.52134	26.5415	-57.0232	14.7888
4.52013	25.5978	-58.2826	19.3354
4.51892	20.2725	-53.1614	32.1797
4.51771	11.3531	-50.7865	35.8084
4.51651	13.1958	-50.8107	31.701
4.5153	21.6114	-53.2118	37.9469
4.5141	26.3152	-54.6662	42.4215
4.51289	27.4176	-52.7395	37.128
4.51169	29.7478	-50.2364	41.3982
4.51049	35.4755	-41.8162	52.1151
4.50928	41.2875	-32.4646	56.7256
4.50808	42.53	-34.8557	54.6285
4.50688	35.9725	-39.1918	49.1863
4.50568	34.3056	-36.1161	45.1398
4.50448	41.2428	-32.8144	45.7065
4.50328	42.4623	-32.0207	46.1953
4.50208	40.2163	-25.7518	47.8234
4.50089	45.7622	-15.8354	54.3079
4.49969	48.6955	-12.7423	54.6494
4.49849	41.98	-22.3087	45.1612
4.4973	41.8847	-34.4864	36.7115
4.4961	51.1967	-37.3126	37.6189
4.49491	50.7632	-34.9265	43.6241
4.49371	38.9408	-38.416	51.9558
4.49252	27.3471	-48.5008	56.6484
4.49133	16.2464	-52.1798	58.6063
4.49013	11.9897	-49.4859	62.9703
4.48894	19.5314	-44.8003	62.5195
4.48775	37.0231	-34.5953	53.2976
4.48656	54.0388	-25.7733	40.8818
4.48537	60.5503	-28.7208	36.1147
4.48418	57.3824	-31.7956	48.3919
4.483	53.1782	-33.1431	65.0184
4.48181	54.9289	-39.1485	66.5931
4.48062	55.5837	-39.6651	63.4579
4.47943	51.1898	-34.224	61.3421
4.47825	43.4998	-29.7722	50.7434
4.47706	39.3226	-30.139	48.6999
4.47588	35.4455	-34.3898	62.6255
4.4747	30.8416	-37.9162	66.8037
4.47351	36.1122	-36.5572	55.9376
4.47233	50.9522	-24.2136	48.8976
4.47115	59.8866	-17.4519	49.9402
4.46997	61.8195	-20.1845	49.4404
4.46879	63.2263	-22.8154	46.9896
4.46761	53.7816	-30.2914	45.2305
4.46643	38.7206	-30.0867	44.3271
4.46525	35.9735	-21.229	39.9401
4.46407	44.6099	-21.0239	33.1558
4.46289	54.1066	-31.2915	37.3801
4.46171	62.7278	-44.9335	49.2447
4.46054	64.5654	-48.4869	47.4393
4.45936	56.4805	-39.4988	35.5545
4.45819	49.1264	-31.6219	32.32
4.45701	46.0472	-29.1574	34.6631
4.45584	47.2344	-28.8443	38.4146
4.45467	46.853	-28.885	41.237
4.45349	47.1696	-23.2951	41.4304
4.45232	50.077	-13.7591	42.5605
4.45115	48.0425	-12.1509	47.5809
4.44998	40.8529	-14.655	47.9953
4.44881	35.3271	-17.3822	41.2127
4.44764	41.1093	-15.6939	41.1665
4.44647	49.7943	-7.66077	50.5555
4.4453	58.3345	-5.46044	61.306
4.44413	66.786	-16.3203	66.2361
4.44297	65.5136	-26.8824	64.093
4.4418	60.1548	-27.6374	63.5466
4.44063	53.231	-21.8494	65.2213
4.43947	52.2215	-14.0919	63.0761
4.4383	55.2654	-10.9834	58.8705
4.43714	53.1916	-8.63906	56.6321
4.43598	47.9663	-1.51107	61.7039
4.43481	43.6113	-1.66916	67.8166
4.43365	43.2602	-17.6781	68.9128
4.43249	44.4321	-30.8955	68.7483
4.43133	47.5332	-30.556	72.0256
4.43017	53.4414	-26.419	74.2059
4.42901	56.9563	-24.9504	74.9082
4.42785	59.873	-20.6486	70.8009
4.42669	64.5855	-19.2735	60.9498
4.42553	65.0579	-28.3183	66.2615
4.42438	61.0533	-32.6124	90.6551
4.42322	53.636	-26.7142	103.953
4.42206	49.7557	-16.7737	102.494
4.42091	51.8576	-9.76612	97.8488
4.41975	51.3124	-2.69364	85.1427
4.4186	45.1886	6.44489	67.5452
4.41744	40.8742	10.0765	57.3096
4.41629	42.906	5.68144	62.3439
4.41514	52.2194	-8.23086	72.1257
4.41399	61.605	-19.7814	75.6156
4.41283	60.9567	-22.8605	76.9448
4.41168	57.0455	-26.9353	78.7527
4.41053	60.3425	-30.488	77.7443
4.40938	67.2291	-24.7974	73.2735
4.40824	72.2845	-14.8383	67.3239
4.40709	71.0792	-9.2047	54.2756
4.40594	67.9732	-9.3174	49.2946
4.40479	62.7666	-9.94111	59.0393
4.40365	53.1518	-7.96571	65.7545
4.4025	41.746	-3.59517	63.3357
4.40135	32.0486	0.15441	63.3587
4.40021	41.9879	0.47377	70.9979
4.39907	62.9766	-4.1096	81.1614
4.39792	71.5424	-5.9112	81.6221
4.39678	72.4771	0.31455	75.6956
4.39564	71.2674	5.80237	79.8192
4.39449	64.845	2.99936	89.4019
4.39335	57.4025	-2.22167	90.6683
4.39221	52.6057	-3.59888	82.6821
4.39107	55.3646	-1.13252	73.1385
4.38993	63.7615	-3.92894	70.7114
4.38879	69.0254	-10.6474	75.3477
4.38766	70.3026	-17.7699	77.1143
4.38652	76.3256	-15.8794	77.357
4.38538	82.8672	-9.39026	78.7896
4.38424	80.8533	-11.8158	78.1991
4.38311	77.2365	-10.3336	82.4183
4.38197	76.7707	-1.73175	94.5479
4.38084	76.5228	2.36455	104.016
4.3797	71.2257	3.42838	102.9
4.37857	72.0549	4.18745	92.5512
4.37744	84.7306	1.85954	80.354
4.37631	87.662	-0.33669	71.7326
4.37517	75.0881	-1.65775	67.7934
4.37404	61.466	-0.08334	63.0716
4.37291	57.9591	2.50553	61.0101
4.37178	62.3773	1.69326	67.9763
4.37065	64.8113	2.19624	74.4874
4.36952	66.0703	5.77899	78.4649
4.3684	67.3144	3.03676	85.5159
4.36727	64.1615	-6.82391	89.4132
4.36614	63.2565	-9.94269	91.1223
4.36501	68.494	-6.6151	93.042
4.36389	67.1134	-7.39086	88.6037
4.36276	61.513	-5.73555	88.4129
4.36164	64.1821	2.49709	97.2973
4.36051	67.4628	9.94878	106.927
4.35939	69.3521	13.1227	115.814
4.35827	71.0849	11.25	117.078
4.35715	73.0942	4.23122	109.994
4.35602	79.0493	-0.05157	102.831
4.3549	86.6394	4.14835	96.7474
4.35378	93.4909	8.52156	86.5824
4.35266	96.6882	4.84132	79.5958
4.35154	92.7802	-0.44932	84.0752
4.35042	90.7928	0.99983	101.192
4.3493	95.2035	2.92924	111.188
4.34819	91.5645	0.25168	105.412
4.34707	77.0596	-5.11412	96.9795
4.34595	70.6779	-6.95777	87.4973
4.34484	71.8237	-0.0726	86.7352
4.34372	68.652	5.15748	95.6149
4.34261	72.8908	6.82773	104.253
4.34149	83.4264	11.1842	112.31
4.34038	85.179	13.7131	117.676
4.33926	77.82	14.646	123.459
4.33815	72.5903	16.6756	123.019
4.33704	74.0784	20.3075	111.071
4.33593	75.6703	19.7995	99.1963
4.33482	78.5134	12.4955	100.657
4.33371	78.1179	2.8953	110.68
4.3326	73.0587	0.56626	116.848
4.33149	76.1511	9.65041	113.647
4.33038	86.8458	20.8826	106.41
4.32927	92.0086	22.8545	104.679
4.32816	87.7004	13.8578	106.273
4.32706	80.0299	4.14004	104.064
4.32595	76.2662	4.75648	104.333
4.32484	81.3876	7.52933	110.169
4.32374	88.9451	0.13643	111.001
4.32263	91.2364	-4.73857	108.203
4.32153	88.2517	-1.32495	108.651
4.32043	88.7655	1.22345	112.363
4.31932	98.2866	3.9369	114.209
4.31822	106.195	6.91658	112.189
4.31712	105.463	9.10104	107.144
4.31602	100.302	6.82175	95.5777
4.31492	100.338	3.34213	89.4441
4.31382	102.22	8.28531	96.196
4.31272	94.0674	12.5127	106.142
4.31162	83.7652	12.3212	121.823
4.31052	82.1155	15.7103	135.509
4.30942	86.888	21.5554	132.891
4.30832	90.5952	34.4187	123.161
4.30723	89.8437	46.6082	110.351
4.30613	81.3737	41.862	98.5502
4.30503	79.8164	26.1081	98.9535
4.30394	97.3545	12.3698	104.733
4.30284	112.395	7.03841	101.559
4.30175	116.055	7.20915	95.4072
4.30066	114.704	7.33916	102.721
4.29956	110.929	6.14172	111.967
4.29847	108.266	4.67956	112.234
4.29738	105.527	8.18193	121.201
4.29629	104.078	12.3346	133.034
4.2952	100.197	13.391	129.554
4.29411	90.1623	16.6917	124.1
4.29302	83.7274	22.1031	122.641
4.29193	88.6714	24.3656	116.553
4.29084	98.7842	16.9476	113.717
4.28975	104.299	3.95393	121.601
4.28866	107.07	-4.70879	127.603
4.28758	105.458	-5.5587	123.871
4.28649	103.172	-4.04352	121.715
4.2854	104.291	-3.91302	121.426
4.28432	105.03	0.62579	109.054
4.28323	103.175	0.76535	90.0381
4.28215	89.0524	-8.33962	83.7669
4.28107	78.0046	-14.3741	86.4854
4.27998	81.1572	-4.62563	86.6469
4.2789	82.7253	9.7621	84.7638
4.27782	75.5588	8.43861	87.9942
4.27674	67.0389	4.53942	93.2007
4.27566	63.955	11.3956	88.545
4.27458	65.8913	12.2514	79.7846
4.2735	65.6123	-0.45972	82.0951
4.27242	68.1197	-15.3115	92.9783
4.27134	73.8291	-23.467	92.1465
4.27026	68.7726	-19.4093	80.6032
4.26918	64.6558	-3.16517	72.2344
4.26811	75.2067	10.1839	73.175
4.26703	89.1094	8.78542	79.983
4.26595	89.539	-2.25063	83.6712
4.26488	76.5456	-14.2843	78.6156
4.2638	65.4411	-15.3479	69.7592
4.26273	59.8096	-4.61613	70.9185
4.26166	58.1473	5.46191	81.6855
4.26058	56.5998	10.6532	88.3943
4.25951	51.9588	8.41202	89.2725
4.25844	48.1941	3.28576	87.9319
4.25737	43.3926	-0.74714	80.0204
4.25629	37.1511	-10.3505	66.9613
4.25522	31.6347	-19.2404	59.8494
4.25415	31.554	-23.7735	57.2195
4.25308	40.8627	-33.7784	52.07
4.25202	52.4423	-38.2954	45.1653
4.25095	56.9817	-32.9638	41.9599
4.24988	48.4094	-31.1239	45.6013
4.24881	34.2227	-40.4929	50.6183
4.24774	24.4882	-50.4799	51.3462
4.24668	18.4878	-52.2657	46.4559
4.24561	18.2694	-48.1451	43.4164
4.24455	29.997	-42.9109	43.0258
4.24348	38.2556	-42.7734	40.0479
4.24242	35.6586	-50.2524	41.6882
4.24136	38.2377	-54.2219	39.0036
4.24029	41.2003	-47.9617	26.1563
4.23923	39.4888	-45.3421	18.7165
4.23817	37.1839	-49.0182	20.2982
4.23711	35.3839	-48.6298	30.1556
4.23605	31.8626	-46.3892	41.2326
4.23498	27.1138	-42.6571	42.9999
4.23392	23.7884	-39.6591	39.3831
4.23287	18.7559	-40.9684	37.0622
4.23181	12.4854	-45.1655	30.1336
4.23075	11.2154	-49.3445	21.0825
4.22969	16.9428	-48.1949	24.3012
4.22863	19.081	-43.4436	33.1071
4.22758	18.6129	-42.0248	29.4792
4.22652	15.687	-52.2636	16.524
4.22546	11.754	-69.8599	9.35381
4.22441	11.9545	-71.4186	8.55953
4.22336	9.82698	-58.1573	8.39381
4.2223	1.58053	-50.6251	11.5729
4.22125	5.16001	-50.2145	21.2116
4.22019	21.0295	-45.7616	27.8201
4.21914	26.7049	-44.5673	26.7332
4.21809	22.5085	-50.5685	23.3857
4.21704	16.4703	-55.1515	20.161
4.21599	14.6678	-55.7959	24.0878
4.21494	18.491	-53.144	27.2377
4.21389	20.062	-44.8723	19.6617
4.21284	15.2454	-38.5707	7.99769
4.21179	2.04107	-41.9361	2.51362
4.21074	-5.3399	-46.7794	8.31648
4.20969	2.60012	-46.1317	17.9944
4.20865	14.8079	-46.8396	23.9355
4.2076	17.5842	-49.5766	23.6238
4.20655	5.35394	-53.0854	25.4464
4.20551	-5.22977	-55.689	32.9655
4.20446	-0.43101	-55.2956	37.9048
4.20342	8.36198	-55.2109	32.295
4.20237	14.9999	-59.5147	23.9999
4.20133	22.4571	-65.8633	24.3989
4.20029	22.2377	-69.3343	25.0961
4.19924	15.1682	-71.3146	26.5904
4.1982	19.4855	-71.1819	28.8711
4.19716	27.836	-67.6666	26.3621
4.19612	24.7403	-59.1274	32.6247
4.19508	16.9005	-53.7345	46.6766
4.19404	8.90012	-56.4225	48.9154
4.193	-1.46673	-52.8296	34.0217
4.19196	-7.76746	-46.0183	19.5857
4.19092	-7.74003	-48.7053	15.4331
4.18988	-9.27029	-51.8181	20.9558
4.18885	-3.40508	-47.6415	28.6697
4.18781	10.4633	-47.6517	28.421
4.18677	13.3623	-55.1029	26.8346
4.18574	-0.16538	-58.387	33.9643
4.1847	-10.8809	-57.593	42.3621
4.18367	-7.11669	-60.1573	39.2726
4.18263	3.27504	-60.9913	28.4508
4.1816	13.3103	-57.452	20.5042
4.18057	17.305	-62.5431	14.1618
4.17953	16.0945	-72.721	12.8114
4.1785	15.0791	-72.742	18.6286
4.17747	14.4141	-66.3457	22.5179
4.17644	14.9271	-62.9581	24.7074
4.17541	13.7	-68.2707	32.0144
4.17438	8.76659	-75.1227	42.8442
4.17335	0.21194	-73.0288	47.2143
4.17232	-2.0281	-68.5314	44.6909
4.17129	10.1874	-65.5117	39.6803
4.17026	20.7792	-59.1191	40.1937
4.16923	21.532	-60.7229	43.6123
4.16821	19.176	-69.5842	44.8179
4.16718	14.0092	-65.9212	45.3866
4.16615	9.84984	-58.7657	39.1944
4.16513	11.3982	-58.2375	31.4098
4.1641	18.3568	-55.2626	31.9789
4.16308	25.0379	-47.6274	33.1753
4.16205	21.3712	-44.3747	33.9781
4.16103	13.1928	-45.9983	32.4361
4.16001	10.0723	-44.4608	27.0064
4.15898	15.7815	-43.1891	25.4548
4.15796	29.1244	-45.7713	23.778
4.15694	32.1538	-47.4017	20.7749
4.15592	21.3738	-48.9116	25.9454
4.1549	13.1533	-51.5698	36.3054
4.15388	12.4353	-43.1936	43.9426
4.15286	8.61694	-29.9059	47.1003
4.15184	-0.65543	-35.925	46.3313
4.15082	-6.25868	-52.4962	41.1132
4.1498	-4.8733	-56.2976	42.2795
4.14878	4.04526	-49.9714	47.322
4.14777	17.2148	-49.531	47.7244
4.14675	19.2113	-53.4888	46.0746
4.14573	16.4251	-53.5785	37.5929
4.14472	24.0902	-52.2195	29.0844
4.1437	22.4933	-52.4708	34.6891
4.14269	9.48462	-49.5058	45.4301
4.14167	7.0303	-43.9468	46.5985
4.14066	12.8412	-43.9415	39.9642
4.13965	8.11059	-42.2736	38.8494
4.13864	-1.87571	-35.8862	42.3911
4.13762	3.51923	-40.5053	38.392
4.13661	18.1665	-52.8104	35.6407
4.1356	19.3523	-53.173	38.6913
4.13459	9.49255	-46.0338	35.5486
4.13358	6.55436	-40.875	30.1189
4.13257	8.96841	-39.2544	25.7384
4.13156	4.89775	-45.6083	22.1092
4.13055	-2.40972	-51.7476	22.8832
4.12954	0.16302	-49.3315	27.8042
4.12854	13.7675	-44.3575	33.4825
4.12753	24.358	-43.6865	43.2879
4.12652	22.6108	-42.9444	51.9818
4.12551	15.2574	-40.8648	50.4704
4.12451	2.5411	-39.8693	43.1144
4.1235	-10.9823	-37.6817	39.4274
4.1225	-16.5868	-37.8948	39.3878
4.12149	-10.0947	-39.6317	32.1893
4.12049	-1.56542	-40.44	23.5256
4.11949	0.33967	-40.2757	23.9148
4.11848	0.41092	-41.0394	28.0056
4.11748	-1.97795	-48.1511	31.7253
4.11648	-0.63957	-54.0125	34.6741
4.11548	14.1125	-51.7392	40.3546
4.11448	29.1803	-43.8332	50.5078
4.11348	28.4668	-33.5204	53.9349
4.11248	18.5214	-25.4971	42.4705
4.11148	11.201	-22.3628	35.6998
4.11048	7.64423	-26.3145	44.1868
4.10948	5.13514	-34.7379	50.8911
4.10848	6.71692	-41.4348	49.2125
4.10749	9.19935	-45.4988	42.8999
4.10649	6.72507	-49.6409	38.0089
4.10549	6.71463	-49.3402	42.3193
4.1045	10.1489	-43.1155	48.5935
4.1035	13.6506	-30.7301	49.3922
4.10251	17.9221	-21.026	52.8046
4.10151	16.7071	-19.2192	57.766
4.10052	8.0548	-19.6713	59.6497
4.09952	3.66737	-20.4787	58.1354
4.09853	6.23062	-23.6883	52.5125
4.09754	8.95494	-27.9024	46.7749
4.09654	18.8687	-30.2438	39.9303
4.09555	27.1642	-30.6408	41.3277
4.09456	21.9529	-35.8494	51.823
4.09357	22.2709	-44.3473	49.2609
4.09258	30.0578	-42.0668	28.8702
4.09159	29.2765	-37.7547	8.92177
4.0906	24.2473	-42.3286	4.98585
4.08961	28.0777	-46.0063	14.5294
4.08862	34.0839	-48.1208	29.5392
4.08764	27.7865	-50.3477	39.1157
4.08665	16.446	-47.1158	37.1789
4.08566	13.3018	-39.7229	28.3789
4.08468	11.7774	-29.3392	23.5278
4.08369	9.43052	-22.1499	27.7157
4.0827	12.4369	-23.2468	35.2562
4.08172	20.2702	-29.3248	40.9182
4.08073	28.5998	-37.8548	40.678
4.07975	33.331	-46.7491	38.4692
4.07877	28.9872	-47.5532	40.0932
4.07778	21.9089	-39.0909	40.358
4.0768	26.2343	-37.6601	36.2681
4.07582	37.2206	-44.496	33.5585
4.07484	36.0153	-48.6671	33.325
4.07386	21.5081	-48.3304	39.7286
4.07288	10.4873	-47.0169	48.4445
4.07189	11.7143	-44.7173	43.6888
4.07092	22.2011	-42.9117	30.9986
4.06994	31.6608	-42.0457	30.2608
4.06896	36.9006	-42.4822	39.4828
4.06798	36.5602	-42.2149	50.4867
4.067	32.9654	-39.4603	58.1683
4.06602	33.7304	-36.1131	55.8878
4.06505	30.2676	-29.8982	48.2182
4.06407	22.1926	-24.2206	48.5283
4.06309	23.4976	-23.3649	49.2124
4.06212	29.0723	-22.1026	40.5022
4.06114	28.0205	-26.8761	36.9433
4.06017	29.4348	-37.9785	41.8376
4.05919	32.9294	-41.3908	43.4718
4.05822	27.0548	-37.0302	43.1966
4.05725	18.6627	-31.6688	45.3255
4.05627	19.914	-24.4072	42.2862
4.0553	24.2379	-18.4379	35.248
4.05433	25.268	-20.2262	31.0921
4.05336	29.3672	-25.6995	30.5971
4.05239	27.7615	-29.3883	32.3489
4.05142	19.5421	-29.3674	32.7156
4.05045	13.1267	-33.886	32.0406
4.04948	9.72025	-46.9339	34.6129
4.04851	8.47164	-53.8392	38.0259
4.04754	8.46692	-45.2501	36.2025
4.04657	13.3483	-33.2569	36.4478
4.0456	21.2789	-30.76	39.5944
4.04464	22.9645	-33.9586	41.3565
4.04367	19.0544	-40.3397	43.2804
4.0427	23.9986	-45.0765	46.5919
4.04174	36.5509	-44.1092	46.1148
4.04077	38.4726	-37.6057	42.0893
4.03981	33.0718	-29.5992	41.1957
4.03884	29.0088	-25.1664	40.0118
4.03788	31.0103	-25.3317	37.806
4.03692	42.1406	-21.0184	37.9987
4.03595	42.6869	-21.176	37.5049
4.03499	33.8925	-30.025	34.4114
4.03403	34.1335	-29.7975	33.6731
4.03307	34.0583	-23.374	38.7321
4.03211	30.7367	-25.7991	38.781
4.03114	34.5884	-33.356	34.4229
4.03018	40.3784	-27.8065	39.4068
4.02922	40.3992	-11.0779	47.7841
4.02826	41.0435	-5.18847	55.6506
4.02731	42.8163	-14.9165	58.2864
4.02635	41.0769	-18.8092	46.9115
4.02539	37.8134	-16.8925	38.406
4.02443	35.4021	-16.0176	44.452
4.02347	32.6834	-10.8593	46.9361
4.02252	32.4927	-15.4749	46.6907
4.02156	32.1966	-31.237	55.2283
4.02061	33.0424	-37.704	65.2248
4.01965	29.5439	-31.4342	66.0673
4.0187	24.0641	-26.4672	58.3735
4.01774	17.0956	-29.0921	48.5842
4.01679	11.2381	-33.513	47.848
4.01583	13.5581	-33.5325	54.4853
4.01488	18.0102	-31.0041	61.7981
4.01393	20.4431	-30.4183	63.4881
4.01298	27.9044	-25.681	53.5381
4.01202	37.0732	-20.6012	45.2079
4.01107	37.4893	-20.3035	56.5093
4.01012	30.1312	-18.4487	77.474
4.00917	23.8165	-18.6826	80.9401
4.00822	24.2075	-27.2623	69.4168
4.00727	25.4384	-33.6929	60.6831
4.00632	20.8671	-33.9153	60.8528
4.00538	15.4592	-37.5059	62.8696
4.00443	16.4592	-47.0062	59.8294
4.00348	24.2868	-51.7792	50.5606
4.00253	32.2141	-45.3886	34.0651
4.00159	32.5705	-38.7025	22.1979
4.00064	28.5969	-27.6084	25.0265
3.99969	32.2288	-9.57508	34.0601
3.99875	40.8473	-0.53678	41.8827
3.9978	41.5793	-6.97512	49.8282
3.99686	41.4455	-18.1082	60.8323
3.99592	43.989	-28.1281	68.6178
3.99497	43.7266	-35.8263	66.8326
3.99403	39.9934	-32.0391	65.6163
3.99309	35.3864	-17.8985	66.0664
3.99214	33.3321	-10.4865	65.9571
3.9912	33.0303	-13.8113	66.7289
3.99026	35.9231	-21.7581	68.4345
3.98932	36.6771	-30.3302	71.8773
3.98838	30.7517	-29.6419	67.6947
3.98744	27.4881	-21.0803	53.3638
3.9865	24.0204	-13.4945	45.9914
3.98556	24.1997	-9.27174	53.1551
3.98462	29.1166	-10.609	69.2261
3.98368	32.7774	-10.257	72.9072
3.98275	39.7523	-7.32241	60.3025
3.98181	40.0644	-8.93094	50.807
3.98087	31.9975	-7.33632	52.7962
3.97993	28.328	-6.51313	60.6533
3.979	30.6603	-10.8727	69.2856
3.97806	31.2254	-16.1253	77.689
3.97713	26.465	-16.048	80.0248
3.97619	23.697	-11.4231	74.3464
3.97526	31.4071	-19.3952	65.0846
3.97432	39.7692	-35.0727	63.4573
3.97339	42.1879	-39.3531	69.6819
3.97246	41.1407	-35.1096	75.2972
3.97153	40.081	-34.7102	73.9804
3.97059	35.9761	-42.4885	64.8205
3.96966	30.6417	-47.9081	57.3488
3.96873	25.3214	-37.7503	52.4648
3.9678	17.0816	-20.248	49.1828
3.96687	21.7189	-11.5096	55.0765
3.96594	34.3832	-5.37424	65.4647
3.96501	40.0043	1.57322	68.8237
3.96408	39.0348	0.08192	69.8035
3.96315	33.5393	-11.9672	70.3181
3.96222	27.6505	-20.0846	58.7344
3.9613	24.8903	-18.5243	47.5745
3.96037	21.0948	-18.9702	49.8093
3.95944	14.3693	-25.1199	52.2321
3.95852	12.6257	-31.9617	52.4576
3.95759	10.7283	-32.1913	57.1565
3.95666	11.172	-28.9428	62.8696
3.95574	19.1881	-31.4384	62.5189
3.95481	27.6667	-35.313	55.5082
3.95389	30.7539	-33.7872	53.3655
3.95297	34.0684	-30.3879	52.3276
3.95204	39.9573	-28.8968	47.7795
3.95112	40.3634	-29.0546	53.6185
3.9502	38.5241	-28.1723	66.4268
3.94927	41.2633	-19.3016	70.3234
3.94835	44.4574	-5.10927	73.1979
3.94743	42.1528	-4.44068	80.2787
3.94651	35.4965	-12.4178	80.7734
3.94559	31.4512	-15.3574	72.2634
3.94467	37.9272	-18.7845	65.6318
3.94375	43.5024	-16.1514	67.2622
3.94283	37.3777	-13.9595	71.564
3.94191	32.8801	-25.7472	69.4632
3.94099	35.6327	-36.7381	57.0427
3.94008	43.2071	-36.0825	49.2339
3.93916	47.6352	-25.2572	52.4807
3.93824	43.8686	-8.2043	53.0469
3.93733	40.6127	-4.11172	54.2786
3.93641	38.7156	-13.124	61.7733
3.93549	38.7189	-14.738	64.7798
3.93458	41.8914	-11.0954	60.7047
3.93366	45.6147	-13.0461	55.4199
3.93275	43.4539	-20.3666	52.3686
3.93184	35.8079	-31.4197	53.706
3.93092	30.4179	-40.2524	54.7745
3.93001	23.0179	-39.0762	53.5192
3.9291	12.7519	-31.2613	58.0771
3.92818	11.7277	-20.0998	67.0412
3.92727	24.1871	-10.5696	69.2548
3.92636	36.078	-14.4832	62.9685
3.92545	35.1506	-17.5271	53.9536
3.92454	28.6206	-10.7915	51.2762
3.92363	23.9323	-7.59775	58.2866
3.92272	25.5179	-9.06404	63.4963
3.92181	33.6078	-9.75054	60.595
3.9209	39.2441	-9.75424	55.9059
3.91999	33.4989	-7.74544	51.3346
3.91908	19.6922	-12.9581	43.8053
3.91818	17.5782	-22.513	43.8121
3.91727	31.6818	-21.9777	52.6596
3.91636	41.6548	-21.2764	58.4457
3.91546	32.6122	-27.5322	59.4298
3.91455	20.1226	-32.4506	63.169
3.91364	22.5533	-31.8631	66.8613
3.91274	28.1979	-28.8928	67.1933
3.91183	26.5733	-18.8978	62.3518
3.91093	26.2999	-10.5035	53.3032
3.91003	35.2715	-12.2329	55.1173
3.90912	45.7194	-15.9727	66.3564
3.90822	41.7697	-21.0188	67.6691
3.90732	34.8436	-32.3156	55.1086
3.90641	40.3485	-36.0504	50.4542
3.90551	50.1948	-25.8135	56.2393
3.90461	57.2158	-19.8367	57.9016
3.90371	59.886	-20.9043	54.5655
3.90281	51.459	-16.4902	55.5612
3.90191	34.3415	-12.4134	58.9049
3.90101	32.218	-19.9117	57.6916
3.90011	43.2143	-28.9048	59.4015
3.89921	47.4378	-31.7242	67.3043
3.89831	44.6119	-32.1523	69.844
3.89742	40.5223	-30.8144	61.5288
3.89652	34.5944	-30.0728	52.3561
3.89562	30.365	-34.3145	54.1856
3.89472	27.3528	-32.206	63.4128
3.89383	26.8169	-23.8331	68.844
3.89293	28.4967	-17.3472	64.5981
3.89204	31.2028	-14.0496	55.5523
3.89114	40.8642	-21.679	54.4935
3.89025	45.8288	-34.3939	60.4173
3.88935	31.7008	-38.4243	67.8858
3.88846	24.2682	-40.1516	73.3666
3.88756	34.965	-40.7338	75.8464
3.88667	34.4221	-36.9183	70.908
3.88578	20.92	-34.6527	62.8911
3.88489	20.5703	-34.8398	60.3921
3.88399	30.4211	-31.2721	60.0189
3.8831	31.7767	-22.871	55.2926
3.88221	29.8585	-22.0843	43.7065
3.88132	31.4254	-30.8355	41.6247
3.88043	30.8509	-34.7563	54.6875
3.87954	28.5434	-28.936	61.1844
3.87865	31.8759	-23.9956	56.8069
3.87776	34.9079	-22.5971	54.3848
3.87687	29.4269	-21.1264	52.0001
3.87598	23.7742	-19.4098	51.1853
3.8751	28.2881	-20.8217	52.8913
3.87421	36.3365	-18.8141	47.2328
3.87332	38.7616	-11.6725	42.9275
3.87244	34.2137	-9.45825	46.8318
3.87155	32.7539	-16.5313	54.2048
3.87066	35.4972	-21.9876	59.6635
3.86978	34.0287	-20.3643	64.8878
3.86889	32.2195	-22.3334	71.2698
3.86801	33.9477	-31.1674	66.7754
3.86713	34.4012	-37.2932	55.4438
3.86624	33.3481	-33.3636	57.111
3.86536	30.9831	-25.139	57.1444
3.86447	24.2007	-25.5158	44.6362
3.86359	19.9477	-31.0097	38.5374
3.86271	20.1821	-26.5693	44.3746
3.86183	20.9719	-20.8705	50.7901
3.86095	20.2798	-24.3207	49.1097
3.86007	20.6644	-28.9536	47.6966
3.85919	21.1888	-27.7544	54.7788
3.85831	21.4312	-33.5305	63.419
3.85743	24.1666	-44.7317	71.1643
3.85655	25.8822	-40.2124	79.237
3.85567	24.3626	-28.5285	80.4725
3.85479	22.1402	-28.0642	73.7464
3.85391	20.7389	-36.0361	72.1422
3.85303	22.3246	-38.7075	72.7558
3.85216	24.304	-34.6035	66.7108
3.85128	23.2946	-32.123	64.2654
3.8504	21.3339	-35.5993	66.3634
3.84953	20.3254	-43.682	60.4524
3.84865	19.4655	-48.1593	51.6992
3.84778	22.4591	-38.4661	49.4166
3.8469	31.0224	-20.9097	49.0449
3.84603	39.0263	-13.5562	45.8409
3.84515	32.1714	-22.6925	49.4258
3.84428	12.7124	-35.5904	60.1745
3.8434	6.81958	-36.1721	66.2147
3.84253	20.7539	-29.2754	68.9194
3.84166	33.2978	-27.0566	73.8963
3.84079	36.4098	-30.2703	73.8625
3.83991	30.602	-34.23	69.5138
3.83904	19.7947	-33.167	68.6488
3.83817	16.1075	-32.0776	72.7284
3.8373	22.5006	-33.3397	77.9678
3.83643	33.9159	-34.5624	75.9728
3.83556	42.4135	-38.8571	68.5806
3.83469	43.1506	-41.641	64.9766
3.83382	40.1748	-39.5311	63.291
3.83296	35.5505	-34.604	59.8784
3.83209	28.7235	-29.3406	64.6394
3.83122	20.3093	-23.2123	74.327
3.83035	15.9674	-21.2165	76.5462
3.82948	15.8783	-27.5615	68.8876
3.82862	21.9802	-33.176	51.8984
3.82775	38.8897	-28.8054	35.0009
3.82689	47.2641	-23.4597	30.3114
3.82602	41.004	-27.9313	36.2512
3.82516	39.7236	-37.184	39.407
3.82429	44.1265	-42.7996	42.1843
3.82343	41.8075	-41.317	43.9638
3.82256	35.3288	-36.996	37.0593
3.8217	32.432	-37.6559	36.0982
3.82084	32.1352	-38.9774	43.6452
3.81997	34.8257	-36.6811	47.2668
3.81911	35.7296	-27.7439	50.7607
3.81825	32.1558	-16.9027	55.9633
3.81739	30.8876	-12.387	56.6534
3.81653	37.4215	-14.1846	54.027
3.81567	48.4451	-15.3896	54.8185
3.8148	53.745	-12.6761	59.5851
3.81394	52.0505	-19.7821	67.2736
3.81309	45.436	-37.2168	73.8334
3.81223	38.1088	-45.3092	71.1988
3.81137	33.1504	-36.6276	57.7108
3.81051	29.6735	-22.6314	45.9835
3.80965	26.9906	-15.7951	49.5446
3.80879	29.2993	-10.9956	61.6446
3.80794	34.0432	-10.924	69.8019
3.80708	34.5896	-24.2377	69.231
3.80622	32.0074	-34.5294	66.7516
3.80537	36.098	-32.0064	66.594
3.80451	39.9251	-29.6289	66.7842
3.80365	35.8978	-26.2641	71.6133
3.8028	32.8934	-16.4024	75.7033
3.80195	37.2377	-8.72793	70.5626
3.80109	34.6164	-11.4138	66.7431
3.80024	26.0122	-18.3286	64.7907
3.79938	25.357	-19.9571	52.186
3.79853	32.944	-9.86042	38.5857
3.79768	46.8536	3.30589	42.7899
3.79683	57.5228	10.7804	59.3268
3.79597	59.5477	11.0957	68.5291
3.79512	55.4639	0.32296	69.9253
3.79427	51.7461	-18.4626	70.9704
3.79342	47.0406	-27.3723	72.0775
3.79257	40.7865	-22.4293	73.8637
3.79172	40.6128	-24.1379	77.8951
3.79087	43.9319	-35.8788	88.0487
3.79002	45.0391	-40.3359	93.1787
3.78917	40.7799	-34.2649	82.7657
3.78832	35.9374	-27.6324	66.1236
3.78748	42.2418	-20.0284	59.8444
3.78663	52.2112	-13.5531	64.7228
3.78578	50.0948	-21.5742	70.8594
3.78493	44.6191	-32.2249	77.1264
3.78409	42.7852	-28.708	86.7974
3.78324	40.5576	-15.6995	92.5136
3.78239	40.048	-11.453	90.9397
3.78155	39.1074	-17.9429	88.9275
3.7807	44.1534	-16.3651	85.1263
3.77986	53.5234	-11.9751	78.432
3.77901	51.1612	-15.8519	69.61
3.77817	41.5801	-24.8949	60.6053
3.77733	37.6214	-27.8689	58.6289
3.77648	36.4853	-25.1106	57.4902
3.77564	35.6314	-21.4188	49.1996
3.7748	38.2195	-18.1226	41.9387
3.77396	39.4285	-22.2401	39.6746
3.77312	40.7201	-29.1173	44.8301
3.77227	51.0149	-33.9184	53.5518
3.77143	59.5434	-36.5251	51.4498
3.77059	54.5938	-32.1894	47.3379
3.76975	44.2816	-32.5428	48.3132
3.76891	35.3985	-36.9931	55.297
3.76807	27.7836	-34.7612	72.2118
3.76723	28.8603	-33.3894	88.9193
3.7664	34.8935	-30.8305	84.7476
3.76556	35.4076	-20.7355	74.1063
3.76472	35.5074	-18.0931	69.5959
3.76388	35.3627	-26.1697	67.5457
3.76304	32.1958	-26.7999	64.0256
3.76221	32.6683	-15.6875	64.4896
3.76137	35.0741	-7.19568	72.4364
[truncated: 8,001 more rows]
