# Supplementary material for: Selective oxidation of methane to C2+ products over Au-CeO2 by photon-phonon co-driven catalysis
Source: Nat Commun. 2024 Aug 30;15:7535. doi: 10.1038/s41467-024-51690-2 (PMC11364766; doi:10.1038/s41467-024-51690-2)
Supplement: Supplementary file 3 — Source Data [file 41467_2024_51690_MOESM3_ESM.zip › Source Data/SI-Fig.23.xlsx]

## Sheet: Sheet1
Time/min	No catalyst	CeO2	CeO2-300	CeO2-500
5	39	21	12	13
10	40	20	17	14
15	40	25	16	17
20	38	22	13	16
25	41	26	22	18
30	42	30	20	19
35	40	37	25	15
40	41	38	27	22
45	39	40	30	23
50	40	41	37	29
55	42	39	38	33
60	38	40	41	34
