# Supplementary material for: Selective oxidation of methane to C2+ products over Au-CeO2 by photon-phonon co-driven catalysis
Source: Nat Commun. 2024 Aug 30;15:7535. doi: 10.1038/s41467-024-51690-2 (PMC11364766; doi:10.1038/s41467-024-51690-2)
Supplement: Supplementary file 3 — Source Data [file 41467_2024_51690_MOESM3_ESM.zip › Source Data/SI-Fig.24.xlsx]

## Sheet: Sheet1
Binding Energy (E)	CeO2		AuCeO2		Au-CeO2-300		Au-CeO2-500
eV	Counts / s	Binding Energy (E)		Binding Energy (E)		Binding Energy (E)
545.08	23100.3	eV	Counts / s	--	Counts / s	--	Counts / s
544.98	22980.7	545.08	21866.6	546.58	17135.5	546.48	14634.1
544.88	22959.4	544.98	21826.9	546.48	17086.1	546.38	14490.8
544.78	23051.5	544.88	21927.7	546.38	16974	546.28	14525.7
544.68	23177.9	544.78	21998.6	546.28	16867.6	546.18	14515.2
544.58	23300.5	544.68	21433.4	546.18	16911.8	546.08	14527.4
544.48	23143.5	544.58	21975.8	546.08	17305.7	545.98	14439.2
544.38	23205.7	544.48	21885.7	545.98	16892.7	545.88	14526.4
544.28	23416.1	544.38	21657.4	545.88	16987.7	545.78	14596
544.18	22692.2	544.28	21860.3	545.78	17313.8	545.68	14637.2
544.08	22678.6	544.18	21888.6	545.68	16989.9	545.58	14531.5
543.98	22811.7	544.08	21631.4	545.58	16860.5	545.48	14274.2
543.88	22803.5	543.98	21858.2	545.48	17083.3	545.38	14390.8
543.78	23043.6	543.88	21213.9	545.38	17003.5	545.28	14349.8
543.68	22412.3	543.78	20855	545.28	16748.4	545.18	14395.2
543.58	22874.8	543.68	21692.7	545.18	16866.2	545.08	14207.6
543.48	22443.1	543.58	21110.2	545.08	16870.1	544.98	14337.4
543.38	22204.1	543.48	20486.5	544.98	17044.7	544.88	14364.4
543.28	22363.7	543.38	20573.2	544.88	16983.3	544.78	14197.8
543.18	21849.7	543.28	20236.8	544.78	16617.7	544.68	13963.6
543.08	21701.8	543.18	20056.1	544.68	17214.4	544.58	14050.6
542.98	21839.1	543.08	19808.5	544.58	17270.4	544.48	13946.6
542.88	21601.9	542.98	20050.2	544.48	17396	544.38	13670.5
542.78	21074.4	542.88	19583.8	544.38	17061.5	544.28	13650.9
542.68	21288.7	542.78	19816.9	544.28	17191	544.18	13743
542.58	20847.8	542.68	19663.4	544.18	17169	544.08	13696.4
542.48	20947.2	542.58	19498.4	544.08	17061.2	543.98	13912
542.38	20773.8	542.48	19148	543.98	16839.2	543.88	13648.8
542.28	21008.9	542.38	19484	543.88	16390.9	543.78	13592
542.18	20510.2	542.28	19326.2	543.78	16571.8	543.68	13270
542.08	20448.2	542.18	19273.1	543.68	16228.1	543.58	13288.9
541.98	20198.9	542.08	19202.2	543.58	16124.7	543.48	13171
541.88	20237.2	541.98	19307.5	543.48	16226.6	543.38	13066.9
541.78	20418.5	541.88	19143.6	543.38	15916.1	543.28	13030.5
541.68	20439.4	541.78	19055.7	543.28	15594.8	543.18	12850.3
541.58	20230.5	541.68	19068.8	543.18	15757.8	543.08	12667.1
541.48	20242.8	541.58	19222.2	543.08	15529	542.98	12460.4
541.38	20069	541.48	19171.3	542.98	15169	542.88	12586.7
541.28	20289.2	541.38	19106.1	542.88	15143.8	542.78	12415.7
541.18	20123.7	541.28	18880.5	542.78	15273.4	542.68	12462.4
541.08	20062.7	541.18	18771.3	542.68	15227.3	542.58	12401.9
540.98	19589.4	541.08	18620.5	542.58	15009.3	542.48	12207.4
540.88	19829.5	540.98	18451.6	542.48	15022.3	542.38	12245.2
540.78	19565.9	540.88	18671.1	542.38	15035.2	542.28	11961.4
540.68	19247.5	540.78	18225.4	542.28	14674.9	542.18	11948
540.58	19570.6	540.68	17858.7	542.18	14957.8	542.08	12012.7
540.48	18928.4	540.58	17483.9	542.08	14614.8	541.98	12023.4
540.38	19002.4	540.48	17911.9	541.98	15052.6	541.88	11976.9
540.28	19162.8	540.38	17614.5	541.88	14921.3	541.78	11739
540.18	18789.7	540.28	17584.9	541.78	15011.5	541.68	11929.7
540.08	18621.8	540.18	17518.4	541.68	15073.6	541.58	11791.7
539.98	18840.8	540.08	17440.3	541.58	14749.6	541.48	11680.3
539.88	18916.3	539.98	17110.3	541.48	14935.1	541.38	11472.2
539.78	18610.1	539.88	17251.3	541.38	14725.9	541.28	11752.5
539.68	18354.7	539.78	17201	541.28	14703	541.18	11655.9
539.58	18168.4	539.68	16981.7	541.18	14585.6	541.08	11621.3
539.48	18492.8	539.58	16738.1	541.08	14460.1	540.98	11588.5
539.38	18526.1	539.48	16927.5	540.98	14248.9	540.88	11457.7
539.28	18014.4	539.38	16693.6	540.88	14445.3	540.78	11194.1
539.18	17753.2	539.28	16843	540.78	14203.2	540.68	11339
539.08	18161.5	539.18	16713.3	540.68	14230.2	540.58	11216.9
538.98	18287	539.08	16778.7	540.58	13909.9	540.48	11350.3
538.88	17863.4	538.98	16901.8	540.48	14019	540.38	11058.5
538.78	18166.5	538.88	16527.9	540.38	13842.3	540.28	11272.5
538.68	17918.9	538.78	16598.2	540.28	13615.9	540.18	11226.2
538.58	18038.5	538.68	16377.8	540.18	13839.2	540.08	11341
538.48	17829.4	538.58	16958	540.08	13349.8	539.98	11069.6
538.38	18211.6	538.48	16722.5	539.98	13532.8	539.88	11010.1
538.28	17986.9	538.38	16734.5	539.88	13535.1	539.78	11207.6
538.18	18212.6	538.28	16450.7	539.78	13317.5	539.68	11127.5
538.08	17975.7	538.18	16581.6	539.68	13389	539.58	11195.3
537.98	17816.4	538.08	16777.8	539.58	13396.2	539.48	11054.5
537.88	18028.9	537.98	16755	539.48	13346.4	539.38	11175.8
537.78	18181.5	537.88	16891	539.38	13143.6	539.28	11258.7
537.68	17952.2	537.78	16917.8	539.28	13343.1	539.18	10932.2
537.58	17962.9	537.68	16783.5	539.18	13140.7	539.08	11196.2
537.48	17983.5	537.58	16753.3	539.08	13352.3	538.98	11173.7
537.38	18526.3	537.48	17016.3	538.98	13391.1	538.88	11307.4
537.28	18175.7	537.38	16739.2	538.88	13134.9	538.78	11454.1
537.18	18636.1	537.28	17081.3	538.78	13385.8	538.68	11392.6
537.08	18442.5	537.18	17133.1	538.68	13204.5	538.58	11587.4
536.98	18440.4	537.08	16839.1	538.58	13235.8	538.48	11526.7
536.88	18493.7	536.98	17343.8	538.48	13389.1	538.38	11652.2
536.78	18133.1	536.88	17156.4	538.38	13252.8	538.28	11483.9
536.68	18681.7	536.78	17526.8	538.28	13382.8	538.18	11159
536.58	18410	536.68	17591.8	538.18	13298.7	538.08	11670.2
536.48	18850.2	536.58	17442.4	538.08	13282.5	537.98	11651.5
536.38	18902.6	536.48	17228.5	537.98	13261.6	537.88	11566
536.28	18653.4	536.38	17685.6	537.88	13476.1	537.78	11800.8
536.18	18794.8	536.28	17582	537.78	13412.6	537.68	11784.9
536.08	18806.2	536.18	17985.3	537.68	13533.5	537.58	11787.6
535.98	18816.8	536.08	18526.9	537.58	13373.5	537.48	11841.2
535.88	18977.1	535.98	18377.4	537.48	13403.4	537.38	11772.8
535.78	19396.4	535.88	18749.2	537.38	13691.9	537.28	12038.7
535.68	19322.4	535.78	18892.9	537.28	13725.8	537.18	12251.5
535.58	19686.3	535.68	19016.4	537.18	13853.9	537.08	12208.6
535.48	19535.7	535.58	19426.1	537.08	13399	536.98	12324.2
535.38	20003.8	535.48	19455.1	536.98	13778.1	536.88	12486.3
535.28	20189.6	535.38	20054	536.88	14062	536.78	12703.2
535.18	20475.8	535.28	20307.3	536.78	14025.7	536.68	13073.7
535.08	20348.6	535.18	20934	536.68	14183.9	536.58	13439.6
534.98	20810.1	535.08	21499	536.58	14372.7	536.48	13742.3
534.88	21113.4	534.98	21580.3	536.48	14175.9	536.38	14183.1
534.78	21529.2	534.88	21863.9	536.38	14551.1	536.28	14801
534.68	21644	534.78	22565.2	536.28	14801.9	536.18	15091.3
534.58	22034.1	534.68	22923.5	536.18	14996.8	536.08	15941.8
534.48	22047.2	534.58	23487.8	536.08	15324.1	535.98	16683.8
534.38	22028.2	534.48	23871.5	535.98	15422.5	535.88	17828
534.28	22577	534.38	24862	535.88	15709.7	535.78	18537.7
534.18	22613	534.28	25229.9	535.78	15818.5	535.68	19809.3
534.08	23098.8	534.18	25719.5	535.68	16121.9	535.58	20834
533.98	23497.2	534.08	26515.1	535.58	16772	535.48	21939.7
533.88	23808.4	533.98	26871.4	535.48	17033.2	535.38	23640.1
533.78	24061	533.88	27799.9	535.38	17629.5	535.28	25362.9
533.68	24439.4	533.78	28294.1	535.28	17998	535.18	26858.5
533.58	24914.4	533.68	28537.6	535.18	18629.2	535.08	28758.6
533.48	25379.1	533.58	28813.4	535.08	19526.4	534.98	30160.9
533.38	26236.4	533.48	29578.5	534.98	19899.8	534.88	32569.7
533.28	26941	533.38	30072.6	534.88	20912.6	534.78	34116.5
533.18	28203.6	533.28	30300.4	534.78	21783.3	534.68	36355.8
533.08	29271	533.18	31126.6	534.68	23098.7	534.58	37780.2
532.98	30757.5	533.08	31569.9	534.58	23993.8	534.48	39928.6
532.88	31753.9	532.98	32088.9	534.48	24814.9	534.38	41838.4
532.78	33280.3	532.88	31967.2	534.38	26061.5	534.28	43396.2
532.68	34656.1	532.78	32588.5	534.28	27452.4	534.18	45533.5
532.58	36207.5	532.68	33085.5	534.18	28316.9	534.08	46725.7
532.48	37008.5	532.58	33010.5	534.08	29734.4	533.98	47496.5
532.38	38286.9	532.48	33578	533.98	30751.3	533.88	48711
532.28	39272.3	532.38	33916.2	533.88	31650.8	533.78	49117.9
532.18	39727.8	532.28	34670.1	533.78	32202.8	533.68	49081.1
532.08	40629.9	532.18	35482.5	533.68	32632.2	533.58	49278.4
531.98	41126.4	532.08	35646.2	533.58	32536.5	533.48	48871.4
531.88	42008.4	531.98	36978.8	533.48	33369.9	533.38	48314.6
531.78	42683.9	531.88	37897.8	533.38	33354.9	533.28	47560.3
531.68	42839.9	531.78	39235.1	533.28	33279.2	533.18	46347.3
531.58	44192.5	531.68	40480	533.18	32989.1	533.08	44967.6
531.48	45055.1	531.58	42402.1	533.08	33181.3	532.98	43649.8
531.38	46733.2	531.48	45380.3	532.98	32394.9	532.88	41575.7
531.28	48202.7	531.38	47529.6	532.88	32015.1	532.78	40050.3
531.18	50499.2	531.28	50564.6	532.78	31720.7	532.68	38488.7
531.08	52173.7	531.18	53415	532.68	30581.4	532.58	36935.9
530.98	54794.7	531.08	56786.2	532.58	30976.2	532.48	35232.5
530.88	57674.4	530.98	60368.6	532.48	30321.7	532.38	33383.9
530.78	60059.3	530.88	63002.2	532.38	29521.1	532.28	32980.1
530.68	61568.4	530.78	65802.6	532.28	29364.1	532.18	31275.5
530.58	63814.3	530.68	67598.3	532.18	28756.7	532.08	30380.9
530.48	65581.9	530.58	69070.3	532.08	28797.3	531.98	29759.6
530.38	66972.5	530.48	69760.4	531.98	28496.5	531.88	29298.3
530.28	65880.7	530.38	68831.8	531.88	28436.5	531.78	28880
530.18	65626.6	530.28	67165.5	531.78	28942.9	531.68	28775.1
530.08	64118.6	530.18	64737.9	531.68	28958.5	531.58	28667.4
529.98	61720.9	530.08	61344.9	531.58	30175.2	531.48	28281
529.88	59325.1	529.98	57872.2	531.48	30744.2	531.38	28795
529.78	55399	529.88	53046	531.38	32996	531.28	29062
529.68	52070.4	529.78	48693.6	531.28	34853	531.18	29114.9
529.58	47743.2	529.68	44542.1	531.18	36780	531.08	29395.8
529.48	43816.3	529.58	39715.6	531.08	39288.4	530.98	29842.6
529.38	39491.7	529.48	35690.8	530.98	43153.4	530.88	30533.8
529.28	35235	529.38	31973.9	530.88	46447.4	530.78	31195.3
529.18	32173.7	529.28	28933.1	530.78	49808.1	530.68	31797.4
529.08	28930.9	529.18	26218.7	530.68	52656.1	530.58	31956.3
528.98	26318.4	529.08	23916	530.58	54907.3	530.48	31868.2
528.88	24268.5	528.98	22175.7	530.48	56093.2	530.38	31914.6
528.78	22540.9	528.88	20716.1	530.38	56855.9	530.28	30960.5
528.68	21487.7	528.78	19540.4	530.28	55052.9	530.18	29985.6
528.58	20007.1	528.68	18325.3	530.18	52253.6	530.08	28080.5
528.48	19437	528.58	17532.6	530.08	47538.5	529.98	25897.2
528.38	19120.8	528.48	17040.8	529.98	42620.4	529.88	23823.1
528.28	18214.7	528.38	16343.1	529.88	37316.9	529.78	21628.8
528.18	17797.2	528.28	15969.1	529.78	32186.5	529.68	19517.4
528.08	17373.9	528.18	15815.9	529.68	27778.5	529.58	17194
527.98	16782.1	528.08	15751.2	529.58	23938.1	529.48	15661.6
527.88	16880.9	527.98	15715.8	529.48	20977	529.38	14432.4
527.78	16731.9	527.88	15475.7	529.38	18525.9	529.28	13163.8
527.68	16658.8	527.78	15423.9	529.28	16974.1	529.18	12307.7
527.58	16390.4	527.68	15112.2	529.18	15463	529.08	11369
527.48	16390.1	527.58	15086.5	529.08	14691.9	528.98	11043.8
527.38	16138.7	527.48	14964.6	528.98	14080.6	528.88	10863.8
527.28	16150.6	527.38	14928.4	528.88	13638.2	528.78	10514.8
527.18	16030.1	527.28	14961.7	528.78	12881.5	528.68	10275.5
527.08	15884.9	527.18	14385.8	528.68	13064.6	528.58	10188.5
526.98	15911.5	527.08	14668.2	528.58	12629.6	528.48	9885.45
526.88	15578.5	526.98	14708	528.48	12445.1	528.38	10040.2
526.78	15473.9	526.88	14539.4	528.38	12455	528.28	9884.44
526.68	15878.3	526.78	14412.5	528.28	12336	528.18	9681.86
526.58	15869.7	526.68	14726	528.18	11910.9	528.08	9782.59
526.48	15517.3	526.58	14286.8	528.08	11751.4	527.98	9854.95
526.38	15684.2	526.48	14524.1	527.98	11666	527.88	9648.51
526.28	15576.4	526.38	14659.3	527.88	11960.4	527.78	9500.76
526.18	15713.4	526.28	14603.3	527.78	11710.7	527.68	9658.73
526.08	15229.6	526.18	14404.2	527.68	11750.1	527.58	9564.69
525.98	15591.4	526.08	14274.4	527.58	11550.1	527.48	9538.88
525.88	15417.8	525.98	14520.7	527.48	11717	527.38	9538.99
525.78	15571.2	525.88	14288.1	527.38	11478.5	527.28	9614.1
525.68	15570.5	525.78	14386.9	527.28	11507.4	527.18	9747.56
525.58	15282.8	525.68	14381.5	527.18	11482.6	527.08	9685.89
525.48	15710.8	525.58	14273.8	527.08	11571.7	526.98	9486.15
525.38	15459.6	525.48	14618.1	526.98	11537.9	526.88	9388.71
525.28	15240.5	525.38	14629.7	526.88	11511.8	526.78	9410.12
525.18	15494.5	525.28	14252	526.78	11620.3	526.68	9568.22
525.08	15517.4	525.18	14307.1	526.68	11386.4	526.58	9340.39
		525.08	14231	526.58	11411.1	526.48	9397.67
