# Supplementary material for: Selective oxidation of methane to C2+ products over Au-CeO2 by photon-phonon co-driven catalysis
Source: Nat Commun. 2024 Aug 30;15:7535. doi: 10.1038/s41467-024-51690-2 (PMC11364766; doi:10.1038/s41467-024-51690-2)
Supplement: Supplementary file 3 — Source Data [file 41467_2024_51690_MOESM3_ESM.zip › Source Data/SI-Fig.25.xlsx]

## Sheet: Sheet1
Magnetic Field	CeO2	CeO2-300	CeO2-500
3270	-747.989	10460.3	2663.27
3270.1	562.011	7450.3	5137.27
3270.2	4657.01	4695.3	10969.3
3270.29	5208.01	10317.3	2005.27
3270.39	341.011	-4331.7	11024.3
3270.49	-4872.99	8204.3	3840.27
3270.59	-4481.99	12393.3	8071.27
3270.68	1866.01	5215.3	3242.27
3270.78	-8937.99	5736.3	508.271
3270.88	15312	2305.3	-4134.73
3270.98	8457.01	4596.3	7979.27
3271.08	6807.01	8247.3	1976.27
3271.17	-2296.99	15700.3	3568.27
3271.27	-710.989	10114.3	2381.27
3271.37	9158.01	1823.3	10428.3
3271.47	2550.01	-2308.7	-5428.73
3271.56	1865.01	-1418.7	-1183.73
3271.66	-1845.99	-5051.7	6129.27
3271.76	2408.01	7528.3	-2193.73
3271.86	-16561	15874.3	5718.27
3271.96	-3941.99	5936.3	13434.3
3272.05	7601.01	5424.3	14009.3
3272.15	4283.01	22486.3	-214.729
3272.25	-2246.99	4388.3	8623.27
3272.35	-3802.99	5763.3	-3735.73
3272.44	-5362.99	7799.3	8990.27
3272.54	824.011	1395.3	4227.27
3272.64	4017.01	12723.3	909.271
3272.74	5399.01	4271.3	4614.27
3272.83	-1706.99	2972.3	6002.27
3272.93	-281.989	1006.3	15185.3
3273.03	746.011	4242.3	1473.27
3273.13	1500.01	5822.3	7659.27
3273.23	2370.01	15266.3	-1382.73
3273.32	11887	3711.3	-2237.73
3273.42	5584.01	2226.3	1775.27
3273.52	-2271.99	4713.3	14605.3
3273.62	-15315	6824.3	1205.27
3273.71	-3158.99	7170.3	2707.27
3273.81	-6339.99	-2493.7	-4262.73
3273.91	4857.01	4683.3	-262.729
3274.01	-1381.99	13731.3	2643.27
3274.11	1571.01	521.305	4484.27
3274.2	6611.01	-4264.7	5634.27
3274.3	4325.01	4702.3	-1031.73
3274.4	6012.01	-4236.7	-1532.73
3274.5	-5511.99	7905.3	-5427.73
3274.59	-9041.99	9333.3	5018.27
3274.69	-14366	9362.3	5495.27
3274.79	2237.01	5692.3	6533.27
3274.89	-3877.99	2720.3	-7085.73
3274.99	-1473.99	-2349.7	-3830.73
3275.08	4526.01	2081.3	4384.27
3275.18	-3521.99	785.305	912.271
3275.28	-4964.99	-1838.7	-3770.73
3275.38	1695.01	7200.3	-331.729
3275.47	-2569.99	-217.695	4250.27
3275.57	-5122.99	3400.3	3029.27
3275.67	1045.01	-1184.7	-1736.73
3275.77	-5235.99	14250.3	6440.27
3275.86	-4371.99	-2580.7	11128.3
3275.96	-2979.99	3870.3	6144.27
3276.06	28.0107	-5813.7	-1109.73
3276.16	-7355.99	-15685.7	3705.27
3276.26	-7971.99	1780.3	-6468.73
3276.35	2137.01	5327.3	-8650.73
3276.45	-2427.99	2889.3	2739.27
3276.55	-4301.99	2576.3	-4773.73
3276.65	-10600	2860.3	5810.27
3276.74	-5225.99	10029.3	2389.27
3276.84	3639.01	-943.695	-8127.73
3276.94	-12123	9509.3	-4412.73
3277.04	1335.01	891.305	-6840.73
3277.14	-3910.99	2595.3	5449.27
3277.23	-6122.99	-2869.7	-4287.73
3277.33	-2830.99	5170.3	2610.27
3277.43	4405.01	5863.3	-3206.73
3277.53	1465.01	5050.3	-1493.73
3277.62	7713.01	-3779.7	-7926.73
3277.72	133.011	-1299.7	-6211.73
3277.82	4375.01	-8052.7	-7426.73
3277.92	-6745.99	43.3047	-8531.73
3278.02	-3508.99	5360.3	-2763.73
3278.11	3070.01	3724.3	1427.27
3278.21	-185.989	-1262.7	-890.729
3278.31	-4804.99	1755.3	-964.729
3278.41	-7744.99	-628.695	2536.27
3278.5	922.011	-3313.7	10393.3
3278.6	4664.01	-2239.7	13072.3
3278.7	6285.01	10245.3	3357.27
3278.8	9810.01	8449.3	-8723.73
3278.9	5102.01	-5735.7	-7576.73
3278.99	2639.01	-1197.7	-1444.73
3279.09	-1339.99	-4557.7	-7384.73
3279.19	-2982.99	3369.3	-6307.73
3279.29	-4651.99	8791.3	-4008.73
3279.38	2779.01	-3305.7	-5049.73
3279.48	12586	4087.3	4758.27
3279.58	1710.01	7297.3	7129.27
3279.68	5073.01	-1238.7	-5061.73
3279.78	-666.989	2936.3	-10031.7
3279.87	-3780.99	-1235.7	5082.27
3279.97	-13399	3047.3	-465.729
3280.07	-6167.99	-9398.7	1740.27
3280.17	8474.01	-1104.7	2069.27
3280.26	3014.01	6148.3	-433.729
3280.36	141.011	5906.3	1578.27
3280.46	1189.01	2991.3	8197.27
3280.56	-3027.99	7422.3	-648.729
3280.66	3995.01	8820.3	4282.27
3280.75	5909.01	-6505.7	7360.27
3280.85	7227.01	7172.3	8339.27
3280.95	-671.989	1715.3	-360.729
3281.05	-5955.99	3381.3	8332.27
3281.14	-3003.99	-552.695	-2301.73
3281.24	3063.01	5939.3	4241.27
3281.34	-6144.99	-5295.7	6587.27
3281.44	-1071.99	-1071.7	16126.3
3281.53	-2413.99	1147.3	5836.27
3281.63	-3710.99	2668.3	2791.27
3281.73	-11173	8143.3	-2800.73
3281.83	-990.989	1732.3	3053.27
3281.93	-8756.99	5279.3	6697.27
3282.02	3142.01	9491.3	4214.27
3282.12	4302.01	4865.3	-891.729
3282.22	-2658.99	-5110.7	625.271
3282.32	499.011	-9861.7	122.271
3282.41	-8985.99	3401.3	9402.27
3282.51	1873.01	10895.3	-795.729
3282.61	-2518.99	787.305	-1875.73
3282.71	-2981.99	-2204.7	-4943.73
3282.81	-1414.99	-2714.7	-1079.73
3282.9	-4549.99	-1395.7	-2457.73
3283	7745.01	6166.3	-5511.73
3283.1	-4152.99	-2415.7	-2748.73
3283.2	1358.01	9324.3	-8878.73
3283.29	-625.989	2852.3	-3750.73
3283.39	-5972.99	-2752.7	167.271
3283.49	-1569.99	-185.695	-6758.73
3283.59	2636.01	-6001.7	6679.27
3283.69	-1990.99	-94.6953	-375.729
3283.78	5875.01	1090.3	4538.27
3283.88	4180.01	5604.3	1258.27
3283.98	5754.01	-1059.7	9189.27
3284.08	2777.01	-7035.7	7154.27
3284.17	-5.98926	-2480.7	1006.27
3284.27	2331.01	15022.3	-3005.73
3284.37	-1796.99	11570.3	2117.27
3284.47	6781.01	10831.3	2095.27
3284.56	5375.01	-1693.7	-1102.73
3284.66	-3877.99	-7947.7	-1005.73
3284.76	-4661.99	4172.3	-926.729
3284.86	-8653.99	7787.3	-6035.73
3284.96	553.011	2397.3	8198.27
3285.05	-2354.99	-453.695	4609.27
3285.15	-2263.99	-2162.7	9971.27
3285.25	-607.989	1183.3	-664.729
3285.35	-5705.99	-2577.7	-7210.73
3285.44	503.011	-7935.7	4321.27
3285.54	-84.9893	2116.3	-4642.73
3285.64	-5353.99	-3932.7	7764.27
3285.74	3520.01	-6692.7	2355.27
3285.84	3572.01	-1288.7	-7393.73
3285.93	-2690.99	-7774.7	-5692.73
3286.03	-12284	-3388.7	-17736.7
3286.13	-8096.99	324.305	-3706.73
3286.23	-483.989	-2595.7	498.271
3286.32	5759.01	-1280.7	5400.27
3286.42	-3653.99	6618.3	4445.27
3286.52	17912	3883.3	1064.27
3286.62	12495	4443.3	4588.27
3286.72	354.011	4244.3	10875.3
3286.81	-446.989	6427.3	-361.729
3286.91	-5777.99	-942.695	-5190.73
3287.01	-813.989	4377.3	-6785.73
3287.11	-1347.99	7479.3	-3913.73
3287.2	-2482.99	7723.3	20649.3
3287.3	-10294	1089.3	-9653.73
3287.4	-9593.99	1782.3	12530.3
3287.5	4259.01	2127.3	-6197.73
3287.6	6145.01	-2.69531	-998.729
3287.69	-2342.99	8482.3	-2730.73
3287.79	7073.01	-1278.7	10565.3
3287.89	-323.989	6021.3	1622.27
3287.99	-2511.99	-2497.7	-884.729
3288.08	-7486.99	-1831.7	10609.3
3288.18	2926.01	149.305	-6685.73
3288.28	-237.989	7691.3	-10138.7
3288.38	-11374	-3750.7	114.271
3288.48	-4528.99	5858.3	-6848.73
3288.57	-2148.99	4292.3	-4459.73
3288.67	-1878.99	-7129.7	-5256.73
3288.77	-4290.99	7509.3	-6065.73
3288.87	2746.01	8070.3	4533.27
3288.96	1847.01	-8229.7	9709.27
3289.06	-2313.99	-5671.7	2973.27
3289.16	6039.01	1527.3	-5660.73
3289.26	-1039.99	2944.3	1462.27
3289.35	4311.01	5019.3	11576.3
3289.45	6374.01	6760.3	8576.27
3289.55	-2964.99	5469.3	12972.3
3289.65	8732.01	9069.3	2849.27
3289.75	42.0107	-1770.7	8027.27
3289.84	2414.01	-2548.7	-3675.73
3289.94	-4561.99	8643.3	-114.729
3290.04	6650.01	-2833.7	404.271
3290.14	-4133.99	8687.3	1457.27
3290.23	-3668.99	3375.3	7877.27
3290.33	-232.989	12656.3	-1485.73
3290.43	8371.01	10451.3	1780.27
3290.53	-11578	953.305	6525.27
3290.63	885.011	-211.695	4872.27
3290.72	-3925.99	441.305	8515.27
3290.82	1452.01	1085.3	12421.3
3290.92	-11291	-8783.7	91.2715
3291.02	4248.01	-1093.7	-1442.73
3291.11	-7.98926	926.305	1392.27
3291.21	4692.01	9925.3	-512.729
3291.31	8753.01	2043.3	9607.27
3291.41	16217	13022.3	-3798.73
3291.51	14838	-1609.7	13524.3
3291.6	2481.01	5950.3	6568.27
3291.7	-3455.99	803.305	5996.27
3291.8	-5611.99	2759.3	7270.27
3291.9	1257.01	487.305	-3374.73
3291.99	597.011	2251.3	4251.27
3292.09	-1073.99	7231.3	3566.27
3292.19	7039.01	5690.3	-618.729
3292.29	4163.01	4124.3	3618.27
3292.39	-2542.99	7589.3	-114.729
3292.48	-219.989	7782.3	10448.3
3292.58	3518.01	-7231.7	9442.27
3292.68	2946.01	-5266.7	8440.27
3292.78	3158.01	8138.3	5398.27
3292.87	-3796.99	2061.3	1069.27
3292.97	-1333.99	-5603.7	-5549.73
3293.07	-5935.99	6631.3	-2449.73
3293.17	-3711.99	6500.3	-3652.73
3293.26	9397.01	4424.3	-3937.73
3293.36	11308	6291.3	6.27148
3293.46	10764	6593.3	5317.27
3293.56	-2656.99	-4983.7	7083.27
3293.66	-9331.99	-7833.7	13197.3
3293.75	3788.01	11759.3	-4428.73
3293.85	4690.01	595.305	1602.27
3293.95	11953	1418.3	332.273
3294.05	1836.01	4057.3	-4751.73
3294.14	-1117.99	1150.3	-1426.73
3294.24	5468.01	3414.3	-8712.73
3294.34	3563.01	1796.3	-10661.7
3294.44	10594	7341.3	-4817.73
3294.54	5962.01	1476.3	-7649.73
3294.63	7322.01	1585.3	1259.27
3294.73	7458.01	734.305	-629.727
3294.83	7603.01	1891.3	9741.27
3294.93	8676.01	-4737.7	9336.27
3295.02	5827.01	-1874.7	1380.27
3295.12	1958.01	7832.3	-4608.73
3295.22	18220	7788.3	2108.27
3295.32	362.011	12904.3	9604.27
3295.42	872.011	2690.3	3524.27
3295.51	5913.01	3270.3	1182.27
3295.61	3926.01	-2907.7	4541.27
3295.71	11007	6450.3	-4064.73
3295.81	14328	10319.3	-2842.73
3295.9	-2477.99	2349.3	-1740.73
3296	-2711.99	1264.3	-5530.73
3296.1	-1591.99	15440.3	1489.27
3296.2	1550.01	14803.3	4544.27
3296.3	-6057.99	-1614.7	8729.27
3296.39	1409.01	6696.3	6440.27
3296.49	-3616.99	3053.3	16654.3
3296.59	-13194	-734.695	1436.27
3296.69	-8986.99	13537.3	-9326.73
3296.78	-9652.99	11165.3	1350.27
3296.88	-7232.99	9401.3	-2455.73
3296.98	-4706.99	6633.3	4490.27
3297.08	-188.989	-9444.7	3843.27
3297.18	-6111.99	-3104.7	8309.27
3297.27	3583.01	-1935.7	-169.727
3297.37	3207.01	-1975.7	7559.27
3297.47	4760.01	8537.3	3187.27
3297.57	5369.01	1540.3	1084.27
3297.66	6935.01	8822.3	-1408.73
3297.76	-3868.99	426.305	-4002.73
3297.86	1830.01	7574.3	7998.27
3297.96	-3271.99	8840.3	5051.27
3298.05	7262.01	12461.3	1421.27
3298.15	-2443.99	7553.3	11048.3
3298.25	-6171.99	15306.3	7961.27
3298.35	-2317.99	7283.3	4032.27
3298.45	3086.01	-3393.7	-2377.73
3298.54	9081.01	-4141.7	11892.3
3298.64	-5666.99	5351.3	955.271
3298.74	10011	14968.3	8574.27
3298.84	7550.01	-955.695	23247.3
3298.93	8663.01	5750.3	8038.27
3299.03	-7317.99	13373.3	3214.76
3299.13	1001.01	-1608.7	6160.09
3299.23	12266	-56.6953	4663.09
3299.33	7402.01	4574.3	11065.8
3299.42	-4660.99	3552.3	8759.76
3299.52	-1230.99	8332.3	10690.8
3299.62	10365	-3346.7	7867.09
3299.72	9578.01	7268.3	7085.09
3299.81	170.011	10896.3	12175.4
3299.91	-7747.99	1711.3	9298.42
3300.01	-3281.99	1106.3	11338.8
3300.11	-791.989	2272.3	15283.4
3300.21	731.011	3441.3	15147.8
3300.3	2307.01	16498.3	17962.8
3300.4	3839.01	9072.3	18935.1
3300.5	19604	6950.3	19852.1
3300.6	10378	226.305	21330.8
3300.69	18449	-376.695	25845.8
3300.79	10432	4211.3	29558.8
3300.89	14269	9058.3	34092.4
3300.99	24156	12454.3	38232.8
3301.08	29156	16562.3	41327.1
3301.18	14718	17344.3	48106.4
3301.28	24977	24001.3	55176.1
3301.38	22965	36915.3	54395.4
3301.48	24739	29443.3	58394.8
3301.57	23648	33503.3	62763.4
3301.67	15279	42751.3	69382.8
3301.77	17892	51045.3	68685.8
3301.87	24710	52741.3	76921.4
3301.96	18498	43536.3	70608.8
3302.06	14449	35216.3	70276.8
3302.16	10324	27986.3	64913.8
3302.26	15257	29386.3	59432.4
3302.36	9474.01	10180.3	60821.8
3302.45	4907.01	15458.3	49249.1
3302.55	8619.01	786.305	42650.8
3302.65	-2702.99	-20943.7	34254.4
3302.75	-7804.99	-28811.7	24585.8
3302.84	-1998.99	-31143.7	13934.1
3302.94	-3683.99	-32374.7	9861.42
3303.04	-8047.99	-46888.7	-706.91
3303.14	-19979	-44565.7	-7680.24
3303.24	-13724	-46848.7	-7452.24
3303.33	-10073	-37025.7	-11678.6
3303.43	-21202	-33051.7	-17585.6
3303.53	-14319	-38265.7	-14999.2
3303.63	-12117	-34284.7	-16413.2
3303.72	-21924	-26219.7	-16276.6
3303.82	-16069	-18453.7	-16334.6
3303.92	-734.989	-5621.7	-18311.6
3304.02	-12205	-9549.7	-21640.2
3304.12	-23114	-15321.7	-25312.2
3304.21	-25006	-6334.7	-31121.2
3304.31	-23273	-3315.7	-37435.6
3304.41	-25009	-5974.7	-38336.9
3304.51	-15576	3323.3	-43095.2
3304.6	-24705	1598.3	-49247.2
3304.7	-18362	9504.3	-55406.6
3304.8	-29078	-10244.7	-56562.6
3304.9	-18448	-8283.7	-63395.9
3305	-23202	-5549.7	-62961.6
3305.09	-20785	-16920.7	-62637.9
3305.19	-28713	-181.695	-61386.2
3305.29	-18603	-14012.7	-60744.9
3305.39	-10429	-3533.7	-58064.2
3305.48	-19075	8978.3	-50999.6
3305.58	-17715	-6862.7	-44378.9
3305.68	-16200	-3062.7	-41622.2
3305.78	-9145.99	13723.3	-37933.9
3305.87	3369.01	7350.3	-31461.2
3305.97	-2816.99	-3210.7	-27698.9
3306.07	-5898.99	3872.3	-20916.9
3306.17	4746.01	5773.3	-19368.6
3306.27	8775.01	10746.3	-15815.6
3306.36	563.011	8905.3	-14822.9
3306.46	-7731.99	13530.3	-9201.58
3306.56	5154.01	8303.3	-7704.24
3306.66	2134.01	7938.3	-5454.24
3306.75	-4448.99	4706.3	-7352.73
3306.85	-667.989	-595.695	-8340.73
3306.95	6637.01	848.305	-1601.73
3307.05	6453.01	-2303.7	-7515.73
3307.15	6716.01	271.305	-2721.73
3307.24	7546.01	2359.3	-12841.7
3307.34	10718	4996.3	-4117.73
3307.44	11323	7054.3	-474.729
3307.54	2767.01	7532.3	-671.729
3307.63	3191.01	-150.695	-4018.73
3307.73	2843.01	-2875.7	-5977.73
3307.83	182.011	4860.3	3519.27
3307.93	-7145.99	3572.3	8477.27
3308.03	-1402.99	-164.695	6215.27
3308.12	323.011	-1664.7	1662.27
3308.22	-4424.99	937.305	10045.3
3308.32	4834.01	-9916.7	6360.76
3308.42	-777.989	-2051.7	5797.76
3308.51	-898.989	10568.3	8366.76
3308.61	3285.01	-873.695	13766.1
3308.71	4275.01	8761.3	17488.8
3308.81	11459	8544.3	17262.8
3308.91	11575	18901.3	25521.8
3309	13962	16158.3	33408.8
3309.1	2816.01	18393.3	37139.4
3309.2	27877	30761.3	41043.4
3309.3	18168	38368.3	49064.8
3309.39	9876.01	48001.3	60732.4
3309.49	21274	49900.3	65404.8
3309.59	23324	50571.3	71229.8
3309.69	19672	53912.3	78286.1
3309.78	21004	60156.3	83899.4
3309.88	24031	46372.3	87949.8
3309.98	19191	48580.3	91354.8
3310.08	28908	44372.3	88457.8
3310.18	23089	39339.3	83930.4
3310.27	28320	39407.3	77574.1
3310.37	29399	20217.3	73135.1
3310.47	22471	7759.3	63057.4
3310.57	33447	971.305	54522.4
3310.66	26598	-14563.7	45047.8
3310.76	16892	-24711.7	32784.1
3310.86	17347	-18312.7	26155.4
3310.96	13845	-27358.7	15906.1
3311.06	17292	-35582.7	10086.4
3311.15	-3268.99	-33597.7	4754.42
3311.25	7223.01	-41059.7	2345.09
3311.35	14202	-28668.7	-1771.24
3311.45	5121.01	-34685.7	-5592.91
3311.54	4512.01	-34831.7	-6593.58
3311.64	5381.01	-22646.7	-3828.91
3311.74	7770.01	-9289.7	-6750.24
3311.84	2340.01	-10048.7	-9639.58
3311.94	-5007.99	-9772.7	-10432.6
3312.03	369.011	-12825.7	-19229.9
3312.13	4431.01	-6340.7	-23683.9
3312.23	-9306.99	-7865.7	-33009.6
3312.33	-15050	-17232.7	-34570.9
3312.42	-13251	-5495.7	-44195.6
3312.52	-27121	-6969.7	-51157.6
3312.62	-29894	-6236.7	-56467.9
3312.72	-20709	3633.3	-62032.9
3312.82	-19562	-10843.7	-66186.6
3312.91	-19763	-17373.7	-72677.2
3313.01	-18783	-8637.7	-67937.9
3313.11	-26657	793.305	-67939.9
3313.21	-38764	-7703.7	-64107.2
3313.3	-12352	-8077.7	-63294.6
3313.4	-17777	7325.3	-55931.9
3313.5	-27332	-296.695	-50349.9
3313.6	-22400	-8255.7	-40361.6
3313.7	-14339	-3553.7	-38133.2
3313.79	5183.01	-4319.7	-32254.6
3313.89	-6998.99	-933.695	-22999.9
3313.99	-2015.99	-2066.7	-17818.6
3314.09	-614.989	-8291.7	-14499.9
3314.18	508.011	-1647.7	-6688.58
3314.28	1821.01	-2146.7	2394.09
3314.38	5192.01	3780.3	7850.76
3314.48	8079.01	5908.3	13016.1
3314.57	20734	14768.3	20248.4
3314.67	13610	12570.3	29382.8
3314.77	18621	19827.3	32297.4
3314.87	21715	35970.3	45007.1
3314.97	21581	25445.3	48909.8
3315.06	19439	14271.3	51027.4
3315.16	22355	21077.3	57900.4
3315.26	20266	31468.3	63486.4
3315.36	13285	29695.3	68793.1
3315.45	24066	45597.3	75330.4
3315.55	20861	45045.3	77247.4
3315.65	25477	51984.3	76874.4
3315.75	14724	53676.3	79421.1
3315.85	26922	56153.3	77945.1
3315.94	20485	40611.3	71576.4
3316.04	16727	37896.3	63375.1
3316.14	11570	48008.3	59227.8
3316.24	10908	24779.3	47264.8
3316.33	5061.01	19930.3	41511.1
3316.43	12447	4627.3	31219.8
3316.53	420.011	-5655.7	17597.1
3316.63	-6539.99	-9911.7	10987.8
3316.73	-863.989	-30840.7	567.757
3316.82	-17403	-24834.7	-7365.58
3316.92	-16208	-46415.7	-16853.2
3317.02	-15036	-59608.7	-23254.6
3317.12	-22914	-50419.7	-27490.9
3317.21	-17266	-62028.7	-30515.2
3317.31	-26694	-63786.7	-34640.9
3317.41	-29736	-61698.7	-35033.9
3317.51	-16176	-54674.7	-40128.9
3317.6	-19892	-54365.7	-43187.9
3317.7	-26683	-41894.7	-46710.2
3317.8	-22010	-26821.7	-50888.2
3317.9	-20447	-38555.7	-52264.6
3318	-24619	-35679.7	-56939.9
3318.09	-28472	-27342.7	-58012.2
3318.19	-32307	-18110.7	-60297.6
3318.29	-31818	-8324.7	-66309.9
3318.39	-28162	-10975.7	-66317.6
3318.48	-22410	-14407.7	-66592.9
3318.58	-29894	-18957.7	-68019.9
3318.68	-28413	-11693.7	-69233.6
3318.78	-17838	-13448.7	-69895.2
3318.88	-16872	-12088.7	-63252.2
3318.97	-6821.99	3601.3	-61109.6
3319.07	-1786.99	-5210.7	-55862.6
3319.17	-12295	-989.695	-49373.9
3319.27	-11726	1891.3	-43745.2
3319.36	-13013	128.305	-37711.9
3319.46	-8383.99	-3602.7	-33356.2
3319.56	-10905	3978.3	-28524.9
3319.66	-6405.99	6210.3	-24197.9
3319.76	-517.989	-2388.7	-17844.9
3319.85	-6159.99	12701.3	-17477.2
3319.95	973.011	14992.3	-13155.6
3320.05	1848.01	6455.3	-16908.7
3320.15	-2023.99	-2661.7	-18716.7
3320.24	-1365.99	-3893.7	-16807.7
3320.34	482.011	11260.3	-6207.73
3320.44	2276.01	2481.3	-2638.73
3320.54	2723.01	1013.3	-5242.73
3320.64	7890.01	8321.3	-9128.73
3320.73	4043.01	-527.695	-3392.73
3320.83	-9551.99	3039.3	5930.27
3320.93	-2627.99	5979.3	9799.27
3321.03	3771.01	-6366.7	9673.27
3321.12	7717.01	4077.3	2740.27
3321.22	2814.01	-6092.7	7843.27
3321.32	3700.01	-4864.7	7489.27
3321.42	4251.01	-5433.7	6533.27
3321.52	3857.01	-7589.7	15968.3
3321.61	7308.01	-2199.7	4654.27
3321.71	6533.01	-2066.7	8138.27
3321.81	1780.01	-6012.7	9249.27
3321.91	6502.01	1767.3	6386.42
3322	-1635.99	-5938.7	7391.09
3322.1	8382.01	-8574.7	11977.8
3322.2	2578.01	1369.3	12883.8
3322.3	4584.01	-6530.7	16376.8
3322.4	3487.01	3492.3	17236.4
3322.49	3940.01	9536.3	22125.1
3322.59	13634	7466.3	27410.1
3322.69	13453	944.305	31914.1
3322.79	4009.01	-3789.7	34926.4
3322.88	12860	-1048.7	44998.8
3322.98	22561	329.305	46529.8
3323.08	15398	6260.3	51934.8
3323.18	5017.01	1173.3	60026.4
3323.27	10165	-9345.7	58399.1
3323.37	23202	773.305	62468.8
3323.47	21898	12508.3	66979.4
3323.57	16520	16445.3	66214.4
3323.67	24905	12983.3	65355.8
3323.76	20856	9596.3	66996.4
3323.86	25197	15740.3	61002.8
3323.96	26599	29735.3	56312.1
3324.06	20003	40083.3	52389.8
3324.15	23568	23185.3	44141.8
3324.25	18789	36841.3	43452.8
3324.35	13412	49127.3	43063.1
3324.45	16116	49833.3	39043.4
3324.55	22518	53125.3	35115.8
3324.64	17871	61017.3	35947.1
3324.74	22734	53238.3	34761.1
3324.84	16845	45894.3	37057.4
3324.94	19938	63369.3	38391.8
3325.03	24651	61420.3	38307.1
3325.13	20698	44867.3	33047.4
3325.23	16794	42625.3	31513.4
3325.33	4932.01	26061.3	29144.4
3325.43	5193.01	19217.3	22956.4
3325.52	9377.01	4663.3	16846.1
3325.62	-1807.99	-18704.7	6110.09
3325.72	-8633.99	-18271.7	-5576.24
3325.82	-25347	-40622.7	-15914.2
3325.91	-18704	-52568.7	-30833.6
3326.01	-16508	-51858.7	-41471.6
3326.11	-23173	-57579.7	-53482.6
3326.21	-31097	-62204.7	-63767.6
3326.3	-26027	-71624.7	-68034.9
3326.4	-25363	-68125.7	-75598.9
3326.5	-33180	-47574.7	-80483.2
3326.6	-35037	-62308.7	-81215.2
3326.7	-33405	-46167.7	-84245.9
3326.79	-45171	-40930.7	-79143.9
3326.89	-24563	-37563.7	-75491.2
3326.99	-34031	-28772.7	-71232.9
3327.09	-28113	-30574.7	-67025.9
3327.18	-19655	-23451.7	-58774.2
3327.28	-29263	-9987.7	-51900.9
3327.38	-27254	-17879.7	-46622.6
3327.48	-10081	-12367.7	-38586.6
3327.58	-7306.99	-5348.7	-29824.6
3327.67	-10919	-14939.7	-20839.9
3327.77	-15771	-11420.7	-16063.9
3327.87	-12835	3231.3	-10385.9
3327.97	6682.01	-7411.7	-1991.91
3328.06	9755.01	-12363.7	-599.243
3328.16	6825.01	463.305	5836.76
3328.26	5820.01	5411.3	11425.1
3328.36	20097	3819.3	19813.1
3328.46	16742	801.305	30273.4
3328.55	21356	1766.3	36595.8
3328.65	14886	2068.3	40669.1
3328.75	20605	-822.695	52351.4
3328.85	32404	-913.695	53084.4
3328.94	22486	322.305	59633.4
3329.04	20232	4701.3	62123.8
3329.14	21681	4420.3	64164.1
3329.24	21295	2016.3	68485.4
3329.34	16421	3911.3	68923.1
3329.43	14740	-8848.7	60738.4
3329.53	12221	4664.3	58600.8
3329.63	15772	6636.3	56336.1
3329.73	16854	1813.3	45195.8
3329.82	5713.01	3465.3	35490.8
3329.92	10921	4674.3	30980.8
3330.02	8077.01	-717.695	24649.1
3330.12	-1372.99	1780.3	19286.8
3330.22	5681.01	2250.3	10154.4
3330.31	-6759.99	2214.3	6848.09
3330.41	-8536.99	17056.3	532.424
3330.51	-19813	16187.3	-4639.73
3330.61	-18249	21044.3	2384.27
3330.7	-18354	38701.3	-9006.73
3330.8	-10417	37203.3	-11719.7
3330.9	-25756	35517.3	-12509.7
3331	-24556	40080.3	-13412.7
3331.09	-15894	46158.3	-14608.7
3331.19	-20621	46116.3	-16364.7
3331.29	-18944	32311.3	-10649.6
3331.39	-14577	15554.3	-11197.6
3331.49	-21344	6031.3	-19246.2
3331.58	-13211	-11966.7	-28522.2
3331.68	-21491	-18467.7	-39576.6
3331.78	-25681	-17640.7	-47657.6
3331.88	-29753	-36468.7	-52255.9
3331.97	-20675	-38065.7	-61266.2
3332.07	-17907	-54935.7	-68785.2
3332.17	-27566	-54403.7	-77364.6
3332.27	-15474	-46841.7	-80525.2
3332.37	-12836	-49740.7	-82032.6
3332.46	-20621	-53164.7	-81858.6
3332.56	-19749	-50199.7	-79363.2
3332.66	-11358	-49257.7	-77550.6
3332.76	-7847.99	-36672.7	-71567.6
3332.85	-6895.99	-23557.7	-65745.6
3332.95	-12475	-16615.7	-55161.9
3333.05	-11677	-3906.7	-53024.2
3333.15	-4268.99	-4846.7	-42176.2
3333.25	-909.989	-9922.7	-35482.6
3333.34	6374.01	-11462.7	-32287.2
3333.44	-4074.99	-4593.7	-24543.6
3333.54	-835.989	-160.695	-21253.9
3333.64	6180.01	5792.3	-20356.6
3333.73	-7779.99	8926.3	-14850.9
3333.83	-7355.99	6857.3	-10645.2
3333.93	-752.989	-3844.7	-8165.58
3334.03	-2861.99	-7482.7	-7261.24
3334.13	-813.989	-10257.7	-13344.7
3334.22	-1982.99	1509.3	-15049.7
3334.32	2962.01	-1937.7	-24518.7
3334.42	-3193.99	-4906.7	-5422.73
3334.52	-2663.99	-5046.7	7759.27
3334.61	914.011	-10854.7	3223.27
3334.71	6756.01	-5692.7	6116.27
3334.81	830.011	-1328.7	7043.27
3334.91	6577.01	6237.3	-7351.73
3335	6459.01	-5759.7	8603.27
3335.1	-3578.99	-7357.7	11160.3
3335.2	-7868.99	952.305	1416.27
3335.3	2418.01	-1244.7	8805.27
3335.4	8870.01	-11370.7	13047.3
3335.49	10325	-11287.7	20860.3
3335.59	-354.989	-14096.7	15773.3
3335.69	13275	1556.3	9429.09
3335.79	10867	-5687.7	10865.8
3335.88	2717.01	-3240.7	9344.76
3335.98	5401.01	-14188.7	13739.1
3336.08	15955	464.305	20710.1
3336.18	17118	4912.3	22950.1
3336.28	21109	-6118.7	28278.4
3336.37	20669	14875.3	30525.8
3336.47	15013	11855.3	38531.4
3336.57	14274	2139.3	41825.1
3336.67	18885	12132.3	45776.1
3336.76	29689	16008.3	51279.8
3336.86	13912	18761.3	53582.4
3336.96	21478	30124.3	58003.1
3337.06	31018	25222.3	59105.1
3337.16	34557	29821.3	59343.4
3337.25	26117	39982.3	57859.1
3337.35	17292	43936.3	54516.8
3337.45	16897	50273.3	53866.4
3337.55	20164	54072.3	50714.8
3337.64	25773	52965.3	45692.1
3337.74	22480	56457.3	40648.1
3337.84	27862	47917.3	38105.1
3337.94	17096	31827.3	32762.4
3338.04	32510	26182.3	27151.4
3338.13	18841	26872.3	21059.4
3338.23	19903	5771.3	19070.1
3338.33	22916	-3255.7	18142.4
3338.43	12889	-3726.7	17004.1
3338.52	13644	-19701.7	17510.4
3338.62	17400	-25592.7	13299.4
3338.72	21917	-39499.7	16677.4
3338.82	5526.01	-50692.7	14358.1
3338.92	6893.01	-58228.7	12447.1
3339.01	6515.01	-50993.7	8842.76
3339.11	9568.01	-53601.7	5905.76
3339.21	8622.01	-66537.7	818.09
3339.31	4920.01	-49458.7	-1989.91
3339.4	-4033.99	-52961.7	-14866.9
3339.5	-7560.99	-38263.7	-21984.6
3339.6	-13568	-31637.7	-30423.9
3339.7	-17248	-26214.7	-39255.9
3339.79	-22606	-29825.7	-43735.2
3339.89	-29014	-28379.7	-53107.6
3339.99	-32678	-17157.7	-60956.2
3340.09	-19800	-16931.7	-63428.2
3340.19	-32297	-5935.7	-69900.9
3340.28	-36236	-11474.7	-67391.6
3340.38	-17924	-7897.7	-69039.2
3340.48	-32332	-10797.7	-69542.9
3340.58	-36561	-6752.7	-67358.6
3340.67	-24386	-9294.7	-64168.9
3340.77	-14958	1375.3	-57892.2
3340.87	-20601	5906.3	-57004.9
3340.97	-23731	-5757.7	-52602.9
3341.07	-30243	-13555.7	-48507.2
3341.16	-26928	-6922.7	-43744.9
3341.26	-18251	-14563.7	-40338.6
3341.36	-11421	-18289.7	-33031.9
3341.46	-14502	-5107.7	-28705.9
3341.55	-10657	-6107.7	-26767.2
3341.65	-9792.99	-9673.7	-27933.9
3341.75	-7651.99	-8527.7	-25784.9
3341.85	-12919	2959.3	-20334.2
3341.95	-14759	-6709.7	-18806.2
3342.04	-9602.99	-4929.7	-14175.9
3342.14	-17830	-3662.7	-25831.7
3342.24	4181.01	-5689.7	-24485.7
3342.34	-10934	-7297.7	-23397.7
3342.43	-4596.99	6963.3	-19277.7
3342.53	-5021.99	42.3047	-23037.7
3342.63	-11943	-5169.7	-21956.7
3342.73	-7274.99	2014.3	-20042.7
3342.82	-6958.99	2156.3	-24383.7
3342.92	2664.01	-1310.7	-23857.7
3343.02	-8740.99	3411.3	-26611.7
3343.12	-4774.99	-4427.7	-20661.7
3343.22	-334.989	-14025.7	-29436.7
3343.31	2586.01	-6582.7	-19661.7
3343.41	9040.01	2693.3	-15516.7
3343.51	-3184.99	-671.695	-12339.7
3343.61	-3621.99	2406.3	-8835.73
3343.7	-1479.99	-1775.7	-21720.7
3343.8	-4012.99	-5593.7	-15236.7
3343.9	-4123.99	3889.3	-7299.73
3344	-6342.99	6915.3	-12007.7
3344.1	8755.01	5548.3	-11963.7
3344.19	-11130	2070.3	-2036.73
3344.29	3688.01	6215.3	-10055.7
3344.39	-2199.99	-939.695	-7914.73
3344.49	-5116.99	-5566.7	1088.27
3344.58	-8945.99	-1244.7	-740.727
3344.68	-10302	-9156.7	-2042.73
3344.78	-4420.99	-3037.7	492.273
3344.88	525.011	12057.3	-994.727
3344.98	2809.01	-779.695	-5497.73
3345.07	-4010.99	-5626.7	4753.27
3345.17	5423.01	3891.3	4964.27
3345.27	-8367.99	10324.3	-572.727
3345.37	9758.01	7679.3	5351.27
3345.46	4610.01	2473.3	208.273
3345.56	-8908.99	1450.3	-3055.73
3345.66	653.011	4282.3	3108.27
3345.76	2064.01	-444.695	-2335.73
3345.86	-12839	3376.3	7693.27
3345.95	-345.989	-979.695	-2195.73
3346.05	6153.01	-461.695	-1670.73
3346.15	-2059.99	-7.69531	-5236.73
3346.25	-588.989	3854.3	10798.3
3346.34	-9127.99	5078.3	-610.727
3346.44	2749.01	-3336.7	3319.27
3346.54	10129	1398.3	269.273
3346.64	-205.989	-4046.7	310.273
3346.74	-981.989	3316.3	2064.27
3346.83	-4164.99	-837.695	-1121.73
3346.93	3323.01	6362.3	-6482.73
3347.03	5698.01	3208.3	2302.27
3347.13	-616.989	-2490.7	-2220.73
3347.22	2270.01	12246.3	-8459.73
3347.32	-5682.99	-631.695	-4609.73
3347.42	-10925	7438.3	-1590.73
3347.52	-494.989	-4134.7	5251.27
3347.61	3771.01	1146.3	5965.27
3347.71	-6227.99	-312.695	5962.27
3347.81	3110.01	1642.3	409.273
3347.91	-7561.99	-5876.7	2073.27
3348.01	4287.01	62.3047	15379.3
3348.1	-15416	6833.3	3878.27
3348.2	6793.01	6684.3	-8994.73
3348.3	-4180.99	5924.3	-11686.7
3348.4	-12744	-9078.7	401.273
3348.49	-11691	-1106.7	4812.27
3348.59	3026.01	2124.3	11458.3
3348.69	-2828.99	-468.695	-3300.73
3348.79	-9409.99	6700.3	-480.727
3348.89	3736.01	4614.3	-375.727
3348.98	947.011	2349.3	-12479.7
3349.08	-6866.99	-2160.7	-2448.73
3349.18	-9335.99	-753.695	-4683.73
3349.28	11380	4302.3	-7573.73
3349.37	3266.01	2227.3	237.271
3349.47	-1977.99	-3836.7	-1400.73
3349.57	-3607.99	-2080.7	-7212.73
3349.67	-5366.99	-252.695	-2820.73
3349.77	-4392.99	-7205.7	89.2715
3349.86	-211.989	-3128.7	3574.27
3349.96	-1815.99	-881.695	-640.729
3350.06	-1947.99	-9766.7	-1236.73
3350.16	-1774.99	-11052.7	-1569.73
3350.25	5551.01	-3086.7	-3210.73
3350.35	-6224.99	-9379.7	2549.27
3350.45	-1541.99	191.305	5682.27
3350.55	6483.01	1419.3	-2310.73
3350.65	-1724.99	1062.3	-6272.73
3350.74	-5040.99	-4175.7	2850.27
3350.84	-627.989	1868.3	-759.729
3350.94	-8384.99	7472.3	-1247.73
3351.04	-4204.99	4292.3	9296.27
3351.13	-12418	-2906.7	5636.27
3351.23	-1293.99	-950.695	3885.27
3351.33	6831.01	5675.3	-1153.73
3351.43	-3824.99	-2494.7	-3551.73
3351.52	-7290.99	-2195.7	-983.729
3351.62	-2090.99	-5013.7	-9780.73
3351.72	143.011	-3655.7	-15029.7
3351.82	-12443	6524.3	529.271
3351.92	-6445.99	13627.3	871.271
3352.01	291.011	2672.3	-855.729
3352.11	5759.01	-6144.7	-1405.73
3352.21	-199.989	380.305	-4776.73
3352.31	-20532	737.305	-485.729
3352.4	-12233	5252.3	-9577.73
3352.5	-5860.99	10270.3	-4048.73
3352.6	10243	8881.3	-7281.73
3352.7	-1557.99	7914.3	1228.27
3352.8	899.011	1375.3	2260.27
3352.89	1022.01	3551.3	-1261.73
3352.99	-4082.99	-10976.7	-2508.73
3353.09	-3209.99	486.305	-11243.7
3353.19	6629.01	-2616.7	-5233.73
3353.28	2848.01	-3572.7	-3929.73
3353.38	-4190.99	-173.695	-3279.73
3353.48	1845.01	8747.3	-6038.73
3353.58	-2128.99	4274.3	-11934.7
3353.68	-7456.99	-9266.7	-15412.7
3353.77	-5226.99	4305.3	-1485.73
3353.87	11958	5503.3	4832.27
3353.97	2662.01	4730.3	-7983.73
3354.07	4878.01	1115.3	-4800.73
3354.16	3890.01	3647.3	-941.729
3354.26	786.011	6503.3	5256.27
3354.36	-292.989	-8738.7	-4347.73
3354.46	-4524.99	-979.695	-1322.73
3354.56	-1455.99	-7417.7	-1172.73
3354.65	13940	-8191.7	1803.27
3354.75	4815.01	3019.3	-6820.73
3354.85	-1764.99	3166.3	-7456.73
3354.95	-1445.99	-2955.7	7913.27
3355.04	1088.01	-943.695	5902.27
3355.14	1726.01	-2082.7	-205.729
3355.24	7615.01	6257.3	-10611.7
3355.34	-3789.99	911.305	-5135.73
3355.44	-2454.99	3367.3	5172.27
3355.53	166.011	7621.3	-5652.73
3355.63	3636.01	7634.3	3062.27
3355.73	4526.01	-4056.7	1662.27
3355.83	12361	3617.3	556.271
3355.92	7772.01	462.305	8179.27
3356.02	5061.01	-5604.7	9002.27
3356.12	-9877.99	-92.6953	244.271
3356.22	-893.989	3491.3	-6479.73
3356.31	6345.01	-8202.7	-9936.73
3356.41	-2029.99	2027.3	-388.729
3356.51	6394.01	-974.695	-4630.73
3356.61	3592.01	-6844.7	2046.27
3356.71	4031.01	2061.3	18329.3
3356.8	3833.01	9957.3	12928.3
3356.9	6086.01	2823.3	-1353.73
3357	7251.01	2855.3	2976.27
3357.1	9552.01	-9095.7	10571.3
3357.19	9772.01	-9919.7	4657.27
3357.29	-2227.99	1554.3	-2425.73
3357.39	-8589.99	-1200.7	5255.27
3357.49	11277	3014.3	-1714.73
3357.59	4506.01	-2523.7	9653.27
3357.68	2590.01	-3257.7	6507.27
3357.78	-2570.99	-2835.7	-3310.73
3357.88	3589.01	5265.3	-1763.73
3357.98	2792.01	1532.3	9264.27
3358.07	-109.989	8767.3	3876.27
3358.17	1298.01	716.305	-9586.73
3358.27	188.011	-2864.7	1371.27
3358.37	4859.01	3552.3	5624.27
3358.47	7479.01	3633.3	1116.27
3358.56	-502.989	6792.3	-3458.73
3358.66	388.011	1510.3	253.271
3358.76	4856.01	713.305	1756.27
3358.86	5154.01	-2946.7	-9199.73
3358.95	6854.01	-7061.7	6388.27
3359.05	5316.01	4553.3	14458.3
3359.15	214.011	-6742.7	9427.27
3359.25	507.011	7740.3	6931.27
3359.34	9722.01	7899.3	-2718.73
3359.44	-9504.99	13872.3	-8666.73
3359.54	5263.01	-216.695	10853.3
3359.64	2889.01	-9453.7	4865.27
3359.74	-6227.99	-1693.7	-5688.73
3359.83	2322.01	-2508.7	5757.27
3359.93	10196	2767.3	-3431.73
3360.03	8663.01	-123.695	5112.27
3360.13	1761.01	4836.3	1972.27
3360.22	4285.01	-1667.7	5363.27
3360.32	9377.01	2832.3	-10185.7
3360.42	5439.01	-4592.7	-5009.73
3360.52	-1040.99	-3898.7	5022.27
3360.62	5178.01	1984.3	-6187.73
3360.71	6734.01	845.305	-5500.73
3360.81	11610	7447.3	-7640.73
3360.91	2121.01	-4388.7	27.2715
3361.01	-5239.99	-1911.7	829.271
3361.1	-1827.99	414.305	-2648.73
3361.2	-6315.99	-1548.7	1311.27
3361.3	11512	-4438.7	8893.27
3361.4	1879.01	-7721.7	-7262.73
3361.5	4060.01	-5484.7	8650.27
3361.59	-5634.99	-1379.7	-861.729
3361.69	-1470.99	16755.3	-4669.73
3361.79	6894.01	-3445.7	-4517.73
3361.89	15886	-2155.7	5979.27
3361.98	6633.01	4199.3	1469.27
3362.08	7342.01	212.305	1480.27
3362.18	4842.01	-2515.7	-11939.7
3362.28	-1783.99	378.305	-9559.73
3362.38	-2038.99	7131.3	-2799.73
3362.47	4898.01	-3440.7	-1764.73
3362.57	4730.01	2629.3	-4685.73
3362.67	151.011	-5771.7	10133.3
3362.77	9606.01	615.305	1534.27
3362.86	3875.01	-5124.7	5925.27
3362.96	-555.989	-3420.7	11181.3
3363.06	6330.01	-4886.7	8815.27
3363.16	-8096.99	9859.3	10635.3
3363.26	2305.01	6506.3	-5411.73
3363.35	2918.01	-4915.7	-7017.73
3363.45	2063.01	108.305	-2646.73
3363.55	1225.01	7463.3	-1033.73
3363.65	-346.989	5450.3	-9670.73
3363.74	9394.01	8249.3	3414.27
3363.84	-594.989	-2526.7	-819.729
3363.94	2172.01	798.305	49.2715
3364.04	7242.01	5892.3	-5737.73
3364.14	-61.9893	4289.3	4957.27
3364.23	169.011	12727.3	4524.27
3364.33	10332	12450.3	2257.27
3364.43	3407.01	-5738.7	3203.27
3364.53	48.0107	558.305	16799.3
3364.62	-2653.99	6981.3	3634.27
3364.72	-1435.99	-2958.7	-4007.73
3364.82	-1289.99	-3270.7	7003.27
3364.92	3528.01	-14164.7	4228.27
3365.01	898.011	-3466.7	-3954.73
3365.11	816.011	2342.3	-11540.7
3365.21	-2831.99	-10896.7	-486.729
3365.31	-2805.99	1139.3	14197.3
3365.41	-688.989	-339.695	-2036.73
3365.5	2373.01	-3969.7	-3418.73
3365.6	-2853.99	-18117.7	-14230.7
3365.7	-14708	-14569.7	-6575.73
3365.8	3828.01	-10682.7	-4157.73
3365.89	-488.989	-2688.7	107.271
3365.99	2218.01	-5268.7	4891.27
3366.09	-11611	4887.3	247.271
3366.19	-1754.99	-2272.7	-11194.7
3366.29	4617.01	7496.3	3662.27
3366.38	302.011	6276.3	9133.27
3366.48	1876.01	-5845.7	-2219.73
3366.58	1525.01	-3463.7	-4146.73
3366.68	-1113.99	-2633.7	6295.27
3366.77	-7754.99	2085.3	-6439.73
3366.87	-2111.99	1849.3	-12211.7
3366.97	2588.01	2706.3	-3111.73
3367.07	4700.01	-4326.7	-9067.73
3367.17	-9098.99	-14042.7	-2764.73
3367.26	-3408.99	-5421.7	-3139.73
3367.36	-1556.99	-11728.7	6303.27
3367.46	-3042.99	-9578.7	-2798.73
3367.56	-20732	10558.3	804.271
3367.65	-1384.99	2793.3	6654.27
3367.75	-7494.99	-8166.7	11147.3
3367.85	7247.01	-2348.7	4709.27
3367.95	-6351.99	-581.695	-103.729
3368.04	-2910.99	2162.3	-2190.73
3368.14	8328.01	-5528.7	2261.27
3368.24	2117.01	-4048.7	754.271
3368.34	-7005.99	-2545.7	4064.27
3368.44	-2857.99	-4319.7	-10275.7
3368.53	-3675.99	-14331.7	-1148.73
3368.63	-6264.99	-2153.7	8146.27
3368.73	-2264.99	-1491.7	4867.27
3368.83	6503.01	-8894.7	8553.27
3368.92	5916.01	-7438.7	6588.27
3369.02	5672.01	-4009.7	9545.27
3369.12	4245.01	6888.3	-3817.73
3369.22	11160	-3109.7	95.2715
3369.32	4358.01	-3776.7	6086.27
3369.41	1563.01	-281.695	-3997.73
3369.51	7951.01	2603.3	6156.27
3369.61	-4685.99	-4204.7	-1668.73
3369.71	-6219.99	-2867.7	3962.27
3369.8	-1005.99	-1342.7	615.271
3369.9	4042.01	-9562.7	-7745.73
3370	2160.01	-5469.7	6003.27
