# Supplementary material for: Selective oxidation of methane to C2+ products over Au-CeO2 by photon-phonon co-driven catalysis
Source: Nat Commun. 2024 Aug 30;15:7535. doi: 10.1038/s41467-024-51690-2 (PMC11364766; doi:10.1038/s41467-024-51690-2)
Supplement: Supplementary file 3 — Source Data [file 41467_2024_51690_MOESM3_ESM.zip › Source Data/SI-Fig.26.xlsx]

## Sheet: Sheet1
	C2	C2 error	C3	C4	CO2	CO2 error
CeO\-(2)	34	2	0.7	0.2	478	26
CeO\-(2)-300	32	2	0.4	0.1	501	14
CeO\-(2)-500	28	1	0.3	0.1	516	22
