# Supplementary material for: Selective oxidation of methane to C2+ products over Au-CeO2 by photon-phonon co-driven catalysis
Source: Nat Commun. 2024 Aug 30;15:7535. doi: 10.1038/s41467-024-51690-2 (PMC11364766; doi:10.1038/s41467-024-51690-2)
Supplement: Supplementary file 3 — Source Data [file 41467_2024_51690_MOESM3_ESM.zip › Source Data/SI-Fig.27.xlsx]

## Sheet: Sheet1
Size	Au-CeO2		Size	Au-CeO2-300		Size	Au-CeO2-500
5.25	1.68067		8.9	5.21739		6.3	3.22581
7.75	6.72269		10.7	10.4348		9.7	12.9032
10.25	20.1681		12.5	19.1304		13.1	23.6559
12.75	24.3697		14.3	15.6522		16.5	26.8817
15.25	22.6891		16.1	17.3913		19.9	16.129
17.75	10.084		17.9	8.69565		23.3	11.828
20.25	5.88235		19.7	5.21739		26.7	2.15054
22.75	5.04202		21.5	6.95652		30.1	2.15054
25.25	3.36134		23.3	6.08696		33.5	1.07527
27.75	2.52101		25.1	5.21739
