# Supplementary material for: Selective oxidation of methane to C2+ products over Au-CeO2 by photon-phonon co-driven catalysis
Source: Nat Commun. 2024 Aug 30;15:7535. doi: 10.1038/s41467-024-51690-2 (PMC11364766; doi:10.1038/s41467-024-51690-2)
Supplement: Supplementary file 3 — Source Data [file 41467_2024_51690_MOESM3_ESM.zip › Source Data/SI-Fig.28.xlsx]

## Sheet: SI-Fig.28c
Size	Au-CeO2-Na
1	5.30973
1.4	14.1593
1.8	22.1239
2.2	22.1239
2.6	18.5841
3	9.29204
3.4	5.30973
3.8	2.21239
4.2	0.88496

## Sheet: SI-Fig.28f
Size	Au-CeO2-Na-300
1.8	5.55556
2.2	13.4259
2.6	16.6667
3	22.6852
3.4	13.8889
3.8	10.1852
4.2	7.87037
4.6	2.31481
5	1.85185
5.4	1.85185
5.8	1.85185
