# Supplementary material for: Selective oxidation of methane to C2+ products over Au-CeO2 by photon-phonon co-driven catalysis
Source: Nat Commun. 2024 Aug 30;15:7535. doi: 10.1038/s41467-024-51690-2 (PMC11364766; doi:10.1038/s41467-024-51690-2)
Supplement: Supplementary file 3 — Source Data [file 41467_2024_51690_MOESM3_ESM.zip › Source Data/SI-Fig.29.xlsx]

## Sheet: Sheet1
Wavelength	Au-CeO2-Na	Au-CeO2	Au-CeO2-300	Au-CeO2-500
	--	--	--	--
200	73.058	122.549	108.208	116.164
201	75.421	109.065	119.687	105.269
202	77.394	97.929	110.84	87.63
203	74.13	93.553	117.509	101.517
204	69.902	100.633	88.246	108.861
205	66.487	90.053	64.804	89.763
206	70.3	85.522	96.939	75.525
207	69.965	94.74	91.8	79.846
208	61.363	95.818	85.706	86.905
209	63.377	98.518	98.761	88.997
210	72.066	92.731	97.058	87.262
211	70.218	88.06	103.587	83.833
212	69.989	91.093	104.044	87.781
213	73.035	89.644	87.163	92.374
214	71.112	90.913	91.501	90.891
215	67.59	90.878	92.726	85.638
216	69.057	89.241	85.234	80.118
217	70.229	86.913	84.415	83.337
218	70.781	87.427	87.569	87.874
219	69.823	87.053	87.772	89.098
220	70.09	86.627	85.39	88.292
221	68.901	87.112	86.714	86.964
222	69.516	87.515	85.762	86.688
223	71.835	87.614	85.942	86.954
224	69.337	88.675	87.636	86.952
225	69.473	89.13	85.904	87.236
226	69.975	87.325	87.794	87.186
227	70.254	87.276	88.464	87.486
228	70.331	86.758	86.893	86.92
229	71.599	87.077	87.459	86.38
230	70.659	87.833	85.55	87.167
231	69.859	87.25	85.379	87.242
232	70.254	87.213	87.279	86.33
233	70.993	86.736	87.222	85.986
234	71.622	86.555	87.521	86.24
235	71.738	87.141	86.98	87.125
236	71.446	86.024	85.829	86.31
237	70.924	85.211	85.919	85.039
238	71.107	86.18	86.18	85.378
239	71.606	85.797	85.503	85.715
240	71.93	86.276	85.768	86.392
241	72.679	86.592	85.966	86.887
242	72.482	85.446	85.411	86.205
243	72.371	85.309	85.992	85.716
244	72.786	85.294	86.499	85.648
245	72.835	85.158	85.608	85.443
246	72.861	85.219	84.375	85.532
247	72.943	85.39	84.46	85.168
248	73.102	85.222	85.095	85.362
249	73.106	85.031	84.683	85.265
250	72.761	85.094	84.517	84.648
251	72.267	84.938	85.179	85.104
252	72.407	84.766	84.529	84.837
253	73.262	84.163	84.308	84.166
254	72.882	83.568	85.226	84.717
255	72.955	83.968	84.901	84.869
256	72.517	84.103	84.755	85.21
257	72.47	84.116	84.441	84.679
258	72.937	84.453	83.914	84.129
259	73.659	84.862	83.983	84.889
260	73.979	84.875	83.836	84
261	73.904	84.718	84.007	83.769
262	74.333	84.821	84.291	84.569
263	74.445	84.392	84.151	84.103
264	74.239	83.905	84.122	83.833
265	74.39	84.224	83.91	84.013
266	74.734	84.36	84.045	84.291
267	75.203	84.169	84.045	83.923
268	75.124	84.43	84.128	83.723
269	75.497	84.637	84.244	84.088
270	76.143	84.239	83.961	84.013
271	76.92	84.103	84.271	84.21
272	76.804	84.145	84.155	84.164
273	76.706	83.759	83.859	84.363
274	76.92	83.842	83.786	84.622
275	76.92	84.27	83.664	83.966
276	77.014	84.348	83.633	83.441
277	77.417	83.867	83.501	83.786
278	77.783	83.665	83.853	83.902
279	77.714	83.582	84.262	84.119
280	78.149	83.528	83.887	84.309
281	78.531	83.963	83.734	84.117
282	78.462	84.326	83.893	83.392
283	78.635	84.288	83.461	83.186
284	78.398	83.896	83.087	84.096
285	78.581	83.67	83.858	84.138
286	79.268	83.627	84.209	83.919
287	79.43	83.205	83.751	84.128
288	79.561	83.336	83.087	83.566
289	79.552	83.669	82.764	83.447
290	79.678	84.517	84.245	81.844
291	79.181	85.794	84.102	83.392
292	79.915	84.229	83.105	84.978
293	80.145	83.775	84.581	82.199
294	79.864	84.804	84.27	81.378
295	81.374	84.666	84.064	82.57
296	81.067	82.812	82.651	85.208
297	80.276	80.954	81.332	85.635
298	79.346	84.392	82.78	84.825
299	79.054	85.727	83.701	84.731
300	79.826	83.641	83.745	83.861
301	79.633	83.412	83.826	82.556
302	80.481	82.944	83.864	82.829
303	81.628	82.822	83.589	84.093
304	81.877	83.704	82.993	84.052
305	82.269	84.108	82.654	83.658
306	83.693	84.729	83.032	83.821
307	84.033	84.973	84.172	84.036
308	83.528	84.262	84.5	84.216
309	82.362	83.344	83.446	84.476
310	82.06	82.945	83.801	83.943
311	82.251	83.557	83.514	82.639
312	83.231	83.423	83.147	83.235
313	83.145	83.348	83.961	83.586
314	82.706	84.196	84.38	83.934
315	82.667	84.242	83.916	84.97
316	82.257	84.164	84.064	84.477
317	82.034	83.942	84.407	83.786
318	82.561	83.725	83.569	83.684
319	82.796	84.723	83.138	83.951
320	82.822	83.763	83.397	83.815
321	82.426	83.051	83.409	83.177
322	82.286	84.393	83.804	83.125
323	82.228	83.946	84.137	82.814
324	82.829	83.856	83.765	82.568
325	82.875	84.514	83.421	82.707
326	82.622	84.286	83.528	83.16
327	82.556	83.83	83.6	83.632
328	82.902	83.342	83.624	83.08
329	82.979	83.278	83.17	83.299
330	82.793	83.615	83.234	83.383
331	82.944	83.781	83.389	82.832
332	82.877	83.81	83.138	82.498
333	82.896	84.169	83.275	83.066
334	82.698	84.195	83.701	83.318
335	82.585	83.835	83.731	83.083
336	82.581	83.646	82.939	83.2
337	82.445	83.223	82.401	82.785
338	82.574	82.932	82.503	82.603
339	82.858	83.434	83.069	82.785
340	82.724	83.572	83.484	82.904
341	82.573	83.504	83.02	82.782
342	82.44	83.078	83.131	82.68
343	82.362	82.698	83.252	82.404
344	82.388	82.851	82.814	82.373
345	82.77	82.922	82.602	82.941
346	82.75	83.188	82.779	83.014
347	82.666	83.197	83.2	82.921
348	82.727	83.415	83.26	82.895
349	82.489	83.752	83.07	82.553
350	82.523	83.325	82.739	82.495
351	82.313	83.012	82.594	82.796
352	82.141	83.055	82.689	82.965
353	82.059	82.805	82.779	82.729
354	82.031	82.794	82.803	82.233
355	81.998	82.776	82.367	82.358
356	81.543	82.434	82.034	82.523
357	81.377	82.39	82.318	82.524
358	81.45	82.812	82.503	82.251
359	81.413	82.677	82.234	81.868
360	81.186	82.097	81.679	81.956
361	80.96	82.059	81.551	81.781
362	80.705	81.987	81.427	81.535
363	80.522	81.79	81.345	81.4
364	80.441	81.731	81.575	81.355
365	80.727	82.071	81.799	81.725
366	81.129	82.31	82.141	82.101
367	80.878	82.135	82.129	82.071
368	80.601	82.211	81.931	81.894
369	80.559	82.22	81.956	81.673
370	80.434	81.886	82.005	81.747
371	80.336	81.714	81.792	81.827
372	80.136	81.83	81.445	81.59
373	79.921	81.902	81.323	81.433
374	79.697	81.511	81.335	81.293
375	79.524	81.252	81.184	81.145
376	79.414	81.268	80.984	81.035
377	79.173	81.352	80.919	80.931
378	78.921	81.285	80.923	80.927
379	78.926	81.032	81.035	80.991
380	78.856	81.01	80.867	80.91
381	78.754	80.869	80.594	80.643
382	78.657	80.704	80.45	80.534
383	78.485	80.661	80.444	80.36
384	78.41	80.736	80.618	80.183
385	78.313	80.786	80.594	80.243
386	78.274	80.647	80.396	80.234
387	78.224	80.528	80.229	80.127
388	78.094	80.573	80.307	80.032
389	77.986	80.624	80.388	80.049
390	77.968	80.566	80.18	79.961
391	77.898	80.482	80.196	79.861
392	77.812	80.365	80.391	79.906
393	77.835	80.301	80.31	79.895
394	77.713	80.212	80.165	79.836
395	77.649	80.251	80.106	79.756
396	77.672	80.238	80.07	79.721
397	77.492	80.095	80.115	79.684
398	77.446	80.209	80.002	79.662
399	77.411	80.255	79.872	79.689
400	77.451	80.19	79.906	79.533
401	77.44	80.112	79.8	79.466
402	77.347	79.921	79.745	79.492
403	77.399	79.91	79.75	79.497
404	77.336	80.069	79.716	79.575
405	77.232	80.066	79.691	79.453
406	77.336	80.049	79.787	79.387
407	77.422	80.051	79.869	79.448
408	77.249	80.07	79.842	79.482
409	77.135	80.075	79.901	79.5
410	77.1	80.106	79.814	79.442
411	77.064	80.07	79.805	79.449
412	77.103	80.019	79.822	79.413
413	77.054	80.013	79.691	79.309
414	77.148	80.005	79.735	79.46
415	77.234	80.052	79.805	79.543
416	77.257	80.077	79.768	79.544
417	77.426	80.103	79.813	79.692
418	77.478	80.231	79.95	79.759
419	77.431	80.391	80.026	79.839
420	77.411	80.42	80.096	79.932
421	77.554	80.363	80.125	79.967
422	77.658	80.365	80.185	79.906
423	77.673	80.484	80.234	79.9
424	77.698	80.525	80.261	79.948
425	77.823	80.534	80.333	79.973
426	77.792	80.501	80.324	79.987
427	77.725	80.496	80.24	80.011
428	77.704	80.574	80.252	80.06
429	77.829	80.659	80.386	80.092
430	77.879	80.725	80.437	80.103
431	77.93	80.782	80.418	80.099
432	78.056	80.763	80.492	80.167
433	78.068	80.774	80.55	80.156
434	78.04	80.714	80.478	80.11
435	78.036	80.65	80.437	80.125
436	78.018	80.731	80.469	80.153
437	78.067	80.756	80.47	80.183
438	78.061	80.716	80.482	80.154
439	78.07	80.644	80.62	80.138
440	78.055	80.618	80.638	80.148
441	78.007	80.64	80.525	80.159
442	77.997	80.656	80.431	80.104
443	78.04	80.684	80.438	80.11
444	78.168	80.806	80.539	80.223
445	78.131	80.878	80.658	80.302
446	78.221	80.908	80.704	80.31
447	78.235	80.885	80.682	80.362
448	78.256	80.807	80.623	80.405
449	78.203	80.853	80.666	80.27
450	78.206	80.937	80.748	80.394
451	78.31	81.032	80.807	80.582
452	78.372	81.068	80.959	80.551
453	78.307	81.142	81.012	80.588
454	78.375	81.21	80.937	80.579
455	78.479	81.226	80.898	80.58
456	78.517	81.174	80.856	80.644
457	78.584	81.062	80.853	80.606
458	78.645	81.146	80.969	80.635
459	78.648	81.213	81.032	80.682
460	78.731	81.221	81.085	80.658
461	78.686	81.223	81.151	80.696
462	78.691	81.293	81.145	80.815
463	78.767	81.471	81.139	80.902
464	78.863	81.456	81.108	80.865
465	78.894	81.415	81.168	80.875
466	78.934	81.45	81.219	80.887
467	79.013	81.454	81.267	80.914
468	79.036	81.47	81.392	80.94
469	79.079	81.558	81.45	81.018
470	79.095	81.683	81.522	81.184
471	79.297	81.711	81.564	81.247
472	79.427	81.773	81.633	81.299
473	79.497	81.952	81.763	81.384
474	79.559	81.981	81.799	81.496
475	79.678	81.944	81.776	81.551
476	79.677	82.037	81.819	81.583
477	79.755	82.085	81.88	81.683
478	79.871	82.1	81.978	81.728
479	79.903	82.155	82.089	81.786
480	80.037	82.249	82.188	81.833
481	80.205	82.304	82.262	81.863
482	80.27	82.349	82.272	81.944
483	80.327	82.423	82.312	82.095
484	80.397	82.526	82.343	82.208
485	80.55	82.57	82.393	82.283
486	80.662	82.591	82.579	82.378
487	80.777	82.657	82.707	82.437
488	80.852	82.698	82.663	82.516
489	80.957	82.727	82.655	82.538
490	81.07	82.796	82.739	82.617
491	81.12	82.924	82.86	82.733
492	81.16	82.979	82.886	82.753
493	81.255	82.988	82.896	82.809
494	81.331	83.018	82.974	82.82
495	81.421	83.038	82.956	82.809
496	81.49	83.047	82.982	82.864
497	81.476	83.067	83.022	82.941
498	81.575	83.118	83.037	83.08
499	81.699	83.202	83.095	83.217
500	81.786	83.295	83.162	83.29
501	81.877	83.319	83.205	83.261
502	81.943	83.315	83.261	83.362
503	82.028	83.398	83.365	83.525
504	82.12	83.488	83.481	83.6
505	82.269	83.493	83.553	83.627
506	82.359	83.498	83.539	83.614
507	82.478	83.586	83.565	83.722
508	82.512	83.687	83.653	83.852
509	82.652	83.789	83.728	83.876
510	82.733	83.855	83.815	83.951
511	82.82	83.873	83.934	84.062
512	82.877	83.919	84.018	84.132
513	82.964	83.977	84.013	84.225
514	83.09	84.048	84.033	84.276
515	83.182	84.041	84.187	84.338
516	83.276	84.082	84.235	84.393
517	83.354	84.138	84.221	84.459
518	83.414	84.158	84.288	84.491
519	83.519	84.291	84.392	84.514
520	83.548	84.381	84.438	84.647
521	83.626	84.369	84.395	84.689
522	83.763	84.364	84.445	84.717
523	83.832	84.422	84.529	84.77
524	83.845	84.485	84.543	84.758
525	83.865	84.534	84.541	84.805
526	83.945	84.586	84.581	84.825
527	83.987	84.561	84.621	84.81
528	84	84.572	84.631	84.903
529	84.009	84.683	84.683	84.935
530	84.105	84.637	84.727	84.94
531	84.181	84.599	84.779	84.941
532	84.178	84.657	84.798	84.964
533	84.232	84.688	84.75	84.988
534	84.199	84.686	84.758	85.005
535	84.23	84.599	84.747	85.008
536	84.41	84.666	84.819	85.057
537	84.607	84.814	84.998	85.191
538	84.537	84.839	85.039	85.22
539	84.531	84.839	85.005	85.228
540	84.567	84.874	84.959	85.272
541	84.621	84.866	84.955	85.274
542	84.672	84.801	85.01	85.318
543	84.753	84.901	85.092	85.356
544	84.737	84.981	85.178	85.371
545	84.749	85.011	85.184	85.419
546	84.837	85.065	85.158	85.472
547	84.891	85.077	85.208	85.529
548	84.923	85.12	85.303	85.6
549	84.97	85.143	85.327	85.651
550	84.982	85.11	85.344	85.641
551	85.031	85.132	85.306	85.69
552	85.048	85.205	85.286	85.716
553	85.101	85.236	85.382	85.754
554	85.162	85.277	85.524	85.825
555	85.283	85.353	85.628	85.913
556	85.368	85.437	85.686	86.038
557	85.442	85.521	85.709	86.131
558	85.449	85.527	85.788	86.208
559	85.471	85.503	85.815	86.212
560	85.506	85.518	85.825	86.238
561	85.551	85.547	85.858	86.325
562	85.615	85.614	85.889	86.36
563	85.686	85.663	85.941	86.444
564	85.709	85.62	85.991	86.476
565	85.719	85.612	86.076	86.424
566	85.77	85.687	86.072	86.494
567	85.716	85.732	86.107	86.624
568	85.719	85.715	86.145	86.652
569	85.733	85.625	86.108	86.623
570	85.782	85.637	86.124	86.69
571	85.803	85.701	86.11	86.79
572	85.82	85.687	86.069	86.784
573	85.776	85.649	86.116	86.786
574	85.759	85.652	86.166	86.856
575	85.768	85.722	86.223	86.85
576	85.791	85.739	86.235	86.862
577	85.779	85.721	86.159	86.891
578	85.748	85.693	86.156	86.934
579	85.762	85.663	86.156	87.004
580	85.782	85.619	86.168	87.016
581	85.765	85.588	86.295	87.054
582	85.716	85.588	86.285	87.099
583	85.673	85.547	86.227	87.114
584	85.635	85.507	86.247	87.05
585	85.6	85.504	86.197	87.088
586	85.608	85.51	86.185	87.17
587	85.556	85.567	86.227	87.175
588	85.48	85.504	86.18	87.178
589	85.466	85.391	86.139	87.16
590	85.464	85.335	86.119	87.181
591	85.414	85.316	86.134	87.207
592	85.388	85.339	86.131	87.233
593	85.391	85.356	86.102	87.306
594	85.373	85.345	86.154	87.296
595	85.281	85.272	86.147	87.277
596	85.232	85.217	86.09	87.366
597	85.173	85.201	86.102	87.392
598	85.136	85.155	86.171	87.41
599	85.153	85.155	86.157	87.506
600	85.055	85.147	86.134	87.56
601	85.037	85.106	86.125	87.494
602	84.987	85.027	86.066	87.488
603	84.914	84.953	86.029	87.566
604	84.843	84.949	85.968	87.563
605	84.778	84.895	85.937	87.552
606	84.682	84.866	86.002	87.566
607	84.589	84.801	85.999	87.608
608	84.553	84.758	85.95	87.697
609	84.47	84.721	85.919	87.759
610	84.383	84.63	85.867	87.691
611	84.302	84.579	85.815	87.65
612	84.261	84.578	85.805	87.695
613	84.155	84.566	85.8	87.738
614	84.134	84.488	85.782	87.828
615	84.044	84.428	85.8	87.865
616	83.861	84.381	85.811	87.845
617	83.754	84.288	85.782	87.868
618	83.681	84.216	85.69	87.845
619	83.568	84.183	85.652	87.842
620	83.493	84.145	85.681	87.903
621	83.441	84.088	85.651	87.874
622	83.342	83.957	85.582	87.799
623	83.253	83.894	85.536	87.869
624	83.182	83.946	85.509	87.979
625	83.083	83.879	85.486	88.013
626	82.974	83.806	85.486	88.002
627	82.806	83.734	85.408	87.999
628	82.631	83.575	85.307	88.055
629	82.553	83.484	85.245	87.997
630	82.442	83.493	85.26	87.959
631	82.338	83.469	85.327	88.014
632	82.201	83.414	85.335	88.066
633	82.101	83.275	85.242	88.025
634	82.005	83.121	85.121	87.991
635	81.891	83.112	85.051	88.04
636	81.724	83.08	84.962	88.01
637	81.563	83.014	84.915	88.081
638	81.503	82.942	84.9	88.141
639	81.398	82.797	84.908	88.087
640	81.198	82.755	84.932	88.084
641	81.074	82.716	84.874	88.126
642	80.966	82.603	84.799	88.132
643	80.91	82.562	84.709	88.115
644	80.701	82.513	84.631	88.182
645	80.572	82.442	84.627	88.161
646	80.434	82.399	84.593	88.136
647	80.272	82.353	84.517	88.181
648	80.102	82.243	84.467	88.136
649	79.996	82.056	84.422	88.072
650	79.854	81.956	84.344	88.113
651	79.732	81.909	84.271	88.191
652	79.579	81.816	84.184	88.167
653	79.372	81.828	84.138	88.129
654	79.24	81.767	84.093	88.118
655	79.044	81.589	84.004	88.098
656	78.903	81.445	83.916	88.104
657	78.761	81.39	83.852	88.133
658	78.642	81.335	83.829	88.206
659	78.378	81.19	83.797	88.243
660	78.151	81.087	83.69	88.132
661	78.009	81.046	83.65	88.094
662	77.811	81.065	83.662	88.124
663	77.699	80.998	83.575	88.141
664	77.533	80.82	83.54	88.101
665	77.356	80.667	83.463	88.007
666	77.112	80.533	83.351	88.054
667	76.967	80.45	83.327	88.104
668	76.829	80.38	83.188	88.071
669	76.634	80.283	83.109	88.023
670	76.443	80.159	83.06	87.975
671	76.282	80.06	82.965	87.967
672	76.19	79.974	82.945	87.978
673	76.019	79.863	82.811	87.968
674	75.772	79.794	82.759	88.013
675	75.461	79.675	82.745	88.008
676	75.371	79.573	82.655	87.924
677	75.316	79.44	82.536	87.944
678	75.122	79.277	82.356	87.962
679	74.936	79.254	82.352	87.936
680	74.709	79.239	82.318	87.92
681	74.422	79.056	82.23	87.9
682	74.206	78.859	82.207	87.869
683	74.074	78.879	82.144	87.833
684	73.857	78.772	82.065	87.801
685	73.618	78.558	81.924	87.781
686	73.453	78.441	81.929	87.758
687	73.228	78.355	81.822	87.733
688	72.897	78.305	81.648	87.717
689	72.647	78.331	81.68	87.691
690	72.485	78.288	81.552	87.685
691	72.406	78	81.476	87.666
692	72.304	77.878	81.465	87.625
693	72.142	77.942	81.314	87.567
694	71.927	77.827	81.174	87.526
695	71.654	77.701	81.088	87.601
696	71.431	77.519	81.015	87.573
697	71.271	77.357	80.862	87.447
698	71.143	77.275	80.762	87.369
699	70.894	77.065	80.602	87.358
700	70.876	76.965	80.524	87.347
701	70.706	77.031	80.539	87.323
702	70.344	76.987	80.42	87.247
703	70.146	76.808	80.228	87.115
704	70.068	76.733	80.211	87.129
705	69.786	76.593	80.33	87.163
706	69.614	76.454	80.179	87.132
707	69.418	76.384	80.054	87.148
708	69.224	76.26	79.971	87.054
709	69.006	76.129	79.828	86.932
710	68.809	76.033	79.749	86.926
711	68.6	75.893	79.68	86.884
712	68.385	75.685	79.616	86.847
713	68.303	75.575	79.411	86.781
714	68.095	75.618	79.211	86.696
715	68.039	75.562	79.251	86.708
716	67.857	75.224	79.248	86.684
717	67.67	75.139	79.172	86.597
718	67.522	75.385	79.326	86.565
719	67.212	75.383	79.272	86.555
720	66.803	75.157	79.079	86.571
721	66.443	74.86	78.773	86.565
722	66.377	74.692	78.427	86.427
723	66.249	74.634	78.468	86.339
724	66.153	74.454	78.494	86.237
725	65.95	74.294	78.198	86.186
726	65.805	74.367	78.178	86.317
727	65.503	74.454	78.307	86.255
728	65.375	74.306	78.108	86.182
729	65.185	74.142	77.997	86.055
730	64.957	74.065	78.134	85.82
731	64.888	73.689	78.149	85.922
732	64.929	73.512	77.971	85.992
733	64.775	73.631	77.777	85.771
734	64.194	73.531	77.542	85.616
735	63.969	73.264	77.426	85.6
736	63.892	73.122	77.234	85.623
737	63.666	73.235	77.162	85.55
738	63.3	73.219	77.24	85.539
739	63.335	73.108	77.179	85.585
740	63.315	73.024	77.046	85.313
741	62.941	72.983	76.91	85.153
742	62.892	72.775	76.761	85.222
743	62.703	72.499	76.654	85.229
744	62.329	72.606	76.613	85.033
745	62.112	72.641	76.524	84.845
746	62.068	72.408	76.5	84.95
747	61.792	72.446	76.28	84.961
748	61.69	72.305	76.241	84.821
749	61.693	72.003	76.332	84.698
750	61.691	71.716	75.954	84.451
751	61.354	71.603	75.648	84.279
752	60.963	71.614	75.545	84.381
753	60.648	71.446	75.632	84.296
754	60.304	71.303	75.533	84.061
755	60.141	71.136	75.345	83.882
756	60.052	70.894	75.494	83.861
757	60.02	70.927	75.45	83.838
758	60.069	71.123	75.131	83.714
759	59.911	70.944	74.995	83.742
760	59.647	70.84	75.127	83.684
761	59.207	70.833	75.099	83.45
762	59.155	70.676	74.727	83.464
763	59.062	70.485	74.512	83.525
764	58.816	70.505	74.577	83.112
765	58.69	70.274	74.55	82.88
766	58.739	70.053	74.445	83.011
767	58.543	70.114	74.281	82.932
768	58.237	69.968	74.161	82.887
769	57.741	69.594	73.962	82.736
770	57.498	69.341	73.784	82.381
771	57.53	69.214	73.642	82.097
772	57.506	68.954	73.344	81.987
773	57.379	68.967	73.12	81.978
774	57.066	68.799	73.212	81.844
775	56.825	68.5	73.192	81.76
776	56.602	68.491	73.039	81.731
777	56.399	68.401	72.742	81.642
778	55.981	68.222	72.691	81.32
779	55.652	68.307	72.815	81.27
780	55.458	68.41	72.688	81.348
781	55.684	68.225	72.56	81.157
782	55.316	68.21	72.316	81.27
783	55.159	68.091	72.203	80.743
784	55.264	67.688	72.118	80.234
785	55.151	67.599	72.002	80.487
786	54.773	67.715	71.809	80.519
787	54.376	67.564	71.765	80.334
788	54.15	67.238	71.915	80.045
789	54.066	67.197	71.695	79.855
790	53.831	67.133	71.321	79.694
791	54.111	66.827	71.228	79.469
792	53.723	66.542	70.906	79.417
793	53.599	66.36	70.552	79.305
794	53.578	66.177	70.378	79.169
795	53.116	65.916	70.343	78.917
796	52.762	65.836	70.37	78.519
797	52.409	65.95	70.595	78.488
798	51.717	66.136	70.657	78.613
799	51.816	66.374	70.528	78.497
800	52.734	66.588	70.433	78.246
