# Supplementary material for: Selective oxidation of methane to C2+ products over Au-CeO2 by photon-phonon co-driven catalysis
Source: Nat Commun. 2024 Aug 30;15:7535. doi: 10.1038/s41467-024-51690-2 (PMC11364766; doi:10.1038/s41467-024-51690-2)
Supplement: Supplementary file 3 — Source Data [file 41467_2024_51690_MOESM3_ESM.zip › Source Data/SI-Fig.3.xlsx]

## Sheet: Sheet1
	C2 yield	C2-Error	C3 yield	C4 yield	CO2 yield	CO2-Error		C2+ selectivity
CeO\-(2)	34.1766	2	0.69	0.16459	478.255	26		12.9391
MnO\-(x)-CeO\-(2)	108.294	7	0.68	0.14813	241.301	12		47.6222
CoO\-(x)-CeO\-(2)	53.7739	3	0.74	0.21726	93.3458	7		54.1715
CuO\-(x)-CeO\-(2)	257.545	9	0.63	0.26335	143.987	9		78.2713
Au-CeO\-(2)-300	757	19	24.3	0.65508	30.2335	4		98.7165
