# Supplementary material for: Selective oxidation of methane to C2+ products over Au-CeO2 by photon-phonon co-driven catalysis
Source: Nat Commun. 2024 Aug 30;15:7535. doi: 10.1038/s41467-024-51690-2 (PMC11364766; doi:10.1038/s41467-024-51690-2)
Supplement: Supplementary file 3 — Source Data [file 41467_2024_51690_MOESM3_ESM.zip › Source Data/SI-Fig.32.xlsx]

## Sheet: SI-Fig.32a
Wavelength (nm)	dark	light
800	45.265	45.2861
799	45.2752	45.2228
798	45.2864	45.2064
797	45.3012	45.2024
796	45.2014	45.2038
795	45.25	45.207
794	45.2259	45.2325
793	45.2219	45.1856
792	45.1351	45.2161
791	45.2073	45.1362
790	45.1617	45.1121
789	45.1778	45.1097
788	45.127	45.1253
787	45.1451	45.1845
786	45.1066	45.1375
785	45.1055	45.0583
784	45.109	45.1274
783	45.0631	45.0886
782	45.1486	45.1216
781	45.1057	45.0721
780	45.102	45.0552
779	45.0697	45.058
778	45.0755	45.0523
777	45.0789	44.9968
776	45.0682	45.0476
775	45.0445	45.0323
774	45.0289	44.9948
773	45.0347	45.0294
772	45.0584	45.0012
771	45.0478	45.0303
770	45.0332	45.0059
769	45.0149	44.9916
768	45.0064	45.0071
767	44.9888	44.9518
766	44.9825	44.961
765	44.9844	44.9545
764	44.9907	44.9692
763	45.023	44.966
762	44.9823	44.9431
761	44.9141	44.9331
760	45.038	45.0451
759	45.06	45.0657
758	44.9809	45.0115
757	45.0068	45.0152
756	45.0175	45.0035
755	45.0425	45.0031
754	45.0422	44.9707
753	45.0341	45.0063
752	45.0215	45.0005
751	45.0386	45.0001
750	45.0449	45.0093
749	45.0318	45.0314
748	45.0175	45.0483
747	45.0528	45.0267
746	45.0635	45.0269
745	45.0337	45.0112
744	45.0468	45.0284
743	45.0426	45.0569
742	45.0646	45.0463
741	45.0668	45.0438
740	45.066	45.0521
739	45.062	45.0438
738	45.0599	45.064
737	45.0715	45.0493
736	45.064	45.0531
735	45.0721	45.0767
734	45.0759	45.0786
733	45.0853	45.0743
732	45.0855	45.0506
731	45.0918	45.077
730	45.1039	45.0864
729	45.0956	45.0665
728	45.081	45.072
727	45.0808	45.0873
726	45.0937	45.0827
725	45.0943	45.0642
724	45.0879	45.0602
723	45.1073	45.0846
722	45.0911	45.0792
721	45.0852	45.0553
720	45.0619	45.0563
719	45.0823	45.06
718	45.0945	45.0652
717	45.0922	45.052
716	45.0891	45.0551
715	45.0875	45.0726
714	45.0606	45.0467
713	45.0487	45.0585
712	45.0579	45.0636
711	45.0561	45.0302
710	45.0524	45.0271
709	45.0331	45.0351
708	45.0526	45.0296
707	45.0389	45.0162
706	45.0106	45.0042
705	45.0323	45.0168
704	45	44.9986
703	45.0062	44.9825
702	45.004	45.0034
701	45.0146	44.9812
700	44.9989	44.973
699	44.983	44.9706
698	44.9914	44.9549
697	44.965	44.9489
696	44.9545	44.9415
695	44.9485	44.9509
694	44.9439	44.9269
693	44.9196	44.919
692	44.9305	44.9253
691	44.8999	44.8796
690	44.8966	44.8661
689	44.8865	44.8778
688	44.8858	44.8572
687	44.8587	44.8482
686	44.8417	44.8583
685	44.8497	44.8369
684	44.8252	44.8255
683	44.8042	44.7906
682	44.8094	44.7961
681	44.7826	44.7737
680	44.7605	44.7551
679	44.7619	44.7429
678	44.7302	44.7169
677	44.7068	44.6889
676	44.6966	44.6881
675	44.6655	44.6456
674	44.6312	44.6304
673	44.6206	44.6124
672	44.5776	44.5682
671	44.5349	44.5273
670	44.5231	44.5093
669	44.4949	44.476
668	44.4492	44.4309
667	44.4131	44.405
666	44.3939	44.3581
665	44.3356	44.3149
664	44.2921	44.2859
663	44.2578	44.2525
662	44.2082	44.1816
661	44.1521	44.1472
660	44.1095	44.0925
659	44.0466	44.031
658	43.9853	43.9744
657	43.9359	43.9223
656	43.8826	43.8807
655	43.8089	43.7934
654	43.7371	43.733
653	43.6843	43.6656
652	43.6226	43.6027
651	43.5604	43.5442
650	43.463	43.4555
649	43.3795	43.371
648	43.3101	43.3035
647	43.2298	43.2196
646	43.1562	43.1437
645	43.0739	43.0666
644	42.9916	42.9727
643	42.8984	42.8634
642	42.7808	42.7595
641	42.6737	42.6712
640	42.5787	42.5643
639	42.4928	42.4738
638	42.3916	42.3793
637	42.2914	42.2881
636	42.1999	42.1846
635	42.092	42.0802
634	41.991	41.9819
633	41.8861	41.8762
632	41.7857	41.7846
631	41.6867	41.6853
630	41.591	41.5861
629	41.4839	41.4869
628	41.3889	41.382
627	41.2982	41.2835
626	41.1904	41.1962
625	41.1109	41.0965
624	41.0134	41.0113
623	40.9296	40.921
622	40.8488	40.8507
621	40.7707	40.7618
620	40.7027	40.699
619	40.6382	40.6369
618	40.5804	40.5737
617	40.5316	40.5181
616	40.4731	40.4685
615	40.4341	40.4263
614	40.3958	40.3912
613	40.3675	40.3637
612	40.3469	40.3368
611	40.3221	40.317
610	40.3149	40.309
609	40.311	40.2996
608	40.3203	40.3112
607	40.3261	40.321
606	40.3366	40.3327
605	40.3503	40.346
604	40.3644	40.3558
603	40.3777	40.3726
602	40.3535	40.3499
601	40.3487	40.3368
600	40.3517	40.3435
599	40.3506	40.3361
598	40.3331	40.3222
597	40.2735	40.2636
596	40.2116	40.2078
595	40.1546	40.1371
594	40.07	40.0712
593	39.9891	39.9764
592	39.8899	39.8785
591	39.7712	39.7613
590	39.6453	39.6372
589	39.4964	39.482
588	39.3437	39.3321
587	39.1847	39.175
586	39.0414	39.0127
585	38.8962	38.8823
584	38.7217	38.7112
583	38.579	38.5757
582	38.4185	38.4106
581	38.2449	38.2362
580	38.099	38.1017
579	37.9494	37.9459
578	37.7849	37.7764
577	37.6529	37.651
576	37.5048	37.5012
575	37.3612	37.3533
574	37.2204	37.2107
573	37.1189	37.1047
572	36.9978	36.9929
571	36.866	36.8565
570	36.7494	36.7324
569	36.6207	36.6217
568	36.5066	36.5067
567	36.4451	36.4437
566	36.4109	36.3959
565	36.3924	36.3879
564	36.3661	36.3622
563	36.3165	36.3185
562	36.2616	36.2578
561	36.2079	36.2058
560	36.1626	36.1558
559	36.1078	36.1045
558	36.054	36.048
557	36.0058	35.9913
556	35.9581	35.9536
555	35.902	35.9011
554	35.8559	35.8524
553	35.8082	35.7987
552	35.7602	35.7531
551	35.7131	35.7083
550	35.6642	35.6597
549	35.6182	35.615
548	35.5733	35.5624
547	35.5288	35.5126
546	35.5214	35.5173
545	35.6504	35.6431
544	35.7056	35.7082
543	35.7062	35.7062
542	35.6703	35.6512
541	35.5893	35.5781
540	35.5261	35.5225
539	35.4785	35.4716
538	35.4249	35.4195
537	35.3838	35.3722
536	35.3267	35.3272
535	35.2823	35.2747
534	35.232	35.2196
533	35.1854	35.1754
532	35.1245	35.1223
531	35.0748	35.078
530	35.016	35.0174
529	34.9659	34.9309
528	34.8825	34.8591
527	34.8134	34.8036
526	34.7537	34.7416
525	34.6963	34.688
524	34.6322	34.6266
523	34.58	34.5708
522	34.515	34.5101
521	34.4614	34.4445
520	34.3857	34.387
519	34.3285	34.3228
518	34.2574	34.2492
517	34.192	34.1821
516	34.1229	34.1022
515	34.0517	34.0436
514	33.9796	33.969
513	33.8931	33.891
512	33.8128	33.8203
511	33.7329	33.7307
510	33.6541	33.6512
509	33.5738	33.5562
508	33.4768	33.465
507	33.3858	33.3769
506	33.2884	33.2835
505	33.1971	33.1831
504	33.0843	33.0792
503	32.9696	32.9579
502	32.8638	32.8497
501	32.7407	32.7323
500	32.6111	32.6023
499	32.4686	32.4658
498	32.32	32.3155
497	32.1636	32.1624
496	32.007	31.9927
495	31.8244	31.8173
494	31.6258	31.6257
493	31.4134	31.4161
492	31.1841	31.179
491	30.9288	30.9252
490	30.6429	30.6404
489	30.3352	30.3271
488	29.9928	29.9873
487	29.6022	29.5906
486	29.1651	29.1657
485	28.6847	28.6806
484	28.1373	28.134
483	27.5198	27.517
482	26.8282	26.8233
481	26.0437	26.0451
480	25.158	25.1528
479	24.1553	24.1557
478	23.0495	23.0484
477	21.8186	21.8126
476	20.4335	20.4342
475	18.929	18.9305
474	17.2948	17.3052
473	15.555	15.5554
472	13.7056	13.7147
471	11.8185	11.828
470	9.94467	9.95306
469	8.11243	8.11535
468	6.39113	6.39007
467	4.84675	4.84997
466	3.53126	3.53064
465	2.44016	2.4416
464	1.60649	1.60972
463	1.00444	1.00555
462	0.59683	0.59809
461	0.33311	0.33443
460	0.17626	0.17676
459	0.08968	0.08957
458	0.04479	0.04547
457	0.02575	0.0244
456	0.015	0.0138
455	0.00971	0.00953
454	0.00681	0.00925
453	0.00613	0.00597
452	0.0079	0.00633
451	0.00751	0.0046
450	0.00733	0.00362
449	0.00577	0.00474
448	0.00676	0.00523
447	0.00644	0.00289
446	0.00709	0.00319
445	0.0065	0.00538
444	0.00379	0.00372
443	0.00565	0.00552
442	0.00805	0.0052
441	0.00766	0.00576
440	0.0056	0.00537
439	0.00891	0.00483
438	0.0055	0.00454
437	0.00748	0.00385
436	0.00532	0.00657
435	0.00669	0.00662
434	0.00552	0.00519
433	0.00781	0.00811
432	0.0079	0.00526
431	0.00695	0.00534
430	0.00421	0.00589
429	0.00759	0.00396
428	0.00561	0.0064
427	0.00708	0.00331
426	0.00677	0.00504
425	0.00624	0.00342
424	0.00812	0.00412
423	0.00592	0.00586
422	0.00421	0.00592
421	0.00602	0.00343
420	0.00612	0.00571
419	0.00913	0.00476
418	0.00567	0.0034
417	0.00983	0.00364
416	0.00494	0.00751
415	0.00787	0.00478
414	0.00519	0.00376
413	0.00827	0.00528
412	0.00609	0.00572
411	0.00715	0.00358
410	0.00523	0.00395
409	0.00607	0.00243
408	0.00616	0.0065
407	0.00899	0.00509
406	0.0061	0.00185
405	0.00781	0.00567
404	0.00743	0.00624
403	0.00262	0.00666
402	0.00755	0.00615
401	0.00943	0.00581
400	0.0066	0.00417
dark-8
dark-8
Collection Time: 15/09/2022 10:28:14
Operator Name :
Scan Version 6.2.0.1588
Parameter List :
Instrument Cary 5000
Instrument Version 3.00
Method Log :
Method Name :
Date/Time stamp: 15/09/2022 10:17:29
Method Modifications:
ConcentrationReportSelected Changed: 15/09/2022 10:17:29
ConcentrationReportSelected Changed: 15/09/2022 10:17:29
MCAReportSelected Changed: 15/09/2022 10:17:29
MCAReportSelected Changed: 15/09/2022 10:17:29
X Stop nm Changed: 15/09/2022 10:18:04
UVVIS Scan Rate nm Changed: 15/09/2022 10:18:04
NIR Scan Rate nm Changed: 15/09/2022 10:18:04
Y mode Changed: 15/09/2022 10:18:04
Y min Changed: 15/09/2022 10:18:04
Y max Changed: 15/09/2022 10:18:04
Sipper Type Changed: 15/09/2022 10:18:04
End Method Modifications
<Current Wavelength>
<SBW (nm)>
<Energy>
<Slit Height>
dark-9
dark-9
Collection Time: 15/09/2022 10:30:34
Operator Name :
Scan Version 6.2.0.1588
Parameter List :
Instrument Cary 5000
Instrument Version 3.00
Method Log :
Method Name :
Date/Time stamp: 15/09/2022 10:17:29
Method Modifications:
ConcentrationReportSelected Changed: 15/09/2022 10:17:29
ConcentrationReportSelected Changed: 15/09/2022 10:17:29
MCAReportSelected Changed: 15/09/2022 10:17:29
MCAReportSelected Changed: 15/09/2022 10:17:29
X Stop nm Changed: 15/09/2022 10:18:04
UVVIS Scan Rate nm Changed: 15/09/2022 10:18:04
NIR Scan Rate nm Changed: 15/09/2022 10:18:04
Y mode Changed: 15/09/2022 10:18:04
Y min Changed: 15/09/2022 10:18:04
Y max Changed: 15/09/2022 10:18:04
Sipper Type Changed: 15/09/2022 10:18:04
End Method Modifications
<Current Wavelength>
<SBW (nm)>
<Energy>
<Slit Height>
dark-10
dark-10
Collection Time: 15/09/2022 10:31:29
Operator Name :
Scan Version 6.2.0.1588
Parameter List :
Instrument Cary 5000
Instrument Version 3.00
Method Log :
Method Name :
Date/Time stamp: 15/09/2022 10:17:29
Method Modifications:
ConcentrationReportSelected Changed: 15/09/2022 10:17:29
ConcentrationReportSelected Changed: 15/09/2022 10:17:29
MCAReportSelected Changed: 15/09/2022 10:17:29
MCAReportSelected Changed: 15/09/2022 10:17:29
X Stop nm Changed: 15/09/2022 10:18:04
UVVIS Scan Rate nm Changed: 15/09/2022 10:18:04
NIR Scan Rate nm Changed: 15/09/2022 10:18:04
Y mode Changed: 15/09/2022 10:18:04
Y min Changed: 15/09/2022 10:18:04
Y max Changed: 15/09/2022 10:18:04
Sipper Type Changed: 15/09/2022 10:18:04
End Method Modifications
<Current Wavelength>
<SBW (nm)>
<Energy>
<Slit Height>
light-11
light-11
Collection Time: 15/09/2022 10:32:58
Operator Name :
Scan Version 6.2.0.1588
Parameter List :
Instrument Cary 5000
Instrument Version 3.00
Method Log :
Method Name :
Date/Time stamp: 15/09/2022 10:17:29
Method Modifications:
ConcentrationReportSelected Changed: 15/09/2022 10:17:29
ConcentrationReportSelected Changed: 15/09/2022 10:17:29
MCAReportSelected Changed: 15/09/2022 10:17:29
MCAReportSelected Changed: 15/09/2022 10:17:29
X Stop nm Changed: 15/09/2022 10:18:04
UVVIS Scan Rate nm Changed: 15/09/2022 10:18:04
NIR Scan Rate nm Changed: 15/09/2022 10:18:04
Y mode Changed: 15/09/2022 10:18:04
Y min Changed: 15/09/2022 10:18:04
Y max Changed: 15/09/2022 10:18:04
Sipper Type Changed: 15/09/2022 10:18:04
End Method Modifications
<Current Wavelength>
<SBW (nm)>
<Energy>
<Slit Height>
light-12
light-12
Collection Time: 15/09/2022 10:34:49
Operator Name :
Scan Version 6.2.0.1588
Parameter List :
Instrument Cary 5000
Instrument Version 3.00
Method Log :
Method Name :
Date/Time stamp: 15/09/2022 10:17:29
Method Modifications:
ConcentrationReportSelected Changed: 15/09/2022 10:17:29
ConcentrationReportSelected Changed: 15/09/2022 10:17:29
MCAReportSelected Changed: 15/09/2022 10:17:29
MCAReportSelected Changed: 15/09/2022 10:17:29
X Stop nm Changed: 15/09/2022 10:18:04
UVVIS Scan Rate nm Changed: 15/09/2022 10:18:04
NIR Scan Rate nm Changed: 15/09/2022 10:18:04
Y mode Changed: 15/09/2022 10:18:04
Y min Changed: 15/09/2022 10:18:04
Y max Changed: 15/09/2022 10:18:04
Sipper Type Changed: 15/09/2022 10:18:04
End Method Modifications
<Current Wavelength>
<SBW (nm)>
<Energy>
<Slit Height>
light-13
light-13
Collection Time: 15/09/2022 10:35:42
Operator Name :
Scan Version 6.2.0.1588
Parameter List :
Instrument Cary 5000
Instrument Version 3.00
Method Log :
Method Name :
Date/Time stamp: 15/09/2022 10:17:29
Method Modifications:
ConcentrationReportSelected Changed: 15/09/2022 10:17:29
ConcentrationReportSelected Changed: 15/09/2022 10:17:29
MCAReportSelected Changed: 15/09/2022 10:17:29
MCAReportSelected Changed: 15/09/2022 10:17:29
X Stop nm Changed: 15/09/2022 10:18:04
UVVIS Scan Rate nm Changed: 15/09/2022 10:18:04
NIR Scan Rate nm Changed: 15/09/2022 10:18:04
Y mode Changed: 15/09/2022 10:18:04
Y min Changed: 15/09/2022 10:18:04
Y max Changed: 15/09/2022 10:18:04
Sipper Type Changed: 15/09/2022 10:18:04
End Method Modifications
<Current Wavelength>
<SBW (nm)>
<Energy>
<Slit Height>
light-14
light-14
Collection Time: 15/09/2022 10:36:52
Operator Name :
Scan Version 6.2.0.1588
Parameter List :
Instrument Cary 5000
Instrument Version 3.00
Method Log :
Method Name :
Date/Time stamp: 15/09/2022 10:17:29
Method Modifications:
ConcentrationReportSelected Changed: 15/09/2022 10:17:29
ConcentrationReportSelected Changed: 15/09/2022 10:17:29
MCAReportSelected Changed: 15/09/2022 10:17:29
MCAReportSelected Changed: 15/09/2022 10:17:29
X Stop nm Changed: 15/09/2022 10:18:04
UVVIS Scan Rate nm Changed: 15/09/2022 10:18:04
NIR Scan Rate nm Changed: 15/09/2022 10:18:04
Y mode Changed: 15/09/2022 10:18:04
Y min Changed: 15/09/2022 10:18:04
Y max Changed: 15/09/2022 10:18:04
Sipper Type Changed: 15/09/2022 10:18:04
End Method Modifications
<Current Wavelength>
<SBW (nm)>
<Energy>
<Slit Height>
light-15
light-15
Collection Time: 15/09/2022 10:37:45
Operator Name :
Scan Version 6.2.0.1588
Parameter List :
Instrument Cary 5000
Instrument Version 3.00
Method Log :
Method Name :
Date/Time stamp: 15/09/2022 10:17:29
Method Modifications:
ConcentrationReportSelected Changed: 15/09/2022 10:17:29
ConcentrationReportSelected Changed: 15/09/2022 10:17:29
MCAReportSelected Changed: 15/09/2022 10:17:29
MCAReportSelected Changed: 15/09/2022 10:17:29
X Stop nm Changed: 15/09/2022 10:18:04
UVVIS Scan Rate nm Changed: 15/09/2022 10:18:04
NIR Scan Rate nm Changed: 15/09/2022 10:18:04
Y mode Changed: 15/09/2022 10:18:04
Y min Changed: 15/09/2022 10:18:04
Y max Changed: 15/09/2022 10:18:04
Sipper Type Changed: 15/09/2022 10:18:04
End Method Modifications
<Current Wavelength>
<SBW (nm)>
<Energy>
<Slit Height>

## Sheet: SI-Fig.32b
Wavelength (nm)	abs
800	-0.04655
799	0.11566
798	0.17659
797	0.21806
796	-0.00532
795	0.095
794	-0.01468
793	0.08036
792	-0.17937
791	0.15718
790	0.10975
789	0.15077
788	0.00377
787	-0.08738
786	-0.06852
785	0.10461
784	-0.04083
783	-0.05646
782	0.05996
781	0.07467
780	0.10387
779	0.0259
778	0.0514
777	0.18217
776	0.04566
775	0.02713
774	0.07569
773	0.01187
772	0.12684
771	0.03896
770	0.06065
769	0.05164
768	-0.0016
767	0.08215
766	0.0479
765	0.06644
764	0.04775
763	0.1266
762	0.08717
761	-0.0423
760	-0.0156
759	-0.01276
758	-0.068
757	-0.01875
756	0.03119
755	0.08746
754	0.15862
753	0.06171
752	0.04666
751	0.08543
750	0.07905
749	0.001
748	-0.06841
747	0.05812
746	0.08133
745	0.04992
744	0.04093
743	-0.03173
742	0.04071
741	0.05103
740	0.03095
739	0.0402
738	-0.00898
737	0.0493
736	0.02401
735	-0.01023
734	-0.00596
733	0.02438
732	0.07741
731	0.03284
730	0.03882
729	0.0644
728	0.0198
727	-0.01437
726	0.02456
725	0.06685
724	0.06144
723	0.05032
722	0.02629
721	0.06637
720	0.01239
719	0.04959
718	0.06498
717	0.089
716	0.07531
715	0.03322
714	0.03091
713	-0.0219
712	-0.0125
711	0.05746
710	0.05613
709	-0.00435
708	0.05086
707	0.05061
706	0.01421
705	0.03437
704	0.00327
703	0.05257
702	0.00134
701	0.07408
700	0.05754
699	0.02743
698	0.08115
697	0.03578
696	0.02897
695	-0.00524
694	0.03771
693	0.00127
692	0.0115
691	0.04533
690	0.06807
689	0.0194
688	0.06364
687	0.02346
686	-0.037
685	0.02857
684	-0.000836822
683	0.03054
682	0.02959
681	0.02
680	0.01195
679	0.04252
678	0.02989
677	0.04006
676	0.01886
675	0.04451
674	0.00179
673	0.0184
672	0.02113
671	0.01697
670	0.031
669	0.04247
668	0.04124
667	0.01824
666	0.08063
665	0.04663
664	0.01396
663	0.0119
662	0.06004
661	0.01112
660	0.03838
659	0.03543
658	0.02476
657	0.031
656	0.00413
655	0.03526
654	0.00949
653	0.04293
652	0.04564
651	0.03718
650	0.01734
649	0.01959
648	0.01531
647	0.02365
646	0.02916
645	0.01705
644	0.04386
643	0.08144
642	0.0496
641	0.00587
640	0.03368
639	0.04464
638	0.02904
637	0.00771
636	0.03632
635	0.02808
634	0.02171
633	0.02354
632	0.00264
631	0.00339
630	0.01174
629	-0.0073
628	0.01669
627	0.03563
626	-0.01422
625	0.03501
624	0.00512
623	0.02113
622	-0.00463
621	0.02195
620	0.00904
619	0.00334
618	0.0163
617	0.03329
616	0.01137
615	0.01937
614	0.01135
613	0.00953
612	0.02494
611	0.0126
610	0.01452
609	0.02841
608	0.02257
607	0.01269
606	0.00984
605	0.01076
604	0.0213
603	0.01275
602	0.00897
601	0.02944
600	0.02033
599	0.03579
598	0.02712
597	0.02456
596	0.00944
595	0.04365
594	-0.00289
593	0.03167
592	0.02862
591	0.02496
590	0.02035
589	0.0365
588	0.02952
587	0.02471
586	0.07357
585	0.0358
584	0.02719
583	0.00874
582	0.02062
581	0.02273
580	-0.00708
579	0.00916
578	0.02246
577	0.00499
576	0.0095
575	0.02121
574	0.02595
573	0.0382
572	0.01321
571	0.02569
570	0.04618
569	-0.00289
568	-0.000470208
567	0.00387
566	0.04114
565	0.01238
564	0.01079
563	-0.00567
562	0.01045
561	0.00596
560	0.01905
559	0.00915
558	0.01672
557	0.04028
556	0.01249
555	0.00263
554	0.00971
553	0.02672
552	0.01997
551	0.01346
550	0.01264
549	0.00883
548	0.03064
547	0.04556
546	0.01154
545	0.0205
544	-0.00717
543	0.00020298
542	0.05376
541	0.03137
540	0.0102
539	0.01959
538	0.01518
537	0.03281
536	-0.00133
535	0.02147
534	0.0352
533	0.02818
532	0.00616
531	-0.00911
530	-0.00379
529	0.10004
528	0.06714
527	0.02827
526	0.0347
525	0.02383
524	0.01616
523	0.02668
522	0.01409
521	0.04902
520	-0.00373
519	0.01659
518	0.02377
517	0.02877
516	0.06057
515	0.02396
514	0.03134
513	0.00621
512	-0.02225
511	0.00643
510	0.00884
509	0.05262
508	0.03528
507	0.02677
506	0.01475
505	0.04228
504	0.01547
503	0.03549
502	0.043
501	0.02559
500	0.02688
499	0.00858
498	0.01386
497	0.0036
496	0.0449
495	0.02235
494	0.000524698
493	-0.00859
492	0.01618
491	0.01154
490	0.00813
489	0.02654
488	0.01824
487	0.03926
486	-0.00222
485	0.0142
484	0.01179
483	0.01048
482	0.01821
481	-0.00538
480	0.02043
479	-0.00183
478	0.00464
477	0.0277
476	-0.00356
475	-0.00824
474	-0.06038
473	-0.00263
472	-0.06625
471	-0.07972
470	-0.08435
469	-0.036
468	0.01664
467	-0.06651
466	0.01748
465	-0.059
464	-0.20084
463	-0.10968
462	-0.21017
461	-0.39702
460	-0.28026
459	0.11458
458	-1.53067
457	5.21316
456	7.96147
455	1.84001
454	-35.7554
453	2.5225
452	19.8763
451	38.6939
450	50.5272
449	17.805
448	22.5958
447	55.0772
446	55.0146
445	17.2934
444	1.87062
443	2.21946
442	35.4121
441	24.7524
440	3.98378
439	45.7455
438	17.4888
437	48.4997
436	-23.5556
435	1.10664
434	5.94179
433	-3.88957
432	33.4281
431	23.1599
430	-39.9183
429	47.8185
428	-14.112
427	53.2578
426	25.4852
425	45.1578
424	49.2306
423	1.07995
422	-40.6834
421	42.9146
420	6.80822
419	47.8327
418	40.0127
417	62.9841
416	-51.8971
415	39.2763
414	27.4817
413	36.202
412	6.06293
411	49.9725
410	24.454
409	59.9245
408	-5.4831
407	43.4002
406	69.7566
405	27.4448
404	15.9517
403	-154.054
402	18.5434
401	38.3924
400	36.7788
dark-8
dark-8
Collection Time: 15/09/2022 10:28:14
Operator Name :
Scan Version 6.2.0.1588
Parameter List :
Instrument Cary 5000
Instrument Version 3.00
Method Log :
Method Name :
Date/Time stamp: 15/09/2022 10:17:29
Method Modifications:
ConcentrationReportSelected Changed: 15/09/2022 10:17:29
ConcentrationReportSelected Changed: 15/09/2022 10:17:29
MCAReportSelected Changed: 15/09/2022 10:17:29
MCAReportSelected Changed: 15/09/2022 10:17:29
X Stop nm Changed: 15/09/2022 10:18:04
UVVIS Scan Rate nm Changed: 15/09/2022 10:18:04
NIR Scan Rate nm Changed: 15/09/2022 10:18:04
Y mode Changed: 15/09/2022 10:18:04
Y min Changed: 15/09/2022 10:18:04
Y max Changed: 15/09/2022 10:18:04
Sipper Type Changed: 15/09/2022 10:18:04
End Method Modifications
<Current Wavelength>
<SBW (nm)>
<Energy>
<Slit Height>
dark-9
dark-9
Collection Time: 15/09/2022 10:30:34
Operator Name :
Scan Version 6.2.0.1588
Parameter List :
Instrument Cary 5000
Instrument Version 3.00
Method Log :
Method Name :
Date/Time stamp: 15/09/2022 10:17:29
Method Modifications:
ConcentrationReportSelected Changed: 15/09/2022 10:17:29
ConcentrationReportSelected Changed: 15/09/2022 10:17:29
MCAReportSelected Changed: 15/09/2022 10:17:29
MCAReportSelected Changed: 15/09/2022 10:17:29
X Stop nm Changed: 15/09/2022 10:18:04
UVVIS Scan Rate nm Changed: 15/09/2022 10:18:04
NIR Scan Rate nm Changed: 15/09/2022 10:18:04
Y mode Changed: 15/09/2022 10:18:04
Y min Changed: 15/09/2022 10:18:04
Y max Changed: 15/09/2022 10:18:04
Sipper Type Changed: 15/09/2022 10:18:04
End Method Modifications
<Current Wavelength>
<SBW (nm)>
<Energy>
<Slit Height>
dark-10
dark-10
Collection Time: 15/09/2022 10:31:29
Operator Name :
Scan Version 6.2.0.1588
Parameter List :
Instrument Cary 5000
Instrument Version 3.00
Method Log :
Method Name :
Date/Time stamp: 15/09/2022 10:17:29
Method Modifications:
ConcentrationReportSelected Changed: 15/09/2022 10:17:29
ConcentrationReportSelected Changed: 15/09/2022 10:17:29
MCAReportSelected Changed: 15/09/2022 10:17:29
MCAReportSelected Changed: 15/09/2022 10:17:29
X Stop nm Changed: 15/09/2022 10:18:04
UVVIS Scan Rate nm Changed: 15/09/2022 10:18:04
NIR Scan Rate nm Changed: 15/09/2022 10:18:04
Y mode Changed: 15/09/2022 10:18:04
Y min Changed: 15/09/2022 10:18:04
Y max Changed: 15/09/2022 10:18:04
Sipper Type Changed: 15/09/2022 10:18:04
End Method Modifications
<Current Wavelength>
<SBW (nm)>
<Energy>
<Slit Height>
light-11
light-11
Collection Time: 15/09/2022 10:32:58
Operator Name :
Scan Version 6.2.0.1588
Parameter List :
Instrument Cary 5000
Instrument Version 3.00
Method Log :
Method Name :
Date/Time stamp: 15/09/2022 10:17:29
Method Modifications:
ConcentrationReportSelected Changed: 15/09/2022 10:17:29
ConcentrationReportSelected Changed: 15/09/2022 10:17:29
MCAReportSelected Changed: 15/09/2022 10:17:29
MCAReportSelected Changed: 15/09/2022 10:17:29
X Stop nm Changed: 15/09/2022 10:18:04
UVVIS Scan Rate nm Changed: 15/09/2022 10:18:04
NIR Scan Rate nm Changed: 15/09/2022 10:18:04
Y mode Changed: 15/09/2022 10:18:04
Y min Changed: 15/09/2022 10:18:04
Y max Changed: 15/09/2022 10:18:04
Sipper Type Changed: 15/09/2022 10:18:04
End Method Modifications
<Current Wavelength>
<SBW (nm)>
<Energy>
<Slit Height>
light-12
light-12
Collection Time: 15/09/2022 10:34:49
Operator Name :
Scan Version 6.2.0.1588
Parameter List :
Instrument Cary 5000
Instrument Version 3.00
Method Log :
Method Name :
Date/Time stamp: 15/09/2022 10:17:29
Method Modifications:
ConcentrationReportSelected Changed: 15/09/2022 10:17:29
ConcentrationReportSelected Changed: 15/09/2022 10:17:29
MCAReportSelected Changed: 15/09/2022 10:17:29
MCAReportSelected Changed: 15/09/2022 10:17:29
X Stop nm Changed: 15/09/2022 10:18:04
UVVIS Scan Rate nm Changed: 15/09/2022 10:18:04
NIR Scan Rate nm Changed: 15/09/2022 10:18:04
Y mode Changed: 15/09/2022 10:18:04
Y min Changed: 15/09/2022 10:18:04
Y max Changed: 15/09/2022 10:18:04
Sipper Type Changed: 15/09/2022 10:18:04
End Method Modifications
<Current Wavelength>
<SBW (nm)>
<Energy>
<Slit Height>
light-13
light-13
Collection Time: 15/09/2022 10:35:42
Operator Name :
Scan Version 6.2.0.1588
Parameter List :
Instrument Cary 5000
Instrument Version 3.00
Method Log :
Method Name :
Date/Time stamp: 15/09/2022 10:17:29
Method Modifications:
ConcentrationReportSelected Changed: 15/09/2022 10:17:29
ConcentrationReportSelected Changed: 15/09/2022 10:17:29
MCAReportSelected Changed: 15/09/2022 10:17:29
MCAReportSelected Changed: 15/09/2022 10:17:29
X Stop nm Changed: 15/09/2022 10:18:04
UVVIS Scan Rate nm Changed: 15/09/2022 10:18:04
NIR Scan Rate nm Changed: 15/09/2022 10:18:04
Y mode Changed: 15/09/2022 10:18:04
Y min Changed: 15/09/2022 10:18:04
Y max Changed: 15/09/2022 10:18:04
Sipper Type Changed: 15/09/2022 10:18:04
End Method Modifications
<Current Wavelength>
<SBW (nm)>
<Energy>
<Slit Height>
light-14
light-14
Collection Time: 15/09/2022 10:36:52
Operator Name :
Scan Version 6.2.0.1588
Parameter List :
Instrument Cary 5000
Instrument Version 3.00
Method Log :
Method Name :
Date/Time stamp: 15/09/2022 10:17:29
Method Modifications:
ConcentrationReportSelected Changed: 15/09/2022 10:17:29
ConcentrationReportSelected Changed: 15/09/2022 10:17:29
MCAReportSelected Changed: 15/09/2022 10:17:29
MCAReportSelected Changed: 15/09/2022 10:17:29
X Stop nm Changed: 15/09/2022 10:18:04
UVVIS Scan Rate nm Changed: 15/09/2022 10:18:04
NIR Scan Rate nm Changed: 15/09/2022 10:18:04
Y mode Changed: 15/09/2022 10:18:04
Y min Changed: 15/09/2022 10:18:04
Y max Changed: 15/09/2022 10:18:04
Sipper Type Changed: 15/09/2022 10:18:04
End Method Modifications
<Current Wavelength>
<SBW (nm)>
<Energy>
<Slit Height>
light-15
light-15
Collection Time: 15/09/2022 10:37:45
Operator Name :
Scan Version 6.2.0.1588
Parameter List :
Instrument Cary 5000
Instrument Version 3.00
Method Log :
Method Name :
Date/Time stamp: 15/09/2022 10:17:29
Method Modifications:
ConcentrationReportSelected Changed: 15/09/2022 10:17:29
ConcentrationReportSelected Changed: 15/09/2022 10:17:29
MCAReportSelected Changed: 15/09/2022 10:17:29
MCAReportSelected Changed: 15/09/2022 10:17:29
X Stop nm Changed: 15/09/2022 10:18:04
UVVIS Scan Rate nm Changed: 15/09/2022 10:18:04
NIR Scan Rate nm Changed: 15/09/2022 10:18:04
Y mode Changed: 15/09/2022 10:18:04
Y min Changed: 15/09/2022 10:18:04
Y max Changed: 15/09/2022 10:18:04
Sipper Type Changed: 15/09/2022 10:18:04
End Method Modifications
<Current Wavelength>
<SBW (nm)>
<Energy>
<Slit Height>
