# Supplementary material for: Selective oxidation of methane to C2+ products over Au-CeO2 by photon-phonon co-driven catalysis
Source: Nat Commun. 2024 Aug 30;15:7535. doi: 10.1038/s41467-024-51690-2 (PMC11364766; doi:10.1038/s41467-024-51690-2)
Supplement: Supplementary file 3 — Source Data [file 41467_2024_51690_MOESM3_ESM.zip › Source Data/SI-Fig.33.xlsx]

## Sheet: SI-Fig.33a
Wavelength (nm)	dark	light
800	41.1081	40.9717
799	41.1349	41.0237
798	41.1147	41.0112
797	41.1519	41.0445
796	41.1527	41.0713
795	41.1427	41.0508
794	41.1478	41.0225
793	41.1218	41.0077
792	41.1462	41.0248
791	41.1537	41.0269
790	41.141	41.041
789	41.1705	41.044
788	41.1163	41.063
787	41.1663	41.0108
786	41.1369	41.054
785	41.1348	41.0482
784	41.1251	41.0746
783	41.1568	41.0407
782	41.1643	41.0459
781	41.1626	41.0405
780	41.1573	41.0409
779	41.1926	41.0296
778	41.1937	41.0552
777	41.187	41.1043
776	41.2004	41.0844
775	41.1997	41.0611
774	41.1996	41.0948
773	41.2122	41.1028
772	41.2203	41.11
771	41.2362	41.109
770	41.2128	41.1058
769	41.2235	41.1411
768	41.2612	41.136
767	41.2631	41.1232
766	41.235	41.1389
765	41.2383	41.1185
764	41.2457	41.1366
763	41.3134	41.1561
762	41.2482	41.1428
761	41.2616	41.1354
760	41.3589	41.2494
759	41.3825	41.2842
758	41.3341	41.2588
757	41.3706	41.2942
756	41.377	41.2648
755	41.3749	41.2608
754	41.401	41.2889
753	41.4019	41.2827
752	41.4305	41.3062
751	41.4458	41.3003
750	41.4208	41.3228
749	41.4524	41.3282
748	41.4589	41.3453
747	41.4773	41.347
746	41.4849	41.3639
745	41.4947	41.3688
744	41.5067	41.3889
743	41.5194	41.3898
742	41.5379	41.417
741	41.5512	41.4055
740	41.5504	41.4404
739	41.5793	41.4498
738	41.593	41.4533
737	41.5864	41.4631
736	41.5946	41.4831
735	41.6146	41.4908
734	41.6333	41.5118
733	41.6345	41.5204
732	41.6587	41.5137
731	41.6671	41.5648
730	41.6706	41.5747
729	41.696	41.5595
728	41.6915	41.6003
727	41.6987	41.5869
726	41.7078	41.5992
725	41.7265	41.6048
724	41.7578	41.594
723	41.7559	41.624
722	41.7504	41.6285
721	41.7611	41.6401
720	41.7665	41.6366
719	41.7845	41.6497
718	41.8087	41.6705
717	41.8088	41.682
716	41.8114	41.6775
715	41.8253	41.6935
714	41.8415	41.7006
713	41.8324	41.6966
712	41.8514	41.7045
711	41.8563	41.7363
710	41.8635	41.7317
709	41.867	41.7304
708	41.8838	41.7468
707	41.8784	41.7449
706	41.8845	41.7438
705	41.8912	41.7531
704	41.9005	41.7498
703	41.8965	41.7633
702	41.9077	41.7637
701	41.9079	41.7561
700	41.8911	41.7478
699	41.9092	41.772
698	41.9027	41.7616
697	41.9012	41.7512
696	41.9068	41.7788
695	41.8993	41.7605
694	41.9124	41.7473
693	41.9026	41.7664
692	41.9279	41.7581
691	41.9015	41.733
690	41.895	41.7553
689	41.8878	41.7365
688	41.8914	41.7315
687	41.8915	41.7318
686	41.9147	41.7287
685	41.8888	41.7252
684	41.882	41.7202
683	41.8904	41.7321
682	41.8656	41.7136
681	41.8592	41.7108
680	41.8644	41.7165
679	41.8464	41.6954
678	41.8386	41.6859
677	41.8399	41.6788
676	41.8168	41.6554
675	41.8135	41.6467
674	41.8013	41.6362
673	41.7756	41.6077
672	41.7619	41.5986
671	41.7397	41.5915
670	41.7108	41.5563
669	41.6908	41.5246
668	41.6833	41.5196
667	41.6439	41.4777
666	41.6153	41.4524
665	41.611	41.4357
664	41.5622	41.3961
663	41.5283	41.3572
662	41.4974	41.3378
661	41.4535	41.2861
660	41.4036	41.2474
659	41.3759	41.2124
658	41.3593	41.1597
657	41.298	41.1044
656	41.2462	41.0768
655	41.2061	41.0296
654	41.162	40.9978
653	41.0902	40.9231
652	41.0236	40.8618
651	40.9769	40.8036
650	40.9282	40.7502
649	40.84	40.6591
648	40.7714	40.5889
647	40.7069	40.5344
646	40.6413	40.4706
645	40.5705	40.3971
644	40.5017	40.3257
643	40.4211	40.2498
642	40.3448	40.1755
641	40.2713	40.0907
640	40.1886	40.0108
639	40.1069	39.9234
638	40.0177	39.8359
637	39.9329	39.7482
636	39.8401	39.6539
635	39.7439	39.5738
634	39.6511	39.4722
633	39.5555	39.3789
632	39.463	39.2839
631	39.366	39.1887
630	39.2751	39.0946
629	39.1809	38.9916
628	39.0851	38.9074
627	38.99	38.8122
626	38.9023	38.7256
625	38.8166	38.6326
624	38.7309	38.5515
623	38.648	38.4686
622	38.5631	38.3881
621	38.4981	38.31
620	38.4303	38.246
619	38.3653	38.1874
618	38.3026	38.1208
617	38.2457	38.0673
616	38.1986	38.0144
615	38.1553	37.9757
614	38.1201	37.9323
613	38.0911	37.9025
612	38.0659	37.8777
611	38.0553	37.8623
610	38.0453	37.8528
609	38.0473	37.8511
608	38.039	37.8552
607	38.0423	37.8586
606	38.0562	37.87
605	38.0378	37.849
604	38.0282	37.8392
603	38.0552	37.8569
602	38.0748	37.8775
601	38.0431	37.8476
600	38.0354	37.834
599	38.0252	37.835
598	38.013	37.8216
597	37.9972	37.7974
596	37.9534	37.7694
595	37.868	37.6753
594	37.7849	37.5894
593	37.7022	37.5105
592	37.6058	37.402
591	37.4974	37.2951
590	37.3694	37.1773
589	37.2322	37.0344
588	37.0782	36.885
587	36.9222	36.7267
586	36.7872	36.595
585	36.6312	36.4389
584	36.4939	36.2963
583	36.333	36.1352
582	36.1507	35.9563
581	36.0024	35.8077
580	35.8311	35.6399
579	35.648	35.4543
578	35.508	35.3217
577	35.3535	35.1652
576	35.1816	34.9939
575	35.0559	34.8662
574	34.9184	34.7235
573	34.7742	34.5783
572	34.6283	34.4375
571	34.5191	34.3263
570	34.4046	34.2147
569	34.2728	34.0782
568	34.1502	33.9562
567	34.0768	33.8855
566	34.0354	33.8415
565	33.989	33.7946
564	33.9539	33.7641
563	33.8923	33.7054
562	33.8305	33.635
561	33.7671	33.5703
560	33.7113	33.5173
559	33.6442	33.4534
558	33.5842	33.3979
557	33.5247	33.3331
556	33.4625	33.2698
555	33.3961	33.2088
554	33.3345	33.1459
553	33.2754	33.083
552	33.215	33.0218
551	33.1575	32.9612
550	33.1022	32.9033
549	33.0357	32.8366
548	32.9783	32.7816
547	32.9234	32.7249
546	32.9033	32.713
545	32.999	32.8103
544	33.0361	32.8374
543	33.025	32.8308
542	32.9632	32.7714
541	32.8784	32.6891
540	32.8128	32.6176
539	32.7311	32.5254
538	32.6324	32.4379
537	32.5681	32.3774
536	32.4954	32.3119
535	32.434	32.2498
534	32.3743	32.1873
533	32.3047	32.12
532	32.2386	32.0481
531	32.1744	31.9879
530	32.1045	31.9128
529	32.0326	31.8466
528	31.9528	31.7762
527	31.8813	31.6992
526	31.8091	31.632
525	31.7299	31.549
524	31.6575	31.4801
523	31.5786	31.3931
522	31.4991	31.3094
521	31.4177	31.2355
520	31.33	31.1477
519	31.2417	31.0713
518	31.1459	30.9502
517	31.0233	30.8408
516	30.9183	30.7487
515	30.8229	30.6536
514	30.7291	30.5509
513	30.6279	30.4526
512	30.5263	30.3518
511	30.4188	30.2554
510	30.3099	30.1423
509	30.1916	30.0279
508	30.0784	29.9116
507	29.9546	29.7896
506	29.8308	29.6653
505	29.7007	29.54
504	29.5724	29.4127
503	29.4325	29.2691
502	29.2828	29.1203
501	29.1264	28.9614
500	28.9645	28.8116
499	28.791	28.6421
498	28.6088	28.4633
497	28.4255	28.2743
496	28.222	28.0688
495	28.0069	27.8564
494	27.7831	27.6342
493	27.5304	27.3822
492	27.2615	27.117
491	26.9695	26.8288
490	26.6511	26.5115
489	26.3042	26.1716
488	25.926	25.8021
487	25.505	25.3783
486	25.0507	24.9227
485	24.5443	24.4119
484	23.9811	23.8602
483	23.3565	23.2279
482	22.6514	22.5363
481	21.871	21.7688
480	21.0095	20.9086
479	20.0372	19.9434
478	18.9861	18.8929
477	17.8323	17.7447
476	16.5585	16.4786
475	15.1836	15.1084
474	13.7286	13.6669
473	12.2049	12.1463
472	10.6123	10.565
471	9.00938	8.9681
470	7.45121	7.4158
469	5.97665	5.94702
468	4.61105	4.58989
467	3.42334	3.40997
466	2.43529	2.4249
465	1.65143	1.64168
464	1.0611	1.05534
463	0.64642	0.64342
462	0.37423	0.37257
461	0.2059	0.20434
460	0.10757	0.10697
459	0.0543	0.055
458	0.02804	0.028
457	0.01517	0.01549
456	0.00975	0.0085
455	0.00684	0.00629
454	0.00552	0.00542
453	0.00459	0.0043
452	0.00454	0.00438
451	0.00417	0.00414
450	0.00396	0.0046
449	0.00418	0.00415
448	0.00467	0.0047
447	0.00475	0.00339
446	0.00514	0.00393
445	0.00418	0.00411
444	0.00444	0.00364
443	0.00398	0.0043
442	0.00407	0.00418
441	0.00436	0.00455
440	0.00409	0.00445
439	0.00379	0.0044
438	0.00415	0.00405
437	0.00484	0.00419
436	0.00454	0.00384
435	0.00457	0.00345
434	0.00405	0.00376
433	0.00385	0.00445
432	0.00443	0.00481
431	0.00426	0.00367
430	0.00423	0.00358
429	0.00412	0.00276
428	0.00482	0.00364
427	0.00513	0.00511
426	0.00375	0.00339
425	0.00448	0.0051
424	0.00418	0.00484
423	0.00359	0.004
422	0.00358	0.00351
421	0.00445	0.00416
420	0.00385	0.00305
419	0.00472	0.00439
418	0.00483	0.00457
417	0.00466	0.00359
416	0.004	0.00303
415	0.00446	0.00384
414	0.00436	0.0025
413	0.00348	0.0033
412	0.00306	0.0048
411	0.00445	0.00238
410	0.00377	0.00436
409	0.0047	0.00187
408	0.00359	0.00501
407	0.00413	0.00244
406	0.0048	0.00439
405	0.0041	0.00452
404	0.00359	0.00405
403	0.00319	0.0049
402	0.00341	0.0038
401	0.0034	0.00487
400	0.00386	0.00225

## Sheet: SI-Fig.33b
Wavelength (nm)	abs%
800	0.33177
799	0.27038
798	0.25168
797	0.26097
796	0.19778
795	0.22337
794	0.30435
793	0.27744
792	0.2949
791	0.30798
790	0.24317
789	0.3072
788	0.12979
787	0.37779
786	0.20135
785	0.21048
784	0.12267
783	0.28217
782	0.28774
781	0.29667
780	0.283
779	0.39574
778	0.33628
777	0.20072
776	0.2817
775	0.33656
774	0.25438
773	0.26547
772	0.26761
771	0.30862
770	0.25951
769	0.19992
768	0.30351
767	0.33902
766	0.23305
765	0.29044
764	0.26444
763	0.38079
762	0.25561
761	0.30599
760	0.26462
759	0.2375
758	0.18231
757	0.18469
756	0.2712
755	0.27586
754	0.27077
753	0.28787
752	0.30017
751	0.35115
750	0.23662
749	0.29975
748	0.27417
747	0.3141
746	0.29172
745	0.30339
744	0.28384
743	0.31214
742	0.29119
741	0.35079
740	0.26472
739	0.3113
738	0.33595
737	0.29673
736	0.26812
735	0.29744
734	0.29177
733	0.27412
732	0.34799
731	0.24536
730	0.22996
729	0.32748
728	0.21876
727	0.26815
726	0.26031
725	0.29158
724	0.39218
723	0.31598
722	0.29208
721	0.28979
720	0.31106
719	0.32258
718	0.33054
717	0.30329
716	0.32044
715	0.31503
714	0.33674
713	0.32465
712	0.35094
711	0.2866
710	0.31479
709	0.32627
708	0.32706
707	0.31878
706	0.33579
705	0.32942
704	0.35974
703	0.3179
702	0.34374
701	0.36223
700	0.34198
699	0.32739
698	0.33678
697	0.35803
696	0.30523
695	0.33127
694	0.394
693	0.32504
692	0.40504
691	0.40214
690	0.33354
689	0.36131
688	0.38171
687	0.38126
686	0.4438
685	0.39056
684	0.3863
683	0.37807
682	0.3629
681	0.35457
680	0.35331
679	0.36085
678	0.36516
677	0.38497
676	0.38587
675	0.39884
674	0.39473
673	0.4019
672	0.39103
671	0.35503
670	0.37033
669	0.39861
668	0.3927
667	0.39915
666	0.39158
665	0.42128
664	0.39957
663	0.41199
662	0.38455
661	0.40396
660	0.37731
659	0.39534
658	0.48257
657	0.46874
656	0.41074
655	0.42856
654	0.39901
653	0.40663
652	0.39448
651	0.42305
650	0.43474
649	0.44308
648	0.44758
647	0.42374
646	0.42004
645	0.42754
644	0.43442
643	0.4237
642	0.41946
641	0.44848
640	0.44222
639	0.45745
638	0.45439
637	0.4625
636	0.46737
635	0.4279
634	0.45127
633	0.44637
632	0.45388
631	0.45038
630	0.45955
629	0.48305
628	0.45452
627	0.45608
626	0.45404
625	0.4742
624	0.46325
623	0.46405
622	0.45377
621	0.48861
620	0.47966
619	0.46366
618	0.47463
617	0.46656
616	0.48242
615	0.4708
614	0.49258
613	0.49499
612	0.49454
611	0.50693
610	0.50584
609	0.51564
608	0.48325
607	0.48285
606	0.48938
605	0.49628
604	0.49702
603	0.52108
602	0.51804
601	0.51409
600	0.52953
599	0.50021
598	0.50359
597	0.52582
596	0.48491
595	0.50873
594	0.51741
593	0.50858
592	0.54189
591	0.53934
590	0.51394
589	0.53106
588	0.52126
587	0.52939
586	0.52249
585	0.52485
584	0.54171
583	0.54438
582	0.53788
581	0.54059
580	0.5338
579	0.54347
578	0.52469
577	0.53253
576	0.53329
575	0.54109
574	0.5583
573	0.5634
572	0.551
571	0.55833
570	0.55195
569	0.56764
568	0.56806
567	0.56151
566	0.56968
565	0.57186
564	0.55889
563	0.55147
562	0.57783
561	0.58304
560	0.5754
559	0.5671
558	0.55456
557	0.5716
556	0.57583
555	0.56058
554	0.56571
553	0.57844
552	0.58166
551	0.59197
550	0.60108
549	0.60243
548	0.59634
547	0.60291
546	0.57849
545	0.57189
544	0.60119
543	0.58799
542	0.58167
541	0.57568
540	0.59474
539	0.62841
538	0.59609
537	0.58552
536	0.56494
535	0.56786
534	0.57778
533	0.57194
532	0.59075
531	0.57981
530	0.597
529	0.58052
528	0.55271
527	0.57119
526	0.55697
525	0.57027
524	0.56028
523	0.58722
522	0.60205
521	0.57999
520	0.58194
519	0.54545
518	0.62854
517	0.58805
516	0.54831
515	0.54921
514	0.57985
513	0.57231
512	0.57173
511	0.5372
510	0.55291
509	0.54224
508	0.55464
507	0.551
506	0.55483
505	0.54128
504	0.54004
503	0.55515
502	0.55488
501	0.56658
500	0.52786
499	0.51721
498	0.50883
497	0.5321
496	0.54271
495	0.53729
494	0.5359
493	0.53827
492	0.53003
491	0.52184
490	0.52391
489	0.50435
488	0.47781
487	0.49684
486	0.51064
485	0.53945
484	0.50397
483	0.55087
482	0.50816
481	0.46718
480	0.4803
479	0.4681
478	0.4909
477	0.49146
476	0.48225
475	0.49534
474	0.44967
473	0.47993
472	0.44516
471	0.45817
470	0.4752
469	0.49569
468	0.45879
467	0.39045
466	0.42664
465	0.59041
464	0.54311
463	0.464
462	0.44419
461	0.75848
460	0.56461
459	-1.29283
458	0.11932
457	-2.06662
456	12.7797
455	8.08929
454	1.73251
453	6.42399
452	3.55672
451	0.93969
450	-16.0938
449	0.84928
448	-0.59488
447	28.5042
446	23.4803
445	1.67716
444	17.9549
443	-8.15453
442	-2.66386
441	-4.22117
440	-9.02543
439	-16.2157
438	2.3895
437	13.4021
436	15.2624
435	24.5342
434	7.03626
433	-15.7301
432	-8.6917
431	13.919
430	15.4714
429	33.1159
428	24.5292
427	0.28482
426	9.73023
425	-13.9994
424	-15.8022
423	-11.2399
422	1.88674
421	6.5739
420	20.6693
419	7.06536
418	5.4289
417	22.8834
416	24.2384
415	13.9821
414	42.5873
413	5.12063
412	-57.0169
411	46.6583
410	-15.7417
409	60.2395
408	-39.5306
407	40.9304
406	8.55881
405	-10.2015
404	-12.7736
403	-53.5742
402	-11.2166
401	-43.115
400	41.6428
