# Supplementary material for: Selective oxidation of methane to C2+ products over Au-CeO2 by photon-phonon co-driven catalysis
Source: Nat Commun. 2024 Aug 30;15:7535. doi: 10.1038/s41467-024-51690-2 (PMC11364766; doi:10.1038/s41467-024-51690-2)
Supplement: Supplementary file 3 — Source Data [file 41467_2024_51690_MOESM3_ESM.zip › Source Data/SI-Fig.35.xlsx]

## Sheet: Sheet1
	500	600	700
1	29.0699	38.0774	41.908
2	28.8637	37.8606	41.7415
3	28.9862	38.0364	41.8865
4	28.8182	37.8292	41.7348
5	28.936	38.0306	41.8959
6	28.7528	37.8124	41.7673
7	28.8657	37.9974	41.8741
