# Supplementary material for: Selective oxidation of methane to C2+ products over Au-CeO2 by photon-phonon co-driven catalysis
Source: Nat Commun. 2024 Aug 30;15:7535. doi: 10.1038/s41467-024-51690-2 (PMC11364766; doi:10.1038/s41467-024-51690-2)
Supplement: Supplementary file 3 — Source Data [file 41467_2024_51690_MOESM3_ESM.zip › Source Data/SI-Fig.36.xlsx]

## Sheet: Sheet1
Binding Energy (E)	CeO2	Binding Energy (E)	TiO2
eV	Counts / s	eV	Counts / s
20.08	988.253	20.08	216.973
20.03	992.822	20.03	219.723
19.98	986.146	19.98	215.966
19.93	939.551	19.93	215.212
19.88	892.338	19.88	218.703
19.83	902.163	19.83	213.098
19.78	930.186	19.78	206.043
19.73	932.11	19.73	204.048
19.68	887.163	19.68	205.129
19.63	887.918	19.63	194.806
19.58	894.842	19.58	201.803
19.53	839.031	19.53	190.048
19.48	846.113	19.48	178.827
19.43	881.347	19.43	177.188
19.38	837.899	19.38	178.468
19.33	881.757	19.33	184.168
19.28	874.848	19.28	182.871
19.23	870.23	19.23	165.887
19.18	833.37	19.18	181.631
19.13	784.927	19.13	167.55
19.08	775.527	19.08	172.783
19.03	759.751	19.03	162.781
18.98	771.164	18.98	161.494
18.93	752.285	18.93	164.087
18.88	727.201	18.88	154.634
18.83	736.724	18.83	156.347
18.78	747.41	18.78	148.336
18.73	727.282	18.73	155.353
18.68	729.968	18.68	150.36
18.63	675.966	18.63	149.129
18.58	680.619	18.58	141.789
18.53	606.983	18.53	151.434
18.48	625.998	18.48	147.617
18.43	622.255	18.43	136.086
18.38	629.694	18.38	133.688
18.33	611.612	18.33	123.85
18.28	536.626	18.28	132.975
18.23	545.381	18.23	124.338
18.18	550.616	18.18	126.739
18.13	513.275	18.13	122.401
18.08	515.427	18.08	123.931
18.03	522.286	18.03	116.981
17.98	493.868	17.98	119.921
17.93	477.918	17.93	120.808
17.88	460.264	17.88	112.376
17.83	468.834	17.83	109.619
17.78	412.313	17.78	96.8464
17.73	429.732	17.73	108.939
17.68	426.07	17.68	100.824
17.63	435.385	17.63	109.602
17.58	429.663	17.58	99.7476
17.53	399.781	17.53	99.8279
17.48	384.729	17.48	98.5528
17.43	368.643	17.43	103.226
17.38	318.636	17.38	93.981
17.33	361.586	17.33	93.6628
17.28	361.181	17.28	98.488
17.23	346.998	17.23	87.7902
17.18	314.847	17.18	92.6367
17.13	312.317	17.13	89.7814
17.08	285.978	17.08	87.1675
17.03	291.959	17.03	91.6635
16.98	270.078	16.98	86.662
16.93	261.16	16.93	86.3949
16.88	252.349	16.88	80.8146
16.83	245.898	16.83	83.3918
16.78	230.588	16.78	81.8844
16.73	235.125	16.73	80.8012
16.68	224.877	16.68	81.6983
16.63	217.351	16.63	78.6782
16.58	202.702	16.58	82.4277
16.53	186.39	16.53	79.6128
16.48	207.12	16.48	75.5774
16.43	189.476	16.43	78.6229
16.38	166.904	16.38	75.2912
16.33	203.725	16.33	73.5492
16.28	187.872	16.28	77.3513
16.23	161.285	16.23	68.7382
16.18	164.161	16.18	73.3214
16.13	139.73	16.13	73.2899
16.08	167.266	16.08	77.0363
16.03	173.605	16.03	70.1151
15.98	155.735	15.98	76.344
15.93	163.331	15.93	69.6401
15.88	138.975	15.88	67.2262
15.83	131.082	15.83	68.3323
15.78	138.936	15.78	71.5807
15.73	131.268	15.73	73.5393
15.68	136.438	15.68	70.6301
15.63	111.359	15.63	74.1605
15.58	129.042	15.58	67.4318
15.53	124.931	15.53	69.5671
15.48	120.168	15.48	69.2625
15.43	115.314	15.43	75.7962
15.38	116.266	15.38	71.3505
15.33	128.182	15.33	72.5167
15.28	120.865	15.28	70.5767
15.23	118.04	15.23	73.1101
15.18	108.825	15.18	62.3064
15.13	106.717	15.13	67.3513
15.08	112.001	15.08	66.1245
15.03	122.15	15.03	68.3334
14.98	101.99	14.98	68.2165
14.93	114.657	14.93	68.863
14.88	110.208	14.88	65.1619
14.83	100.385	14.83	67.4122
14.78	96.2562	14.78	73.8527
14.73	109.523	14.73	70.8694
14.68	92.135	14.68	64.8749
14.63	97.4926	14.63	69.6721
14.58	102.746	14.58	70.873
14.53	91.5721	14.53	65.6037
14.48	87.6622	14.48	74.1338
14.43	110.629	14.43	68.1864
14.38	97.2374	14.38	68.5133
14.33	83.6356	14.33	72.9213
14.28	108.763	14.28	66.8776
14.23	87.1964	14.23	67.7861
14.18	76.8869	14.18	67.4158
14.13	93.4872	14.13	68.9383
14.08	104.691	14.08	63.3961
14.03	96.5059	14.03	66.9828
13.98	101.824	13.98	64.0272
13.93	73.6534	13.93	68.566
13.88	81.5656	13.88	60.8395
13.83	86.4758	13.83	60.2842
13.78	76.6174	13.78	59.0714
13.73	85.9817	13.73	66.6631
13.68	103.682	13.68	58.4605
13.63	93.8835	13.63	60.7021
13.58	84.079	13.58	58.247
13.53	90.7234	13.53	53.3384
13.48	88.9985	13.48	55.8225
13.43	82.0441	13.43	56.1881
13.38	84.6975	13.38	52.6152
13.33	75.248	13.33	56.0391
13.28	85.8069	13.28	55.9568
13.23	96.5585	13.23	56.5049
13.18	92.335	13.18	59.1038
13.13	84.5883	13.13	49.2436
13.08	93.3978	13.08	52.8911
13.03	100.411	13.03	54.474
12.98	92.943	12.98	52.946
12.93	81.6886	12.93	43.6114
12.88	76.5568	12.88	48.7732
12.83	87.2758	12.83	48.9854
12.78	80.5686	12.78	47.7711
12.73	85.2852	12.73	51.7451
12.68	81.187	12.68	50.0375
12.63	83.8421	12.63	47.9682
12.58	78.3593	12.58	50.2444
12.53	85.5171	12.53	53.1024
12.48	86.2648	12.48	50.8646
12.43	79.8648	12.43	49.317
12.38	85.8718	12.38	52.5895
12.33	95.5662	12.33	48.9211
12.28	76.7529	12.28	50.1318
12.23	73.4455	12.23	42.858
12.18	86.7267	12.18	48.1905
12.13	78.5216	12.13	46.9905
12.08	92.4218	12.08	45.5184
12.03	83.3785	12.03	45.4035
11.98	72.1701	11.98	47.4171
11.93	86.1384	11.93	51.2934
11.88	78.0095	11.88	53.9289
11.83	69.6973	11.83	52.6473
11.78	81.964	11.78	53.4354
11.73	76.3643	11.73	56.1986
11.68	93.2387	11.68	52.3044
11.63	88.9413	11.63	50.9942
11.58	87.495	11.58	56.2184
11.53	94.327	11.53	57.3751
11.48	73.1801	11.48	54.5781
11.43	86.5128	11.43	50.8787
11.38	85.888	11.38	50.7568
11.33	86.7892	11.33	49.5012
11.28	103.064	11.28	51.2667
11.23	101.553	11.23	52.6191
11.18	107.76	11.18	49.004
11.13	105.919	11.13	53.5225
11.08	92.8486	11.08	52.8331
11.03	121.826	11.03	51.4859
10.98	127.927	10.98	53.9385
10.93	101.434	10.93	53.2134
10.88	110.228	10.88	48.2282
10.83	115.817	10.83	54.0474
10.78	121.6	10.78	52.663
10.73	115.397	10.73	47.4496
10.68	130.197	10.68	51.5685
10.63	131.593	10.63	48.8619
10.58	109.654	10.58	46.9392
10.53	139.478	10.53	54.7148
10.48	142.422	10.48	46.0151
10.43	126.275	10.43	45.1924
10.38	158.564	10.38	49.3465
10.33	186.693	10.33	46.3366
10.28	164.677	10.28	41.6701
10.23	163.367	10.23	38.1922
10.18	163.345	10.18	41.0651
10.13	189.126	10.13	41.4048
10.08	187.418	10.08	44.7806
10.03	184.742	10.03	45.9302
9.98	188.58	9.98	44.9216
9.93	184.507	9.93	46.6225
9.88	189.901	9.88	47.5018
9.83	200.688	9.83	47.4188
9.78	211.19	9.78	45.3418
9.73	212.413	9.73	48.4634
9.68	219.763	9.68	48.5609
9.63	220.922	9.63	57.1988
9.58	247.885	9.58	62.0139
9.53	222.416	9.53	64.9236
9.48	241.983	9.48	68.5907
9.43	269.277	9.43	73.0633
9.38	240.452	9.38	78.2232
9.33	254.141	9.33	85.103
9.28	259.77	9.28	95.4668
9.23	268.265	9.23	99.3825
9.18	269.427	9.18	121.66
9.13	313.37	9.13	123.076
9.08	335.969	9.08	145.544
9.03	299.325	9.03	159.097
8.98	287.987	8.98	161.39
8.93	322.564	8.93	173.195
8.88	332.58	8.88	187.426
8.83	334.046	8.83	196.831
8.78	328.16	8.78	213.216
8.73	311.206	8.73	213.965
8.68	334.991	8.68	242.788
8.63	361.147	8.63	243.486
8.58	375.323	8.58	253.583
8.53	335.803	8.53	249.402
8.48	389.667	8.48	253.469
8.43	382.644	8.43	263.053
8.38	380.616	8.38	262.261
8.33	364.338	8.33	280.713
8.28	404.678	8.28	270.014
8.23	395.215	8.23	273.72
8.18	428.964	8.18	279.686
8.13	399.06	8.13	288.835
8.08	407.623	8.08	283.32
8.03	416.991	8.03	295.39
7.98	414.981	7.98	289.946
7.93	400.131	7.93	291.081
7.88	388.299	7.88	294.136
7.83	395.485	7.83	293.537
7.78	418.803	7.78	292.347
7.73	416.633	7.73	279.262
7.68	421.327	7.68	294.385
7.63	418.51	7.63	267.856
7.58	404.584	7.58	271.902
7.53	443.046	7.53	266.808
7.48	405.765	7.48	253.358
7.43	431.711	7.43	250.925
7.38	416.918	7.38	233.806
7.33	447.753	7.33	230.313
7.28	399.696	7.28	226.99
7.23	428.819	7.23	217.785
7.18	425.646	7.18	220.599
7.13	427.699	7.13	225.439
7.08	415.236	7.08	221.127
7.03	426.569	7.03	216.695
6.98	418.483	6.98	217.093
6.93	422.506	6.93	214.654
6.88	394.775	6.88	226.964
6.83	394.282	6.83	215.548
6.78	387.419	6.78	218.708
6.73	407.249	6.73	217.184
6.68	414.614	6.68	212.372
6.63	381.634	6.63	225.985
6.58	384.469	6.58	220.344
6.53	371.288	6.53	220.103
6.48	387.267	6.48	238.346
6.43	377.015	6.43	226.885
6.38	372.622	6.38	230.396
6.33	370.419	6.33	215.976
6.28	356.021	6.28	228.035
6.23	347.281	6.23	231.41
6.18	340.449	6.18	239.674
6.13	354.593	6.13	222.12
6.08	343.874	6.08	239.498
6.03	343.215	6.03	232.793
5.98	321.526	5.98	238.793
5.93	321.761	5.93	239.267
5.88	322.236	5.88	235.555
5.83	294.605	5.83	240.874
5.78	300.675	5.78	230.994
5.73	298.99	5.73	230.911
5.68	267.241	5.68	233.629
5.63	277.71	5.63	232.406
5.58	259.689	5.58	232.334
5.53	266.191	5.53	220.281
5.48	237.182	5.48	218.487
5.43	263.686	5.43	222.276
5.38	247.715	5.38	227.337
5.33	239.529	5.33	233.057
5.28	210.855	5.28	225.276
5.23	220.398	5.23	227.877
5.18	196.573	5.18	224.677
5.13	195.289	5.13	232.777
5.08	195.944	5.08	221.476
5.03	176.568	5.03	226.289
4.98	176.927	4.98	219.353
4.93	182.475	4.93	211.086
4.88	188.727	4.88	213.294
4.83	178.398	4.83	217.717
4.78	163.373	4.78	210.697
4.73	158.059	4.73	197.493
4.68	152.146	4.68	215.548
4.63	133.509	4.63	198.725
4.58	153.717	4.58	202.966
4.53	123.766	4.53	181.972
4.48	128.992	4.48	174.759
4.43	117.771	4.43	161.314
4.38	119.234	4.38	158.53
4.33	115.057	4.33	147.067
4.28	106.716	4.28	140.925
4.23	113.02	4.23	134.006
4.18	101.731	4.18	128.448
4.13	104.355	4.13	116.001
4.08	95.7112	4.08	101.594
4.03	91.4445	4.03	95.1622
3.98	75.892	3.98	88.5147
3.93	83.428	3.93	77.758
3.88	69.1287	3.88	71.0944
3.83	71.0142	3.83	64.1118
3.78	55.1471	3.78	58.2424
3.73	70.8323	3.73	46.4216
3.68	55.8139	3.68	46.7153
3.63	57.6366	3.63	37.8416
3.58	46.7903	3.58	29.6898
3.53	48.0544	3.53	28.7477
3.48	50.794	3.48	24.0542
3.43	39.3165	3.43	22.466
3.38	41.3396	3.38	19.6416
3.33	37.5102	3.33	18.0311
3.28	40.7885	3.28	16.5335
3.23	30.9562	3.23	10.9702
3.18	33.0845	3.18	12.8644
3.13	24.0789	3.13	11.3012
3.08	27.4832	3.08	13.1817
3.03	28.1043	3.03	13.4274
2.98	29.7824	2.98	10.4963
2.93	29.8739	2.93	11.8029
2.88	19.5963	2.88	9.35859
2.83	22.9737	2.83	12.4171
2.78	26.434	2.78	9.77736
2.73	14.7782	2.73	8.62745
2.68	18.0875	2.68	9.54545
2.63	18.325	2.63	6.87707
2.58	13.0121	2.58	8.72635
2.53	15.0844	2.53	7.4313
2.48	19.3674	2.48	6.68982
2.43	15.9565	2.43	8.08924
2.38	20.3842	2.38	9.49693
2.33	13.4984	2.33	7.29444
2.28	16.1031	2.28	7.49505
2.23	9.6088	2.23	6.93767
2.18	13.9803	2.18	5.99903
2.13	12.4614	2.13	6.48069
2.08	6.39709	2.08	5.81891
2.03	11.1008	2.03	6.53003
1.98	19.5314	1.98	5.52636
1.93	13.8251	1.93	5.68688
1.88	6.9986	1.88	7.16325
1.83	12.7111	1.83	7.23521
1.78	13.8218	1.78	6.3066
1.73	10.8874	1.73	4.49438
1.68	9.62597	1.68	5.8543
1.63	7.48329	1.63	5.63313
1.58	5.83181	1.58	4.55636
1.53	9.2927	1.53	6.17564
1.48	10.2008	1.48	5.64867
1.43	13.0442	1.43	4.12646
1.38	15.0197	1.38	6.20605
1.33	9.94967	1.33	5.76371
1.28	5.75296	1.28	5.023
1.23	10.4302	1.23	5.96358
1.18	7.30331	1.18	4.25193
1.13	11.622	1.13	3.69881
1.08	8.77577	1.08	4.57033
1.03	9.10844	1.03	4.68128
0.98	9.40121	0.98	4.64455
0.93	6.66693	0.93	4.78224
0.88	9.38911	0.88	5.21661
0.83	8.44164	0.83	4.41948
0.78	10.9646	0.78	3.2163
0.73	8.58519	0.73	4.95307
0.68	7.24991	0.68	4.40517
0.63	5.33367	0.63	4.01162
0.58	5.73284	0.58	3.88859
0.53	5.98016	0.53	3.81639
0.48	6.64692	0.48	3.83968
0.43	8.03325	0.43	2.65404
0.38	5.81506	0.38	3.42559
0.33	8.6627	0.33	3.08349
0.28	6.24332	0.28	5.6154
0.23	3.85801	0.23	4.67877
0.18	6.27752	0.18	4.21442
0.13	3.07235	0.13	3.54183
0.08	3.05171	0.08	4.74908
0.03	3.39242	0.03	2.80404
-0.02	4.13426	-0.02	2.29845
-0.07	1.68768	-0.07	2.33512
-0.12	7.55304	-0.12	4.12685
-0.17	2.80453	-0.17	3.29088
-0.22	3.60992	-0.22	2.67061
-0.27	6.51267	-0.27	2.72107
-0.32	5.34461	-0.32	4.17946
-0.37	4.79632	-0.37	2.50283
-0.42	6.64834	-0.42	4.98173
-0.47	6.9855	-0.47	2.73783
-0.52	3.93555	-0.52	3.22544
-0.57	3.18146	-0.57	3.16933
-0.62	5.73138	-0.62	3.72037
-0.67	7.36486	-0.67	2.89436
-0.72	7.05891	-0.72	3.33356
-0.77	4.07466	-0.77	3.31966
-0.82	1.66654	-0.82	3.64982
-0.87	5.66801	-0.87	2.93216
-0.92	6.68857	-0.92	2.21212
-0.97	4.70465	-0.97	1.80725
-1.02	6.42075	-1.02	3.48417
-1.07	2.21239	-1.07	2.40291
-1.12	3.35834	-1.12	2.45401
-1.17	2.95212	-1.17	2.22263
-1.22	2.42121	-1.22	3.17742
-1.27	7.25563	-1.27	3.35174
-1.32	5.99098	-1.32	3.28347
-1.37	5.36738	-1.37	2.51448
-1.42	2.56232	-1.42	2.25373
-1.47	2.33732	-1.47	3.51809
-1.52	4.74699	-1.52	2.36559
-1.57	2.35626	-1.57	2.46059
-1.62	2.9091	-1.62	2.86932
-1.67	4.36871	-1.67	1.86622
-1.72	5.12062	-1.72	2.3684
-1.77	2.8166	-1.77	3.32042
-1.82	2.58875	-1.82	3.3742
-1.87	4.4328	-1.87	2.57612
-1.92	5.90968	-1.92	2.58721
-1.97	4.00345	-1.97	1.86629
-2.02	1.92651	-2.02	2.58684
-2.07	4.3868	-2.07	2.97148
-2.12	6.13991	-2.12	3.0556
-2.17	5.05852	-2.17	2.98604
-2.22	3.19623	-2.22	3.04853
-2.27	5.07466	-2.27	3.47855
-2.32	8.5543	-2.32	3.66588
-2.37	4.56285	-2.37	2.24068
-2.42	6.63937	-2.42	2.59394
-2.47	3.78246	-2.47	2.85515
-2.52	3.14757	-2.52	3.16063
-2.57	6.03226	-2.57	4.10002
-2.62	4.49342	-2.62	2.47983
-2.67	2.58938	-2.67	2.86266
-2.72	1.97899	-2.72	2.78838
-2.77	9.52349	-2.77	2.68761
-2.82	5.73274	-2.82	2.16456
-2.87	2.18489	-2.87	2.82821
-2.92	2.54472	-2.92	2.22055
-2.97	4.63693	-2.97	2.78667
-3.02	4.7292	-3.02	2.64112
-3.07	5.18932	-3.07	3.21958
-3.12	8.28466	-3.12	2.7016
-3.17	5.97019	-3.17	2.56545
-3.22	4.37222	-3.22	2.42286
-3.27	2.69399	-3.27	2.63131
-3.32	3.73716	-3.32	2.95104
-3.37	6.02602	-3.37	2.94887
-3.42	4.98813	-3.42	2.86157
-3.47	2.26007	-3.47	2.39541
-3.52	3.88711	-3.52	2.59906
-3.57	1.55341	-3.57	2.49219
-3.62	2.99443	-3.62	2.22629
-3.67	3.70168	-3.67	2.05014
-3.72	7.86419	-3.72	3.27024
-3.77	5.30451	-3.77	2.82368
-3.82	0.86375	-3.82	3.16443
-3.87	0.86378	-3.87	2.8183
-3.92	2.6631	-3.92	2.72987
-3.97	3.38363	-3.97	2.31045
-4.02	4.31927	-4.02	1.66708
-4.07	2.59165	-4.07	2.24642
-4.12	2.84734	-4.12	1.94088
-4.17	3.24181	-4.17	1.78432
-4.22	5.67262	-4.22	2.58164
-4.27	2.45588	-4.27	2.95984
-4.32	5.21998	-4.32	3.26382
-4.37	2.15183	-4.37	2.55224
-4.42	2.58296	-4.42	2.67309
-4.47	2.61158	-4.47	2.26901
-4.52	0	-4.52	3.17667
-4.57	3.45662	-4.57	2.11899
-4.62	3.53772	-4.62	1.48398
-4.67	1.36976	-4.67	2.21649
-4.72	3.73462	-4.72	3.81031
-4.77	3.01319	-4.77	2.52731
-4.82	2.9157	-4.82	3.01066
-4.87	6.91334	-4.87	1.99446
-4.92	3.57964	-4.92	1.97589
