# Supplementary material for: Selective oxidation of methane to C2+ products over Au-CeO2 by photon-phonon co-driven catalysis
Source: Nat Commun. 2024 Aug 30;15:7535. doi: 10.1038/s41467-024-51690-2 (PMC11364766; doi:10.1038/s41467-024-51690-2)
Supplement: Supplementary file 3 — Source Data [file 41467_2024_51690_MOESM3_ESM.zip › Source Data/SI-Fig.37.xlsx]

## Sheet: Sheet1
	CeO2	Pt-CeO2-300	Au-CeO2-300
Wavelength (nm)	abs%	abs%	abs%
800	0.33177	0.4399	0.69688
799	0.27038	0.25934	0.74944
798	0.25168	0.67356	0.8763
797	0.26097	0.37776	0.90505
796	0.19778	0.61239	0.5988
795	0.22337	0.13968	0.85529
794	0.30435	0.35442	0.64122
793	0.27744	0.61036	0.80116
792	0.2949	0.31635	0.78485
791	0.30798	0.31723	0.68883
790	0.24317	0.13277	0.84666
789	0.3072	0.16336	0.72511
788	0.12979	0.1466	0.81918
787	0.37779	0.20713	0.69564
786	0.20135	0.20717	0.78026
785	0.21048	-0.05249	0.8549
784	0.12267	0.06454	0.84399
783	0.28217	0.31932	0.9064
782	0.28774	0.17267	0.75881
781	0.29667	0.16937	0.96082
780	0.283	-0.15754	0.87085
779	0.39574	0.17856	0.81055
778	0.33628	0.10894	0.8056
777	0.20072	0.26951	0.88744
776	0.2817	-0.03392	0.76666
775	0.33656	0.67978	0.84604
774	0.25438	0.25187	0.96509
773	0.26547	0.09167	0.89714
772	0.26761	0.32729	0.94114
771	0.30862	0.10244	0.81775
770	0.25951	0.52983	0.76344
769	0.19992	0.16621	0.86042
768	0.30351	0.35091	0.84435
767	0.33902	-0.08841	0.75244
766	0.23305	0.12497	0.91698
765	0.29044	0.15747	0.90418
764	0.26444	0.07294	0.97694
763	0.38079	0.42837	0.84405
762	0.25561	0.30531	0.91594
761	0.30599	0.37729	0.87433
760	0.26462	0.23121	0.83455
759	0.2375	0.19393	0.95869
758	0.18231	0.08799	0.90797
757	0.18469	0.33216	0.99607
756	0.2712	0.1246	0.97189
755	0.27586	0.10389	0.87416
754	0.27077	0.17578	0.88331
753	0.28787	0.19694	0.83199
752	0.30017	0.13655	0.94822
751	0.35115	0.30576	0.81249
750	0.23662	0.23949	0.94465
749	0.29975	0.14699	0.89984
748	0.27417	0.10137	0.8996
747	0.3141	0.24127	0.92201
746	0.29172	0.10376	0.91913
745	0.30339	0.27587	0.8552
744	0.28384	0.27609	0.99048
743	0.31214	0.17305	1.00803
742	0.29119	0.38136	0.96744
741	0.35079	0.20042	0.92578
740	0.26472	0.49277	0.92059
739	0.3113	0.48387	0.93603
738	0.33595	0.00613	0.94354
737	0.29673	0.27927	1.00923
736	0.26812	0.41289	0.95798
735	0.29744	0.28187	1.03445
734	0.29177	0.31488	0.92841
733	0.27412	0.31314	0.93355
732	0.34799	-0.0047	0.93983
731	0.24536	0.08495	1.00338
730	0.22996	0.1662	0.94142
729	0.32748	0.3866	0.98311
728	0.21876	0.19268	0.97984
727	0.26815	0.28919	1.02781
726	0.26031	0.41703	0.98142
725	0.29158	0.40615	0.96701
724	0.39218	0.34924	0.962
723	0.31598	0.30319	1.00628
722	0.29208	0.33177	0.98735
721	0.28979	0.17606	0.99686
720	0.31106	0.2316	0.9974
719	0.32258	0.24132	1.00079
718	0.33054	0.19033	0.99551
717	0.30329	0.2712	0.98564
716	0.32044	0.29799	0.99525
715	0.31503	0.21373	0.98531
714	0.33674	0.36974	0.97821
713	0.32465	0.30632	1.06967
712	0.35094	0.24996	1.03758
711	0.2866	0.17121	1.01119
710	0.31479	0.20286	1.0363
709	0.32627	0.19613	1.04221
708	0.32706	0.22937	0.96892
707	0.31878	0.3195	1.04517
706	0.33579	0.31715	0.98146
705	0.32942	0.30419	1.08124
704	0.35974	0.29772	1.06441
703	0.3179	0.23965	1.02349
702	0.34374	0.28802	1.0305
701	0.36223	0.31908	0.98908
700	0.34198	0.33269	1.00699
699	0.32739	0.45498	0.94741
698	0.33678	0.26253	1.04468
697	0.35803	0.26732	1.01924
696	0.30523	0.30394	1.0275
695	0.33127	0.19911	1.02202
694	0.394	0.18787	1.02052
693	0.32504	0.30309	1.02302
692	0.40504	0.20747	1.01735
691	0.40214	0.30284	1.01764
690	0.33354	0.2245	1.01894
689	0.36131	0.36054	1.0254
688	0.38171	0.16268	1.05129
687	0.38126	0.34638	1.01931
686	0.4438	0.28633	1.03025
685	0.39056	0.27929	1.04774
684	0.3863	0.23816	1.00476
683	0.37807	0.25501	1.00659
682	0.3629	0.32545	1.06972
681	0.35457	0.2587	1.02907
680	0.35331	0.37261	1.05252
679	0.36085	0.29683	0.98954
678	0.36516	0.29953	1.02166
677	0.38497	0.34057	1.05039
676	0.38587	0.19334	1.00431
675	0.39884	0.27345	1.05092
674	0.39473	0.26494	1.04177
673	0.4019	0.35526	1.06179
672	0.39103	0.3091	1.03799
671	0.35503	0.25709	1.002
670	0.37033	0.18919	1.0186
669	0.39861	0.30216	1.0082
668	0.3927	0.34728	1.00539
667	0.39915	0.24045	1.00249
666	0.39158	0.31404	1.03845
665	0.42128	0.34499	1.00653
664	0.39957	0.36732	1.00024
663	0.41199	0.26811	0.98955
662	0.38455	0.30032	0.99445
661	0.40396	0.31083	1.03606
660	0.37731	0.28727	1.01726
659	0.39534	0.32787	1.01113
658	0.48257	0.33888	1.0018
657	0.46874	0.26642	0.96483
656	0.41074	0.34271	0.96697
655	0.42856	0.32016	0.9647
654	0.39901	0.26145	0.93881
653	0.40663	0.24886	0.97385
652	0.39448	0.32616	0.97221
651	0.42305	0.30421	0.98797
650	0.43474	0.30055	0.94876
649	0.44308	0.34801	0.91537
648	0.44758	0.27164	0.92323
647	0.42374	0.27564	0.92971
646	0.42004	0.37588	0.92493
645	0.42754	0.32799	0.92748
644	0.43442	0.35698	0.93835
643	0.4237	0.32802	0.94243
642	0.41946	0.31107	0.92581
641	0.44848	0.28962	0.9049
640	0.44222	0.286	0.90074
639	0.45745	0.31723	0.89594
638	0.45439	0.3026	0.90443
637	0.4625	0.33275	0.90537
636	0.46737	0.35852	0.87838
635	0.4279	0.32465	0.9092
634	0.45127	0.3116	0.84421
633	0.44637	0.29052	0.89422
632	0.45388	0.27326	0.86293
631	0.45038	0.33556	0.84064
630	0.45955	0.3084	0.83182
629	0.48305	0.32288	0.86026
628	0.45452	0.28909	0.85307
627	0.45608	0.31086	0.85787
626	0.45404	0.2733	0.82587
625	0.4742	0.26511	0.79744
624	0.46325	0.35391	0.81161
623	0.46405	0.26846	0.77737
622	0.45377	0.20759	0.81967
621	0.48861	0.29917	0.83564
620	0.47966	0.3699	0.7832
619	0.46366	0.32529	0.7814
618	0.47463	0.31751	0.78957
617	0.46656	0.36389	0.7595
616	0.48242	0.26655	0.77072
615	0.4708	0.28547	0.72308
614	0.49258	0.3193	0.75574
613	0.49499	0.366	0.74686
612	0.49454	0.3254	0.75991
611	0.50693	0.39303	0.73233
610	0.50584	0.24471	0.69655
609	0.51564	0.34595	0.72294
608	0.48325	0.30147	0.68739
607	0.48285	0.33738	0.68881
606	0.48938	0.32132	0.71216
605	0.49628	0.31701	0.71232
604	0.49702	0.35067	0.68957
603	0.52108	0.31295	0.67572
602	0.51804	0.32174	0.66137
601	0.51409	0.29675	0.67899
600	0.52953	0.25244	0.6616
599	0.50021	0.30623	0.67117
598	0.50359	0.30639	0.68848
597	0.52582	0.33908	0.68661
596	0.48491	0.30247	0.66336
595	0.50873	0.26168	0.73003
594	0.51741	0.35594	0.70928
593	0.50858	0.30464	0.65183
592	0.54189	0.33574	0.65137
591	0.53934	0.28167	0.66054
590	0.51394	0.28755	0.67754
589	0.53106	0.30741	0.67711
588	0.52126	0.32579	0.67877
587	0.52939	0.30306	0.65707
586	0.52249	0.30953	0.65689
585	0.52485	0.33435	0.66292
584	0.54171	0.35173	0.65306
583	0.54438	0.27939	0.68155
582	0.53788	0.27327	0.66947
581	0.54059	0.33068	0.67539
580	0.5338	0.34933	0.69332
579	0.54347	0.33105	0.67941
578	0.52469	0.22977	0.69465
577	0.53253	0.32681	0.70271
576	0.53329	0.34624	0.74583
575	0.54109	0.32071	0.75123
574	0.5583	0.3373	0.75585
573	0.5634	0.27817	0.72134
572	0.551	0.24975	0.74959
571	0.55833	0.2821	0.77197
570	0.55195	0.403	0.74709
569	0.56764	0.30466	0.75029
568	0.56806	0.30764	0.8054
567	0.56151	0.21678	0.83132
566	0.56968	0.28163	0.83738
565	0.57186	0.39514	0.85947
564	0.55889	0.2984	0.84642
563	0.55147	0.25934	0.84265
562	0.57783	0.3382	0.89378
561	0.58304	0.29104	0.88551
560	0.5754	0.3281	0.90454
559	0.5671	0.30977	0.90329
558	0.55456	0.23281	0.96491
557	0.5716	0.31253	0.93955
556	0.57583	0.26087	1.01457
555	0.56058	0.30891	1.02528
554	0.56571	0.29034	0.98913
553	0.57844	0.26375	1.03238
552	0.58166	0.29972	1.02011
551	0.59197	0.28036	1.07232
550	0.60108	0.24638	1.09789
549	0.60243	0.36975	1.05703
548	0.59634	0.32356	1.10065
547	0.60291	0.29681	1.15043
546	0.57849	0.32109	1.14441
545	0.57189	0.36572	1.19181
544	0.60119	0.20065	1.1827
543	0.58799	0.33731	1.22321
542	0.58167	0.32078	1.22799
541	0.57568	0.26777	1.21531
540	0.59474	0.24985	1.26886
539	0.62841	0.27017	1.3837
538	0.59609	0.31987	1.30036
537	0.58552	0.14718	1.36451
536	0.56494	0.14721	1.33274
535	0.56786	0.1816	1.3381
534	0.57778	0.19944	1.34437
533	0.57194	0.25172	1.35157
532	0.59075	0.28802	1.37936
531	0.57981	0.23252	1.39673
530	0.597	0.31515	1.40858
529	0.58052	0.23665	1.45947
528	0.55271	0.29142	1.49953
527	0.57119	0.22078	1.46118
526	0.55697	0.33778	1.50373
525	0.57027	0.2332	1.50312
524	0.56028	0.23848	1.50854
523	0.58722	0.20136	1.49959
522	0.60205	0.20866	1.56899
521	0.57999	0.29838	1.5499
520	0.58194	0.31609	1.5737
519	0.54545	0.29921	1.59381
518	0.62854	0.21977	1.59688
517	0.58805	0.21668	1.58967
516	0.54831	0.21344	1.63151
515	0.54921	0.2687	1.6319
514	0.57985	0.30142	1.62391
513	0.57231	0.18861	1.6216
512	0.57173	0.21873	1.60182
511	0.5372	0.26931	1.63901
510	0.55291	0.17861	1.64279
509	0.54224	0.23077	1.66255
508	0.55464	0.21695	1.6729
507	0.551	0.18448	1.64103
506	0.55483	0.16438	1.6721
505	0.54128	0.2472	1.65831
504	0.54004	0.29503	1.66647
503	0.55515	0.25281	1.6502
502	0.55488	0.1606	1.65604
501	0.56658	0.27021	1.70588
500	0.52786	0.27543	1.67345
499	0.51721	0.23284	1.68281
498	0.50883	0.23422	1.64771
497	0.5321	0.16791	1.67475
496	0.54271	0.239	1.64013
495	0.53729	0.20097	1.6689
494	0.5359	0.15134	1.65322
493	0.53827	0.18204	1.67105
492	0.53003	0.26168	1.65706
491	0.52184	0.12744	1.65093
490	0.52391	0.19237	1.64317
489	0.50435	0.13499	1.61
488	0.47781	0.20793	1.60519
487	0.49684	0.13508	1.57522
486	0.51064	0.02444	1.63186
485	0.53945	0.27877	1.59755
484	0.50397	0.14132	1.6025
483	0.55087	0.13197	1.57578
482	0.50816	0.24335	1.58419
481	0.46718	0.26439	1.51103
480	0.4803	0.21275	1.51659
479	0.4681	0.18367	1.50628
478	0.4909	0.24203	1.50099
477	0.49146	0.06516	1.48502
476	0.48225	0.13379	1.42213
475	0.49534	0.12548	1.51138
474	0.44967	0.2258	1.42971
473	0.47993	0.09213	1.37373
472	0.44516	0.28703	1.357
471	0.45817	0.09116	1.3514
470	0.4752	0.15192	1.39598
469	0.49569	0.23148	1.40132
468	0.45879	0.25938	1.38644
467	0.39045	0.08301	1.29355
466	0.42664	0.07726	1.44426
465	0.59041	0.62735	1.0429
464	0.54311	0.22467	1.00113
463	0.464	0.67093	0.9421
462	0.44419	0.0488	0.73763
461	0.75848	0.68799	0.20033
460	0.56461	1.00202	3.67008
459	-1.29283	1.17658	-1.67315
458	0.11932	-1.23951	-3.87629
457	-2.06662	0.84356	-7.11838
456	12.7797	-6.32503	8.99673
455	8.08929	-4.43884	12.6592
454	1.73251	-9.77778	0.04045
453	6.42399	3.28495	2.93982
452	3.55672	20.0852	-6.47986
451	0.93969	-5.60381	12.1635
450	-16.0938	-10.0918	14.2406
449	0.84928	19.107	18.6989
448	-0.59488	-11.6866	-29.681
447	28.5042	9.43903	-22.5642
446	23.4803	-2.11839	23.3372
445	1.67716	-13.7963	45.6759
444	17.9549	12.3129	7.07197
443	-8.15453	-4.56862	23.9342
442	-2.66386	-3.90971	18.9136
441	-4.22117	-13.3725	-15.3997
440	-9.02543	-5.27059	15.3821
439	-16.2157	-2.10811	31.2108
438	2.3895	3.93671	-0.83778
437	13.4021	20.0088	-10.9301
436	15.2624	22.2961	16.1481
435	24.5342	-15.2335	13.4107
434	7.03626	-12.6524	1.38262
433	-15.7301	-22.5886	-38.2064
432	-8.6917	-20.7528	-82.7713
431	13.919	3.20878	3.14465
430	15.4714	5.0152	11.2735
429	33.1159	9.86562	4.14648
428	24.5292	-7.27251	19.9925
427	0.28482	7.91992	-30.0212
426	9.73023	-4.26812	-18.4162
425	-13.9994	-8.75356	-2.02435
424	-15.8022	0.34112	-45.1755
423	-11.2399	7.05527	22.5605
422	1.88674	-16.6562	-8.73337
421	6.5739	13.0958	5.07552
420	20.6693	-7.3126	-111.345
419	7.06536	-3.7341	12.8546
418	5.4289	-0.02538	1.5753
417	22.8834	-3.60897	-128.692
416	24.2384	-6.72393	-26.9915
415	13.9821	9.91746	-25.5445
414	42.5873	-13.2989	-20.3952
413	5.12063	-27.4886	-21.6839
412	-57.0169	5.81656	-5.58761
411	46.6583	-6.77235	-5.17592
410	-15.7417	16.5225	-56.5975
409	60.2395	9.23388	-12.3316
408	-39.5306	8.47716	29.5097
407	40.9304	-6.739	85.3172
406	8.55881	13.8927	-16.199
405	-10.2015	13.2087	-60.5891
404	-12.7736	52.6346	-88.1517
403	-53.5742	-0.14934	-12.7861
402	-11.2166	29.5434	65.7914
401	-43.115	28.7797	-17.0925
400	41.6428	-9.81366	23.369
