# Supplementary material for: Selective oxidation of methane to C2+ products over Au-CeO2 by photon-phonon co-driven catalysis
Source: Nat Commun. 2024 Aug 30;15:7535. doi: 10.1038/s41467-024-51690-2 (PMC11364766; doi:10.1038/s41467-024-51690-2)
Supplement: Supplementary file 3 — Source Data [file 41467_2024_51690_MOESM3_ESM.zip › Source Data/SI-Fig.39.xlsx]

## Sheet: Sheet1
Binding Energy (E)	dark	Binding Energy (E)	light
eV	Counts / s (Residuals × 1)	eV	Counts / s (Residuals × 1)
97.08	2709.27	97.08	2299.47
96.98	2735.31	96.98	2305.94
96.88	2734.13	96.88	2468.72
96.78	2931.67	96.78	2435.19
96.68	2686.79	96.68	2523.23
96.58	2897.51	96.58	2461.97
96.48	2723.9	96.48	2559.39
96.38	2693.43	96.38	2437.75
96.28	2769.82	96.28	2312.87
96.18	2912.63	96.18	2376.73
96.08	2914.55	96.08	2213.53
95.98	2812	95.98	2326.26
95.88	2680.83	95.88	2363.76
95.78	2833.62	95.78	2321.27
95.68	2771.33	95.68	2305.39
95.58	2736.64	95.58	2347.25
95.48	2796.97	95.48	2364.34
95.38	2789.44	95.38	2327.16
95.28	2702.55	95.28	2227.61
95.18	2831.36	95.18	2361.16
95.08	2822.72	95.08	2308.22
94.98	2654.59	94.98	2436.28
94.88	2766.83	94.88	2297.25
94.78	2761.47	94.78	2312.94
94.68	2737.73	94.68	2385.03
94.58	2743.84	94.58	2419.76
94.48	2841.09	94.48	2383.27
94.38	2736.56	94.38	2300.11
94.28	2686.38	94.28	2376.43
94.18	2664.87	94.18	2380.66
94.08	2722.96	94.08	2401.07
93.98	2643.59	93.98	2390.62
93.88	2728.36	93.88	2344.14
93.78	2781.12	93.78	2371.8
93.68	2859.36	93.68	2338.1
93.58	2966.06	93.58	2379.82
93.48	2620.65	93.48	2357.14
93.38	2883.67	93.38	2316.89
93.28	2726.15	93.28	2401.07
93.18	2904.91	93.18	2473.55
93.08	2851.74	93.08	2323.33
92.98	2826.16	92.98	2296.38
92.88	2880.89	92.88	2491.18
92.78	2755.5	92.78	2217.98
92.68	2776.73	92.68	2308.88
92.58	2865.71	92.58	2408.26
92.48	2701	92.48	2227.32
92.38	2749.19	92.38	2353.21
92.28	2670.82	92.28	2407.97
92.18	2760.57	92.18	2365.06
92.08	2651.65	92.08	2425.17
91.98	2633.46	91.98	2437.33
91.88	2682.63	91.88	2452.88
91.78	2632.29	91.78	2440.71
91.68	2726.83	91.68	2503.28
91.58	2779.56	91.58	2546.07
91.48	2766.11	91.48	2388.93
91.38	2779.4	91.38	2388.24
91.28	2891.49	91.28	2479.14
91.18	2706.96	91.18	2463.27
91.08	2805.88	91.08	2460.39
90.98	2923.39	90.98	2556.5
90.88	2757.71	90.88	2381.99
90.78	2631.16	90.78	2482.06
90.68	2795.59	90.68	2489.82
90.58	2925.5	90.58	2400.66
90.48	2765.05	90.48	2454.65
90.38	2846.49	90.38	2539.07
90.28	2742.82	90.28	2599
90.18	2877.57	90.18	2664.95
90.08	2817.2	90.08	2654.22
89.98	2861.3	89.98	2651.19
89.88	2874.77	89.88	2494.71
89.78	2859.75	89.78	2678.71
89.68	2895.7	89.68	2661.08
89.58	2889.71	89.58	2741.28
89.48	2916.57	89.48	2619.64
89.38	2865.36	89.38	2758.06
89.28	2865.68	89.28	2832.91
89.18	2926.87	89.18	2730.81
89.08	2892.38	89.08	2818.64
88.98	3144.58	88.98	2880.55
88.88	3154.74	88.88	3206.91
88.78	3070.6	88.78	3158.09
88.68	3028.97	88.68	3215.82
88.58	3098.87	88.58	3164.91
88.48	3372.71	88.48	3307.24
88.38	3354.48	88.38	3445.45
88.28	3262.75	88.28	3610.19
88.18	3535.31	88.18	3699.14
88.08	3531.08	88.08	3929.21
87.98	3625.42	87.98	3950.07
87.88	3740.09	87.88	3946.58
87.78	3784.59	87.78	4078.99
87.68	4128.76	87.68	4029.09
87.58	4262.35	87.58	3921.53
87.48	4131.13	87.48	4018.22
87.38	4231.64	87.38	3990.89
87.28	4231.74	87.28	3892.44
87.18	4180.38	87.18	3813.86
87.08	4276.41	87.08	3548.63
86.98	4220.29	86.98	3569.74
86.88	4152.52	86.88	3627.53
86.78	3875.3	86.78	3399.87
86.68	3531.83	86.68	3364.99
86.58	3337.01	86.58	3441.48
86.48	3241.75	86.48	3216.69
86.38	3147.47	86.38	3254.64
86.28	3123.53	86.28	3291.94
86.18	3109.1	86.18	3152.32
86.08	3038.71	86.08	3042.94
85.98	3003.33	85.98	3066.95
85.88	2895.26	85.88	3029.63
85.78	3054.33	85.78	3108.98
85.68	2966.26	85.68	2997.88
85.58	2849.68	85.58	3030.81
85.48	3024.86	85.48	3180.31
85.38	3000.38	85.38	3123.09
85.28	3078	85.28	3256.2
85.18	3104.4	85.18	3334.75
85.08	3095.99	85.08	3424.22
84.98	3078.11	84.98	3617.89
84.88	3216.13	84.88	3548.93
84.78	3289.76	84.78	3633.67
84.68	3385.23	84.68	3792.07
84.58	3392.33	84.58	3893.79
84.48	3419.53	84.48	4184.05
84.38	3523.91	84.38	4185.15
84.28	3686.93	84.28	4233.15
84.18	3956.62	84.18	4176.21
84.08	4118.36	84.08	4314.67
83.98	4368.24	83.98	4434.31
83.88	4365.29	83.88	4384.52
83.78	4461.88	83.78	4074.75
83.68	4615.26	83.68	4179.8
83.58	4693.96	83.58	4055.98
83.48	4725.21	83.48	3784.57
83.38	4878.89	83.38	3803.42
83.28	4293.75	83.28	3737.87
83.18	4129.24	83.18	3688.49
83.08	3850.59	83.08	3606.89
82.98	3631.83	82.98	3513.79
82.88	3428.57	82.88	3275.17
82.78	3085.09	82.78	3305.93
82.68	2953.59	82.68	2969.04
82.58	2907.5	82.58	3074.6
82.48	2837.07	82.48	2869.85
82.38	2723.88	82.38	2865.16
82.28	2883.09	82.28	2651.09
82.18	2660.44	82.18	2541.22
82.08	2661.61	82.08	2621.05
81.98	2553.44	81.98	2468.84
81.88	2725.96	81.88	2542.54
81.78	2788.74	81.78	2425.09
81.68	2825.41	81.68	2173.08
81.58	2703.34	81.58	2174.87
81.48	2651.53	81.48	2206.17
81.38	2584.91	81.38	2324.61
81.28	2686.59	81.28	2199.75
81.18	2710.93	81.18	2081.37
81.08	2589.41	81.08	2166.51
80.98	2581.03	80.98	2185.95
80.88	2603.03	80.88	2281.14
80.78	2556.87	80.78	2213.19
80.68	2589.72	80.68	2099.51
80.58	2770.61	80.58	2199.21
80.48	2618.49	80.48	2164.9
80.38	2695.38	80.38	2129.92
80.28	2575.84	80.28	2094.66
80.18	2544.65	80.18	2099.57
80.08	2508.57	80.08	2088.09
79.98	2595.75	79.98	2124.69
