# Supplementary material for: Selective oxidation of methane to C2+ products over Au-CeO2 by photon-phonon co-driven catalysis
Source: Nat Commun. 2024 Aug 30;15:7535. doi: 10.1038/s41467-024-51690-2 (PMC11364766; doi:10.1038/s41467-024-51690-2)
Supplement: Supplementary file 3 — Source Data [file 41467_2024_51690_MOESM3_ESM.zip › Source Data/SI-Fig.4.xlsx]

## Sheet: SI-Fig.4a
Time	Value
0	0
0.00333	0
0.00667	0
0.01	2
0.01333	-1
0.01667	0
0.02	1
0.02333	0
0.02667	3
0.03	4
0.03333	5
0.03667	2
0.04	2
0.04333	4
0.04667	2
0.05	6
0.05333	6
0.05667	6
0.06	4
0.06333	3
0.06667	1
0.07	6
0.07333	6
0.07667	5
0.08	1
0.08333	4
0.08667	5
0.09	3
0.09333	4
0.09667	4
0.1	2
0.10333	6
0.10667	3
0.11	4
0.11333	5
0.11667	5
0.12	9
0.12333	8
0.12667	8
0.13	6
0.13333	8
0.13667	7
0.14	9
0.14333	8
0.14667	4
0.15	5
0.15333	5
0.15667	8
0.16	5
0.16333	7
0.16667	6
0.17	8
0.17333	9
0.17667	9
0.18	9
0.18333	10
0.18667	12
0.19	7
0.19333	10
0.19667	7
0.2	6
0.20333	5
0.20667	1
0.21	7
0.21333	8
0.21667	7
0.22	5
0.22333	9
0.22667	9
0.23	8
0.23333	8
0.23667	8
0.24	9
0.24333	9
0.24667	11
0.25	8
0.25333	6
0.25667	3
0.26	4
0.26333	6
0.26667	3
0.27	5
0.27333	7
0.27667	6
0.28	3
0.28333	7
0.28667	6
0.29	5
0.29333	4
0.29667	4
0.3	6
0.30333	6
0.30667	5
0.31	5
0.31333	4
0.31667	5
0.32	6
0.32333	5
0.32667	5
0.33	8
0.33333	5
0.33667	6
0.34	6
0.34333	4
0.34667	3
0.35	6
0.35333	3
0.35667	2
0.36	6
0.36333	3
0.36667	4
0.37	0
0.37333	1
0.37667	2
0.38	1
0.38333	2
0.38667	2
0.39	1
0.39333	3
0.39667	9
0.4	5
0.40333	5
0.40667	1
0.41	4
0.41333	10
0.41667	4
0.42	3
0.42333	7
0.42667	7
0.43	9
0.43333	9
0.43667	8
0.44	6
0.44333	6
0.44667	8
0.45	4
0.45333	8
0.45667	5
0.46	5
0.46333	2
0.46667	0
0.47	4
0.47333	5
0.47667	6
0.48	4
0.48333	4
0.48667	3
0.49	7
0.49333	6
0.49667	8
0.5	4
0.50333	5
0.50667	5
0.51	6
0.51333	6
0.51667	5
0.52	7
0.52333	5
0.52667	3
0.53	5
0.53333	0
0.53667	6
0.54	3
0.54333	3
0.54667	6
0.55	4
0.55333	6
0.55667	7
0.56	7
0.56333	2
0.56667	3
0.57	3
0.57333	3
0.57667	4
0.58	6
0.58333	5
0.58667	6
0.59	4
0.59333	3
0.59667	2
0.6	2
0.60333	3
0.60667	5
0.61	5
0.61333	1
0.61667	3
0.62	5
0.62333	3
0.62667	4
0.63	6
0.63333	4
0.63667	2
0.64	6
0.64333	1
0.64667	0
0.65	4
0.65333	1
0.65667	4
0.66	4
0.66333	3
0.66667	5
0.67	3
0.67333	6
0.67667	5
0.68	6
0.68333	7
0.68667	4
0.69	5
0.69333	4
0.69667	6
0.7	5
0.70333	1
0.70667	4
0.71	6
0.71333	2
0.71667	4
0.72	6
0.72333	4
0.72667	1
0.73	2
0.73333	3
0.73667	3
0.74	4
0.74333	3
0.74667	2
0.75	5
0.75333	5
0.75667	4
0.76	1
0.76333	5
0.76667	6
0.77	5
0.77333	4
0.77667	4
0.78	4
0.78333	4
0.78667	6
0.79	8
0.79333	7
0.79667	3
0.8	1
0.80333	3
0.80667	6
0.81	6
0.81333	4
0.81667	4
0.82	4
0.82333	5
0.82667	5
0.83	3
0.83333	4
0.83667	1
0.84	3
0.84333	1
0.84667	2
0.85	0
0.85333	5
0.85667	5
0.86	2
0.86333	2
0.86667	2
0.87	0
0.87333	4
0.87667	6
0.88	4
0.88333	5
0.88667	6
0.89	3
0.89333	1
0.89667	3
0.9	2
0.90333	5
0.90667	3
0.91	5
0.91333	3
0.91667	4
0.92	3
0.92333	5
0.92667	0
0.93	4
0.93333	5
0.93667	2
0.94	7
0.94333	4
0.94667	3
0.95	5
0.95333	3
0.95667	4
0.96	2
0.96333	5
0.96667	5
0.97	5
0.97333	7
0.97667	3
0.98	5
0.98333	4
0.98667	3
0.99	6
0.99333	5
0.99667	7
1	3
1.00333	4
1.00667	5
1.01	6
1.01333	5
1.01667	0
1.02	3
1.02333	1
1.02667	1
1.03	1
1.03333	1
1.03667	1
1.04	-2
1.04333	-2
1.04667	0
1.05	-4
1.05333	-4
1.05667	-5
1.06	-5
1.06333	-5
1.06667	-8
1.07	-11
1.07333	-8
1.07667	-6
1.08	-6
1.08333	-6
1.08667	-10
1.09	-9
1.09333	-10
1.09667	-10
1.1	-8
1.10333	-10
1.10667	-11
1.11	-11
1.11333	-10
1.11667	-6
1.12	-5
1.12333	-5
1.12667	-5
1.13	-9
1.13333	-9
1.13667	-8
1.14	-9
1.14333	-9
1.14667	-6
1.15	-8
1.15333	-6
1.15667	-9
1.16	-11
1.16333	-6
1.16667	-7
1.17	-7
1.17333	-10
1.17667	-8
1.18	-4
1.18333	-6
1.18667	-6
1.19	-3
1.19333	-2
1.19667	0
1.2	0
1.20333	0
1.20667	-1
1.21	-4
1.21333	0
1.21667	0
1.22	-2
1.22333	-2
1.22667	-1
1.23	1
1.23333	0
1.23667	-1
1.24	0
1.24333	-2
1.24667	-1
1.25	-4
1.25333	-4
1.25667	-1
1.26	0
1.26333	0
1.26667	0
1.27	2
1.27333	-1
1.27667	0
1.28	-3
1.28333	-1
1.28667	0
1.29	0
1.29333	-2
1.29667	1
1.3	2
1.30333	-1
1.30667	0
1.31	0
1.31333	1
1.31667	1
1.32	0
1.32333	0
1.32667	0
1.33	0
1.33333	0
1.33667	0
1.34	-2
1.34333	0
1.34667	1
1.35	-1
1.35333	1
1.35667	-1
1.36	0
1.36333	3
1.36667	0
1.37	-1
1.37333	-3
1.37667	0
1.38	0
1.38333	-1
1.38667	1
1.39	4
1.39333	1
1.39667	0
1.4	0
1.40333	0
1.40667	2
1.41	2
1.41333	-1
1.41667	0
1.42	0
1.42333	0
1.42667	1
1.43	-1
1.43333	0
1.43667	0
1.44	0
1.44333	-1
1.44667	2
1.45	2
1.45333	1
1.45667	2
1.46	0
1.46333	6
1.46667	1
1.47	2
1.47333	4
1.47667	1
1.48	0
1.48333	1
1.48667	2
1.49	0
1.49333	1
1.49667	2
1.5	4
1.50333	5
1.50667	3
1.51	4
1.51333	1
1.51667	1
1.52	3
1.52333	5
1.52667	6
1.53	3
1.53333	2
1.53667	2
1.54	3
1.54333	4
1.54667	3
1.55	1
1.55333	4
1.55667	1
1.56	3
1.56333	6
1.56667	6
1.57	2
1.57333	1
1.57667	4
1.58	3
1.58333	0
1.58667	5
1.59	1
1.59333	0
1.59667	2
1.6	2
1.60333	0
1.60667	2
1.61	0
1.61333	1
1.61667	1
1.62	1
1.62333	2
1.62667	-1
1.63	-3
1.63333	-4
1.63667	0
1.64	-1
1.64333	-4
1.64667	2
1.65	1
1.65333	3
1.65667	0
1.66	0
1.66333	1
1.66667	2
1.67	1
1.67333	1
1.67667	2
1.68	3
1.68333	7
1.68667	3
1.69	5
1.69333	2
1.69667	2
1.7	2
1.70333	3
1.70667	1
1.71	-1
1.71333	4
1.71667	3
1.72	5
1.72333	6
1.72667	4
1.73	1
1.73333	0
1.73667	2
1.74	7
1.74333	3
1.74667	2
1.75	3
1.75333	2
1.75667	6
1.76	4
1.76333	4
1.76667	4
1.77	3
1.77333	4
1.77667	2
1.78	3
1.78333	6
1.78667	6
1.79	5
1.79333	4
1.79667	10
1.8	5
1.80333	7
1.80667	6
1.81	7
1.81333	8
1.81667	9
1.82	7
1.82333	7
1.82667	6
1.83	4
1.83333	7
1.83667	8
1.84	7
1.84333	12
1.84667	10
1.85	9
1.85333	9
1.85667	7
1.86	7
1.86333	8
1.86667	8
1.87	7
1.87333	6
1.87667	5
1.88	5
1.88333	4
1.88667	9
1.89	9
1.89333	10
1.89667	9
1.9	8
1.90333	9
1.90667	13
1.91	8
1.91333	7
1.91667	8
1.92	11
1.92333	9
1.92667	9
1.93	7
1.93333	8
1.93667	4
1.94	3
1.94333	6
1.94667	9
1.95	7
1.95333	8
1.95667	7
1.96	7
1.96333	3
1.96667	8
1.97	9
1.97333	7
1.97667	6
1.98	5
1.98333	4
1.98667	4
1.99	7
1.99333	5
1.99667	6
2	9
2.00333	7
2.00667	6
2.01	8
2.01333	6
2.01667	8
2.02	4
2.02333	5
2.02667	3
2.03	7
2.03333	6
2.03667	5
2.04	6
2.04333	4
2.04667	6
2.05	5
2.05333	10
2.05667	12
2.06	7
2.06333	9
2.06667	9
2.07	7
2.07333	8
2.07667	8
2.08	10
2.08333	9
2.08667	8
2.09	10
2.09333	6
2.09667	7
2.1	8
2.10333	4
2.10667	8
2.11	11
2.11333	9
2.11667	8
2.12	4
2.12333	7
2.12667	11
2.13	13
2.13333	11
2.13667	9
2.14	9
2.14333	12
2.14667	10
2.15	11
2.15333	13
2.15667	7
2.16	5
2.16333	10
2.16667	12
2.17	10
2.17333	13
2.17667	9
2.18	14
2.18333	12
2.18667	15
2.19	10
2.19333	13
2.19667	12
2.2	14
2.20333	16
2.20667	15
2.21	15
2.21333	15
2.21667	15
2.22	14
2.22333	20
2.22667	18
2.23	17
2.23333	20
2.23667	14
2.24	17
2.24333	18
2.24667	18
2.25	14
2.25333	18
2.25667	21
2.26	18
2.26333	20
2.26667	17
2.27	13
2.27333	13
2.27667	15
2.28	14
2.28333	12
2.28667	13
2.29	10
2.29333	11
2.29667	12
2.3	15
2.30333	15
2.30667	14
2.31	19
2.31333	15
2.31667	15
2.32	21
2.32333	15
2.32667	16
2.33	20
2.33333	17
2.33667	16
2.34	14
2.34333	19
2.34667	18
2.35	14
2.35333	17
2.35667	13
2.36	15
2.36333	14
2.36667	15
2.37	21
2.37333	18
2.37667	17
2.38	20
2.38333	19
2.38667	20
2.39	22
2.39333	21
2.39667	19
2.4	19
2.40333	21
2.40667	20
2.41	20
2.41333	20
2.41667	20
2.42	21
2.42333	22
2.42667	22
2.43	21
2.43333	21
2.43667	19
2.44	20
2.44333	20
2.44667	25
2.45	20
2.45333	19
2.45667	26
2.46	23
2.46333	25
2.46667	23
2.47	22
2.47333	21
2.47667	24
2.48	22
2.48333	27
2.48667	28
2.49	28
2.49333	29
2.49667	27
2.5	26
2.50333	25
2.50667	27
2.51	29
2.51333	28
2.51667	27
2.52	27
2.52333	26
2.52667	27
2.53	26
2.53333	26
2.53667	26
2.54	26
2.54333	25
2.54667	25
2.55	30
2.55333	25
2.55667	24
2.56	25
2.56333	24
2.56667	26
2.57	25
2.57333	22
2.57667	23
2.58	20
2.58333	22
2.58667	23
2.59	23
2.59333	24
2.59667	20
2.6	20
2.60333	24
2.60667	19
2.61	22
2.61333	25
2.61667	25
2.62	27
2.62333	23
2.62667	25
2.63	25
2.63333	24
2.63667	24
2.64	24
2.64333	25
2.64667	24
2.65	25
2.65333	27
2.65667	26
2.66	23
2.66333	25
2.66667	23
2.67	22
2.67333	24
2.67667	24
2.68	24
2.68333	21
2.68667	27
2.69	27
2.69333	25
2.69667	30
2.7	28
2.70333	27
2.70667	26
2.71	26
2.71333	27
2.71667	27
2.72	29
2.72333	27
2.72667	29
2.73	31
2.73333	32
2.73667	33
2.74	37
2.74333	31
2.74667	28
2.75	30
2.75333	30
2.75667	32
2.76	31
2.76333	32
2.76667	36
2.77	30
2.77333	28
2.77667	31
2.78	30
2.78333	29
2.78667	30
2.79	29
2.79333	31
2.79667	33
2.8	32
2.80333	30
2.80667	34
2.81	33
2.81333	32
2.81667	32
2.82	30
2.82333	30
2.82667	33
2.83	31
2.83333	34
2.83667	31
2.84	33
2.84333	33
2.84667	33
2.85	37
2.85333	36
2.85667	35
2.86	32
2.86333	37
2.86667	36
2.87	37
2.87333	34
2.87667	34
2.88	37
2.88333	32
2.88667	33
2.89	35
2.89333	38
2.89667	30
2.9	37
2.90333	33
2.90667	35
2.91	29
2.91333	26
2.91667	28
2.92	26
2.92333	26
2.92667	28
2.93	31
2.93333	1153
2.93667	1922267
2.94	31455200
2.94333	58708700
2.94667	61894800
2.95	60473900
2.95333	58952600
2.95667	57712200
2.96	56630100
2.96333	55553800
2.96667	54475900
2.97	53520500
2.97333	52664300
2.97667	51826500
2.98	50915000
2.98333	49936700
2.98667	49050100
2.99	48207000
2.99333	47368400
2.99667	46524700
3	45680700
3.00333	44860900
3.00667	44067300
3.01	43257000
3.01333	42452400
3.01667	41641500
3.02	40857600
3.02333	40071800
3.02667	39298400
3.03	38515200
3.03333	37759100
3.03667	37004500
3.04	36275300
3.04333	35533100
3.04667	34788400
3.05	34090000
3.05333	33417000
3.05667	32724300
3.06	32034200
3.06333	31351900
3.06667	30688500
3.07	30051400
3.07333	29431000
3.07667	28828200
3.08	28223600
3.08333	27625500
3.08667	27009100
3.09	26404900
3.09333	25798400
3.09667	25191900
3.1	24619100
3.10333	24065500
3.10667	23495900
3.11	22948800
3.11333	22375300
3.11667	21816100
3.12	21296400
3.12333	20785600
3.12667	20272300
3.13	19748100
3.13333	19242400
3.13667	18739200
3.14	18228400
3.14333	17711900
3.14667	17193700
3.15	16707200
3.15333	16228700
3.15667	15743700
3.16	15274300
3.16333	14806000
3.16667	14342800
3.17	13880700
3.17333	13427300
3.17667	12985400
3.18	12543300
3.18333	12100100
3.18667	11667800
3.19	11241800
3.19333	10816200
3.19667	10394900
3.2	9986728
3.20333	9578524
3.20667	9183008
3.21	8789360
3.21333	8394340
3.21667	8003248
3.22	7622903
3.22333	7243754
3.22667	6875824
3.23	6518961
3.23333	6164741
3.23667	5813202
3.24	5467357
3.24333	5128000
3.24667	4792983
3.25	4468026
3.25333	4152129
3.25667	3843952
3.26	3540876
3.26333	3245087
3.26667	2961734
3.27	2691213
3.27333	2431103
3.27667	2181716
3.28	1946430
3.28333	1725222
3.28667	1518419
3.29	1328812
3.29333	1156833
3.29667	1002590
3.3	866523
3.30333	747521
3.30667	645825
3.31	559668
3.31333	487619
3.31667	427928
3.32	378740
3.32333	338041
3.32667	304495
3.33	276423
3.33333	252743
3.33667	232731
3.34	215495
3.34333	200459
3.34667	187244
3.35	175596
3.35333	165145
3.35667	155686
3.36	147166
3.36333	139337
3.36667	132142
3.37	125614
3.37333	119566
3.37667	114014
3.38	108844
3.38333	104128
3.38667	99736
3.39	95709
3.39333	91925
3.39667	88342
3.4	85060
3.40333	81993
3.40667	79144
3.41	76485
3.41333	73922
3.41667	71585
3.42	69366
3.42333	67276
3.42667	65374
3.43	63521
3.43333	61779
3.43667	60179
3.44	58614
3.44333	57141
3.44667	55730
3.45	54398
3.45333	53129
3.45667	51937
3.46	50771
3.46333	49666
3.46667	48645
3.47	47626
3.47333	46632
3.47667	45745
3.48	44876
3.48333	44043
3.48667	43220
3.49	42426
3.49333	41687
3.49667	40961
3.5	40293
3.50333	39630
3.50667	38997
3.51	38359
3.51333	37775
3.51667	37183
3.52	36619
3.52333	36079
3.52667	35542
3.53	35005
3.53333	34515
3.53667	34056
3.54	33592
3.54333	33147
3.54667	32704
3.55	32278
3.55333	31857
3.55667	31440
3.56	31040
3.56333	30631
3.56667	30264
3.57	29890
3.57333	29521
3.57667	29176
3.58	28813
3.58333	28484
3.58667	28158
3.59	27818
3.59333	27516
3.59667	27206
3.6	26908
3.60333	26588
3.60667	26267
3.61	25997
3.61333	25713
3.61667	25436
3.62	25156
3.62333	24885
3.62667	24637
3.63	24373
3.63333	24142
3.63667	23900
3.64	23669
3.64333	23430
3.64667	23212
3.65	22969
3.65333	22756
3.65667	22550
3.66	22334
3.66333	22131
3.66667	21920
3.67	21720
3.67333	21521
3.67667	21328
3.68	21134
3.68333	20963
3.68667	20773
3.69	20590
3.69333	20411
3.69667	20244
3.7	20060
3.70333	19894
3.70667	19718
3.71	19556
3.71333	19396
3.71667	19235
3.72	19092
3.72333	18937
3.72667	18780
3.73	18620
3.73333	18488
3.73667	18349
3.74	18211
3.74333	18072
3.74667	17944
3.75	17807
3.75333	17681
3.75667	17560
3.76	17444
3.76333	17328
3.76667	17209
3.77	17106
3.77333	16978
3.77667	16871
3.78	16766
3.78333	16662
3.78667	16549
3.79	16460
3.79333	16357
3.79667	16254
3.8	16163
3.80333	16063
3.80667	15964
3.81	15866
3.81333	15774
3.81667	15689
3.82	15582
3.82333	15481
3.82667	15392
3.83	15291
3.83333	15209
3.83667	15118
3.84	15022
3.84333	14935
3.84667	14846
3.85	14740
3.85333	14660
3.85667	14564
3.86	14472
3.86333	14398
3.86667	14318
3.87	14230
3.87333	14147
3.87667	14061
3.88	13966
3.88333	13898
3.88667	13817
3.89	13746
3.89333	13666
3.89667	13600
3.9	13514
3.90333	13432
3.90667	13352
3.91	13290
3.91333	13217
3.91667	13150
3.92	13069
3.92333	13003
3.92667	12942
3.93	12867
3.93333	12795
3.93667	12736
3.94	12660
3.94333	12590
3.94667	12526
3.95	12470
3.95333	12389
3.95667	12340
3.96	12278
3.96333	12220
3.96667	12164
3.97	12087
3.97333	12032
3.97667	11973
3.98	11920
3.98333	11860
3.98667	11812
3.99	11762
3.99333	11703
3.99667	11650
4	11589
4.00333	11521
4.00667	11457
4.01	11379
4.01333	11296
4.01667	11222
4.02	11179
4.02333	11153
4.02667	11116
4.03	11063
4.03333	11009
4.03667	10966
4.04	10926
4.04333	10877
4.04667	10834
4.05	10817
4.05333	10793
4.05667	10772
4.06	10754
4.06333	10741
4.06667	10736
4.07	10723
4.07333	10704
4.07667	10682
4.08	10666
4.08333	10633
4.08667	10599
4.09	10566
4.09333	10536
4.09667	10493
4.1	10465
4.10333	10440
4.10667	10401
4.11	10362
4.11333	10329
4.11667	10291
4.12	10261
4.12333	10214
4.12667	10180
4.13	10148
4.13333	10111
4.13667	10077
4.14	10032
4.14333	9998
4.14667	9959
4.15	9934
4.15333	9895
4.15667	9859
4.16	9828
4.16333	9782
4.16667	9745
4.17	9710
4.17333	9682
4.17667	9640
4.18	9600
4.18333	9555
4.18667	9514
4.19	9463
4.19333	9399
4.19667	9322
4.2	9211
4.20333	9072
4.20667	8896
4.21	8662
4.21333	8387
4.21667	8071
4.22	7726
4.22333	7369
4.22667	7020
4.23	6679
4.23333	6358
4.23667	6081
4.24	5846
4.24333	5644
4.24667	5484
4.25	5361
4.25333	5267
4.25667	5178
4.26	5113
4.26333	5060
4.26667	5015
4.27	4976
4.27333	4932
4.27667	4898
4.28	4863
4.28333	4828
4.28667	4797
4.29	4768
4.29333	4739
4.29667	4708
4.3	4683
4.30333	4653
4.30667	4622
4.31	4601
4.31333	4575
4.31667	4552
4.32	4531
4.32333	4498
4.32667	4477
4.33	4456
4.33333	4430
4.33667	4398
4.34	4377
4.34333	4356
4.34667	4333
4.35	4310
4.35333	4289
4.35667	4261
4.36	4242
4.36333	4216
4.36667	4194
4.37	4176
4.37333	4160
4.37667	4139
4.38	4116
4.38333	4101
4.38667	4076
4.39	4055
4.39333	4035
4.39667	4017
4.4	4000
4.40333	3980
4.40667	3961
4.41	3941
4.41333	3931
4.41667	3901
4.42	3881
4.42333	3873
4.42667	3849
4.43	3834
4.43333	3826
4.43667	3816
4.44	3839
4.44333	3904
4.44667	4082
4.45	4422
4.45333	5090
4.45667	6253
4.46	8153
4.46333	11004
4.46667	15055
4.47	20351
4.47333	26766
4.47667	33894
4.48	41374
4.48333	48746
4.48667	55581
4.49	61375
4.49333	65899
4.49667	69386
4.5	72094
4.50333	74328
4.50667	75759
4.51	76722
4.51333	77561
4.51667	78381
4.52	78823
4.52333	79190
4.52667	79328
4.53	79389
4.53333	79543
4.53667	79702
4.54	79801
4.54333	79765
4.54667	79583
4.55	79415
4.55333	79312
4.55667	79370
4.56	79360
4.56333	79222
4.56667	79105
4.57	78977
4.57333	78828
4.57667	78775
4.58	78580
4.58333	78155
4.58667	77457
4.59	76282
4.59333	74658
4.59667	72494
4.6	69596
4.60333	65868
4.60667	61363
4.61	56256
4.61333	50799
4.61667	45193
4.62	39594
4.62333	34160
4.62667	28985
4.63	24367
4.63333	20309
4.63667	16868
4.64	14026
4.64333	11766
4.64667	10012
4.65	8671
4.65333	7665
4.65667	6910
4.66	6344
4.66333	5907
4.66667	5568
4.67	5293
4.67333	5070
4.67667	4879
4.68	4702
4.68333	4548
4.68667	4411
4.69	4283
4.69333	4171
4.69667	4065
4.7	3976
4.70333	3884
4.70667	3798
4.71	3733
4.71333	3652
4.71667	3592
4.72	3533
4.72333	3477
4.72667	3431
4.73	3379
4.73333	3341
4.73667	3292
4.74	3251
4.74333	3215
4.74667	3177
4.75	3142
4.75333	3106
4.75667	3076
4.76	3044
4.76333	3016
4.76667	2993
4.77	2967
4.77333	2944
4.77667	2915
4.78	2894
4.78333	2870
4.78667	2853
4.79	2831
4.79333	2801
4.79667	2786
4.8	2766
4.80333	2743
4.80667	2728
4.81	2709
4.81333	2694
4.81667	2673
4.82	2660
4.82333	2645
4.82667	2631
4.83	2611
4.83333	2594
4.83667	2579
4.84	2564
4.84333	2552
4.84667	2539
4.85	2524
4.85333	2508
4.85667	2492
4.86	2484
4.86333	2469
4.86667	2459
4.87	2446
4.87333	2434
4.87667	2419
4.88	2415
4.88333	2405
4.88667	2394
4.89	2383
4.89333	2372
4.89667	2362
4.9	2351
4.90333	2340
4.90667	2331
4.91	2319
4.91333	2314
4.91667	2301
4.92	2290
4.92333	2283
4.92667	2279
4.93	2268
4.93333	2262
4.93667	2249
4.94	2244
4.94333	2233
4.94667	2226
4.95	2215
4.95333	2206
4.95667	2200
4.96	2194
4.96333	2181
4.96667	2172
4.97	2168
4.97333	2164
4.97667	2170
4.98	2189
4.98333	2215
4.98667	2227
4.99	2237
4.99333	2241
4.99667	2244
5	2235
5.00333	2215
5.00667	2199
5.01	2184
5.01333	2167
5.01667	2147
5.02	2130
5.02333	2119
5.02667	2101
5.03	2083
5.03333	2075
5.03667	2064
5.04	2053
5.04333	2045
5.04667	2034
5.05	2024
5.05333	2015
5.05667	2008
5.06	1995
5.06333	1992
5.06667	1987
5.07	1982
5.07333	1981
5.07667	1969
5.08	1955
5.08333	1954
5.08667	1948
5.09	1944
5.09333	1937
5.09667	1932
5.1	1928
5.10333	1924
5.10667	1918
5.11	1908
5.11333	1903
5.11667	1896
5.12	1888
5.12333	1885
5.12667	1879
5.13	1876
5.13333	1871
5.13667	1858
5.14	1852
5.14333	1850
5.14667	1842
5.15	1840
5.15333	1833
5.15667	1830
5.16	1823
5.16333	1820
5.16667	1813
5.17	1811
5.17333	1804
5.17667	1801
5.18	1797
5.18333	1795
5.18667	1787
5.19	1783
5.19333	1776
5.19667	1773
5.2	1765
5.20333	1765
5.20667	1756
5.21	1753
5.21333	1744
5.21667	1747
5.22	1743
5.22333	1735
5.22667	1734
5.23	1728
5.23333	1722
5.23667	1715
5.24	1714
5.24333	1708
5.24667	1705
5.25	1696
5.25333	1694
5.25667	1691
5.26	1690
5.26333	1684
5.26667	1678
5.27	1673
5.27333	1669
5.27667	1675
5.28	1688
5.28333	1703
5.28667	1715
5.29	1729
5.29333	1734
5.29667	1724
5.3	1714
5.30333	1702
5.30667	1689
5.31	1677
5.31333	1670
5.31667	1662
5.32	1650
5.32333	1640
5.32667	1631
5.33	1624
5.33333	1618
5.33667	1614
5.34	1608
5.34333	1598
5.34667	1592
5.35	1595
5.35333	1587
5.35667	1588
5.36	1580
5.36333	1577
5.36667	1571
5.37	1570
5.37333	1563
5.37667	1558
5.38	1553
5.38333	1552
5.38667	1552
5.39	1546
5.39333	1537
5.39667	1536
5.4	1532
5.40333	1531
5.40667	1526
5.41	1521
5.41333	1520
5.41667	1515
5.42	1509
5.42333	1507
5.42667	1501
5.43	1505
5.43333	1494
5.43667	1493
5.44	1487
5.44333	1489
5.44667	1483
5.45	1479
5.45333	1477
5.45667	1472
5.46	1469
5.46333	1466
5.46667	1463
5.47	1457
5.47333	1453
5.47667	1456
5.48	1453
5.48333	1447
5.48667	1447
5.49	1442
5.49333	1441
5.49667	1440
5.5	1426
5.50333	1428
5.50667	1422
5.51	1424
5.51333	1416
5.51667	1415
5.52	1411
5.52333	1415
5.52667	1411
5.53	1403
5.53333	1402
5.53667	1402
5.54	1401
5.54333	1399
5.54667	1394
5.55	1391
5.55333	1388
5.55667	1388
5.56	1384
5.56333	1380
5.56667	1375
5.57	1369
5.57333	1369
5.57667	1370
5.58	1365
5.58333	1366
5.58667	1362
5.59	1357
5.59333	1355
5.59667	1353
5.6	1354
5.60333	1348
5.60667	1346
5.61	1346
5.61333	1343
5.61667	1341
5.62	1338
5.62333	1338
5.62667	1329
5.63	1329
5.63333	1323
5.63667	1324
5.64	1325
5.64333	1316
5.64667	1319
5.65	1315
5.65333	1307
5.65667	1307
5.66	1308
5.66333	1305
5.66667	1297
5.67	1302
5.67333	1304
5.67667	1311
5.68	1315
5.68333	1320
5.68667	1320
5.69	1312
5.69333	1314
5.69667	1310
5.7	1302
5.70333	1292
5.70667	1288
5.71	1289
5.71333	1284
5.71667	1285
5.72	1277
5.72333	1275
5.72667	1272
5.73	1269
5.73333	1263
5.73667	1261
5.74	1261
5.74333	1257
5.74667	1256
5.75	1252
5.75333	1247
5.75667	1243
5.76	1241
5.76333	1241
5.76667	1237
5.77	1236
5.77333	1234
5.77667	1236
5.78	1227
5.78333	1225
5.78667	1221
5.79	1213
5.79333	1212
5.79667	1213
5.8	1211
5.80333	1210
5.80667	1207
5.81	1201
5.81333	1198
5.81667	1200
5.82	1200
5.82333	1194
5.82667	1190
5.83	1191
5.83333	1191
5.83667	1186
5.84	1184
5.84333	1182
5.84667	1182
5.85	1182
5.85333	1179
5.85667	1171
5.86	1170
5.86333	1172
5.86667	1165
5.87	1164
5.87333	1169
5.87667	1164
5.88	1163
5.88333	1160
5.88667	1159
5.89	1158
5.89333	1162
5.89667	1153
5.9	1147
5.90333	1149
5.90667	1148
5.91	1148
5.91333	1143
5.91667	1142
5.92	1134
5.92333	1134
5.92667	1131
5.93	1132
5.93333	1127
5.93667	1127
5.94	1124
5.94333	1125
5.94667	1122
5.95	1123
5.95333	1117
5.95667	1116
5.96	1110
5.96333	1109
5.96667	1107
5.97	1103
5.97333	1100
5.97667	1097
5.98	1100
5.98333	1095
5.98667	1093
5.99	1094
5.99333	1091
5.99667	1090
6	1086
6.00333	1081
6.00667	1081
6.01	1078
6.01333	1075
6.01667	1077
6.02	1074
6.02333	1074
6.02667	1069
6.03	1069
6.03333	1065
6.03667	1061
6.04	1061
6.04333	1061
6.04667	1056
6.05	1055
6.05333	1053
6.05667	1049
6.06	1046
6.06333	1043
6.06667	1039
6.07	1041
6.07333	1042
6.07667	1036
6.08	1037
6.08333	1035
6.08667	1033
6.09	1030
6.09333	1035
6.09667	1026
6.1	1026
6.10333	1023
6.10667	1021
6.11	1015
6.11333	1018
6.11667	1015
6.12	1014
6.12333	1013
6.12667	1008
6.13	1007
6.13333	1003
6.13667	1004
6.14	1002
6.14333	999
6.14667	995
6.15	993
6.15333	994
6.15667	999
6.16	1000
6.16333	1000
6.16667	1007
6.17	1002
6.17333	1003
6.17667	1001
6.18	1000
6.18333	997
6.18667	996
6.19	989
6.19333	988
6.19667	983
6.2	982
6.20333	983
6.20667	985
6.21	981
6.21333	982
6.21667	979
6.22	977
6.22333	980
6.22667	978
6.23	979
6.23333	971
6.23667	968
6.24	965
6.24333	964
6.24667	961
6.25	956
6.25333	957
6.25667	956
6.26	952
6.26333	953
6.26667	954
6.27	949
6.27333	945
6.27667	940
6.28	942
6.28333	942
6.28667	942
6.29	938
6.29333	937
6.29667	933
6.3	934
6.30333	932
6.30667	928
6.31	934
6.31333	927
6.31667	926
6.32	920
6.32333	919
6.32667	919
6.33	916
6.33333	920
6.33667	914
6.34	910
6.34333	914
6.34667	909
6.35	904
6.35333	908
6.35667	908
6.36	902
6.36333	908
6.36667	903
6.37	900
6.37333	896
6.37667	901
6.38	892
6.38333	897
6.38667	898
6.39	892
6.39333	893
6.39667	891
6.4	887
6.40333	889
6.40667	890
6.41	881
6.41333	883
6.41667	879
6.42	876
6.42333	876
6.42667	877
6.43	871
6.43333	863
6.43667	867
6.44	867
6.44333	866
6.44667	862
6.45	856
6.45333	857
6.45667	861
6.46	854
6.46333	854
6.46667	852
6.47	855
6.47333	852
6.47667	851
6.48	846
6.48333	842
6.48667	844
6.49	843
6.49333	840
6.49667	834
6.5	838
6.50333	841
6.50667	836
6.51	836
6.51333	829
6.51667	831
6.52	830
6.52333	833
6.52667	826
6.53	826
6.53333	823
6.53667	821
6.54	820
6.54333	820
6.54667	818
6.55	818
6.55333	817
6.55667	816
6.56	815
6.56333	814
6.56667	811
6.57	811
6.57333	812
6.57667	803
6.58	806
6.58333	805
6.58667	807
6.59	804
6.59333	803
6.59667	800
6.6	799
6.60333	796
6.60667	790
6.61	794
6.61333	792
6.61667	792
6.62	788
6.62333	789
6.62667	786
6.63	790
6.63333	786
6.63667	787
6.64	780
6.64333	780
6.64667	781
6.65	781
6.65333	778
6.65667	776
6.66	775
[truncated: 5,791 more rows]

## Sheet: SI-Fig.4b
Time	Value
0	-1
0.00333	-2
0.00667	0
0.01	-2
0.01333	0
0.01667	-2
0.02	-1
0.02333	-2
0.02667	0
0.03	-1
0.03333	-3
0.03667	-3
0.04	-6
0.04333	-2
0.04667	-5
0.05	-1
0.05333	0
0.05667	-4
0.06	-5
0.06333	0
0.06667	1
0.07	0
0.07333	1
0.07667	0
0.08	-3
0.08333	0
0.08667	1
0.09	1
0.09333	0
0.09667	-1
0.1	3
0.10333	-1
0.10667	0
0.11	-2
0.11333	0
0.11667	0
0.12	0
0.12333	0
0.12667	3
0.13	-1
0.13333	4
0.13667	-3
0.14	2
0.14333	0
0.14667	-1
0.15	1
0.15333	1
0.15667	3
0.16	0
0.16333	0
0.16667	3
0.17	0
0.17333	4
0.17667	5
0.18	6
0.18333	0
0.18667	0
0.19	4
0.19333	5
0.19667	1
0.2	3
0.20333	5
0.20667	2
0.21	3
0.21333	2
0.21667	4
0.22	-2
0.22333	2
0.22667	2
0.23	4
0.23333	3
0.23667	3
0.24	2
0.24333	3
0.24667	3
0.25	3
0.25333	5
0.25667	0
0.26	0
0.26333	2
0.26667	2
0.27	3
0.27333	2
0.27667	3
0.28	1
0.28333	0
0.28667	-1
0.29	-1
0.29333	0
0.29667	5
0.3	1
0.30333	1
0.30667	2
0.31	0
0.31333	0
0.31667	-2
0.32	0
0.32333	0
0.32667	3
0.33	1
0.33333	3
0.33667	-3
0.34	0
0.34333	2
0.34667	2
0.35	4
0.35333	4
0.35667	6
0.36	0
0.36333	6
0.36667	0
0.37	0
0.37333	0
0.37667	3
0.38	0
0.38333	-2
0.38667	5
0.39	1
0.39333	4
0.39667	1
0.4	1
0.40333	3
0.40667	1
0.41	8
0.41333	7
0.41667	1
0.42	3
0.42333	3
0.42667	4
0.43	2
0.43333	7
0.43667	6
0.44	5
0.44333	0
0.44667	3
0.45	4
0.45333	6
0.45667	5
0.46	3
0.46333	3
0.46667	8
0.47	3
0.47333	5
0.47667	1
0.48	3
0.48333	2
0.48667	1
0.49	4
0.49333	6
0.49667	2
0.5	1
0.50333	6
0.50667	5
0.51	3
0.51333	4
0.51667	4
0.52	2
0.52333	2
0.52667	6
0.53	0
0.53333	3
0.53667	4
0.54	3
0.54333	2
0.54667	3
0.55	1
0.55333	0
0.55667	5
0.56	2
0.56333	0
0.56667	3
0.57	6
0.57333	0
0.57667	5
0.58	4
0.58333	4
0.58667	5
0.59	3
0.59333	8
0.59667	5
0.6	6
0.60333	2
0.60667	5
0.61	3
0.61333	8
0.61667	4
0.62	1
0.62333	4
0.62667	1
0.63	2
0.63333	4
0.63667	3
0.64	4
0.64333	5
0.64667	5
0.65	0
0.65333	4
0.65667	0
0.66	-3
0.66333	2
0.66667	2
0.67	1
0.67333	-1
0.67667	2
0.68	-1
0.68333	4
0.68667	0
0.69	2
0.69333	0
0.69667	4
0.7	2
0.70333	3
0.70667	1
0.71	0
0.71333	1
0.71667	2
0.72	1
0.72333	2
0.72667	3
0.73	4
0.73333	0
0.73667	3
0.74	3
0.74333	3
0.74667	4
0.75	6
0.75333	5
0.75667	3
0.76	8
0.76333	3
0.76667	4
0.77	3
0.77333	0
0.77667	4
0.78	1
0.78333	6
0.78667	3
0.79	0
0.79333	4
0.79667	1
0.8	0
0.80333	0
0.80667	1
0.81	1
0.81333	3
0.81667	3
0.82	1
0.82333	-1
0.82667	2
0.83	6
0.83333	4
0.83667	0
0.84	-2
0.84333	3
0.84667	0
0.85	0
0.85333	0
0.85667	1
0.86	5
0.86333	0
0.86667	2
0.87	0
0.87333	6
0.87667	0
0.88	0
0.88333	8
0.88667	4
0.89	6
0.89333	3
0.89667	2
0.9	2
0.90333	0
0.90667	4
0.91	1
0.91333	3
0.91667	-3
0.92	0
0.92333	0
0.92667	-1
0.93	0
0.93333	3
0.93667	0
0.94	0
0.94333	-4
0.94667	-1
0.95	-1
0.95333	0
0.95667	0
0.96	1
0.96333	-4
0.96667	0
0.97	-4
0.97333	-2
0.97667	0
0.98	-1
0.98333	-2
0.98667	-3
0.99	-5
0.99333	1
0.99667	1
1	1
1.00333	-3
1.00667	0
1.01	0
1.01333	4
1.01667	-5
1.02	0
1.02333	1
1.02667	0
1.03	0
1.03333	0
1.03667	0
1.04	0
1.04333	-3
1.04667	-6
1.05	-2
1.05333	-3
1.05667	-2
1.06	-3
1.06333	0
1.06667	-3
1.07	-1
1.07333	-2
1.07667	-4
1.08	-2
1.08333	-3
1.08667	-4
1.09	-3
1.09333	-2
1.09667	-2
1.1	-3
1.10333	-4
1.10667	-7
1.11	-1
1.11333	-2
1.11667	-8
1.12	-2
1.12333	-1
1.12667	-6
1.13	-6
1.13333	-5
1.13667	-3
1.14	-6
1.14333	-2
1.14667	-6
1.15	-4
1.15333	-2
1.15667	-4
1.16	-6
1.16333	-6
1.16667	-6
1.17	-1
1.17333	-6
1.17667	0
1.18	-2
1.18333	-5
1.18667	-5
1.19	-6
1.19333	-4
1.19667	1
1.2	-4
1.20333	-5
1.20667	-2
1.21	-1
1.21333	0
1.21667	2
1.22	-3
1.22333	-4
1.22667	-4
1.23	-6
1.23333	0
1.23667	-10
1.24	-4
1.24333	0
1.24667	0
1.25	0
1.25333	-3
1.25667	1
1.26	-2
1.26333	-6
1.26667	-4
1.27	-4
1.27333	3
1.27667	0
1.28	1
1.28333	-4
1.28667	-1
1.29	-3
1.29333	0
1.29667	-4
1.3	-4
1.30333	-3
1.30667	-5
1.31	-1
1.31333	-3
1.31667	-3
1.32	-4
1.32333	-11
1.32667	-1
1.33	0
1.33333	-1
1.33667	-5
1.34	-5
1.34333	0
1.34667	0
1.35	0
1.35333	-3
1.35667	-3
1.36	-3
1.36333	0
1.36667	-1
1.37	-1
1.37333	-2
1.37667	0
1.38	0
1.38333	-1
1.38667	0
1.39	-2
1.39333	1
1.39667	0
1.4	0
1.40333	-4
1.40667	0
1.41	-1
1.41333	-5
1.41667	0
1.42	0
1.42333	2
1.42667	3
1.43	-5
1.43333	-3
1.43667	-2
1.44	1
1.44333	1
1.44667	2
1.45	-1
1.45333	-2
1.45667	-3
1.46	-4
1.46333	0
1.46667	-5
1.47	-2
1.47333	-1
1.47667	-7
1.48	-1
1.48333	-5
1.48667	-1
1.49	-2
1.49333	-4
1.49667	0
1.5	-2
1.50333	-2
1.50667	-1
1.51	-3
1.51333	-6
1.51667	-3
1.52	-4
1.52333	-1
1.52667	-3
1.53	-3
1.53333	-4
1.53667	0
1.54	3
1.54333	0
1.54667	-3
1.55	-3
1.55333	-3
1.55667	-2
1.56	-2
1.56333	0
1.56667	-4
1.57	-5
1.57333	-4
1.57667	-2
1.58	-4
1.58333	-4
1.58667	-2
1.59	-2
1.59333	0
1.59667	-5
1.6	-5
1.60333	1
1.60667	-5
1.61	-1
1.61333	-4
1.61667	-2
1.62	-5
1.62333	-1
1.62667	-4
1.63	-1
1.63333	-4
1.63667	-3
1.64	-2
1.64333	-4
1.64667	-6
1.65	-4
1.65333	-3
1.65667	-6
1.66	-7
1.66333	-3
1.66667	-4
1.67	-5
1.67333	-5
1.67667	-4
1.68	-5
1.68333	-4
1.68667	-7
1.69	-10
1.69333	-1
1.69667	-3
1.7	0
1.70333	1
1.70667	-7
1.71	-2
1.71333	-3
1.71667	-1
1.72	-1
1.72333	-3
1.72667	-5
1.73	-1
1.73333	-6
1.73667	0
1.74	-2
1.74333	-1
1.74667	-1
1.75	-1
1.75333	0
1.75667	0
1.76	-1
1.76333	3
1.76667	3
1.77	-1
1.77333	2
1.77667	-1
1.78	0
1.78333	-2
1.78667	-2
1.79	2
1.79333	0
1.79667	-4
1.8	0
1.80333	-4
1.80667	-2
1.81	-1
1.81333	-6
1.81667	-5
1.82	-3
1.82333	0
1.82667	0
1.83	2
1.83333	1
1.83667	-2
1.84	-2
1.84333	-1
1.84667	-1
1.85	-6
1.85333	-3
1.85667	-5
1.86	-2
1.86333	-1
1.86667	-6
1.87	-4
1.87333	-5
1.87667	-1
1.88	-5
1.88333	-3
1.88667	1
1.89	-4
1.89333	-2
1.89667	-4
1.9	-1
1.90333	-4
1.90667	-1
1.91	-1
1.91333	-2
1.91667	-6
1.92	-6
1.92333	0
1.92667	2
1.93	-3
1.93333	-4
1.93667	0
1.94	-3
1.94333	-4
1.94667	0
1.95	-3
1.95333	-3
1.95667	-6
1.96	-5
1.96333	-6
1.96667	-4
1.97	-2
1.97333	0
1.97667	-1
1.98	-1
1.98333	-2
1.98667	-4
1.99	-2
1.99333	-2
1.99667	1
2	-2
2.00333	-2
2.00667	2
2.01	0
2.01333	0
2.01667	-2
2.02	-7
2.02333	-3
2.02667	-3
2.03	-1
2.03333	-3
2.03667	0
2.04	-7
2.04333	-5
2.04667	-1
2.05	-7
2.05333	-2
2.05667	-2
2.06	2
2.06333	-4
2.06667	-2
2.07	-3
2.07333	0
2.07667	-3
2.08	-2
2.08333	0
2.08667	0
2.09	-2
2.09333	-4
2.09667	-3
2.1	-1
2.10333	-10
2.10667	-2
2.11	-7
2.11333	-6
2.11667	-4
2.12	-7
2.12333	-5
2.12667	-4
2.13	-8
2.13333	-7
2.13667	-10
2.14	-11
2.14333	-8
2.14667	-5
2.15	-4
2.15333	-6
2.15667	-9
2.16	-5
2.16333	-7
2.16667	-7
2.17	-10
2.17333	-4
2.17667	-2
2.18	-7
2.18333	-7
2.18667	-8
2.19	-8
2.19333	-7
2.19667	-8
2.2	-7
2.20333	-5
2.20667	-9
2.21	-7
2.21333	-8
2.21667	-8
2.22	-11
2.22333	-9
2.22667	-4
2.23	-6
2.23333	-6
2.23667	-3
2.24	-11
2.24333	-10
2.24667	-6
2.25	-5
2.25333	-7
2.25667	-10
2.26	-9
2.26333	-10
2.26667	-10
2.27	-7
2.27333	-7
2.27667	-10
2.28	-6
2.28333	-8
2.28667	-12
2.29	-7
2.29333	-4
2.29667	-11
2.3	-7
2.30333	-9
2.30667	-8
2.31	-10
2.31333	-7
2.31667	-8
2.32	-8
2.32333	-6
2.32667	-9
2.33	-9
2.33333	-10
2.33667	-7
2.34	-8
2.34333	-10
2.34667	-10
2.35	-10
2.35333	-7
2.35667	-10
2.36	-9
2.36333	-6
2.36667	-7
2.37	-8
2.37333	-6
2.37667	-9
2.38	-9
2.38333	-9
2.38667	-8
2.39	-8
2.39333	-9
2.39667	-9
2.4	-9
2.40333	-3
2.40667	-11
2.41	-9
2.41333	-7
2.41667	-12
2.42	-7
2.42333	-5
2.42667	-9
2.43	-7
2.43333	-2
2.43667	-4
2.44	-5
2.44333	-5
2.44667	-5
2.45	-3
2.45333	-6
2.45667	-7
2.46	-1
2.46333	-4
2.46667	-5
2.47	-7
2.47333	-7
2.47667	-7
2.48	-3
2.48333	-8
2.48667	-8
2.49	-9
2.49333	-4
2.49667	-4
2.5	-8
2.50333	-7
2.50667	-8
2.51	-6
2.51333	-7
2.51667	-6
2.52	-5
2.52333	-6
2.52667	-4
2.53	-2
2.53333	-4
2.53667	-8
2.54	-3
2.54333	-3
2.54667	-1
2.55	-5
2.55333	-4
2.55667	-4
2.56	-6
2.56333	-6
2.56667	-10
2.57	-4
2.57333	-6
2.57667	-4
2.58	-4
2.58333	-3
2.58667	-3
2.59	-3
2.59333	-4
2.59667	-6
2.6	-4
2.60333	1
2.60667	-1
2.61	-1
2.61333	-5
2.61667	-2
2.62	-3
2.62333	-8
2.62667	-3
2.63	-4
2.63333	-6
2.63667	-4
2.64	-5
2.64333	-5
2.64667	-1
2.65	-3
2.65333	-1
2.65667	-3
2.66	-4
2.66333	-5
2.66667	-8
2.67	-2
2.67333	-7
2.67667	-2
2.68	0
2.68333	-6
2.68667	1
2.69	-3
2.69333	-2
2.69667	1
2.7	-1
2.70333	-3
2.70667	-3
2.71	-2
2.71333	-3
2.71667	0
2.72	-5
2.72333	-6
2.72667	-1
2.73	-4
2.73333	-2
2.73667	-7
2.74	-2
2.74333	-4
2.74667	-2
2.75	-1
2.75333	-6
2.75667	-8
2.76	-4
2.76333	-4
2.76667	-6
2.77	-1
2.77333	-7
2.77667	-3
2.78	-5
2.78333	-8
2.78667	-4
2.79	-6
2.79333	-2
2.79667	-6
2.8	-4
2.80333	-3
2.80667	-9
2.81	-8
2.81333	-9
2.81667	-6
2.82	-7
2.82333	-7
2.82667	-4
2.83	-5
2.83333	-2
2.83667	-2
2.84	-3
2.84333	-4
2.84667	-3
2.85	-3
2.85333	-2
2.85667	-7
2.86	-8
2.86333	-1
2.86667	-3
2.87	-4
2.87333	-6
2.87667	-5
2.88	-6
2.88333	-5
2.88667	-5
2.89	-6
2.89333	-1
2.89667	-5
2.9	-6
2.90333	-3
2.90667	-5
2.91	-3
2.91333	-8
2.91667	-7
2.92	-9
2.92333	-3
2.92667	-6
2.93	-6
2.93333	-1
2.93667	-3
2.94	-6
2.94333	-4
2.94667	-8
2.95	-11
2.95333	-11
2.95667	-11
2.96	-9
2.96333	-10
2.96667	-8
2.97	516
2.97333	1275544
2.97667	28611000
2.98	56340100
2.98333	60111100
2.98667	58817800
2.99	57111200
2.99333	55616100
2.99667	54312900
3	53112200
3.00333	52010200
3.00667	50959600
3.01	49966700
3.01333	49066200
3.01667	48158500
3.02	47303700
3.02333	46428500
3.02667	45553000
3.03	44730100
3.03333	43939300
3.03667	43184200
3.04	42433200
3.04333	41704700
3.04667	40950500
3.05	40232500
3.05333	39524500
3.05667	38813200
3.06	38107900
3.06333	37420100
3.06667	36762200
3.07	36123200
3.07333	35453500
3.07667	34797400
3.08	34157400
3.08333	33494100
3.08667	32842500
3.09	32196300
3.09333	31541100
3.09667	30915200
3.1	30306100
3.10333	29715400
3.10667	29103200
3.11	28516700
3.11333	27922700
3.11667	27343500
3.12	26782600
3.12333	26201000
3.12667	25654400
3.13	25086300
3.13333	24548700
3.13667	24004000
3.14	23468700
3.14333	22942100
3.14667	22403900
3.15	21873700
3.15333	21359600
3.15667	20847100
3.16	20331500
3.16333	19822100
3.16667	19326200
3.17	18837600
3.17333	18347600
3.17667	17861300
3.18	17362900
3.18333	16892200
3.18667	16436800
3.19	15985800
3.19333	15531800
3.19667	15078300
3.2	14645800
3.20333	14221600
3.20667	13792900
3.21	13372700
3.21333	12954300
3.21667	12541400
3.22	12145800
3.22333	11748900
3.22667	11352300
3.23	10962800
3.23333	10576500
3.23667	10191200
3.24	9812494
3.24333	9445685
3.24667	9076215
3.25	8719842
3.25333	8362397
3.25667	8009272
3.26	7658450
3.26333	7312307
3.26667	6969229
3.27	6632144
3.27333	6304117
3.27667	5981356
3.28	5663196
3.28333	5351583
3.28667	5042512
3.29	4739998
3.29333	4441293
3.29667	4152241
3.3	3867774
3.30333	3588375
3.30667	3314155
3.31	3047071
3.31333	2788709
3.31667	2538737
3.32	2296876
3.32333	2065905
3.32667	1844692
3.33	1637261
3.33333	1441833
3.33667	1261238
3.34	1096266
3.34333	948902
3.34667	818446
3.35	705564
3.35333	609302
3.35667	529024
3.36	462323
3.36333	407908
3.36667	363883
3.37	327673
3.37333	297889
3.37667	272981
3.38	251903
3.38333	233746
3.38667	217970
3.39	203948
3.39333	191339
3.39667	180009
3.4	169642
3.40333	160449
3.40667	151753
3.41	143794
3.41333	136494
3.41667	129735
3.42	123527
3.42333	117821
3.42667	112374
3.43	107393
3.43333	102846
3.43667	98470
3.44	94503
3.44333	90834
3.44667	87353
3.45	84081
3.45333	81039
3.45667	78269
3.46	75583
3.46333	73078
3.46667	70691
3.47	68535
3.47333	66450
3.47667	64522
3.48	62668
3.48333	60936
3.48667	59296
3.49	57722
3.49333	56215
3.49667	54837
3.5	53509
3.50333	52225
3.50667	51009
3.51	49862
3.51333	48750
3.51667	47706
3.52	46703
3.52333	45770
3.52667	44854
3.53	43997
3.53333	43163
3.53667	42337
3.54	41571
3.54333	40842
3.54667	40132
3.55	39443
3.55333	38770
3.55667	38142
3.56	37536
3.56333	36942
3.56667	36366
3.57	35831
3.57333	35278
3.57667	34753
3.58	34239
3.58333	33750
3.58667	33311
3.59	32839
3.59333	32374
3.59667	31934
3.6	31500
3.60333	31088
3.60667	30695
3.61	30301
3.61333	29902
3.61667	29536
3.62	29166
3.62333	28814
3.62667	28467
3.63	28134
3.63333	27801
3.63667	27493
3.64	27195
3.64333	26898
3.64667	26605
3.65	26303
3.65333	26025
3.65667	25749
3.66	25492
3.66333	25216
3.66667	24962
3.67	24712
3.67333	24467
3.67667	24212
3.68	24010
3.68333	23769
3.68667	23535
3.69	23330
3.69333	23127
3.69667	22914
3.7	22707
3.70333	22514
3.70667	22331
3.71	22137
3.71333	21959
3.71667	21785
3.72	21616
3.72333	21444
3.72667	21285
3.73	21127
3.73333	20967
3.73667	20806
3.74	20664
3.74333	20519
3.74667	20376
3.75	20247
3.75333	20098
3.75667	19991
3.76	19844
3.76333	19715
3.76667	19602
3.77	19446
3.77333	19330
3.77667	19200
3.78	19080
3.78333	18959
3.78667	18837
3.79	18716
3.79333	18590
3.79667	18475
3.8	18361
3.80333	18243
3.80667	18139
3.81	18020
3.81333	17901
3.81667	17789
3.82	17676
3.82333	17568
3.82667	17473
3.83	17348
3.83333	17243
3.83667	17130
3.84	17027
3.84333	16935
3.84667	16829
3.85	16739
3.85333	16631
3.85667	16533
3.86	16442
3.86333	16340
3.86667	16253
3.87	16167
3.87333	16074
3.87667	15980
3.88	15889
3.88333	15795
3.88667	15687
3.89	15607
3.89333	15525
3.89667	15433
3.9	15336
3.90333	15262
3.90667	15169
3.91	15086
3.91333	14999
3.91667	14926
3.92	14835
3.92333	14756
3.92667	14674
3.93	14596
3.93333	14519
3.93667	14430
3.94	14365
3.94333	14283
3.94667	14217
3.95	14146
3.95333	14063
3.95667	13977
3.96	13917
3.96333	13838
3.96667	13781
3.97	13720
3.97333	13630
3.97667	13573
3.98	13500
3.98333	13453
3.98667	13372
3.99	13303
3.99333	13241
3.99667	13164
4	13108
4.00333	13051
4.00667	12992
4.01	12927
4.01333	12863
4.01667	12805
4.02	12742
4.02333	12684
4.02667	12621
4.03	12567
4.03333	12507
4.03667	12458
4.04	12399
4.04333	12343
4.04667	12296
4.05	12240
4.05333	12171
4.05667	12115
4.06	12068
4.06333	12016
4.06667	11961
4.07	11912
4.07333	11869
4.07667	11816
4.08	11763
4.08333	11713
4.08667	11670
4.09	11617
4.09333	11567
4.09667	11527
4.1	11476
4.10333	11436
4.10667	11381
4.11	11335
4.11333	11258
4.11667	11170
4.12	11044
4.12333	10876
4.12667	10633
4.13	10331
4.13333	9957
4.13667	9515
4.14	9048
4.14333	8558
4.14667	8119
4.15	7719
4.15333	7379
4.15667	7107
4.16	6900
4.16333	6745
4.16667	6638
4.17	6545
4.17333	6472
4.17667	6412
4.18	6358
4.18333	6303
4.18667	6248
4.19	6198
4.19333	6157
4.19667	6115
4.2	6069
4.20333	6027
4.20667	5986
4.21	5940
4.21333	5908
4.21667	5861
4.22	5825
4.22333	5785
4.22667	5747
4.23	5712
4.23333	5676
4.23667	5644
4.24	5606
4.24333	5575
4.24667	5538
4.25	5499
4.25333	5470
4.25667	5441
4.26	5401
4.26333	5367
4.26667	5336
4.27	5300
4.27333	5273
4.27667	5241
4.28	5208
4.28333	5183
4.28667	5150
4.29	5118
4.29333	5087
4.29667	5065
4.3	5030
4.30333	5001
4.30667	4978
4.31	4946
4.31333	4917
4.31667	4893
4.32	4865
4.32333	4837
4.32667	4804
4.33	4790
4.33333	4761
4.33667	4739
4.34	4710
4.34333	4692
4.34667	4667
4.35	4631
4.35333	4614
4.35667	4582
4.36	4555
4.36333	4533
4.36667	4510
4.37	4484
4.37333	4460
4.37667	4437
4.38	4411
4.38333	4389
4.38667	4368
4.39	4346
4.39333	4318
4.39667	4303
4.4	4279
4.40333	4254
4.40667	4235
4.41	4216
4.41333	4196
4.41667	4164
4.42	4145
4.42333	4126
4.42667	4103
4.43	4082
4.43333	4063
4.43667	4037
4.44	4019
4.44333	3997
4.44667	3986
4.45	3962
4.45333	3946
4.45667	3925
4.46	3910
4.46333	3881
4.46667	3872
4.47	3849
4.47333	3831
4.47667	3815
4.48	3793
4.48333	3777
4.48667	3753
4.49	3733
4.49333	3719
4.49667	3707
4.5	3676
4.50333	3663
4.50667	3643
4.51	3626
4.51333	3612
4.51667	3595
4.52	3575
4.52333	3559
4.52667	3542
4.53	3525
4.53333	3508
4.53667	3489
4.54	3469
4.54333	3458
4.54667	3444
4.55	3427
4.55333	3419
4.55667	3398
4.56	3388
4.56333	3365
4.56667	3357
4.57	3337
4.57333	3321
4.57667	3307
4.58	3284
4.58333	3279
4.58667	3263
4.59	3244
4.59333	3233
4.59667	3211
4.6	3195
4.60333	3186
4.60667	3170
4.61	3155
4.61333	3144
4.61667	3131
4.62	3121
4.62333	3109
4.62667	3087
4.63	3078
4.63333	3065
4.63667	3054
4.64	3040
4.64333	3027
4.64667	3014
4.65	2999
4.65333	2983
4.65667	2975
4.66	2961
4.66333	2955
4.66667	2935
4.67	2924
4.67333	2911
4.67667	2896
4.68	2888
4.68333	2877
4.68667	2862
4.69	2844
4.69333	2834
4.69667	2828
4.7	2815
4.70333	2799
4.70667	2790
4.71	2780
4.71333	2768
4.71667	2752
4.72	2745
4.72333	2736
4.72667	2723
4.73	2710
4.73333	2699
4.73667	2696
4.74	2684
4.74333	2675
4.74667	2653
4.75	2646
4.75333	2645
4.75667	2632
4.76	2616
4.76333	2601
4.76667	2600
4.77	2597
4.77333	2579
4.77667	2568
4.78	2556
4.78333	2542
4.78667	2540
4.79	2529
4.79333	2518
4.79667	2508
4.8	2492
4.80333	2481
4.80667	2476
4.81	2468
4.81333	2461
4.81667	2451
4.82	2436
4.82333	2425
4.82667	2424
4.83	2413
4.83333	2403
4.83667	2393
4.84	2385
4.84333	2383
4.84667	2373
4.85	2360
4.85333	2353
4.85667	2342
4.86	2331
4.86333	2328
4.86667	2317
4.87	2306
4.87333	2298
4.87667	2294
4.88	2280
4.88333	2277
4.88667	2269
4.89	2259
4.89333	2250
4.89667	2241
4.9	2230
4.90333	2230
4.90667	2215
4.91	2207
4.91333	2200
4.91667	2191
4.92	2187
4.92333	2179
4.92667	2171
4.93	2164
4.93333	2160
4.93667	2143
4.94	2144
4.94333	2132
4.94667	2128
4.95	2117
4.95333	2106
4.95667	2104
4.96	2101
4.96333	2095
4.96667	2088
4.97	2090
4.97333	2093
4.97667	2083
4.98	2081
4.98333	2081
4.98667	2086
4.99	2092
4.99333	2098
4.99667	2107
5	2111
5.00333	2123
5.00667	2139
5.01	2145
5.01333	2146
5.01667	2157
5.02	2157
5.02333	2167
5.02667	2167
5.03	2166
5.03333	2166
5.03667	2167
5.04	2155
5.04333	2157
5.04667	2150
5.05	2142
5.05333	2143
5.05667	2137
5.06	2128
5.06333	2127
5.06667	2123
5.07	2117
5.07333	2114
5.07667	2108
5.08	2093
5.08333	2090
5.08667	2093
5.09	2083
5.09333	2074
5.09667	2074
5.1	2064
5.10333	2055
5.10667	2051
5.11	2048
5.11333	2042
5.11667	2042
5.12	2030
5.12333	2025
5.12667	2021
5.13	2018
5.13333	2006
5.13667	2010
5.14	2003
5.14333	2000
5.14667	1996
5.15	1988
5.15333	1980
5.15667	1975
5.16	1970
5.16333	1959
5.16667	1949
5.17	1941
5.17333	1930
5.17667	1922
5.18	1904
5.18333	1894
5.18667	1878
5.19	1863
5.19333	1852
5.19667	1830
5.2	1812
5.20333	1793
5.20667	1775
5.21	1760
5.21333	1740
5.21667	1723
5.22	1706
5.22333	1692
5.22667	1680
5.23	1669
5.23333	1657
5.23667	1644
5.24	1630
5.24333	1629
5.24667	1621
5.25	1615
5.25333	1605
5.25667	1597
5.26	1595
5.26333	1588
5.26667	1583
5.27	1579
5.27333	1573
5.27667	1566
5.28	1568
5.28333	1560
5.28667	1550
5.29	1544
5.29333	1548
5.29667	1542
5.3	1535
5.30333	1528
5.30667	1526
5.31	1518
5.31333	1521
5.31667	1510
5.32	1505
5.32333	1501
5.32667	1501
5.33	1496
5.33333	1486
5.33667	1481
5.34	1477
5.34333	1479
5.34667	1470
5.35	1467
5.35333	1463
5.35667	1460
5.36	1455
5.36333	1450
5.36667	1448
5.37	1447
5.37333	1438
5.37667	1440
5.38	1436
5.38333	1429
5.38667	1424
5.39	1420
5.39333	1410
5.39667	1411
5.4	1412
5.40333	1405
5.40667	1401
5.41	1397
5.41333	1391
5.41667	1389
5.42	1387
5.42333	1384
5.42667	1375
5.43	1375
5.43333	1372
5.43667	1374
5.44	1368
5.44333	1359
5.44667	1357
5.45	1352
5.45333	1346
5.45667	1347
5.46	1342
5.46333	1339
5.46667	1332
5.47	1333
5.47333	1330
5.47667	1328
5.48	1320
5.48333	1321
5.48667	1316
5.49	1306
5.49333	1307
5.49667	1309
5.5	1298
5.50333	1300
5.50667	1299
5.51	1290
5.51333	1287
5.51667	1283
5.52	1280
5.52333	1273
5.52667	1275
5.53	1269
5.53333	1267
5.53667	1263
5.54	1261
5.54333	1259
5.54667	1254
5.55	1255
5.55333	1248
5.55667	1247
5.56	1239
5.56333	1239
5.56667	1234
5.57	1235
5.57333	1231
5.57667	1228
5.58	1225
5.58333	1222
5.58667	1218
5.59	1216
5.59333	1210
5.59667	1206
5.6	1208
5.60333	1206
5.60667	1201
5.61	1195
5.61333	1197
5.61667	1189
5.62	1187
5.62333	1186
5.62667	1185
5.63	1178
5.63333	1177
5.63667	1176
5.64	1172
5.64333	1171
5.64667	1166
5.65	1166
5.65333	1160
5.65667	1159
5.66	1158
5.66333	1154
5.66667	1157
5.67	1153
5.67333	1146
5.67667	1145
5.68	1141
5.68333	1137
5.68667	1140
5.69	1135
5.69333	1137
5.69667	1134
5.7	1127
5.70333	1128
5.70667	1122
5.71	1120
5.71333	1118
5.71667	1118
5.72	1117
5.72333	1116
5.72667	1113
5.73	1108
5.73333	1107
5.73667	1103
5.74	1102
5.74333	1097
5.74667	1088
5.75	1091
5.75333	1094
5.75667	1089
5.76	1084
5.76333	1081
5.76667	1075
5.77	1075
5.77333	1070
5.77667	1068
5.78	1067
5.78333	1064
5.78667	1064
5.79	1057
5.79333	1059
5.79667	1054
5.8	1051
5.80333	1052
5.80667	1050
5.81	1053
5.81333	1043
5.81667	1043
5.82	1037
5.82333	1041
5.82667	1037
5.83	1034
5.83333	1033
5.83667	1031
5.84	1031
5.84333	1024
5.84667	1023
5.85	1029
5.85333	1022
5.85667	1020
5.86	1019
5.86333	1007
5.86667	1010
5.87	1009
5.87333	1006
5.87667	1001
5.88	1001
5.88333	991
5.88667	990
5.89	993
5.89333	992
5.89667	986
5.9	986
5.90333	984
5.90667	980
5.91	980
5.91333	981
5.91667	977
5.92	975
5.92333	973
5.92667	970
5.93	965
5.93333	968
5.93667	965
5.94	960
5.94333	959
5.94667	957
5.95	953
5.95333	955
5.95667	950
5.96	948
5.96333	946
5.96667	947
5.97	940
5.97333	943
5.97667	940
5.98	932
5.98333	932
5.98667	934
5.99	930
5.99333	936
5.99667	932
6	929
6.00333	927
6.00667	925
6.01	928
6.01333	922
6.01667	922
6.02	914
6.02333	917
6.02667	916
6.03	915
6.03333	911
6.03667	909
6.04	910
6.04333	905
6.04667	906
6.05	903
6.05333	903
6.05667	903
6.06	907
6.06333	913
6.06667	925
6.07	935
6.07333	958
6.07667	1002
6.08	1055
6.08333	1149
6.08667	1275
6.09	1461
6.09333	1720
6.09667	2070
6.1	2546
6.10333	3180
6.10667	3975
6.11	4988
6.11333	6241
6.11667	7752
6.12	9513
6.12333	11513
6.12667	13762
6.13	16216
6.13333	18809
6.13667	21493
6.14	24229
6.14333	26934
6.14667	29546
6.15	32073
6.15333	34382
6.15667	36502
6.16	38447
6.16333	40214
6.16667	41726
6.17	43106
6.17333	44259
6.17667	45195
6.18	46035
6.18333	46786
6.18667	47425
6.19	48029
6.19333	48564
6.19667	48964
6.2	49288
6.20333	49525
6.20667	49750
6.21	49994
6.21333	50133
6.21667	50304
6.22	50473
6.22333	50596
6.22667	50673
6.23	50748
6.23333	50847
6.23667	50943
6.24	51047
6.24333	51124
6.24667	51278
6.25	51341
6.25333	51344
6.25667	51276
6.26	51272
6.26333	51285
6.26667	51328
6.27	51254
6.27333	50985
6.27667	50764
6.28	50435
6.28333	50057
6.28667	49607
6.29	49066
6.29333	48389
6.29667	47568
6.3	46610
6.30333	45525
6.30667	44305
6.31	42975
6.31333	41593
6.31667	40130
6.32	38549
6.32333	36901
6.32667	35211
6.33	33450
6.33333	31606
6.33667	29772
6.34	27941
6.34333	26132
6.34667	24335
6.35	22548
6.35333	20864
6.35667	19199
6.36	17624
6.36333	16129
6.36667	14713
6.37	13400
6.37333	12160
6.37667	11050
6.38	10022
6.38333	9080
6.38667	8258
6.39	7508
6.39333	6843
6.39667	6251
6.4	5724
6.40333	5261
6.40667	4854
6.41	4496
6.41333	4189
6.41667	3908
6.42	3658
6.42333	3453
6.42667	3257
6.43	3089
6.43333	2938
6.43667	2801
6.44	2679
6.44333	2577
6.44667	2467
6.45	2384
6.45333	2290
6.45667	2211
6.46	2145
6.46333	2081
6.46667	2025
6.47	1971
6.47333	1911
6.47667	1862
6.48	1818
6.48333	1778
6.48667	1733
6.49	1692
6.49333	1665
6.49667	1627
6.5	1597
6.50333	1568
6.50667	1537
6.51	1513
6.51333	1486
6.51667	1459
6.52	1439
6.52333	1413
6.52667	1390
6.53	1369
6.53333	1351
6.53667	1332
6.54	1306
6.54333	1294
6.54667	1279
6.55	1262
6.55333	1244
6.55667	1231
6.56	1215
6.56333	1204
6.56667	1189
6.57	1178
6.57333	1159
6.57667	1150
6.58	1139
6.58333	1129
6.58667	1121
6.59	1109
6.59333	1100
6.59667	1085
6.6	1075
6.60333	1065
6.60667	1057
6.61	1048
6.61333	1039
6.61667	1033
6.62	1023
6.62333	1015
6.62667	1013
6.63	1001
6.63333	997
6.63667	989
6.64	982
6.64333	975
6.64667	973
6.65	959
6.65333	953
6.65667	947
6.66	945
[truncated: 7,306 more rows]
