# Supplementary material for: Selective oxidation of methane to C2+ products over Au-CeO2 by photon-phonon co-driven catalysis
Source: Nat Commun. 2024 Aug 30;15:7535. doi: 10.1038/s41467-024-51690-2 (PMC11364766; doi:10.1038/s41467-024-51690-2)
Supplement: Supplementary file 3 — Source Data [file 41467_2024_51690_MOESM3_ESM.zip › Source Data/SI-Fig.44.xlsx]

## Sheet: Sheet1
Wavelength	Au-CeO2	Wavelength	Au-CeO2-300	Wavelength	Au-CeO2-500
799.981	82.8916	799.981	296.042	799.981	390.775
799.968	71.05	799.968	118.417	799.968	118.417
799.954	59.1852	799.954	82.8593	799.954	153.882
799.941	118.324	799.941	354.973	799.941	47.3297
799.927	177.417	799.927	70.9669	799.927	70.9669
799.914	-47.2929	799.914	260.111	799.914	82.7625
799.9	130.005	799.9	248.191	799.9	141.823
799.887	70.8842	799.887	0	799.887	153.582
799.873	129.904	799.873	318.855	799.873	330.665
799.86	118.049	799.86	165.268	799.86	283.317
799.846	200.605	799.846	118.003	799.846	188.805
799.832	47.183	799.832	106.162	799.832	106.162
799.819	224.032	799.819	-47.1647	799.819	129.703
799.805	129.653	799.805	-58.9332	799.805	23.5733
799.792	188.513	799.792	94.2567	799.792	129.603
799.778	282.661	799.778	58.8878	799.778	164.886
799.765	164.822	799.765	35.3191	799.765	58.8651
799.751	152.99	799.751	35.3055	799.751	117.685
799.737	117.64	799.737	164.696	799.737	211.752
799.724	82.3162	799.724	188.151	799.724	23.5189
799.71	223.344	799.71	11.755	799.71	47.0198
799.697	94.0036	799.697	117.505	799.697	235.009
799.683	-70.4758	799.683	129.206	799.683	46.9838
799.669	58.7074	799.669	58.7074	799.669	352.244
799.656	258.214	799.656	140.844	799.656	105.633
799.642	340.243	799.642	58.6626	799.642	70.3951
799.628	-11.728	799.628	152.465	799.628	129.008
799.615	140.683	799.615	58.6179	799.615	211.024
799.601	70.3147	799.601	210.944	799.601	-23.4382
799.588	-11.7147	799.588	128.861	799.588	105.432
799.574	234.204	799.574	105.392	799.574	58.5511
799.56	245.821	799.56	117.058	799.56	257.527
799.547	0	799.547	105.312	799.547	-140.416
799.533	-35.0908	799.533	46.7877	799.533	163.757
799.519	-128.618	799.519	315.698	799.519	93.54
799.506	116.881	799.506	93.5047	799.506	11.6881
799.492	-105.153	799.492	93.4694	799.492	35.051
799.478	105.113	799.478	-105.113	799.478	93.4342
799.465	245.172	799.465	93.399	799.465	11.6749
799.451	11.6705	799.451	35.0114	799.451	140.046
799.437	139.993	799.437	104.995	799.437	0
799.423	174.926	799.423	174.926	799.423	81.632
799.41	46.6294	799.41	23.3147	799.41	104.916
799.396	198.1	799.396	-11.653	799.396	46.6119
799.382	163.08	799.382	69.8916	799.382	-34.9458
799.369	186.308	799.369	81.5097	799.369	104.798
799.355	232.798	799.355	58.1995	799.355	174.598
799.341	46.5422	799.341	81.4489	799.341	139.627
799.327	93.0497	799.327	186.099	799.327	139.575
799.314	337.179	799.314	11.6269	799.314	0
799.3	255.696	799.3	139.471	799.3	34.8676
799.286	-185.892	799.286	209.128	799.286	-11.6182
799.272	255.506	799.272	-81.2973	799.272	0
799.259	69.6576	799.259	81.2672	799.259	278.63
799.245	69.6317	799.245	-46.4211	799.245	162.474
799.231	-116.01	799.231	-92.8079	799.231	23.202
799.217	81.1768	799.217	81.1768	799.217	173.95
799.204	115.924	799.204	-104.332	799.204	185.478
799.19	-69.5287	799.19	92.7049	799.19	-139.057
799.176	196.925	799.176	266.428	799.176	-162.174
799.162	185.273	799.162	-23.1591	799.162	104.216
799.148	266.232	799.148	138.904	799.148	-11.5753
799.135	104.139	799.135	115.71	799.135	92.5683
799.121	173.502	799.121	-92.5342	799.121	69.4007
799.107	-69.3752	799.107	0	799.107	23.1251
799.093	-57.7914	799.093	104.025	799.093	57.7914
799.079	69.3243	799.079	103.986	799.079	231.081
799.066	-46.1992	799.066	184.797	799.066	57.749
799.052	115.456	799.052	92.3646	799.052	-11.5456
799.038	207.744	799.038	46.1654	799.038	103.872
799.024	115.371	799.024	34.6114	799.024	242.28
799.01	126.862	799.01	138.395	799.01	92.2634
798.996	276.689	798.996	-46.1149	798.996	242.103
798.983	172.868	798.983	126.77	798.983	149.819
798.969	-11.5203	798.969	126.723	798.969	264.967
798.955	149.71	798.955	80.6129	798.955	184.258
798.941	184.191	798.941	80.5836	798.941	92.0955
798.927	0	798.927	80.5543	798.927	69.0466
798.913	195.561	798.913	0	798.913	11.5036
798.899	114.994	798.899	126.494	798.899	137.993
798.886	-57.4762	798.886	160.933	798.886	206.914
798.872	183.857	798.872	229.822	798.872	114.911
798.858	103.382	798.858	22.9739	798.858	195.278
798.844	310.035	798.844	183.725	798.844	80.3795
798.83	68.8718	798.83	22.9573	798.83	57.3932
798.816	103.27	798.816	172.117	798.816	172.117
798.802	103.233	798.802	309.7	798.802	-57.3518
798.788	114.662	798.788	-57.3312	798.788	206.392
798.774	-91.6969	798.774	80.2348	798.774	183.394
798.76	206.244	798.76	217.702	798.76	68.7479
798.746	91.631	798.746	286.347	798.746	-45.8155
798.733	-103.048	798.733	-45.7991	798.733	-80.1484
798.719	68.674	798.719	57.2283	798.719	103.011
798.705	-22.8831	798.705	45.7663	798.705	194.507
798.691	22.8749	798.691	45.7499	798.691	-34.3124
798.677	194.368	798.677	102.9	798.677	-11.4334
798.663	34.2879	798.663	114.293	798.663	45.7172
798.649	262.78	798.649	205.654	798.649	34.2757
798.635	45.6846	798.635	91.3692	798.635	308.371
798.621	114.171	798.621	102.754	798.621	194.09
798.607	205.434	798.607	102.717	798.607	114.13
798.593	205.361	798.593	91.2717	798.593	11.409
798.579	34.2147	798.579	239.503	798.579	250.908
798.565	262.22	798.565	57.0043	798.565	34.2026
798.551	-56.9841	798.551	79.7777	798.551	79.7777
798.537	79.7494	798.537	148.106	798.537	22.7855
798.523	68.3324	798.523	148.054	798.523	125.276
798.509	34.1541	798.509	-56.9236	798.509	-11.3847
798.495	-34.1421	798.495	193.472	798.495	91.0455
798.481	91.0133	798.481	45.5067	798.481	56.8833
798.467	-45.4906	798.467	68.2359	798.467	216.08
798.453	90.9491	798.453	11.3686	798.453	11.3686
798.439	125.011	798.439	45.4586	798.439	11.3646
798.425	11.3606	798.425	90.8851	798.425	34.0819
798.411	124.923	798.411	56.7832	798.411	170.35
798.397	147.584	798.397	22.7053	798.397	-68.1159
798.383	113.487	798.383	56.7433	798.383	124.835
798.369	90.7575	798.369	-22.6894	798.369	136.136
798.355	90.7257	798.355	113.407	798.355	79.385
798.341	226.735	798.341	147.378	798.341	124.704
798.327	101.995	798.327	-11.3328	798.327	67.9966
798.313	181.261	798.313	33.9864	798.313	135.946
798.298	-11.3249	798.298	124.573	798.298	101.924
798.284	11.3209	798.284	90.5672	798.284	56.6045
798.27	124.486	798.27	147.12	798.27	-11.317
798.256	-67.878	798.256	147.069	798.256	101.817
798.242	67.8544	798.242	147.018	798.242	79.1635
798.228	180.882	798.228	79.1359	798.228	214.798
798.214	226.024	798.214	180.819	798.214	135.614
798.2	45.1891	798.2	11.2973	798.2	248.54
798.186	-22.5867	798.186	146.814	798.186	22.5867
798.172	112.894	798.172	112.894	798.172	79.0261
798.158	67.7132	798.158	236.996	798.158	11.2855
798.143	0	798.143	157.943	798.143	180.506
798.129	67.6663	798.129	157.888	798.129	281.943
798.115	-33.8215	798.115	146.56	798.115	248.024
798.101	22.5399	798.101	45.0797	798.101	22.5399
798.087	33.7981	798.087	78.8623	798.087	123.927
798.073	213.981	798.073	33.7865	798.073	146.408
798.059	22.5166	798.059	123.841	798.059	213.907
798.045	247.597	798.045	303.869	798.045	146.307
798.03	0	798.03	112.505	798.03	90.0043
798.016	22.4933	798.016	22.4933	798.016	101.22
798.002	22.4856	798.002	101.185	798.002	191.128
797.988	224.779	797.988	157.345	797.988	33.7169
797.974	22.4702	797.974	44.9404	797.974	67.4106
797.96	235.856	797.96	123.544	797.96	179.7
797.945	22.4548	797.945	123.501	797.945	0
797.931	123.459	797.931	67.3414	797.931	190.801
797.917	370.251	797.917	-11.2197	797.917	0
797.903	-67.2954	797.903	134.591	797.903	190.67
797.889	100.909	797.889	44.8483	797.889	224.242
797.874	56.0413	797.874	268.998	797.874	212.957
797.86	-67.2266	797.86	168.067	797.86	123.249
797.846	168.009	797.846	123.207	797.846	78.4044
797.832	89.5745	797.832	190.346	797.832	44.7873
797.818	145.509	797.818	0	797.818	11.193
797.803	167.838	797.803	89.5137	797.803	89.5137
797.789	-11.1854	797.789	11.1854	797.789	33.5562
797.775	111.816	797.775	55.9081	797.775	55.9081
797.761	-78.2449	797.761	156.49	797.761	-55.8892
797.746	-33.5222	797.746	122.915	797.746	145.263
797.732	189.895	797.732	89.3622	797.732	290.427
797.718	66.999	797.718	89.332	797.718	0
797.704	55.8136	797.704	178.604	797.704	33.4882
797.689	156.225	797.689	55.7948	797.689	100.431
797.675	66.9312	797.675	189.638	797.675	33.4656
797.661	156.12	797.661	234.18	797.661	234.18
797.647	222.954	797.647	189.511	797.647	189.511
797.632	133.727	797.632	22.2879	797.632	33.4318
797.618	22.2804	797.618	0	797.618	155.963
797.604	178.183	797.604	111.365	797.604	89.0916
797.589	77.929	797.589	89.0617	797.589	77.929
797.575	-77.9029	797.575	100.161	797.575	356.128
797.561	11.1253	797.561	144.628	797.561	-33.3758
797.547	211.309	797.547	189.066	797.547	244.674
797.532	-66.7069	797.532	244.592	797.532	55.5891
797.518	100.027	797.518	44.4564	797.518	-44.4564
797.504	99.9935	797.504	-88.8831	797.504	99.9935
797.489	166.6	797.489	88.8534	797.489	44.4267
797.475	33.3089	797.475	-11.103	797.475	55.5149
797.461	-55.4964	797.461	133.191	797.461	166.489
797.446	133.147	797.446	66.5735	797.446	55.4779
797.432	99.827	797.432	277.297	797.432	166.378
797.418	121.97	797.418	-166.323	797.418	77.6174
797.403	77.5916	797.403	232.775	797.403	155.183
797.389	22.1617	797.389	210.536	797.389	55.4042
797.375	88.6173	797.375	99.6944	797.375	199.389
797.36	177.176	797.36	-44.2939	797.36	-66.4409
797.346	99.6284	797.346	154.977	797.346	110.698
797.332	33.1985	797.332	33.1985	797.332	-33.1985
797.317	210.187	797.317	265.5	797.317	88.5
797.303	221.177	797.303	132.706	797.303	176.941
797.289	22.1104	797.289	77.3863	797.289	265.325
797.274	99.4639	797.274	121.567	797.274	-22.1031
797.26	209.91	797.26	66.2874	797.26	33.1437
797.245	66.2655	797.245	44.177	797.245	66.2655
797.231	154.569	797.231	154.569	797.231	44.1625
797.217	176.592	797.217	198.666	797.217	99.3329
797.202	33.1001	797.202	99.3002	797.202	22.0667
797.188	143.387	797.188	154.416	797.188	55.1487
797.173	231.548	797.173	11.0261	797.173	121.287
797.159	77.1575	797.159	99.2025	797.159	-22.045
797.145	121.208	797.145	132.227	797.145	-66.1133
797.13	121.168	797.13	176.244	797.13	110.153
797.116	165.175	797.116	77.0817	797.116	286.303
797.101	198.145	797.101	99.0726	797.101	99.0726
797.087	187.076	797.087	-99.0403	797.087	55.0224
797.072	132.011	797.072	44.0035	797.072	-22.0018
797.058	241.94	797.058	98.9756	797.058	54.9864
797.043	-32.9811	797.043	65.9622	797.043	43.9748
797.029	197.822	797.029	109.901	797.029	21.9802
797.015	296.637	797.015	98.8789	797.015	197.758
797	-43.9319	797	230.642	797	43.9319
796.986	-43.9176	796.986	21.9588	796.986	142.732
796.971	120.734	796.971	274.396	796.971	-98.7825
796.957	131.667	796.957	43.8891	796.957	-10.9723
796.942	241.312	796.942	-87.7497	796.942	186.468
796.928	32.8955	796.928	65.7909	796.928	197.373
796.913	186.347	796.913	208.27	796.913	131.539
796.899	120.539	796.899	32.8742	796.899	65.7483
796.884	295.772	796.884	142.409	796.884	142.409
796.87	-120.461	796.87	142.363	796.87	65.7058
796.855	142.317	796.855	131.369	796.855	87.5794
796.841	218.878	796.841	196.99	796.841	196.99
796.826	164.105	796.826	98.4633	796.826	120.344
796.812	273.421	796.812	32.8105	796.812	207.8
796.797	131.2	796.797	131.2	796.797	120.266
796.783	65.5788	796.783	43.7192	796.783	-10.9298
796.768	131.115	796.768	120.189	796.768	0
796.754	109.228	796.754	98.3049	796.754	-43.6911
796.739	-21.8385	796.739	131.031	796.739	109.193
796.725	163.736	796.725	130.989	796.725	229.231
796.71	163.684	796.71	196.421	796.71	240.07
796.696	65.4526	796.696	32.7263	796.696	-54.5438
796.681	76.3369	796.681	109.053	796.681	43.6211
796.666	0	796.666	-141.723	796.666	152.625
796.652	141.678	796.652	163.474	796.652	207.068
796.637	207.001	796.637	196.107	796.637	163.422
796.623	43.5653	796.623	0	796.623	-119.805
796.608	87.1028	796.608	32.6636	796.608	228.645
796.594	185.034	796.594	54.4219	796.594	130.613
796.579	32.6427	796.579	-21.7618	796.579	108.809
796.564	174.039	796.564	206.672	796.564	76.1421
796.55	184.858	796.55	-10.874	796.55	130.488
796.535	-43.4821	796.535	-152.187	796.535	21.7411
796.521	65.2024	796.521	97.8037	796.521	119.538
796.506	43.4545	796.506	65.1817	796.506	271.591
796.491	-10.8602	796.491	43.4407	796.491	130.322
796.477	86.8539	796.477	151.994	796.477	130.281
796.462	86.8263	796.462	217.066	796.462	21.7066
796.448	43.3994	796.448	216.997	796.448	195.297
796.433	108.464	796.433	141.003	796.433	130.157
796.418	43.372	796.418	130.116	796.418	32.529
796.404	162.593	796.404	151.754	796.404	-43.3583
796.389	21.6723	796.389	-32.5084	796.389	21.6723
796.374	-75.8291	796.374	162.491	796.374	108.327
796.36	-10.8293	796.36	129.952	796.36	54.1465
796.345	97.433	796.345	21.6518	796.345	54.1295
796.331	162.337	796.331	97.4023	796.331	21.645
796.316	75.7335	796.316	54.0954	796.316	238.02
796.301	-75.7097	796.301	32.447	796.301	162.235
796.287	64.8737	796.287	-64.8737	796.287	108.123
796.272	64.8533	796.272	-10.8089	796.272	335.075
796.257	0	796.257	118.86	796.257	64.8329
796.243	108.021	796.243	32.4063	796.243	43.2084
796.228	43.1948	796.228	53.9936	796.228	129.585
796.213	64.772	796.213	194.316	796.213	-21.5907
796.198	140.295	796.198	75.5437	796.198	64.7517
796.184	64.7315	796.184	151.04	796.184	204.983
796.169	129.422	796.169	43.1408	796.169	150.993
796.154	161.728	796.154	301.891	796.154	97.0365
796.14	226.348	796.14	86.2277	796.14	334.133
796.125	215.502	796.125	118.526	796.125	96.976
796.11	247.75	796.11	236.978	796.11	-21.5435
796.096	279.978	796.096	118.452	796.096	204.599
796.081	161.476	796.081	53.8252	796.081	204.536
796.066	21.5234	796.066	129.14	796.066	118.379
796.051	86.0668	796.051	-32.275	796.051	86.0668
796.037	-64.53	796.037	75.285	796.037	172.08
796.022	204.282	796.022	236.537	796.022	182.778
796.007	53.7416	796.007	32.245	796.007	107.483
795.992	42.98	795.992	53.725	795.992	171.92
795.978	96.675	795.978	96.675	795.978	53.7083
795.963	171.813	795.963	-53.6917	795.963	10.7383
795.948	0	795.948	-10.735	795.948	42.9401
795.933	128.78	795.933	64.3902	795.933	32.1951
795.919	150.197	795.919	21.4568	795.919	85.827
795.904	235.951	795.904	96.5256	795.904	32.1752
795.889	-85.774	795.889	75.0523	795.889	150.105
795.874	235.806	795.874	107.184	795.874	-32.1553
795.86	85.7211	795.86	235.733	795.86	-128.582
795.845	10.7118	795.845	32.1355	795.845	-10.7118
795.83	182.045	795.83	107.085	795.83	-42.8342
795.815	181.989	795.815	171.284	795.815	74.9368
795.8	53.5098	795.8	21.4039	795.8	53.5098
795.786	203.275	795.786	117.685	795.786	96.288
795.771	96.2585	795.771	149.735	795.771	213.908
795.756	-21.3842	795.756	299.379	795.756	-64.1526
795.741	85.5106	795.741	160.332	795.741	-21.3777
795.726	117.541	795.726	21.3711	795.726	245.768
795.712	64.0937	795.712	181.599	795.712	213.646
795.697	138.827	795.697	128.148	795.697	85.4321
795.682	-42.703	795.682	256.218	795.682	202.839
795.667	106.725	795.667	138.742	795.667	-10.6725
795.652	-117.361	795.652	202.715	795.652	160.038
795.637	21.3319	795.637	127.992	795.637	245.317
795.623	106.627	795.623	-63.9763	795.623	31.9881
795.608	117.254	795.608	95.9352	795.608	42.6378
795.593	298.374	795.593	53.2811	795.593	85.2497
795.578	213.059	795.578	276.977	795.578	149.142
795.563	21.2995	795.563	42.5989	795.563	181.045
795.548	255.516	795.548	127.758	795.548	-31.9395
795.533	-31.9298	795.533	53.2163	795.533	-21.2865
795.519	-74.4802	795.519	42.5601	795.519	127.68
795.504	95.7311	795.504	138.278	795.504	63.8208
795.489	95.7021	795.489	159.504	795.489	10.6336
795.474	148.825	795.474	63.7821	795.474	116.934
795.459	-74.3899	795.459	31.8814	795.459	53.1356
795.444	74.3674	795.444	201.854	795.444	74.3674
795.429	42.4828	795.429	21.2414	795.429	201.793
795.414	21.235	795.414	21.235	795.414	222.967
795.4	10.6143	795.4	159.214	795.4	137.986
795.385	106.111	795.385	21.2221	795.385	116.722
795.37	63.6472	795.37	84.863	795.37	106.079
795.355	137.861	795.355	159.07	795.355	95.442
795.34	127.218	795.34	84.8118	795.34	53.0074
795.325	116.581	795.325	95.3845	795.325	-52.9914
795.31	222.497	795.31	63.5705	795.31	254.282
795.295	180.062	795.295	-84.7352	795.295	52.9595
795.28	42.3549	795.28	21.1774	795.28	31.7662
795.265	74.0988	795.265	95.2699	795.265	137.612
795.25	42.3294	795.25	-42.3294	795.25	74.0765
795.235	31.7376	795.235	158.688	795.235	126.95
795.22	95.1841	795.22	84.6081	795.22	137.488
795.205	31.7185	795.205	126.874	795.205	211.457
795.19	105.697	795.19	126.836	795.19	31.709
795.176	221.897	795.176	158.498	795.176	-42.2661
795.161	211.267	795.161	42.2534	795.161	232.394
795.146	-21.1204	795.146	116.162	795.146	21.1204
795.131	147.799	795.131	158.356	795.131	31.6711
795.116	0	795.116	10.5539	795.116	137.201
795.101	52.7537	795.101	63.3044	795.101	211.015
795.086	-21.0952	795.086	31.6428	795.086	42.1904
795.071	158.167	795.071	147.622	795.071	210.889
795.056	168.661	795.056	73.7892	795.056	158.12
795.041	0	795.041	252.916	795.041	189.687
795.026	200.166	795.026	94.8153	795.026	158.026
795.011	284.361	795.011	179.042	795.011	-31.5957
794.996	-73.7014	794.996	-126.345	794.996	136.874
794.981	105.256	794.981	52.6282	794.981	199.987
794.966	73.6577	794.966	199.928	794.966	84.1802
794.951	21.0388	794.951	94.6747	794.951	126.233
794.936	115.679	794.936	73.614	794.936	63.0977
794.921	-10.5132	794.921	178.724	794.921	231.29
794.906	304.792	794.906	157.651	794.906	0
794.891	136.59	794.891	210.139	794.891	73.5487
794.875	262.596	794.875	31.5115	794.875	84.0308
794.86	10.5007	794.86	-31.5022	794.86	-31.5022
794.845	136.469	794.845	115.474	794.845	167.962
794.83	230.88	794.83	167.913	794.83	73.4618
794.815	20.9829	794.815	73.4401	794.815	73.4401
794.8	41.9534	794.8	188.79	794.8	52.4418
794.785	-31.4558	794.785	115.338	794.785	-41.9411
794.77	104.822	794.77	209.644	794.77	104.822
794.755	0	794.755	419.164	794.755	41.9164
794.74	146.664	794.74	115.236	794.74	199.044
794.725	94.2564	794.725	52.3647	794.725	125.675
794.71	198.927	794.71	188.457	794.71	115.168
794.695	146.535	794.695	62.8007	794.695	240.736
794.68	73.246	794.68	209.274	794.68	20.9274
794.665	62.7639	794.665	83.6852	794.665	156.91
794.649	156.864	794.649	94.1182	794.649	83.6607
794.634	-10.4545	794.634	125.454	794.634	229.999
794.619	62.7088	794.619	62.7088	794.619	397.155
794.604	83.5872	794.604	41.7936	794.604	146.278
794.589	125.344	794.589	83.5628	794.589	114.899
794.574	135.75	794.574	104.423	794.574	125.308
794.559	20.8785	794.559	93.9532	794.559	-41.757
794.544	93.9258	794.544	166.979	794.544	31.3086
794.529	239.963	794.529	104.332	794.529	-10.4332
794.513	62.5807	794.513	239.893	794.513	52.1506
794.498	93.8437	794.498	177.26	794.498	93.8437
794.483	156.361	794.483	52.1202	794.483	31.2721
794.468	114.631	794.468	72.9471	794.468	125.052
794.453	41.6719	794.453	83.3439	794.453	208.36
794.438	-10.415	794.438	-72.9047	794.438	145.809
794.423	145.767	794.423	249.886	794.423	229.062
794.407	364.312	794.407	62.4534	794.407	-41.6356
794.392	135.277	794.392	197.712	794.392	83.2471
794.377	145.64	794.377	114.432	794.377	-52.0144
794.362	20.7997	794.362	145.598	794.362	10.3999
794.347	-187.143	794.347	-31.1905	794.347	103.968
794.332	62.363	794.332	176.695	794.332	124.726
794.316	197.426	794.316	238.989	794.316	20.7817
794.301	93.4904	794.301	0	794.301	72.7148
794.286	249.236	794.286	41.5393	794.286	-51.9241
794.271	114.2	794.271	134.964	794.271	-103.818
794.256	124.546	794.256	-51.8941	794.256	166.061
794.24	207.517	794.24	-20.7517	794.24	20.7517
794.225	-31.1185	794.225	186.711	794.225	114.101
794.21	-20.7397	794.21	217.767	794.21	62.2191
794.195	165.87	794.195	114.036	794.195	186.604
794.18	82.9111	794.18	0	794.18	62.1833
794.164	103.609	794.164	72.5264	794.164	10.3609
794.149	10.3579	794.149	124.295	794.149	103.579
794.134	186.389	794.134	134.614	794.134	62.1297
794.119	320.911	794.119	113.872	794.119	72.4639
794.103	10.349	794.103	217.329	794.103	93.1411
794.088	165.537	794.088	72.4223	794.088	0
794.073	227.548	794.073	62.0585	794.073	-20.6862
794.058	-72.3808	794.058	31.0203	794.058	175.782
794.042	196.406	794.042	155.057	794.042	0
794.027	217.018	794.027	-20.6684	794.027	-31.0026
794.012	61.9875	794.012	123.975	794.012	20.6625
793.997	-51.6415	793.997	165.253	793.997	82.6263
793.981	134.229	793.981	41.3014	793.981	20.6507
793.966	-30.9672	793.966	103.224	793.966	154.836
793.951	196.07	793.951	216.708	793.951	72.2361
793.936	72.2155	793.936	237.28	793.936	61.899
793.92	-10.3136	793.92	195.958	793.92	185.644
793.905	134.038	793.905	134.038	793.905	134.038
793.89	206.154	793.89	20.6154	793.89	144.308
793.874	41.219	793.874	216.4	793.874	144.267
793.859	113.32	793.859	236.942	793.859	103.018
793.844	113.288	793.844	164.782	793.844	175.081
793.829	175.032	793.829	72.0718	793.829	-20.592
793.813	61.7583	793.813	10.2931	793.813	277.912
793.798	92.6112	793.798	195.513	793.798	10.2901
793.783	102.872	793.783	133.734	793.783	92.5849
793.767	154.265	793.767	-20.5686	793.767	71.9901
793.752	-41.1256	793.752	143.939	793.752	143.939
793.737	185.013	793.737	82.2278	793.737	133.62
793.721	143.858	793.721	184.96	793.721	10.2756
793.706	246.544	793.706	-41.0907	793.706	51.3633
793.691	225.935	793.691	112.967	793.691	71.8883
793.675	184.803	793.675	195.07	793.675	82.1349
793.66	246.335	793.66	102.64	793.66	71.8477
793.645	92.3496	793.645	184.699	793.645	0
793.629	30.7745	793.629	30.7745	793.629	92.3235
793.614	184.595	793.614	51.2764	793.614	-10.2553
793.599	205.048	793.599	61.5144	793.599	164.038
793.583	153.743	793.583	174.242	793.583	122.994
793.568	71.7264	793.568	10.2466	793.568	61.4797
793.553	143.412	793.553	71.7062	793.553	81.9499
793.537	30.7226	793.537	51.2043	793.537	71.686
793.522	51.1899	793.522	-40.9519	793.522	-51.1899
793.506	173.997	793.506	51.1756	793.506	122.821
793.491	40.929	793.491	112.555	793.491	194.413
793.476	92.0643	793.476	-61.3762	793.476	51.1468
793.46	-10.2265	793.46	81.812	793.46	102.265
793.445	30.6709	793.445	30.6709	793.445	-102.236
793.429	194.195	793.429	163.532	793.429	71.5454
793.414	30.6537	793.414	153.269	793.414	245.23
793.399	143.011	793.399	40.8602	793.399	71.5054
793.383	71.4854	793.383	40.8488	793.383	10.2122
793.368	153.14	793.368	91.8841	793.368	51.0467
793.352	122.478	793.352	234.749	793.352	102.065
793.337	-30.6109	793.337	30.6109	793.337	30.6109
793.322	20.4016	793.322	51.004	793.322	112.209
793.306	0	793.306	132.573	793.306	183.563
793.291	-30.5853	793.291	40.7805	793.291	-61.1707
793.275	40.7691	793.275	224.23	793.275	-20.3846
793.26	81.5155	793.26	101.894	793.26	-50.9472
793.244	-40.7464	793.244	132.426	793.244	71.3062
793.229	91.654	793.229	142.573	793.229	50.9189
793.213	91.6285	793.213	223.981	793.213	91.6285
793.198	203.562	793.198	162.85	793.198	71.2468
793.183	101.753	793.183	30.5259	793.183	61.0517
793.167	111.897	793.167	132.242	793.167	81.3797
793.152	203.393	793.152	132.205	793.152	162.714
793.136	10.1668	793.136	101.668	793.136	0
793.121	30.492	793.121	182.952	793.121	284.592
793.105	152.418	793.105	50.806	793.105	152.418
793.09	81.2671	793.09	132.059	793.09	203.168
793.074	10.1556	793.074	223.423	793.074	121.867
793.059	142.139	793.059	-40.6111	793.059	0
793.043	60.8998	793.043	10.15	793.043	-60.8998
793.028	60.883	793.028	40.5886	793.028	152.207
793.012	60.8662	793.012	50.7218	793.012	60.8662
792.997	263.681	792.997	162.265	792.997	141.982
792.981	101.388	792.981	253.469	792.981	30.4163
792.966	111.496	792.966	-141.904	792.966	283.807
792.95	70.9323	792.95	162.131	792.95	141.865
792.935	162.086	792.935	162.086	792.935	151.956
792.919	101.276	792.919	60.7656	792.919	131.659
792.904	161.997	792.904	80.9986	792.904	263.245
792.888	101.22	792.888	40.4881	792.888	101.22
792.873	91.0733	792.873	-40.477	792.873	70.8348
792.857	161.864	792.857	192.213	792.857	-80.9318
792.842	40.4548	792.842	212.388	792.842	101.137
792.826	0	792.826	171.886	792.826	0
792.81	90.9734	792.81	151.622	792.81	70.7571
792.795	30.3162	792.795	101.054	792.795	60.6323
792.779	50.5131	792.779	-80.821	792.779	101.026
792.764	212.097	792.764	30.2996	792.764	-20.1997
792.748	0	792.748	30.2913	792.748	90.8738
792.733	20.1887	792.733	30.283	792.733	-20.1887
792.717	100.916	792.717	131.19	792.717	161.465
792.702	90.7994	792.702	151.332	792.702	252.22
792.686	-20.1721	792.686	161.377	792.686	-70.6024
792.67	-10.0833	792.67	181.5	792.67	50.4166
792.655	30.2417	792.655	141.128	792.655	10.0806
792.639	131.012	792.639	-10.0778	792.639	80.6225
792.624	231.727	792.624	40.3003	792.624	-110.826
792.608	110.796	792.608	-30.217	792.608	60.4339
792.592	-40.2783	792.592	50.3479	792.592	-10.0696
792.577	100.668	792.577	40.2674	792.577	161.07
792.561	10.0641	792.561	80.5129	792.561	90.577
792.546	100.614	792.546	90.5524	792.546	191.166
792.53	100.586	792.53	50.2932	792.53	130.762
792.514	-10.0559	792.514	-30.1677	792.514	-120.671
792.499	180.957	792.499	-30.1595	792.499	160.851
792.483	170.858	792.483	0	792.483	30.1514
792.468	130.621	792.468	-70.3341	792.468	140.668
792.452	80.3601	792.452	60.2701	792.452	90.4051
792.436	-20.0846	792.436	10.0423	792.436	40.1692
792.421	180.712	792.421	-40.1583	792.421	-140.554
792.405	150.553	792.405	0	792.405	100.369
792.389	190.649	792.389	0	792.389	130.444
792.374	170.534	792.374	130.409	792.374	-70.22
792.358	80.2298	792.358	270.775	792.358	0
792.342	20.052	792.342	-150.39	792.342	-10.026
792.327	160.373	792.327	100.233	792.327	110.256
792.311	210.433	792.311	230.474	792.311	40.0824
792.295	30.0537	792.295	90.1611	792.295	-50.0895
792.28	220.335	792.28	150.228	792.28	70.1064
792.264	0	792.264	40.05	792.264	80.1001
792.248	70.0687	792.248	70.0687	792.248	-40.0393
792.233	70.0499	792.233	190.135	792.233	10.0071
792.217	120.053	792.217	160.071	792.217	50.0222
792.201	-50.0087	792.201	180.031	792.201	-30.0052
792.186	39.9962	792.186	159.985	792.186	119.989
792.17	219.92	792.17	99.9637	792.17	-9.99637
792.154	39.9748	792.154	349.779	792.154	99.9369
792.139	239.784	792.139	109.901	792.139	209.811
792.123	59.93	792.123	49.9417	792.123	209.755
792.107	169.756	792.107	109.842	792.107	9.98565
792.091	19.966	792.091	99.8298	792.091	19.966
792.076	69.8622	792.076	119.764	792.076	119.764
792.06	39.9106	792.06	199.553	792.06	139.687
792.044	69.8248	792.044	129.675	792.044	99.7497
792.029	169.529	792.029	109.695	792.029	-9.9723
792.013	169.484	792.013	59.8178	792.013	99.6964
791.997	29.9009	791.997	149.505	791.997	-19.934
791.981	-189.322	791.981	109.607	791.981	139.5
791.966	79.6933	791.966	19.9233	791.966	89.6549
791.95	99.59	791.95	59.754	791.95	219.098
791.934	179.214	791.934	209.083	791.934	-9.95635
791.918	139.352	791.918	189.12	791.918	29.8611
791.903	39.8042	791.903	89.5594	791.903	79.6084
791.887	29.8452	791.887	198.968	791.887	79.5872
791.871	99.4575	791.871	179.024	791.871	179.024
791.855	119.317	791.855	0	791.855	178.976
791.84	159.047	791.84	188.869	791.84	49.7023
791.824	89.4404	791.824	99.3783	791.824	69.5648
791.808	79.4815	791.808	19.8704	791.808	149.028
791.792	109.258	791.792	168.853	791.792	139.056
791.776	-29.7898	791.776	158.879	791.776	69.5094
791.761	89.3456	791.761	19.8546	791.761	69.491
791.745	79.3973	791.745	138.945	791.745	19.8493
791.729	99.2203	791.729	99.2203	791.729	-29.7661
791.713	-109.113	791.713	99.194	791.713	69.4358
791.697	138.835	791.697	9.91678	791.697	9.91678
791.682	327.167	791.682	188.369	791.682	109.056
791.666	39.6461	791.666	69.3807	791.666	29.7346
791.65	9.90892	791.65	69.3624	791.65	237.814
791.634	49.5315	791.634	29.7189	791.634	108.969
791.618	128.748	791.618	-9.90369	791.618	99.0369
791.603	79.2086	791.603	198.021	791.603	257.428
791.587	287.055	791.587	59.3908	791.587	168.274
791.571	128.646	791.571	69.271	791.571	69.271
791.555	59.3595	791.555	49.4662	791.555	-59.3595
791.539	187.922	791.539	59.3439	791.539	237.375
791.523	138.433	791.523	69.2163	791.523	59.3282
791.508	108.74	791.508	355.876	791.508	88.9689
791.492	158.125	791.492	59.297	791.492	187.774
791.476	39.521	791.476	69.1617	791.476	-19.7605
791.46	-29.6329	791.46	197.553	791.46	246.941
791.444	-19.7501	791.444	197.501	791.444	158.001
791.428	29.6174	791.428	148.087	791.428	118.47
791.412	0	791.412	167.788	791.412	78.959
791.397	-29.6019	791.397	-39.4691	791.397	78.9383
791.381	157.835	791.381	-29.5941	791.381	78.9176
791.365	78.8969	791.365	216.967	791.365	88.759
791.349	-78.8763	791.349	39.4381	791.349	246.488
791.333	128.14	791.333	19.7139	791.333	197.139
791.317	-9.85437	791.317	187.233	791.317	49.2719
791.301	187.184	791.301	108.37	791.301	147.777
791.285	157.588	791.285	167.437	791.285	108.341
791.269	-29.54	791.269	19.6933	791.269	29.54
791.254	68.9086	791.254	226.414	791.254	147.661
791.238	137.781	791.238	177.147	791.238	108.257
791.222	0	791.222	59.0337	791.222	186.94
791.206	88.5274	791.206	118.037	791.206	137.709
791.19	39.3353	791.19	68.8367	791.19	29.5014
791.174	196.625	791.174	-19.6625	791.174	88.4813
791.158	39.3148	791.158	78.6296	791.158	68.8009
791.142	9.82614	791.142	137.566	791.142	78.6091
791.126	78.5887	791.126	0	791.126	137.53
791.11	-29.4631	791.11	117.852	791.11	19.6421
791.094	29.4554	791.094	9.81848	791.094	216.006
791.078	147.239	791.078	166.871	791.078	39.2637
791.063	19.6268	791.063	58.8803	791.063	49.0669
791.047	186.406	791.047	29.4325	791.047	-107.919
791.031	107.891	791.031	98.0829	791.031	58.8497
791.015	156.892	791.015	117.669	791.015	29.4172
790.999	137.245	790.999	19.6064	790.999	245.08
790.983	9.80066	790.983	147.01	790.983	58.804
790.967	88.1831	790.967	-29.3944	790.967	166.568
790.951	205.707	790.951	29.3868	790.951	0
790.935	-78.3445	790.935	127.31	790.935	117.517
790.919	117.486	790.919	88.1147	790.919	19.581
790.903	0	790.903	156.608	790.903	-58.728
790.887	254.422	790.887	156.567	790.887	205.495
790.871	-19.5659	790.871	68.4806	790.871	-29.3488
790.855	176.047	790.855	0	790.855	39.1217
790.839	146.668	790.839	146.668	790.839	88.001
790.823	9.77537	790.823	48.8769	790.823	107.529
790.807	78.1828	790.807	78.1828	790.807	146.593
790.791	-97.7033	790.791	29.311	790.791	-19.5407
790.775	87.9104	790.775	97.6782	790.775	253.963
790.759	156.245	790.759	39.0612	790.759	244.133
790.743	283.121	790.743	107.391	790.743	29.2884
790.727	-78.0823	790.727	322.089	790.727	68.322
790.711	146.367	790.711	126.851	790.711	126.851
790.695	-136.574	790.695	-29.2658	790.695	48.7763
790.679	214.561	790.679	29.2583	790.679	29.2583
790.663	146.254	790.663	107.253	790.663	136.504
790.647	175.46	790.647	165.712	790.647	77.9821
790.631	77.9621	790.631	77.9621	790.631	38.981
790.615	126.656	790.615	87.6848	790.615	107.17
790.599	-19.4805	790.599	77.9221	790.599	-107.143
790.583	204.493	790.583	87.6399	790.583	243.444
790.567	136.294	790.567	48.6764	790.567	146.029
790.551	97.3279	790.551	58.3967	790.551	-58.3967
790.534	107.033	790.534	116.764	790.534	-9.7303
790.518	19.4556	790.518	136.189	790.518	68.0947
790.502	-116.704	790.502	38.9013	790.502	145.88
790.486	233.348	790.486	97.2284	790.486	68.0599
790.47	106.924	790.47	-38.8814	790.47	174.966
790.454	116.615	790.454	38.8715	790.454	68.0251
790.438	116.585	790.438	-48.577	790.438	77.7232
790.422	203.971	790.422	145.694	790.422	19.4258
790.406	29.1313	790.406	165.078	790.406	87.394
790.39	252.407	790.39	19.4159	790.39	-97.0797
790.374	77.644	790.374	67.9385	790.374	-67.9385
790.358	48.5152	790.358	174.655	790.358	126.139
790.342	145.508	790.342	77.6045	790.342	48.5028
790.325	106.679	790.325	145.471	790.325	116.377
790.309	77.565	790.309	67.8694	790.309	96.9563
790.293	145.398	790.293	38.7727	790.293	67.8522
790.277	251.958	790.277	-9.69071	790.277	213.196
790.261	96.8825	790.261	38.753	790.261	213.141
790.245	232.459	790.245	184.03	790.245	106.544
790.229	29.05	790.229	106.517	790.229	164.617
790.213	-29.0426	790.213	67.7661	790.213	67.7661
790.196	164.533	790.196	145.176	790.196	193.568
790.18	77.4078	790.18	116.112	790.18	164.492
790.164	116.082	790.164	96.7352	790.164	87.0617
790.148	145.066	790.148	183.75	790.148	67.6975
790.132	0	790.132	106.355	790.132	-67.6804
790.116	38.6647	790.116	57.9971	790.116	9.66618
790.1	96.6374	790.1	38.655	790.1	96.6374
790.083	67.6291	790.083	38.6452	790.083	202.887
790.067	86.9297	790.067	48.2943	790.067	144.883
790.051	-38.6257	790.051	251.067	790.051	86.9078
790.035	183.426	790.035	212.388	790.035	202.734
790.019	19.3031	790.019	135.122	790.019	183.379
790.003	28.9474	790.003	38.5965	790.003	115.789
789.986	19.2934	789.986	28.9401	789.986	28.9401
789.97	0	789.97	48.2213	789.97	67.5098
789.954	-125.344	789.954	96.4183	789.954	-28.9255
789.938	115.673	789.938	134.952	789.938	67.4758
789.922	192.74	789.922	28.9109	789.922	-9.63698
789.906	183.057	789.906	211.96	789.906	-19.2691
789.889	67.425	789.889	134.85	789.889	134.85
789.873	144.446	789.873	154.075	789.873	57.7783
789.857	-77.0184	789.857	28.8819	789.857	115.528
789.841	115.499	789.841	0	789.841	67.3742
789.825	134.715	789.825	-38.4899	789.825	0
789.808	86.5805	789.808	38.4802	789.808	86.5805
789.792	86.5588	789.792	153.882	789.792	182.735
789.776	67.3066	789.776	-9.61523	789.776	249.996
789.76	240.321	789.76	48.0641	789.76	67.2898
789.743	67.2729	789.743	86.4938	789.743	0
789.727	144.12	789.727	220.984	789.727	105.688
789.711	105.662	789.711	-48.0281	789.711	172.901
789.695	9.60321	789.695	105.635	789.695	0
789.679	124.811	789.679	-28.8024	789.679	105.609
789.662	-28.7952	789.662	86.3857	789.662	28.7952
789.646	38.3841	789.646	163.132	789.646	86.3641
789.63	95.9362	789.63	163.092	789.63	143.904
789.614	153.46	789.614	28.7737	789.614	182.233
789.597	143.833	789.597	-9.58884	789.597	47.9442
789.581	-19.1729	789.581	-57.5187	789.581	57.5187
789.565	143.761	789.565	143.761	789.565	-9.58406
789.548	28.745	789.548	76.6534	789.548	57.49
789.532	114.951	789.532	268.22	789.532	258.641
789.516	76.6152	789.516	162.807	789.516	124.5
789.5	57.4471	789.5	105.32	789.5	76.5961
789.483	153.154	789.483	9.57214	789.483	47.8607
789.467	114.837	789.467	114.837	789.467	239.244
789.451	86.1064	789.451	9.56738	789.451	162.645
789.435	143.475	789.435	124.345	789.435	124.345
789.418	-38.2505	789.418	105.189	789.418	28.6879
789.402	114.723	789.402	105.163	789.402	162.524
789.386	86.021	789.386	38.2316	789.386	105.137
789.369	124.222	789.369	114.666	789.369	85.9997
789.353	19.1063	789.353	95.5315	789.353	200.616
789.337	76.4063	789.337	0	789.337	47.7539
789.32	76.3874	789.32	28.6453	789.32	114.581
789.304	76.3684	789.304	190.921	789.304	19.0921
789.288	28.6311	789.288	57.2622	789.288	162.243
789.271	200.368	789.271	190.827	789.271	47.7067
789.255	133.546	789.255	181.241	789.255	57.2339
789.239	57.2197	789.239	104.903	789.239	162.123
789.222	19.0685	789.222	95.3426	789.222	85.8084
789.206	133.447	789.206	114.383	789.206	104.851
789.19	162.002	789.19	104.825	789.19	209.65
789.173	133.381	789.173	57.1632	789.173	9.52721
789.157	-76.1989	789.157	85.7237	789.157	85.7237
789.141	180.928	789.141	95.2251	789.141	-19.045
789.124	133.282	789.124	142.802	789.124	85.6815
789.108	152.285	789.108	114.214	789.108	66.6247
789.092	180.794	789.092	114.186	789.092	47.5774
789.075	-9.51313	789.075	85.6182	789.075	76.1051
789.059	19.0216	789.059	-9.51079	789.059	-9.51079
789.043	104.593	789.043	-19.0169	789.043	28.5254
789.026	-28.5184	789.026	-57.0367	789.026	152.098
789.01	0	789.01	123.549	789.01	104.542
788.993	85.513	788.993	-28.5043	788.993	104.516
788.977	37.9965	788.977	142.487	788.977	161.485
788.961	142.452	788.961	56.9807	788.961	246.916
788.944	132.922	788.944	18.9889	788.944	47.4723
788.928	-66.4449	788.928	28.4764	788.928	-28.4764
788.912	28.4694	788.912	161.327	788.912	104.388
788.895	9.48748	788.895	18.975	788.895	47.4374
788.879	113.822	788.879	246.614	788.879	28.4555
788.862	66.3798	788.862	161.208	788.862	123.277
788.846	-47.4026	788.846	132.727	788.846	151.688
788.829	104.26	788.829	28.4346	788.829	94.782
788.813	-9.47588	788.813	198.993	788.813	9.47588
788.797	47.3678	788.797	56.8414	788.797	28.4207
788.78	47.3562	788.78	104.184	788.78	37.885
788.764	142.034	788.764	179.91	788.764	75.7515
788.747	28.3999	788.747	85.1996	788.747	37.8665
788.731	85.1788	788.731	141.965	788.731	37.8573
788.715	104.082	788.715	47.31	788.715	-37.848
788.698	18.9194	788.698	37.8388	788.698	122.976
788.682	217.52	788.682	321.551	788.682	85.1166
788.665	-113.461	788.665	-18.9102	788.665	37.8204
788.649	94.5279	788.649	85.0751	788.649	151.245
788.632	66.1534	788.632	113.406	788.632	0
788.616	122.826	788.616	113.378	788.616	103.93
788.599	-28.3377	788.599	198.364	788.599	66.1212
788.583	169.985	788.583	28.3308	788.583	122.767
788.566	37.7652	788.566	245.474	788.566	94.413
788.55	188.78	788.55	75.5121	788.55	84.9511
788.533	132.114	788.533	47.1836	788.533	28.3101
788.517	75.4754	788.517	103.779	788.517	122.648
788.501	-37.7285	788.501	75.4571	788.501	84.8892
788.484	198.027	788.484	94.2985	788.484	160.307
788.468	75.4205	788.468	150.841	788.468	37.7102
788.451	-9.42528	788.451	37.7011	788.451	28.2758
788.435	9.42299	788.435	160.191	788.435	103.653
788.418	197.835	788.418	65.945	788.418	197.835
788.402	37.6737	788.402	9.41843	788.402	141.276
788.385	28.2485	788.385	75.3292	788.385	47.0808
788.369	216.519	788.369	160.036	788.369	122.38
788.352	37.6464	788.352	18.8232	788.352	47.058
788.336	131.731	788.336	131.731	788.336	84.6839
788.319	169.327	788.319	56.4423	788.319	56.4423
788.303	-131.667	788.303	94.0478	788.303	75.2383
788.286	0	788.286	141.038	788.286	103.428
788.269	244.406	788.269	65.8017	788.269	103.403
788.253	0	788.253	-9.39798	788.253	197.358
788.236	46.9786	788.236	131.54	788.236	46.9786
788.22	131.508	788.22	84.541	788.22	56.3607
788.203	178.432	788.203	112.694	788.203	-28.1736
788.187	18.7778	788.187	75.1114	788.187	178.39
788.17	122.027	788.17	168.96	788.17	178.347
788.154	65.6908	788.154	159.535	788.154	-9.3844
788.137	75.0572	788.137	103.204	788.137	150.114
788.121	168.838	788.121	168.838	788.121	121.939
788.104	112.532	788.104	178.175	788.104	9.37764
788.087	75.0031	788.087	168.757	788.087	75.0031
788.071	-103.104	788.071	-28.1194	788.071	46.8657
788.054	0	788.054	-103.08	788.054	37.4835
788.038	93.6863	788.038	112.424	788.038	65.5804
788.021	103.03	788.021	84.2975	788.021	-37.4655
788.005	93.6414	788.005	74.9131	788.005	168.555
787.988	56.1714	787.988	9.3619	787.988	177.876
787.971	112.316	787.971	159.114	787.971	18.7193
787.955	121.646	787.955	215.22	787.955	215.22
787.938	177.748	787.938	56.131	787.938	84.1965
787.922	130.941	787.922	0	787.922	9.35293
787.905	-9.35069	787.905	112.208	787.905	130.91
787.888	37.3938	787.888	158.924	787.888	28.0454
787.872	18.6924	787.872	0	787.872	177.578
787.855	112.128	787.855	65.4079	787.855	-28.032
787.839	18.6835	787.839	37.367	787.839	186.835
787.822	102.735	787.822	74.7162	787.822	196.13
787.805	-84.0357	787.805	-9.3373	787.805	-9.3373
787.789	56.0104	787.789	93.3507	787.789	0
787.772	18.6657	787.772	102.661	787.772	130.66
787.756	102.637	787.756	102.637	787.756	158.621
787.739	83.9556	787.739	177.24	787.739	93.284
787.722	-93.2618	787.722	65.2832	787.722	195.85
787.706	65.2677	787.706	-37.2958	787.706	-37.2958
787.689	27.9652	787.689	93.2174	787.689	18.6435
787.672	130.473	787.672	18.639	787.672	102.515
787.656	102.49	787.656	232.933	787.656	177.029
787.639	167.672	787.639	111.781	787.639	46.5754
787.622	55.8772	787.622	-46.5644	787.622	55.8772
787.606	130.349	787.606	-9.31066	787.606	186.213
787.589	204.786	787.589	111.701	787.589	83.776
787.572	148.9	787.572	65.1437	787.572	148.9
787.556	120.952	787.556	139.56	787.556	195.385
787.539	167.433	787.539	241.847	787.539	65.1128
787.522	111.595	787.522	18.5992	787.522	46.4981
787.506	18.5948	787.506	-27.8922	787.506	158.056
787.489	55.7713	787.489	37.1808	787.489	111.543
787.472	185.86	787.472	148.688	787.472	-27.879
787.456	-27.8724	787.456	176.525	787.456	-9.29081
787.439	157.906	787.439	111.463	787.439	157.906
787.422	157.869	787.422	130.01	787.422	92.8641
787.406	176.4	787.406	-9.28421	787.406	92.8421
787.389	111.384	787.389	83.5382	787.389	139.23
787.372	92.7983	787.372	55.679	787.372	37.1193
787.356	120.609	787.356	213.386	787.356	46.3882
787.339	-9.27544	787.339	111.305	787.339	74.2035
787.322	157.645	787.322	27.8198	787.322	83.4593
787.305	46.3553	787.305	-37.0843	787.305	111.253
787.289	83.4199	787.289	18.5378	787.289	129.764
787.272	129.734	787.272	0	787.272	176.067
787.255	194.555	787.255	55.587	787.255	157.497
787.238	148.197	787.238	92.6232	787.238	92.6232
787.222	175.943	787.222	185.203	787.222	0
787.205	157.385	787.205	55.5478	787.205	129.611
787.188	92.5578	787.188	231.395	787.188	101.814
787.172	37.0144	787.172	37.0144	787.172	83.2825
787.155	-101.766	787.155	166.526	787.155	74.0114
787.138	120.24	787.138	101.742	787.138	-83.2433
787.121	55.4825	787.121	9.24708	787.121	36.9883
787.105	27.7347	787.105	157.163	787.105	110.939
787.088	138.641	787.088	101.67	787.088	120.156
787.071	101.646	787.071	64.684	787.071	157.09
787.054	120.099	787.054	129.338	787.054	-83.1456
787.038	129.307	787.038	92.3623	787.038	157.016
787.021	18.4681	787.021	-36.9363	787.021	46.1703
787.004	138.479	787.004	64.6233	787.004	-27.6957
786.987	36.919	786.987	36.919	786.987	92.2974
786.97	184.552	786.97	184.552	786.97	110.731
786.954	-36.9017	786.954	27.6762	786.954	9.22542
786.937	9.22326	786.937	64.5628	786.937	101.456
786.92	9.2211	786.92	119.874	786.92	147.538
786.903	239.692	786.903	101.408	786.903	-27.6568
786.886	193.553	786.886	156.685	786.886	156.685
786.87	156.649	786.87	-92.1463	786.87	82.9317
786.853	-110.55	786.853	18.425	786.853	128.975
786.836	92.1033	786.836	147.365	786.836	73.6826
786.819	82.8736	786.819	110.498	786.819	165.747
786.802	82.8543	786.802	202.533	786.802	27.6181
786.786	110.447	786.786	-18.4078	786.786	82.8349
786.769	257.649	786.769	119.623	786.769	9.20173
786.752	0	786.752	18.3992	786.752	-27.5988
786.735	-18.3949	786.735	27.5923	786.735	27.5923
786.718	27.5859	786.718	-55.1718	786.718	156.32
786.701	45.9658	786.701	183.863	786.701	-9.19316
786.685	82.7192	786.685	73.5282	786.685	137.865
786.668	266.478	786.668	101.078	786.668	101.078
786.651	-27.5602	786.651	119.428	786.651	55.1205
786.634	18.3692	786.634	119.4	786.634	82.6615
786.617	64.2773	786.617	45.9124	786.617	137.737
786.6	165.246	786.6	128.525	786.6	-9.18034
786.584	45.891	786.584	18.3564	786.584	156.03
786.567	146.817	786.567	211.05	786.567	211.05
786.55	45.8697	786.55	100.913	786.55	82.5655
786.533	210.952	786.533	82.5464	786.533	100.89
786.516	210.903	786.516	27.5091	786.516	201.733
786.499	0	786.499	137.513	786.499	192.519
786.482	164.978	786.482	137.482	786.482	9.16544
786.466	137.45	786.466	18.3266	786.466	27.4899
786.449	137.418	786.449	137.418	786.449	137.418
786.432	100.75	786.432	18.3181	786.432	36.6363
786.415	109.883	786.415	-36.6278	786.415	64.0987
786.398	100.703	786.398	173.942	786.398	100.703
786.381	54.9163	786.381	173.902	786.381	82.3744
786.364	155.56	786.364	36.6024	786.364	36.6024
786.347	91.4848	786.347	128.079	786.347	45.7424
786.33	128.049	786.33	-27.4391	786.33	-9.14637
786.314	128.02	786.314	137.164	786.314	27.4328
786.297	91.4215	786.297	164.559	786.297	-18.2843
786.28	54.8402	786.28	109.68	786.28	-27.4201
786.263	91.3793	786.263	118.793	786.263	73.1034
786.246	45.6791	786.246	63.9507	786.246	109.63
786.229	127.872	786.229	118.738	786.229	127.872
786.212	9.13161	786.212	54.7897	786.212	9.13161
786.195	109.554	786.195	-100.425	786.195	82.1656
786.178	36.5096	786.178	63.8918	786.178	82.1466
786.161	-18.2506	786.161	255.508	786.161	91.253
786.144	91.232	786.144	9.1232	786.144	82.1088
786.127	-36.4844	786.127	45.6055	786.127	118.574
786.11	200.618	786.11	72.952	786.11	45.595
786.093	54.7015	786.093	145.871	786.093	9.11691
786.077	27.3444	786.077	109.378	786.077	182.296
786.06	63.789	786.06	72.9018	786.06	127.578
786.043	118.438	786.043	109.328	786.043	136.659
786.026	72.8683	786.026	-18.2171	786.026	72.8683
786.009	36.4258	786.009	91.0644	786.009	54.6387
785.992	-72.8348	785.992	109.252	785.992	127.461
785.975	45.5113	785.975	9.10227	785.975	54.6136
785.958	145.603	785.958	0	785.958	54.6011
785.941	-27.2943	785.941	0	785.941	145.57
785.924	172.824	785.924	109.152	785.924	118.248
785.907	54.5636	785.907	218.254	785.907	-81.8453
785.89	154.561	785.89	90.9185	785.89	63.6429
785.873	0	785.873	118.167	785.873	81.8079
785.856	45.4384	785.856	54.5261	785.856	227.192
785.839	90.8561	785.839	145.37	785.839	190.798
785.822	127.169	785.822	99.9188	785.822	72.6682
785.805	154.385	785.805	-18.1629	785.805	36.3258
785.788	181.588	785.788	172.508	785.788	-9.07938
785.771	99.8504	785.771	99.8504	785.771	118.005
785.754	45.3762	785.754	163.354	785.754	9.07523
785.737	127.024	785.737	63.5121	785.737	154.244
785.72	99.782	785.72	18.1422	785.72	-9.07109
785.703	63.4832	785.703	108.828	785.703	72.5522
785.686	-54.4017	785.686	163.205	785.686	63.4687
785.669	-72.5191	785.669	63.4542	785.669	99.7138
785.652	18.1256	785.652	9.06282	785.652	145.005
785.635	144.972	785.635	90.6076	785.635	99.6683
785.618	-9.0587	785.618	181.174	785.618	63.4109
785.601	108.68	785.601	226.416	785.601	36.2265
785.584	144.873	785.584	108.655	785.584	144.873
785.567	0	785.567	36.2101	785.567	72.4201
785.55	181.009	785.55	126.706	785.55	135.757
785.532	-27.1452	785.532	54.2904	785.532	244.307
785.515	99.5098	785.515	226.159	785.515	54.2781
785.498	153.753	785.498	-63.31	785.498	90.4429
785.481	153.718	785.481	27.1267	785.481	-36.1689
785.464	72.3215	785.464	198.884	785.464	9.04018
785.447	126.534	785.447	90.3813	785.447	108.458
785.43	99.3969	785.43	162.649	785.43	45.1804
785.413	162.613	785.413	18.0681	785.413	63.2382
785.396	-54.1919	785.396	9.03198	785.396	0
785.379	0	785.379	108.359	785.379	45.1497
785.362	-27.0837	785.362	108.335	785.362	54.1673
785.345	180.517	785.345	54.1551	785.345	135.388
785.328	45.119	785.328	126.333	785.328	99.2618
785.311	-27.0653	785.311	72.1741	785.311	171.413
785.293	90.1972	785.293	144.316	785.293	207.454
785.276	198.389	785.276	54.1061	785.276	90.1768
785.259	54.0939	785.259	252.438	785.259	72.1251
785.242	45.068	785.242	81.1224	785.242	117.177
785.225	18.0231	785.225	81.1041	785.225	27.0347
785.208	126.133	785.208	225.238	785.208	18.0191
785.191	153.127	785.191	54.045	785.191	90.075
785.174	54.0328	785.174	171.104	785.174	-36.0219
785.157	81.0309	785.157	63.024	785.157	-72.0275
785.139	18.0028	785.139	63.0098	785.139	0
785.122	26.9981	785.122	161.989	785.122	134.991
785.105	170.95	785.105	116.966	785.105	125.963
785.088	161.916	785.088	-53.9719	785.088	35.9813
785.071	53.9598	785.071	71.9464	785.071	107.92
785.054	125.878	785.054	71.9302	785.054	35.9651
785.037	35.957	785.037	116.86	785.037	-107.871
785.02	17.9744	785.02	17.9744	785.02	62.9106
785.002	161.734	785.002	80.8668	785.002	179.704
784.985	35.9327	784.985	179.664	784.985	98.815
784.968	35.9246	784.968	0	784.968	80.8305
784.951	62.854	784.951	35.9166	784.951	206.52
784.934	26.9314	784.934	8.97713	784.934	134.657
784.917	161.552	784.917	71.8009	784.917	170.527
784.899	98.7041	784.899	206.381	784.899	116.65
784.882	0	784.882	8.97108	784.882	71.7687
784.865	98.6598	784.865	35.8763	784.865	278.041
784.848	107.605	784.848	35.8682	784.848	89.6706
784.831	170.336	784.831	35.8602	784.831	116.546
784.814	-44.8152	784.814	-17.9261	784.814	53.7782
784.796	161.299	784.796	35.8441	784.796	-8.96103
784.779	0	784.779	-35.8361	784.779	98.5493
784.762	35.8281	784.762	107.484	784.762	179.14
784.745	179.1	784.745	152.235	784.745	62.6851
784.728	62.6711	784.728	98.4831	784.728	35.812
784.71	170.069	784.71	80.5591	784.71	143.216
784.693	17.898	784.693	26.847	784.693	44.745
784.676	62.629	784.676	107.364	784.676	80.5231
784.659	125.23	784.659	53.67	784.659	107.34
784.642	-26.829	784.642	152.031	784.642	62.6011
784.624	98.3511	784.624	125.174	784.624	62.5871
784.607	26.817	784.607	62.5731	784.607	143.024
784.59	17.874	784.59	53.6221	784.59	107.244
784.573	125.09	784.573	178.701	784.573	62.5452
784.556	214.393	784.556	133.996	784.556	71.4643
784.538	80.3794	784.538	142.897	784.538	133.966
784.521	17.8581	784.521	-71.4324	784.521	17.8581
784.504	17.8541	784.504	107.125	784.504	169.614
784.487	8.92508	784.487	35.7003	784.487	80.3257
784.469	196.308	784.469	-53.5385	784.469	98.154
784.452	-17.8422	784.452	107.053	784.452	160.58
784.435	62.4338	784.435	98.1103	784.435	8.91912
784.418	80.2542	784.418	151.591	784.418	124.84
784.4	231.794	784.4	98.0667	784.4	-44.5758
784.383	-98.0449	784.383	35.6527	784.383	53.479
784.366	89.1119	784.366	0	784.366	-26.7336
784.349	124.729	784.349	213.821	784.349	44.546
784.331	195.959	784.331	35.6289	784.331	142.516
784.314	44.5263	784.314	213.726	784.314	151.389
784.297	0	784.297	-8.90328	784.297	-35.6131
784.279	240.335	784.279	213.631	784.279	97.9143
784.262	124.591	784.262	80.0939	784.262	124.591
784.245	204.639	784.245	97.8709	784.245	26.6921
784.228	106.745	784.228	80.0584	784.228	0
784.21	62.2539	784.21	88.9341	784.21	97.8275
784.193	0	784.193	88.9144	784.193	97.8059
784.176	62.2263	784.176	17.7789	784.176	-53.3368
784.158	-115.538	784.158	115.538	784.158	44.4375
784.141	168.825	784.141	115.512	784.141	79.9698
784.124	159.904	784.124	88.8357	784.124	186.555
784.107	168.751	784.107	168.751	784.107	-35.5264
784.089	106.556	784.089	53.2779	784.089	44.3982
784.072	53.2661	784.072	142.043	784.072	168.676
784.055	124.26	784.055	79.8815	784.055	35.5029
784.037	150.854	784.037	141.98	784.037	106.485
784.02	97.5898	784.02	70.9744	784.02	221.795
784.003	-44.3492	784.003	88.6984	784.003	230.616
783.985	-26.6037	783.985	26.6037	783.985	150.754
783.968	168.453	783.968	26.5978	783.968	106.391
783.951	0	783.951	35.4559	783.951	97.5037
783.933	106.344	783.933	26.5861	783.933	70.8962
783.916	70.8805	783.916	88.6007	783.916	44.3003
783.899	17.7162	783.899	17.7162	783.899	62.0068
783.881	141.699	783.881	35.4247	783.881	70.8493
783.864	79.6879	783.864	106.251	783.864	150.522
783.847	35.4091	783.847	97.3749	783.847	44.2613
783.829	53.1019	783.829	256.659	783.829	185.857
783.812	44.2419	783.812	53.0902	783.812	61.9386
783.795	-35.3857	783.795	132.696	783.795	8.84643
783.777	53.0669	783.777	79.6003	783.777	26.5334
783.76	123.796	783.76	0	783.76	8.84254
783.742	97.2465	783.742	97.2465	783.742	150.29
783.725	0	783.725	8.83865	783.725	44.1933
783.708	35.3469	783.708	0	783.708	123.714
783.69	150.191	783.69	-17.6695	783.69	53.0086
783.673	105.994	783.673	123.66	783.673	-8.83284
783.656	8.8309	783.656	17.6618	783.656	114.802
783.638	150.092	783.638	114.777	783.638	-61.8027
783.621	17.6541	783.621	-35.3081	783.621	52.9622
783.603	229.452	783.603	70.6007	783.603	114.726
783.586	44.1158	783.586	52.939	783.586	61.7621
783.569	44.1061	783.569	70.5698	783.569	202.888
783.551	114.651	783.551	114.651	783.551	61.7351
783.534	17.6347	783.534	0	783.534	193.982
783.516	79.3389	783.516	96.9698	783.516	105.785
783.499	185.084	783.499	70.5081	783.499	35.254
783.481	88.1158	783.481	0	783.481	52.8695
783.464	79.2869	783.464	17.6193	783.464	123.335
783.447	-17.6155	783.447	26.4232	783.447	-79.2696
783.429	52.8348	783.429	96.8639	783.429	123.281
783.412	-35.2155	783.412	88.0388	783.412	202.489
783.394	52.8118	783.394	70.4157	783.394	-79.2176
783.377	44.0002	783.377	158.401	783.377	140.801
783.359	-43.9906	783.359	219.953	783.359	149.568
783.342	35.1848	783.342	123.147	783.342	114.351
783.325	96.7371	783.325	43.9714	783.325	26.3828
783.307	105.508	783.307	0	783.307	105.508
783.29	281.294	783.29	70.3236	783.29	70.3236
783.272	-79.0968	783.272	87.8854	783.272	8.78854
783.255	0	783.255	184.519	783.255	8.78662
783.237	-17.5694	783.237	70.2777	783.237	61.493
783.22	52.6968	783.22	122.959	783.22	79.0452
783.202	122.932	783.202	131.713	783.202	-87.8089
783.185	43.8949	783.185	-8.77898	783.185	79.0108
783.167	184.318	783.167	70.2165	783.167	43.8853
783.15	-52.651	783.15	70.2013	783.15	157.953
783.133	96.5058	783.133	114.052	783.133	78.9593
783.115	87.7135	783.115	175.427	783.115	8.77135
783.098	114.003	783.098	78.925	783.098	166.619
783.08	140.281	783.08	35.0701	783.08	26.3026
783.063	140.25	783.063	61.3594	783.063	87.6563
783.045	157.747	783.045	78.8736	783.045	52.5824
783.028	8.76183	783.028	52.571	783.028	96.3801
783.01	148.919	783.01	96.3592	783.01	131.399
782.993	35.0321	782.993	61.3062	782.993	131.37
782.975	26.2684	782.975	87.5613	782.975	43.7807
782.958	43.7712	782.958	52.5254	782.958	148.822
782.94	166.294	782.94	96.2758	782.94	8.75234
782.923	35.0018	782.923	43.7522	782.923	113.756
782.905	148.725	782.905	87.4855	782.905	78.737
782.888	157.44	782.888	-69.9733	782.888	-52.48
782.87	69.9581	782.87	104.937	782.87	8.74477
782.853	87.4288	782.853	43.7144	782.853	96.1716
782.835	166.079	782.835	104.892	782.835	17.482
782.817	-52.4346	782.817	26.2173	782.817	104.869
782.8	209.693	782.8	8.73721	782.8	166.007
782.782	157.236	782.782	183.442	782.782	139.765
782.765	218.336	782.765	78.6009	782.765	34.9337
782.747	130.973	782.747	8.73155	782.747	183.363
782.73	104.756	782.73	26.189	782.73	69.8373
782.712	122.189	782.712	61.0945	782.712	261.833
782.695	104.711	782.695	61.0813	782.695	43.6295
782.677	104.688	782.677	-8.72402	782.677	78.5162
782.66	104.666	782.66	183.165	782.66	-26.1664
782.642	17.4405	782.642	43.6013	782.642	17.4405
782.624	156.931	782.624	78.4654	782.624	34.8735
782.607	104.598	782.607	244.062	782.607	122.031
782.589	69.717	782.589	104.576	782.589	-43.5731
782.572	8.71275	782.572	87.1275	782.572	209.106
782.554	113.241	782.554	43.5544	782.554	226.483
782.537	17.418	782.537	182.889	782.537	121.926
782.519	52.2428	782.519	95.7784	782.519	95.7784
782.501	69.6421	782.501	113.168	782.501	104.463
782.484	156.661	782.484	69.6271	782.484	8.70339
782.466	226.239	782.466	34.8061	782.466	95.7167
782.449	52.1979	782.449	182.693	782.449	26.0989
782.431	52.1867	782.431	60.8845	782.431	69.5823
782.413	121.743	782.413	0	782.413	104.351
782.396	130.411	782.396	60.8583	782.396	173.881
782.378	34.7687	782.378	17.3844	782.378	121.691
782.361	-8.69032	782.361	104.284	782.361	156.426
782.343	112.95	782.343	-8.68846	782.343	26.0654
782.325	121.612	782.325	217.165	782.325	121.612
782.308	-43.4237	782.308	69.4779	782.308	52.1084
782.29	95.5116	782.29	69.463	782.29	60.7801
782.272	104.172	782.272	225.706	782.272	190.982
782.255	-26.0375	782.255	130.187	782.255	60.7541
782.237	95.4503	782.237	-17.3546	782.237	173.546
782.22	-8.67544	782.22	112.781	782.22	69.4035
782.202	95.4094	782.202	251.534	782.202	156.125
782.184	69.3738	782.184	-8.67173	782.184	112.733
782.167	34.6795	782.167	17.3398	782.167	-17.3398
782.149	43.3401	782.149	-17.336	782.149	138.688
782.131	268.651	782.131	181.99	782.131	60.6632
782.114	95.3075	782.114	17.3286	782.114	-51.9859
782.096	190.574	782.096	-51.9748	782.096	43.3124
782.078	181.873	782.078	277.14	782.078	-17.3212
782.061	25.9763	782.061	207.811	782.061	17.3176
782.043	103.883	782.043	121.197	782.043	69.2554
782.025	51.9305	782.025	34.6203	782.025	43.2754
782.008	69.2259	782.008	-43.2662	782.008	17.3065
781.99	147.074	781.99	43.257	781.99	-8.65139
781.972	-8.64955	781.972	164.341	781.972	103.795
781.955	121.068	781.955	34.5908	781.955	198.897
781.937	60.5211	781.937	129.688	781.937	103.75
781.919	-17.288	781.919	103.728	781.919	8.64402
781.902	95.064	781.902	-8.64218	781.902	77.7797
781.884	138.246	781.884	8.64035	781.884	69.1228
781.866	0	781.866	129.578	781.866	155.493
781.849	86.3667	781.849	-86.3667	781.849	51.82
781.831	51.809	781.831	164.062	781.831	215.871
781.813	60.431	781.813	51.798	781.813	86.33
781.796	94.9428	781.796	146.73	781.796	163.992
781.778	112.181	781.778	258.88	781.778	112.181
781.76	94.9025	781.76	129.413	781.76	94.9025
781.742	-86.2567	781.742	241.519	781.742	60.3797
781.725	112.11	781.725	232.844	781.725	0
781.707	94.8421	781.707	17.244	781.707	60.3541
781.689	94.822	781.689	94.822	781.689	77.5816
781.672	155.13	781.672	163.749	781.672	172.367
781.654	77.5487	781.654	-8.61653	781.654	68.9322
781.636	94.7617	781.636	68.9176	781.636	-17.2294
781.618	86.1288	781.618	51.6773	781.618	0
781.601	111.944	781.601	51.6663	781.601	51.6663
781.583	129.138	781.583	25.8277	781.583	198.012
781.565	137.718	781.565	146.326	781.565	111.896
781.547	25.8168	781.547	25.8168	781.547	189.323
781.53	43.0188	781.53	103.245	781.53	94.6414
781.512	68.8156	781.512	77.4175	781.512	60.2136
781.494	68.801	781.494	129.002	781.494	-43.0006
781.476	103.18	781.476	8.59831	781.476	77.3848
781.459	94.5614	781.459	51.5789	781.459	146.14
781.441	25.784	781.441	77.3521	781.441	68.7574
781.423	189.043	781.423	85.9286	781.423	85.9286
781.405	180.412	781.405	68.7284	781.405	17.1821
781.388	-42.9462	781.388	-25.7677	781.388	77.3031
781.37	223.273	781.37	94.4616	781.37	85.8742
781.352	-25.7568	781.352	163.127	781.352	-17.1712
781.334	111.589	781.334	103.006	781.334	145.925
781.316	180.222	781.316	94.4019	781.316	111.566
781.299	68.6414	781.299	-77.2216	781.299	17.1604
781.281	0	781.281	8.57837	781.281	197.303
781.263	42.8828	781.263	94.3422	781.263	-8.57657
781.245	94.3224	781.245	51.4486	781.245	145.771
781.227	171.459	781.227	-60.0107	781.227	128.594
781.21	68.5692	781.21	111.425	781.21	77.1403
781.192	205.664	781.192	197.095	781.192	42.8467
781.174	197.054	781.174	17.1351	781.174	94.243
781.156	85.6574	781.156	77.0917	781.156	42.8287
781.138	77.0755	781.138	59.9476	781.138	171.279
781.121	68.4971	781.121	85.6214	781.121	154.119
781.103	85.6034	781.103	59.9224	781.103	51.3621
781.085	85.5854	781.085	34.2342	781.085	94.144
781.067	17.1135	781.067	-145.465	781.067	25.6702
781.049	-25.6649	781.049	-42.7748	781.049	119.769
781.031	76.9784	781.031	8.55316	781.031	8.55316
781.014	76.9622	781.014	17.1027	781.014	171.027
780.996	76.9461	780.996	25.6487	780.996	136.793
780.978	94.0255	780.978	76.93	780.978	85.4777
780.96	-25.6379	780.96	153.828	780.96	25.6379
780.942	42.721	780.942	-8.54419	780.942	51.2651
780.924	136.678	780.924	17.0848	780.924	102.509
780.907	93.9467	780.907	213.515	780.907	85.4061
780.889	213.471	780.889	-25.6165	780.889	0
780.871	34.1481	780.871	93.9074	780.871	76.8333
780.853	102.423	780.853	51.2115	780.853	136.564
780.835	128.002	780.835	-136.535	780.835	102.402
780.817	187.697	780.817	59.7217	780.817	153.57
780.799	187.658	780.799	93.8288	780.799	213.247
780.782	25.5843	780.782	102.337	780.782	93.8092
780.764	76.737	780.764	8.52633	780.764	102.316
780.746	110.819	780.746	102.295	780.746	102.295
780.728	153.41	780.728	76.7049	780.728	153.41
780.71	85.2099	780.71	51.1259	780.71	85.2099
780.692	68.1537	780.692	17.0384	780.692	51.1152
780.674	93.6917	780.674	-34.0697	780.674	8.51743
780.656	34.0626	780.656	-25.547	780.656	59.6096
780.638	178.791	780.638	-51.0833	780.638	-51.0833
780.621	178.754	780.621	68.0968	780.621	0
780.603	153.186	780.603	-76.5929	780.603	25.531
780.585	102.103	780.585	-17.0171	780.585	17.0171
780.567	161.629	780.567	25.5203	780.567	93.5746
780.549	51.03	780.549	119.07	780.549	119.07
780.531	76.5291	780.531	34.0129	780.531	119.045
780.513	153.026	780.513	51.0088	780.513	68.0117
780.495	42.4985	780.495	-8.4997	780.495	-16.9994
780.477	169.959	780.477	67.9834	780.477	127.469
780.459	42.4808	780.459	59.4731	780.459	144.435
780.441	84.9439	780.441	135.91	780.441	101.933
780.424	76.4336	780.424	229.301	780.424	25.4779
780.406	25.4726	780.406	118.872	780.406	127.363
780.388	33.9564	780.388	169.782	780.388	-16.9782
780.37	-25.462	780.37	-42.4367	780.37	110.335
780.352	169.711	780.352	152.74	780.352	8.48557
780.334	118.773	780.334	-93.3219	780.334	42.419
780.316	33.9282	780.316	161.159	780.316	101.785
780.298	-25.4409	780.298	0	780.298	118.724
780.28	42.3926	780.28	-16.9571	780.28	144.135
780.262	135.628	780.262	67.8142	780.262	0
780.244	93.2251	780.244	59.3251	780.244	271.2
780.226	169.465	780.226	-16.9465	780.226	76.2593
780.208	59.3005	780.208	76.2435	780.208	186.373
780.19	169.395	780.19	25.4092	780.19	101.637
780.172	-59.2759	780.172	-76.2119	780.172	50.8079
780.154	67.7299	780.154	0	780.154	59.2636
780.136	110.038	780.136	118.503	780.136	101.574
780.118	8.46273	780.118	152.329	780.118	-8.46273
780.1	16.922	780.1	93.0708	780.1	118.454
780.082	160.725	780.082	76.1331	780.082	76.1331
780.064	126.862	780.064	0	780.064	76.1173
780.046	59.1901	780.046	-8.45573	780.046	0
780.028	202.896	780.028	160.626	780.028	-50.7239
780.01	118.331	780.01	169.045	780.01	8.45224
779.992	-16.901	779.992	59.1534	779.992	152.109
779.974	50.6925	779.974	76.0387	779.974	126.731
779.956	76.023	779.956	118.258	779.956	160.493
779.938	33.781	779.938	143.569	779.938	76.0073
779.92	143.54	779.92	143.54	779.92	16.887
779.902	126.627	779.902	118.185	779.902	92.8595
779.884	-16.8801	779.884	-42.2002	779.884	75.9603
779.866	75.9446	779.866	135.013	779.866	168.766
779.848	25.3097	779.848	101.239	779.848	67.4924
779.83	101.218	779.83	134.957	779.83	75.9133
779.812	67.4646	779.812	25.2992	779.812	168.662
779.794	160.195	779.794	109.607	779.794	160.195
779.776	202.311	779.776	109.585	779.776	50.5776
779.758	33.7115	779.758	84.2787	779.758	33.7115
779.74	42.1307	779.74	117.966	779.74	8.42614
779.722	25.2732	779.722	50.5464	779.722	-16.8488
779.704	67.3813	779.704	8.42267	779.704	67.3813
779.686	67.3675	779.686	33.6837	779.686	126.314
779.668	193.642	779.668	117.869	779.668	16.8384
779.65	143.097	779.65	210.437	779.65	67.3398
779.632	92.5732	779.632	-75.7417	779.632	-33.663
779.614	-8.41402	779.614	33.6561	779.614	117.796
779.596	109.36	779.596	227.132	779.596	117.772
779.578	100.927	779.578	176.622	779.578	8.41056
779.559	25.2265	779.559	16.8177	779.559	42.0442
779.541	117.7	779.541	100.885	779.541	-58.8498
779.523	243.756	779.523	-25.2162	779.523	0
779.505	109.248	779.505	134.459	779.505	58.8256
779.487	84.0194	779.487	92.4213	779.487	58.8136
779.469	42.0011	779.469	151.204	779.469	151.204
779.451	134.376	779.451	109.18	779.451	-50.391
779.433	75.571	779.433	67.1742	779.433	83.9677
779.415	41.9753	779.415	75.5555	779.415	117.531
779.397	58.7533	779.397	117.507	779.397	50.36
779.379	109.091	779.379	75.5245	779.379	58.7413
779.361	226.527	779.361	92.2889	779.361	192.968
779.342	-8.38818	779.342	41.9409	779.342	100.658
779.324	142.57	779.324	117.411	779.324	-25.1594
779.306	-67.078	779.306	0	779.306	-8.38475
779.288	167.661	779.288	-25.1491	779.288	8.38304
779.27	201.152	779.27	108.957	779.27	-41.9066
779.252	-41.8981	779.252	16.7592	779.252	-58.6573
779.234	83.779	779.234	58.6453	779.234	167.558
779.216	117.267	779.216	83.7619	779.216	-16.7524
779.198	100.494	779.198	8.37448	779.198	92.1193
779.179	125.592	779.179	50.2366	779.179	66.9821
779.161	92.0817	779.161	41.8553	779.161	25.1132
779.143	-33.4774	779.143	92.0629	779.143	50.2161
779.125	58.5735	779.125	92.0441	779.125	234.294
779.107	217.514	779.107	-25.0978	779.107	133.855
779.089	192.377	779.089	108.735	779.089	117.099
779.071	175.613	779.071	167.251	779.071	75.2628
779.052	50.1649	779.052	58.5258	779.052	-58.5258
779.034	100.309	779.034	133.746	779.034	-8.35912
779.016	108.646	779.016	-75.2168	779.016	108.646
778.998	125.336	778.998	25.0672	778.998	142.047
778.98	66.8321	778.98	158.726	778.98	33.4161
778.962	8.35232	778.962	16.7046	778.962	58.4662
778.943	58.4543	778.943	250.519	778.943	-16.7012
778.925	116.885	778.925	308.91	778.925	25.0468
778.907	91.8194	778.907	116.861	778.907	8.34722
778.889	-25.0366	778.889	-16.691	778.889	16.691
778.871	33.3753	778.871	158.533	778.871	-8.34383
778.853	-16.6843	778.853	41.7107	778.853	0
778.834	150.128	778.834	116.766	778.834	-8.34044
778.816	58.3712	778.816	-41.6937	778.816	208.469
778.798	66.6964	778.798	158.404	778.798	8.33705
778.78	33.3414	778.78	16.6707	778.78	100.024
778.762	58.3357	778.762	50.002	778.762	16.6673
778.743	24.9959	778.743	266.623	778.743	91.6517
778.725	-16.6606	778.725	83.3029	778.725	16.6606
778.707	99.9432	778.707	66.6288	778.707	66.6288
778.689	66.6153	778.689	91.596	778.689	116.577
778.671	166.504	778.671	133.204	778.671	174.83
778.652	74.9118	778.652	-66.5883	778.652	99.8824
778.634	24.9655	778.634	16.6437	778.634	191.403
778.616	149.763	778.616	116.482	778.616	124.802
778.598	91.5033	778.598	174.688	778.598	83.1848
778.58	99.8015	778.58	16.6336	778.58	91.4847
778.561	-16.6302	778.561	41.5756	778.561	83.1511
778.543	-41.5672	778.543	108.075	778.543	74.8209
778.525	199.482	778.525	116.364	778.525	-33.247
778.507	49.8604	778.507	91.4107	778.507	0
778.488	41.5419	778.488	249.252	778.488	166.168
778.47	116.294	778.47	41.5335	778.47	74.7604
778.452	41.5252	778.452	41.5252	778.452	33.2201
778.434	58.1235	778.434	58.1235	778.434	33.2134
778.415	182.637	778.415	-8.30168	778.415	58.1117
778.397	-8.3	778.397	-16.6	778.397	74.7
778.379	-8.29832	778.379	107.878	778.379	-41.4916
778.361	0	778.361	174.23	778.361	107.856
778.342	-74.6548	778.342	8.29498	778.342	66.3598
778.324	66.3464	778.324	174.159	778.324	49.7598
778.306	99.4996	778.306	107.791	778.306	8.29163
778.288	24.8699	778.288	157.509	778.288	58.0297
778.269	107.748	778.269	116.036	778.269	149.189
778.251	116.013	778.251	132.586	778.251	49.7197
778.233	124.274	778.233	49.7097	778.233	-33.1398
778.215	-8.28328	778.215	33.1331	778.215	198.799
778.196	57.9713	778.196	49.6897	778.196	-41.4081
778.178	140.759	778.178	82.7995	778.178	82.7995
778.16	91.0611	778.16	-49.6697	778.16	82.7828
778.141	107.596	778.141	140.702	778.141	190.362
778.123	33.0998	778.123	124.124	778.123	223.424
778.105	-16.5466	778.105	115.826	778.105	-8.27329
778.087	-57.9014	778.087	49.6297	778.087	66.173
778.068	16.5399	778.068	107.509	778.068	173.669
778.05	140.561	778.05	132.293	778.05	214.976
778.032	82.6664	778.032	74.3997	778.032	90.933
778.013	-33.0599	778.013	66.1198	778.013	165.3
777.995	148.74	777.995	99.1598	777.995	49.5799
777.977	156.972	777.977	-16.5233	777.977	33.0466
777.958	99.12	777.958	82.6	777.958	140.42
777.94	198.2	777.94	189.942	777.94	-33.0334
777.922	8.25669	777.922	173.39	777.922	173.39
777.903	66.0402	777.903	90.8053	777.903	140.336
777.885	24.7601	777.885	115.547	777.885	214.588
777.867	132.028	777.867	173.286	777.867	33.0069
777.848	-49.5004	777.848	8.25007	777.848	66.0005
777.83	32.9937	777.83	65.9873	777.83	8.24841
777.812	65.9741	777.812	49.4806	777.812	123.701
777.793	24.7353	777.793	57.7158	777.793	8.24511
777.775	74.1911	777.775	98.9215	777.775	164.869
777.757	82.4181	777.757	131.869	777.757	181.32
777.738	173.043	777.738	8.24016	777.738	82.4016
777.72	140.055	777.72	8.23851	777.72	107.101
777.702	65.8949	777.702	32.9475	777.702	107.079
777.683	139.999	777.683	148.234	777.683	82.3522
777.665	24.7007	777.665	123.504	777.665	-8.23357
777.646	82.3193	777.646	164.639	777.646	49.3916
777.628	49.3817	777.628	164.606	777.628	197.527
777.61	57.6005	777.61	-49.3718	777.61	49.3718
777.591	123.405	777.591	74.0429	777.591	49.362
777.573	148.056	777.573	90.4789	777.573	98.7042
777.555	49.3423	777.555	98.6845	777.555	-41.1185
777.536	139.775	777.536	156.219	777.536	16.4441
777.518	-41.1021	777.518	147.968	777.518	90.4247
777.499	106.844	777.499	49.3127	777.499	-41.0939
777.481	221.863	777.481	65.7372	777.481	-8.21715
777.463	188.957	777.463	-49.2931	777.463	98.5861
777.444	57.4971	777.444	139.636	777.444	114.994
777.426	123.184	777.426	229.943	777.426	123.184
777.407	-16.4212	777.407	147.791	777.407	65.6848
777.389	98.5076	777.389	16.4179	777.389	-41.0448
777.371	57.4513	777.371	114.903	777.371	90.2806
777.352	164.114	777.352	205.142	777.352	82.057
777.334	98.4488	777.334	-41.0203	777.334	90.2447
777.315	49.2146	777.315	8.20243	777.315	82.0243
777.297	131.213	777.297	-16.4016	777.297	73.8072
777.279	114.788	777.279	-8.19917	777.279	49.195
777.26	98.3705	777.26	16.3951	777.26	0
777.242	57.3714	777.242	188.506	777.242	114.743
777.223	81.9428	777.223	-24.5828	777.223	24.5828
777.205	65.5412	777.205	155.66	777.205	57.3486
777.186	98.2923	777.186	-32.7641	777.186	155.629
777.168	114.652	777.168	-16.3788	777.168	122.841
777.15	57.3144	777.15	32.7511	777.15	-8.18777
777.131	57.303	777.131	24.5584	777.131	81.8615
777.113	32.7381	777.113	-73.6607	777.113	253.72
777.094	57.2803	777.094	-57.2803	777.094	8.1829
777.076	65.4502	777.076	32.7251	777.076	73.6315
777.057	-65.4372	777.057	49.0779	777.057	49.0779
777.039	65.4243	777.039	114.492	777.039	40.8902
777.02	89.9405	777.02	32.7056	777.02	98.1169
777.002	245.244	777.002	-32.6992	777.002	8.17479
776.983	114.424	776.983	16.3463	776.983	8.17317
776.965	130.745	776.965	81.7155	776.965	32.6862
776.947	81.6993	776.947	236.928	776.947	171.569
776.928	73.5148	776.928	57.1782	776.928	98.0198
776.91	-73.5003	776.91	16.3334	776.91	65.3336
776.891	40.8254	776.891	32.6603	776.891	-48.9905
776.873	155.106	776.873	0	776.873	0
776.854	130.59	776.854	16.3237	776.854	-24.4856
776.836	-16.3205	776.836	-97.9229	776.836	-32.641
776.817	73.4276	776.817	-106.062	776.817	203.966
776.799	163.14	776.799	32.6281	776.799	154.983
776.78	57.0878	776.78	106.02	776.78	57.0878
776.762	16.3076	776.762	73.3841	776.762	-24.4614
776.743	81.5218	776.743	57.0653	776.743	105.978
776.725	130.409	776.725	89.6563	776.725	65.2046
776.706	57.0427	776.706	40.7448	776.706	146.681
776.688	195.536	776.688	73.3262	776.688	24.4421
776.669	81.4575	776.669	195.498	776.669	138.478
776.651	8.14414	776.651	65.1531	776.651	97.7297
776.632	24.4276	776.632	97.7104	776.632	24.4276
776.614	97.6911	776.614	89.5502	776.614	122.114
776.595	73.2539	776.595	146.508	776.595	97.6719
776.576	8.13772	776.576	-48.8263	776.576	-65.1017
776.558	56.9528	776.558	113.906	776.558	-24.4083
776.539	178.959	776.539	40.6726	776.539	105.749
776.521	89.462	776.521	97.5949	776.521	65.0633
776.502	105.707	776.502	235.808	776.502	195.151
776.484	32.5188	776.484	162.594	776.484	121.946
776.465	73.153	776.465	121.922	776.465	40.6405
776.447	130.024	776.447	56.8856	776.447	113.771
776.428	186.873	776.428	48.7495	776.428	121.874
776.41	64.9865	776.41	138.096	776.41	-40.6166
776.391	64.9737	776.391	235.53	776.391	48.7303
776.373	194.883	776.373	73.0811	776.373	121.802
776.354	121.778	776.354	81.1852	776.354	292.267
776.335	129.871	776.335	162.339	776.335	0
776.317	105.499	776.317	81.1533	776.317	89.2686
776.298	8.11374	776.298	64.9099	776.298	16.2275
776.28	-8.11214	776.28	89.2336	776.28	121.682
776.261	170.322	776.261	218.985	776.261	24.3317
776.243	97.3075	776.243	32.4358	776.243	137.852
776.224	97.2884	776.224	-32.4295	776.224	154.04
776.205	291.808	776.205	97.2693	776.205	16.2116
776.187	56.7293	776.187	105.354	776.187	81.0419
776.168	32.4104	776.168	16.2052	776.168	105.334
776.15	72.9091	776.15	113.414	776.15	89.1111
776.131	72.8948	776.131	89.0937	776.131	72.8948
776.112	24.2935	776.112	105.272	776.112	24.2935
776.094	145.733	776.094	80.9625	776.094	145.733
776.075	169.988	776.075	145.704	776.075	105.231
776.057	64.7446	776.057	72.8377	776.057	32.3723
776.038	-40.4575	776.038	97.0979	776.038	161.83
776.019	137.529	776.019	0	776.019	72.8092
776.001	161.767	776.001	105.148	776.001	32.3533
775.982	210.255	775.982	210.255	775.982	32.347
775.964	64.6813	775.964	105.107	775.964	0
775.945	32.3343	775.945	-16.1672	775.945	105.087
775.926	48.492	775.926	105.066	775.926	80.82
775.908	96.9651	775.908	88.8847	775.908	88.8847
775.889	161.577	775.889	113.104	775.889	64.6308
775.87	177.7	775.87	105.004	775.87	121.159
775.852	113.06	775.852	72.6812	775.852	242.271
775.833	32.2965	775.833	96.8894	775.833	24.2223
775.814	80.7254	775.814	113.016	775.814	72.6528
775.796	169.49	775.796	64.5677	775.796	112.993
775.777	258.22	775.777	56.4857	775.777	145.249
775.759	161.356	775.759	64.5425	775.759	129.085
775.74	-8.06624	775.74	-32.265	775.74	104.861
775.721	80.6467	775.721	153.229	775.721	104.841
775.703	72.5678	775.703	0	775.703	40.3155
775.684	112.861	775.684	104.8	775.684	72.5537
775.665	88.6595	775.665	48.3597	775.665	112.839
775.647	88.6422	775.647	96.7006	775.647	120.876
775.628	80.5681	775.628	104.739	775.628	24.1704
775.609	96.6629	775.609	120.829	775.609	64.4419
775.591	0	775.591	96.6441	775.591	8.05367
775.572	80.5211	775.572	144.938	775.572	128.834
775.553	136.859	775.553	0	775.553	169.061
775.535	96.5877	775.535	80.4897	775.535	64.3918
775.516	80.4741	775.516	-24.1422	775.516	40.237
775.497	128.733	775.497	48.2751	775.497	24.1375
775.478	80.4428	775.478	-24.1328	775.478	0
775.46	-32.1709	775.46	120.641	775.46	96.5126
775.441	104.535	775.441	233.193	775.441	96.4938
775.422	-16.0792	775.422	160.792	775.422	0
775.404	120.57	775.404	32.1521	775.404	104.494
775.385	48.2188	775.385	40.1823	775.385	40.1823
775.366	96.4189	775.366	120.524	775.366	64.2792
775.348	136.567	775.348	-32.1334	775.348	72.3001
775.329	88.3497	775.329	32.1271	775.329	40.1589
775.31	-16.0605	775.31	-24.0907	775.31	8.03023
775.291	72.258	775.291	-64.2294	775.291	104.373
775.273	16.0542	775.273	144.488	775.273	96.3254
775.254	248.792	775.254	64.2045	775.254	-24.0767
775.235	72.216	775.235	224.672	775.235	80.24
775.217	168.471	775.217	96.2694	775.217	-24.0673
775.198	-24.0627	775.198	8.02089	775.198	80.2089
775.179	160.387	775.179	-8.01934	775.179	88.2127
775.16	152.338	775.16	-96.2134	775.16	8.01778
775.142	112.227	775.142	-32.0649	775.142	-8.01623
775.123	40.0734	775.123	40.0734	775.123	0
775.104	64.105	775.104	56.0919	775.104	40.0656
775.085	80.1158	775.085	64.0926	775.085	120.174
775.067	72.0903	775.067	128.16	775.067	144.181
775.048	56.0594	775.048	8.00848	775.048	176.187
775.029	120.104	775.029	8.00693	775.029	176.152
775.01	56.0377	775.01	40.0269	775.01	32.0215
774.992	48.023	774.992	8.00384	774.992	-16.0077
774.973	88.0252	774.973	120.034	774.973	192.055
774.954	48.0045	774.954	-80.0074	774.954	48.0045
774.935	79.992	774.935	103.99	774.935	7.9992
774.917	103.969	774.917	127.962	774.917	191.944
774.898	15.9922	774.898	7.99611	774.898	215.895
774.879	-15.9891	774.879	111.924	774.879	47.9674
774.86	0	774.86	119.895	774.86	23.9791
774.841	207.778	774.841	111.881	774.841	55.9404
774.823	0	774.823	-31.9598	774.823	79.8994
774.804	79.884	774.804	-7.9884	774.804	79.884
774.785	63.8948	774.785	127.79	774.785	-47.9211
774.766	95.8238	774.766	71.8678	774.766	63.8825
774.747	119.757	774.747	15.9676	774.747	47.9027
774.729	151.663	774.729	95.7869	774.729	135.698
774.71	-23.9421	774.71	183.556	774.71	199.518
774.691	-7.97916	774.691	79.7916	774.691	0
774.672	-63.821	774.672	23.9329	774.672	87.7539
774.653	143.57	774.653	63.8087	774.653	31.9044
774.635	71.771	774.635	119.618	774.635	-47.8473
774.616	31.8921	774.616	119.595	774.616	31.8921
774.597	23.9145	774.597	-79.7149	774.597	55.8004
774.578	55.7897	774.578	47.8197	774.578	15.9399
774.559	103.589	774.559	143.432	774.559	7.96842
774.541	39.8344	774.541	111.536	774.541	71.702
774.522	71.6882	774.522	31.8614	774.522	23.8961
774.503	-63.7106	774.503	151.313	774.503	31.8553
774.484	63.6984	774.484	111.472	774.484	23.8869
774.465	63.6861	774.465	55.7254	774.465	63.6861
774.446	63.6739	774.446	31.837	774.446	15.9185
774.428	79.5771	774.428	198.943	774.428	127.323
774.409	111.387	774.409	230.729	774.409	-31.8247
774.39	55.6826	774.39	167.048	774.39	135.229
774.371	-15.9063	774.371	87.4844	774.371	135.203
774.352	31.8064	774.352	230.596	774.352	103.371
774.333	7.95008	774.333	103.351	774.333	0
774.314	87.4341	774.314	-79.4855	774.314	174.868
774.296	-23.8411	774.296	79.4703	774.296	143.047
774.277	39.7275	774.277	55.6185	774.277	23.8365
774.258	47.6639	774.258	95.3278	774.258	63.5519
774.239	-7.94246	774.239	23.8274	774.239	79.4246
774.22	127.055	774.22	39.7047	774.22	134.996
774.201	71.4548	774.201	79.3942	774.201	-15.8788
774.182	39.6895	774.182	71.4411	774.182	174.634
774.163	15.8728	774.163	206.346	774.163	103.173
774.145	95.2183	774.145	79.3486	774.145	174.567
774.126	47.6001	774.126	15.8667	774.126	31.7334
774.107	39.6591	774.107	95.1819	774.107	126.909
774.088	79.3031	774.088	31.7212	774.088	142.746
774.069	39.644	774.069	-15.8576	774.069	63.4303
774.05	71.3455	774.05	-31.7091	774.05	126.836
774.031	15.8515	774.031	126.812	774.031	-7.92576
774.012	118.864	774.012	55.4697	774.012	79.2424
773.993	126.764	773.993	71.3046	773.993	39.6137
773.975	63.3697	773.975	31.6849	773.975	213.873
773.956	0	773.956	23.7591	773.956	95.0365
773.937	190.037	773.937	134.609	773.937	87.1001
773.918	71.2501	773.918	31.6667	773.918	134.584
773.899	94.982	773.899	-7.91517	773.899	55.4062
773.88	-63.3093	773.88	94.9639	773.88	7.91366
773.861	23.7364	773.861	0	773.861	237.364
773.842	15.8213	773.842	134.481	773.842	197.766
773.823	-94.9096	773.823	150.274	773.823	71.1822
773.804	47.4457	773.804	173.968	773.804	-23.7229
773.785	86.9673	773.785	158.122	773.785	23.7183
773.766	-39.523	773.766	86.9507	773.766	-39.523
773.747	79.031	773.747	118.547	773.747	118.547
773.728	63.2128	773.728	126.426	773.728	31.6064
773.71	63.2007	773.71	7.90009	773.71	39.5005
773.691	47.3915	773.691	-7.89859	773.691	118.479
773.672	94.765	773.672	-7.89709	773.672	23.6913
773.653	71.0602	773.653	244.763	773.653	39.4779
773.634	55.2586	773.634	15.7882	773.634	118.411
773.615	-31.5703	773.615	71.0332	773.615	23.6777
773.596	55.2375	773.596	-71.0197	773.596	142.039
773.577	23.6687	773.577	-31.5583	773.577	71.0062
773.558	94.6569	773.558	0	773.558	118.321
773.539	149.845	773.539	126.185	773.539	78.8658
773.52	47.3105	773.52	63.0806	773.52	78.8508
773.501	149.788	773.501	78.8358	773.501	118.254
773.482	220.698	773.482	63.0567	773.482	86.7029
773.463	47.2835	773.463	102.448	773.463	31.5223
773.444	31.5164	773.444	47.2745	773.444	31.5164
773.425	212.695	773.425	157.552	773.425	102.409
773.406	118.141	773.406	118.141	773.406	157.522
773.387	62.9968	773.387	47.2476	773.387	86.6206
773.368	55.1118	773.368	118.097	773.368	133.843
773.349	39.3581	773.349	62.9729	773.349	86.5878
773.33	-39.3506	773.33	-31.4805	773.33	62.961
773.311	157.373	773.311	188.847	773.311	102.292
773.292	102.273	773.292	31.4686	773.292	173.077
773.273	55.0595	773.273	62.9252	773.273	39.3282
773.254	125.827	773.254	31.4566	773.254	149.419
773.235	55.0387	773.235	117.94	773.235	-31.4507
773.216	39.3059	773.216	180.807	773.216	125.779
773.197	102.176	773.197	117.895	773.197	62.8775
773.178	78.582	773.178	78.582	773.178	78.582
773.159	31.4269	773.159	212.131	773.159	172.848
773.14	47.1314	773.14	23.5657	773.14	117.828
773.121	188.49	773.121	0	773.121	78.5374
773.102	70.6703	773.102	94.227	773.102	125.636
773.083	109.911	773.083	39.2538	773.083	47.1046
773.064	94.1914	773.064	15.6986	773.064	117.739
773.045	47.0868	773.045	94.1736	773.045	164.804
773.026	117.695	773.026	188.312	773.026	23.539
773.007	7.84483	773.007	78.4483	773.007	188.276
772.988	7.84335	772.988	-31.3734	772.988	78.4335
772.969	164.679	772.969	172.521	772.969	164.679
772.95	39.2019	772.95	70.5635	772.95	156.808
772.931	86.228	772.931	62.7113	772.931	148.939
772.911	133.236	772.911	47.0246	772.911	86.2117
772.892	47.0157	772.892	125.375	772.892	117.539
772.873	86.1792	772.873	-7.83447	772.873	188.027
772.854	117.495	772.854	109.662	772.854	23.499
772.835	156.63	772.835	54.8206	772.835	148.799
772.816	31.3202	772.816	46.9802	772.816	148.771
772.797	125.257	772.797	0	772.797	-31.3142
772.778	148.715	772.778	93.925	772.778	125.233
772.759	125.21	772.759	78.2561	772.759	-7.82561
772.74	78.2414	772.74	101.714	772.74	125.186
772.721	62.5813	772.721	0	772.721	-15.6453
772.702	109.497	772.702	70.3907	772.702	-15.6424
772.683	-31.2789	772.683	23.4591	772.683	-54.738
772.664	93.8189	772.664	-39.0912	772.664	172.001
772.644	39.0839	772.644	148.519	772.644	78.1677
772.625	93.7836	772.625	164.121	772.625	125.045
772.606	39.0692	772.606	-39.0692	772.606	187.532
772.587	148.435	772.587	218.746	772.587	132.81
772.568	93.7307	772.568	70.298	772.568	23.4327
772.549	117.141	772.549	54.666	772.549	54.666
772.53	101.503	772.53	140.543	772.53	124.927
772.511	46.8389	772.511	39.0324	772.511	156.13
772.492	-7.80502	772.492	54.6351	772.492	31.2201
772.472	0	772.472	93.6426	772.472	70.232
772.453	187.25	772.453	0	772.453	156.042
772.434	187.215	772.434	-15.6012	772.434	171.614
772.415	62.3933	772.415	70.1924	772.415	124.787
772.396	-7.79769	772.396	-54.5839	772.396	85.7746
772.377	31.1849	772.377	-7.79623	772.377	85.7585
772.358	54.5634	772.358	-31.1791	772.358	46.7686
772.339	194.833	772.339	31.1732	772.339	31.1732
772.319	31.1674	772.319	187.004	772.319	31.1674
772.3	85.6942	772.3	101.275	772.3	77.9038
772.281	116.834	772.281	186.934	772.281	38.9446
772.262	194.686	772.262	31.1498	772.262	77.8746
772.243	194.65	772.243	202.436	772.243	7.786
772.224	155.691	772.224	101.199	772.224	15.5691
772.205	0	772.205	77.8308	772.205	124.529
772.185	31.1265	772.185	62.253	772.185	147.851
772.166	0	772.166	62.2413	772.166	171.164
772.147	38.8936	772.147	93.3445	772.147	116.681
772.128	163.322	772.128	38.8863	772.128	108.882
772.109	225.498	772.109	54.4306	772.109	124.413
772.09	62.1947	772.09	38.8717	772.09	186.584
772.07	69.956	772.07	93.2747	772.07	15.5458
772.051	132.114	772.051	62.1715	772.051	46.6286
772.032	147.63	772.032	-46.6199	772.032	-62.1599
772.013	-31.0741	772.013	163.139	772.013	108.759
771.994	93.2049	771.994	116.506	771.994	108.739
771.974	23.2969	771.974	0	771.974	155.312
771.955	46.585	771.955	124.227	771.955	108.698
771.936	77.6272	771.936	7.76272	771.936	-15.5254
771.917	124.18	771.917	15.5225	771.917	38.8064
771.898	38.7991	771.898	23.2795	771.898	108.638
771.879	46.5502	771.879	-31.0335	771.879	-38.7919
771.859	77.5693	771.859	0	771.859	-46.5416
771.84	139.599	771.84	232.664	771.84	-7.75548
771.821	85.2943	771.821	77.5403	771.821	-38.7702
771.802	85.2784	771.802	62.0207	771.802	38.7629
771.782	147.272	771.782	62.0091	771.782	38.7557
771.763	147.244	771.763	15.4994	771.763	131.745
771.744	92.979	771.744	154.965	771.744	15.4965
771.725	-23.2404	771.725	100.708	771.725	131.696
771.706	92.9443	771.706	69.7082	771.706	108.435
771.686	170.366	771.686	54.2074	771.686	46.4635
771.667	139.365	771.667	69.6823	771.667	147.107
771.648	0	771.648	77.4103	771.648	123.857
771.629	69.6563	771.629	30.9584	771.629	193.49
771.609	46.4289	771.609	61.9052	771.609	23.2144
771.59	-7.73671	771.59	-38.6835	771.59	100.577
771.571	54.1469	771.571	54.1469	771.571	85.088
771.552	139.209	771.552	23.2015	771.552	85.0721
771.532	38.6619	771.532	92.7887	771.532	131.451
771.513	54.1167	771.513	115.964	771.513	-38.6548
771.494	123.672	771.494	23.1885	771.494	131.402
771.475	123.649	771.475	262.755	771.475	108.193
771.455	84.993	771.455	100.446	771.455	46.3598
771.436	84.9772	771.436	100.428	771.436	61.8016
771.417	185.37	771.417	115.857	771.417	61.7901
771.398	108.113	771.398	54.0563	771.398	61.7787
771.378	84.9299	771.378	38.6045	771.378	61.7672
771.359	92.6336	771.359	-15.4389	771.359	69.4752
771.34	-46.3082	771.34	-15.4361	771.34	23.1541
771.321	23.1498	771.321	-23.1498	771.321	61.7328
771.301	0	771.301	-15.4303	771.301	-30.8607
771.282	38.5687	771.282	-15.4275	771.282	107.992
771.263	0	771.263	146.534	771.263	-7.7123
771.243	46.2652	771.243	138.796	771.243	154.217
771.224	7.70944	771.224	115.642	771.224	23.1283
771.205	-30.8321	771.205	84.7881	771.205	208.116
771.186	100.186	771.186	184.958	771.186	169.545
771.166	115.577	771.166	84.7567	771.166	7.70516
771.147	61.6298	771.147	146.371	771.147	115.556
771.128	138.641	771.128	38.5115	771.128	115.535
771.108	69.3079	771.108	77.0087	771.108	-30.8035
771.089	69.295	771.089	30.7978	771.089	-15.3989
771.07	184.753	771.07	61.5842	771.07	184.753
771.05	161.629	771.05	153.932	771.05	7.6966
771.031	76.9517	771.031	7.69517	771.031	7.69517
771.012	84.6312	771.012	176.956	771.012	107.712
770.993	261.539	770.993	23.077	770.993	153.846
770.973	161.509	770.973	169.2	770.973	153.818
770.954	-69.2053	770.954	99.9632	770.954	99.9632
770.935	84.5686	770.935	30.7522	770.935	61.5045
770.915	146.046	770.915	61.4931	770.915	38.4332
770.896	38.4261	770.896	99.9078	770.896	146.019
770.877	122.941	770.877	207.462	770.877	122.941
770.857	115.236	770.857	30.7295	770.857	69.1414
770.838	69.1286	770.838	53.7667	770.838	15.3619
770.819	130.552	770.819	161.27	770.819	230.386
770.799	-15.3562	770.799	130.528	770.799	46.0687
770.78	38.3835	770.78	69.0903	770.78	153.534
770.76	84.4281	770.76	69.0775	770.76	184.207
770.741	76.7387	770.741	53.7171	770.741	0
770.722	99.7419	770.722	122.759	770.722	53.7072
770.702	15.3421	770.702	69.0393	770.702	191.776
770.683	107.375	770.683	-7.66962	770.683	107.375
770.664	38.341	770.664	76.6821	770.664	23.0046
770.644	53.6675	770.644	145.669	770.644	168.669
770.625	76.6538	770.625	15.3308	770.625	107.315
770.606	-45.9838	770.606	122.623	770.606	61.3117
770.586	7.66255	770.586	183.901	770.586	114.938
770.567	183.867	770.567	191.529	770.567	-7.66114
770.547	91.9168	770.547	76.5973	770.547	153.195
770.528	107.216	770.528	-15.3166	770.528	191.458
770.509	76.5691	770.509	206.737	770.509	45.9415
770.489	244.976	770.489	22.9665	770.489	45.933
770.47	114.811	770.47	145.428	770.47	-99.5032
770.451	99.4849	770.451	45.9161	770.451	160.706
770.431	214.236	770.431	-7.65127	770.431	114.769
770.412	-107.098	770.412	145.347	770.412	84.1485
770.392	22.9454	770.392	130.024	770.392	114.727
770.373	76.4705	770.373	22.9412	770.373	137.647
770.354	152.913	770.354	68.8108	770.354	122.33
770.334	30.577	770.334	152.885	770.334	145.241
770.315	-7.64284	770.315	91.714	770.315	114.643
770.295	168.111	770.295	-15.2829	770.295	122.263
770.276	99.3204	770.276	91.6803	770.276	-22.9201
770.256	206.243	770.256	76.3862	770.256	53.4704
770.237	175.656	770.237	76.3722	770.237	76.3722
770.218	0	770.218	175.624	770.218	68.7224
770.198	99.2474	770.198	15.2688	770.198	137.42
770.179	76.3302	770.179	114.495	770.179	68.6971
770.159	190.79	770.159	206.054	770.159	106.843
770.14	30.5209	770.14	68.6719	770.14	99.1928
770.12	152.576	770.12	137.319	770.12	-22.8864
770.101	53.3919	770.101	15.2548	770.101	61.0193
770.082	-68.6342	770.082	68.6342	770.082	83.8862
770.062	106.745	770.062	114.369	770.062	175.366
770.043	175.334	770.043	129.595	770.043	160.088
770.023	53.3528	770.023	38.1091	770.023	-22.8655
770.004	106.686	770.004	38.1021	770.004	121.927
769.984	38.0952	769.984	-7.61903	769.984	76.1903
769.965	83.794	769.965	30.4705	769.965	15.2353
769.945	45.6974	769.945	60.9299	769.945	60.9299
769.926	167.527	769.926	121.838	769.926	60.9188
769.906	91.3614	769.906	121.815	769.906	228.404
769.887	68.5085	769.887	182.689	769.887	60.8965
769.868	-60.8853	769.868	91.328	769.868	152.213
769.848	-91.3113	769.848	76.0927	769.848	190.232
769.829	129.334	769.829	53.2552	769.829	159.766
769.809	68.4584	769.809	91.2779	769.809	53.2454
769.79	106.471	769.79	106.471	769.79	91.2612
769.77	159.678	769.77	38.0185	769.77	-98.8482
769.751	129.239	769.751	91.2278	769.751	76.0232
769.731	114.014	769.731	98.8121	769.731	114.014
769.712	7.59954	769.712	91.1945	769.712	174.789
769.692	60.7852	769.692	37.9908	769.692	212.748
769.673	113.951	769.673	75.9677	769.673	136.742
769.653	83.5492	769.653	91.1445	769.653	83.5492
769.634	136.692	769.634	45.5639	769.634	91.1279
769.614	98.7039	769.614	113.889	769.614	7.5926
769.595	22.7737	769.595	136.642	769.595	151.824
769.575	-7.58983	769.575	15.1797	769.575	60.7187
769.556	45.5307	769.556	159.357	769.556	15.1769
769.536	37.9353	769.536	106.219	769.536	37.9353
769.517	37.9284	769.517	98.6139	769.517	128.957
769.497	-30.3372	769.497	144.102	769.497	-7.5843
769.478	151.658	769.478	90.995	769.478	151.658
769.458	53.0707	769.458	136.468	769.458	68.2338
769.439	189.504	769.439	-106.122	769.439	7.58015
769.419	75.7877	769.419	121.26	769.419	75.7877
769.4	30.3096	769.4	0	769.4	212.167
769.38	83.3361	769.38	53.0321	769.38	121.216
769.36	-53.0224	769.36	75.7463	769.36	90.8956
769.341	166.612	769.341	7.57325	769.341	53.0128
769.321	45.4312	769.321	75.7187	769.321	98.4343
769.302	-30.282	769.302	7.57049	769.302	90.8459
769.282	30.2765	769.282	-45.4147	769.282	37.8456
769.263	105.948	769.263	98.3806	769.263	90.8129
769.243	22.6991	769.243	181.593	769.243	151.327
769.224	52.9549	769.224	45.3899	769.224	-37.8249
769.204	7.56361	769.204	0	769.204	113.454
769.184	68.0601	769.184	60.4979	769.184	75.6224
769.165	158.778	769.165	60.4869	769.165	22.6826
769.145	7.55949	769.145	-30.2379	769.145	30.2379
769.126	219.185	769.126	37.7906	769.126	75.5811
769.106	196.475	769.106	143.578	769.106	-68.0107
769.087	60.4429	769.087	52.8876	769.087	181.329
769.067	128.418	769.067	22.662	769.067	120.864
769.047	75.5262	769.047	45.3157	769.047	120.842
769.028	52.8588	769.028	75.5125	769.028	90.615
769.008	0	769.008	98.1485	769.008	52.8492
768.989	45.2911	768.989	120.776	768.989	158.519
768.969	135.849	768.969	75.4714	768.969	98.1128
768.95	196.19	768.95	128.278	768.95	30.1831
768.93	82.9884	768.93	22.6332	768.93	105.622
768.91	98.0595	768.91	60.3443	768.91	188.576
768.891	150.833	768.891	158.375	768.891	37.7083
768.871	150.806	768.871	82.9433	768.871	82.9433
768.852	60.3115	768.852	90.4672	768.852	120.623
768.832	-30.1503	768.832	52.763	768.832	22.6127
768.812	30.1448	768.812	52.7534	768.812	143.188
768.793	113.023	768.793	128.092	768.793	293.859
768.773	105.469	768.773	0	768.773	113.002
768.754	97.9174	768.754	75.3211	768.754	143.11
768.734	22.5922	768.734	67.7767	768.734	75.3075
768.714	150.588	768.714	-97.882	768.714	165.646
768.695	165.616	768.695	271.009	768.695	120.448
768.675	105.373	768.675	120.427	768.675	82.7932
768.655	120.405	768.655	90.3035	768.655	-22.5759
768.636	112.859	768.636	-15.0479	768.636	75.2393
768.616	7.52257	768.616	60.1806	768.616	67.7032
768.597	67.6909	768.597	60.1697	768.597	142.903
768.577	-60.1588	768.577	45.1191	768.577	60.1588
768.557	97.7404	768.557	180.444	768.557	60.148
768.538	157.86	768.538	60.1371	768.538	75.1714
768.518	157.831	768.518	15.0316	768.518	90.1893
768.498	90.173	768.498	75.1442	768.498	112.716
768.479	7.51306	768.479	105.183	768.479	82.6437
768.459	67.6054	768.459	165.258	768.459	67.6054
768.439	52.5724	768.439	37.5517	768.439	105.145
768.42	7.50899	768.42	90.1079	768.42	157.689
768.4	232.737	768.4	37.5382	768.4	127.63
768.38	15.0126	768.38	90.0754	768.38	37.5314
768.361	67.5444	768.361	82.5542	768.361	127.584
768.341	127.561	768.341	150.072	768.341	75.0358
768.321	105.031	768.321	37.5111	768.321	120.036
768.302	142.517	768.302	97.5113	768.302	90.0104
768.282	134.991	768.282	172.489	768.282	0
768.262	29.9927	768.262	82.4798	768.262	254.938
768.243	97.4586	768.243	74.9681	768.243	134.943
768.223	164.9	768.223	82.4501	768.223	37.4773
768.203	97.4235	768.203	-7.49411	768.203	37.4706
768.184	14.9855	768.184	149.855	768.184	194.812
768.164	127.354	768.164	37.4571	768.164	89.8969
768.144	97.3708	768.144	44.9404	768.144	67.4106
768.124	74.8871	768.124	59.9097	768.124	142.286
768.105	89.8484	768.105	104.823	768.105	59.8989
768.085	89.8322	768.085	179.664	768.085	14.972
768.065	59.8774	768.065	142.209	768.065	22.454
768.046	-7.48333	768.046	-7.48333	768.046	164.633
768.026	82.3018	768.026	67.3378	768.026	89.7837
768.006	59.8451	768.006	29.9225	768.006	29.9225
767.987	97.2307	767.987	89.7515	767.987	149.586
767.967	89.7353	767.967	44.8677	767.967	-14.9559
767.947	52.3362	767.947	59.8128	767.947	67.2894
767.927	216.782	767.927	37.3763	767.927	201.832
767.908	82.213	767.908	22.4217	767.908	44.8435
767.888	164.397	767.888	141.979	767.888	14.9451
767.868	112.068	767.868	119.54	767.868	52.2986
767.848	216.627	767.848	112.048	767.848	29.8795
767.829	89.6225	767.829	67.2169	767.829	104.56
767.809	224.016	767.809	7.4672	767.809	67.2048
767.789	186.647	767.789	164.249	767.789	104.522
767.769	52.2517	767.769	-22.3936	767.769	126.897
767.75	104.485	767.75	119.411	767.75	134.337
767.73	97.004	767.73	171.622	767.73	134.313
767.71	82.0656	767.71	37.3025	767.71	52.2235
767.69	67.1325	767.69	0	767.69	119.347
767.671	7.45783	767.671	82.0361	767.671	141.699
767.651	104.391	767.651	111.847	767.651	96.9344
767.631	141.648	767.631	134.193	767.631	44.7309
767.611	178.892	767.611	156.53	767.611	74.5382
767.592	44.7149	767.592	216.122	767.592	96.8823
767.572	193.73	767.572	104.316	767.572	171.376
767.552	-14.8996	767.552	119.197	767.552	193.695
767.532	148.97	767.532	29.7939	767.532	126.624
767.513	89.3658	767.513	126.602	767.513	156.39
767.493	44.6749	767.493	89.3498	767.493	29.7833
767.473	14.889	767.473	44.6669	767.473	119.112
767.453	66.9883	767.453	52.102	767.453	66.9883
767.433	0	767.433	119.069	767.433	14.8836
767.414	81.8453	767.414	163.691	767.414	-29.7619
767.394	14.8783	767.394	111.587	767.394	89.2699
767.374	37.1891	767.374	156.194	767.374	141.319
767.354	275.15	767.354	52.0555	767.354	59.492
767.335	44.611	767.335	22.3055	767.335	96.6571
767.315	29.7353	767.315	104.074	767.315	7.43384
767.295	89.1901	767.295	74.3251	767.295	66.8926
767.275	52.0183	767.275	222.935	767.275	118.899
767.255	163.457	767.255	66.8687	767.255	111.448
767.235	148.57	767.235	-59.4282	767.235	81.7138
767.216	22.2816	767.216	126.262	767.216	-14.8544
767.196	59.407	767.196	74.2587	767.196	141.092
767.176	96.5191	767.176	14.8491	767.176	37.1227
767.156	59.3858	767.156	74.2322	767.156	59.3858
767.136	22.2657	767.136	51.9533	767.136	185.547
767.117	178.094	767.117	111.309	767.117	-14.8411
767.097	-37.0962	767.097	-29.677	767.097	29.677
767.077	103.851	767.077	170.612	767.077	-22.2538
767.057	126.082	767.057	207.665	767.057	44.4996
767.037	81.5681	767.037	37.0764	767.037	74.1528
767.017	185.349	767.017	88.9675	767.017	-44.4837
766.998	103.777	766.998	126.015	766.998	66.7137
766.978	237.162	766.978	207.517	766.978	125.992
766.958	111.15	766.958	155.61	766.958	59.2799
766.938	103.721	766.938	51.8607	766.938	170.399
766.918	207.406	766.918	155.554	766.918	244.443
766.898	170.339	766.898	125.903	766.898	66.6543
766.878	133.285	766.878	88.8566	766.878	185.118
766.859	118.454	766.859	59.2272	766.859	103.648
766.839	148.042	766.839	44.4125	766.839	111.031
766.819	177.618	766.819	103.611	766.819	81.4084
766.799	170.187	766.799	88.7933	766.799	81.3939
766.779	162.759	766.779	73.9813	766.779	81.3794
766.759	177.523	766.759	81.3649	766.759	125.746
766.739	125.723	766.739	199.678	766.739	96.1414
766.72	147.884	766.72	36.9709	766.72	36.9709
766.7	88.7144	766.7	-22.1786	766.7	44.3572
766.68	133.048	766.68	177.397	766.68	14.7831
766.66	66.5121	766.66	243.878	766.66	59.1219
766.64	96.056	766.64	36.9446	766.64	22.1668
766.62	44.3257	766.62	110.814	766.62	184.69
766.6	66.4767	766.6	140.34	766.6	29.5452
766.58	110.775	766.58	14.77	766.58	177.24
766.56	125.522	766.56	44.302	766.56	36.9184
766.541	-36.9118	766.541	103.353	766.541	88.5884
766.521	118.097	766.521	110.716	766.521	51.6674
766.501	236.152	766.501	169.734	766.501	66.4177
766.481	59.0275	766.481	147.569	766.481	169.704
766.461	36.8856	766.461	14.7542	766.461	199.182
766.441	44.2549	766.441	95.8856	766.441	88.5098
766.421	22.1235	766.421	110.618	766.421	154.865
766.401	66.3588	766.401	58.9856	766.401	22.1196
766.381	58.9751	766.381	176.925	766.381	117.95
766.361	147.412	766.361	14.7412	766.361	58.9647
766.341	95.8006	766.341	58.9542	766.341	44.2157
766.321	29.4719	766.321	88.4157	766.321	58.9438
766.302	176.8	766.302	73.6667	766.302	66.3
766.282	95.7497	766.282	73.6536	766.282	-22.0961
766.262	7.36406	766.262	29.4562	766.262	132.553
766.242	0	766.242	14.7255	766.242	58.902
766.222	95.6988	766.222	51.5301	766.222	95.6988
766.202	-36.8007	766.202	80.9616	766.202	110.402
766.182	206.048	766.182	95.6649	766.182	36.7942
766.162	44.1452	766.162	169.223	766.162	264.871
766.142	80.9186	766.142	183.906	766.142	161.837
766.122	51.4846	766.122	14.7099	766.122	176.518
766.102	66.1827	766.102	154.426	766.102	176.487
766.082	117.637	766.082	110.285	766.082	66.171
766.062	132.319	766.062	161.723	766.062	198.478
766.042	95.5465	766.042	-36.7487	766.042	117.596
766.022	176.362	766.022	95.5297	766.022	191.059
766.002	257.15	766.002	22.0414	766.002	139.596
765.982	36.7292	765.982	36.7292	765.982	205.683
765.962	80.7899	765.962	73.4454	765.962	132.202
765.942	88.1189	765.942	190.924	765.942	117.492
765.922	117.471	765.922	14.6839	765.922	73.4194
765.902	88.0878	765.902	168.835	765.902	80.7471
765.882	161.466	765.882	102.751	765.882	117.43
765.862	44.0283	765.862	66.0425	765.862	168.775
765.842	102.715	765.842	-7.33676	765.842	95.3779
[truncated: 14,387 more rows]
