# Supplementary material for: Selective oxidation of methane to C2+ products over Au-CeO2 by photon-phonon co-driven catalysis
Source: Nat Commun. 2024 Aug 30;15:7535. doi: 10.1038/s41467-024-51690-2 (PMC11364766; doi:10.1038/s41467-024-51690-2)
Supplement: Supplementary file 3 — Source Data [file 41467_2024_51690_MOESM3_ESM.zip › Source Data/SI-Fig.45.xlsx]

## Sheet: SI-Fig.45a
	CeO2-Ar		Au-CeO2-300-Ar		CeO2-Air		Au-CeO2-300-Air		Pt-CeO2-Ar		Pt-CeO2-Air
E /V	I /uA	E /V	I /uA	E /V	I /uA	E /V	I /uA	E /V	I /uA	E /V	I /uA
0.2	-0.317	0.2	-0.331	0.2	-1.379	0.2	-0.773	0.2	56.431	0.2	19.026
0.16	-0.465	0.16	-0.495	0.16	-1.694	0.16	-0.956	0.198	55.051	0.198	18.152
0.12	-0.601	0.12	-0.65	0.12	-2.03	0.12	-1.154	0.195	53.671	0.195	17.432
0.08	-0.733	0.08	-0.802	0.08	-2.436	0.08	-1.379	0.193	52.444	0.193	16.849
0.04	-0.868	0.04	-0.96	0.04	-2.99	0.04	-1.66	0.19	51.371	0.19	16.343
0	-1.012	0	-1.125	0	-3.846	0	-2.022	0.188	50.298	0.188	15.883
-0.04	-1.173	-0.04	-1.307	-0.04	-5.227	-0.04	-2.496	0.185	49.224	0.185	15.469
-0.08	-1.358	-0.08	-1.517	-0.08	-7.316	-0.08	-3.103	0.183	48.151	0.183	15.055
-0.12	-1.578	-0.12	-1.779	-0.12	-9.926	-0.12	-3.837	0.18	47.078	0.18	14.672
-0.16	-1.85	-0.16	-2.106	-0.16	-12.527	-0.16	-4.651	0.178	46.361	0.178	14.335
-0.2	-2.186	-0.2	-2.508	-0.2	-14.913	-0.2	-5.555	0.175	45.456	0.175	13.982
-0.24	-2.613	-0.24	-2.998	-0.24	-17.285	-0.24	-6.682	0.173	44.552	0.173	13.645
-0.28	-3.168	-0.28	-3.581	-0.28	-19.86	-0.28	-8.241	0.17	43.632	0.17	13.323
-0.32	-3.906	-0.32	-4.272	-0.32	-22.901	-0.32	-10.515	0.168	42.758	0.168	13.016
-0.36	-4.886	-0.36	-5.085	-0.36	-26.604	-0.36	-13.775	0.165	41.9	0.165	12.71
-0.4	-6.195	-0.4	-6.061	-0.4	-31.167	-0.4	-18.34	0.163	41.056	0.163	12.403
-0.44	-7.864	-0.44	-7.202	-0.44	-36.763	-0.44	-24.456	0.16	40.244	0.16	12.127
-0.48	-9.906	-0.48	-8.442	-0.48	-43.6	-0.48	-32.117	0.158	39.431	0.158	11.851
-0.52	-12.262	-0.52	-9.689	-0.52	-51.802	-0.52	-40.963	0.155	38.649	0.155	11.591
-0.56	-14.839	-0.56	-10.912	-0.56	-61.338	-0.56	-50.468	0.153	37.898	0.153	11.315
-0.6	-17.513	-0.6	-12.113	-0.6	-72.085	-0.6	-60.203	0.15	37.147	0.15	11.069
-0.64	-20.182	-0.64	-13.337	-0.64	-83.981	-0.64	-69.908	0.148	36.411	0.148	10.824
-0.68	-22.763	-0.68	-14.632	-0.68	-96.767	-0.68	-79.474	0.145	35.691	0.145	10.579
-0.72	-25.28	-0.72	-16.068	-0.72	-110.212	-0.72	-89.056	0.143	35.001	0.143	10.334
-0.76	-27.738	-0.76	-17.659	-0.76	-123.811	-0.76	-98.668	0.14	34.311	0.14	10.104
-0.8	-30.094	-0.8	-19.455	-0.8	-137.164	-0.8	-108.235	0.138	33.636	0.138	9.874
-0.84	-32.378	-0.84	-21.505	-0.84	-150.072	-0.84	-117.862	0.135	32.992	0.135	9.674
-0.88	-34.647	-0.88	-23.677	-0.88	-161.923	-0.88	-127.889	0.133	32.348	0.133	9.46
-0.92	-36.916	-0.92	-25.763	-0.92	-172.547	-0.92	-138.666	0.13	31.689	0.13	9.23
-0.96	-39.308	-0.96	-27.717	-0.96	-184.153	-0.96	-150.563	0.128	31.091	0.128	9.03
-1	-41.914	-1	-29.68	-1	-194.577	-1	-163.855	0.125	30.493	0.125	8.831
-1.04	-44.827	-1.04	-31.749	-1.04	-207.118	-1.04	-178.649	0.123	29.896	0.123	8.632
-1.08	-47.985	-1.08	-33.88	-1.08	-220.425	-1.08	-194.869	0.12	29.328	0.12	8.432
-1.12	-51.342	-1.12	-36.073	-1.12	-234.483	-1.12	-212.438	0.118	28.761	0.118	8.249
-1.16	-54.868	-1.16	-38.556	-1.16	-255.379	-1.16	-231.08	0.115	28.209	0.115	8.049
-1.2	-58.578	-1.2	-41.776	-1.2	-276.689	-1.2	-250.335	0.113	27.657	0.113	7.865
								0.11	27.151	0.11	7.697
								0.108	26.63	0.108	7.513
								0.105	26.109	0.105	7.329
								0.103	25.618	0.103	7.145
								0.1	25.143	0.1	6.991
								0.098	24.652	0.098	6.807
								0.095	24.177	0.095	6.654
								0.093	23.717	0.093	6.485
								0.09	23.273	0.09	6.317
								0.088	22.828	0.088	6.164
								0.085	22.414	0.085	5.995
								0.083	21.985	0.083	5.826
								0.08	21.571	0.08	5.688
								0.078	21.157	0.078	5.52
								0.075	20.758	0.075	5.366
								0.073	20.36	0.073	5.198
								0.07	19.977	0.07	5.06
								0.068	19.593	0.068	4.906
								0.065	19.225	0.065	4.738
								0.063	18.857	0.063	4.6
								0.06	18.505	0.06	4.475
								0.058	18.152	0.058	4.323
								0.055	17.8	0.055	4.171
								0.053	17.462	0.053	4.018
								0.05	17.125	0.05	3.878
								0.048	16.788	0.048	3.737
								0.045	16.466	0.045	3.593
								0.043	16.144	0.043	3.441
								0.04	15.822	0.04	3.297
								0.038	15.531	0.038	3.15
								0.035	15.224	0.035	3.001
								0.033	14.917	0.033	2.846
								0.03	14.626	0.03	2.712
								0.028	14.35	0.028	2.553
								0.025	14.059	0.025	2.413
								0.023	13.783	0.023	2.275
								0.02	13.507	0.02	2.129
								0.018	13.231	0.018	1.976
								0.015	12.955	0.015	1.829
								0.013	12.694	0.013	1.684
								0.01	12.434	0.01	1.53
								0.008	12.158	0.008	1.391
								0.005	11.913	0.005	1.243
								0.003	11.637	0.003	1.065
								0	11.407	0	0.928
								-0.002	11.161	-0.002	0.781
								-0.005	10.916	-0.005	0.626
								-0.007	10.671	-0.007	0.479
								-0.01	10.425	-0.01	0.318
								-0.012	10.196	-0.012	0.17
								-0.015	9.966	-0.015	0.014
								-0.017	9.736	-0.017	-0.139
								-0.02	9.521	-0.02	-0.291
								-0.022	9.276	-0.022	-0.459
								-0.025	9.061	-0.025	-0.611
								-0.027	8.846	-0.027	-0.773
								-0.03	8.616	-0.03	-0.948
								-0.032	8.402	-0.032	-1.098
								-0.035	8.187	-0.035	-1.259
								-0.037	7.973	-0.037	-1.419
								-0.04	7.773	-0.04	-1.574
								-0.042	7.574	-0.042	-1.735
								-0.045	7.375	-0.045	-1.898
								-0.047	7.16	-0.047	-2.082
								-0.05	6.961	-0.05	-2.235
								-0.052	6.761	-0.052	-2.407
								-0.055	6.577	-0.055	-2.571
								-0.057	6.378	-0.057	-2.749
								-0.06	6.179	-0.06	-2.918
								-0.062	5.98	-0.062	-3.102
								-0.065	5.796	-0.065	-3.264
								-0.067	5.612	-0.067	-3.441
								-0.07	5.412	-0.07	-3.608
								-0.072	5.228	-0.072	-3.789
								-0.075	5.044	-0.075	-3.947
								-0.077	4.845	-0.077	-4.136
								-0.08	4.676	-0.08	-4.308
								-0.082	4.477	-0.082	-4.479
								-0.085	4.337	-0.085	-4.657
								-0.087	4.156	-0.087	-4.829
								-0.09	3.983	-0.09	-4.995
								-0.092	3.806	-0.092	-5.171
								-0.095	3.624	-0.095	-5.36
								-0.097	3.447	-0.097	-5.535
								-0.1	3.277	-0.1	-5.702
								-0.102	3.102	-0.102	-5.869
								-0.105	2.932	-0.105	-6.04
								-0.107	2.758	-0.107	-6.222
								-0.11	2.585	-0.11	-6.399
								-0.112	2.419	-0.112	-6.567
								-0.115	2.255	-0.115	-6.732
								-0.117	2.083	-0.117	-6.919
								-0.12	1.921	-0.12	-7.074
								-0.122	1.752	-0.122	-7.255
								-0.125	1.589	-0.125	-7.42
								-0.127	1.416	-0.127	-7.612
								-0.13	1.258	-0.13	-7.773
								-0.132	1.098	-0.132	-7.937
								-0.135	0.936	-0.135	-8.106
								-0.137	0.772	-0.137	-8.279
								-0.14	0.614	-0.14	-8.433
								-0.142	0.45	-0.142	-8.62
								-0.145	0.293	-0.145	-8.783
								-0.147	0.13	-0.147	-8.957
								-0.15	-0.029	-0.15	-9.126
								-0.152	-0.179	-0.152	-9.289
								-0.155	-0.337	-0.155	-9.462
								-0.157	-0.503	-0.157	-9.659
								-0.16	-0.657	-0.16	-9.82
								-0.162	-0.813	-0.162	-9.981
								-0.165	-0.968	-0.165	-10.154
								-0.167	-1.126	-0.167	-10.331
								-0.17	-1.279	-0.17	-10.499
								-0.172	-1.44	-0.172	-10.68
								-0.175	-1.598	-0.175	-10.855
								-0.177	-1.752	-0.177	-11.027
								-0.18	-1.902	-0.18	-11.196
								-0.182	-2.059	-0.182	-11.375
								-0.185	-2.212	-0.185	-11.556
								-0.187	-2.372	-0.187	-11.734
								-0.19	-2.531	-0.19	-11.934
								-0.192	-2.686	-0.192	-12.11
								-0.195	-2.838	-0.195	-12.297
								-0.197	-3.001	-0.197	-12.489
								-0.2	-3.151	-0.2	-12.668
								-0.202	-3.306	-0.202	-12.853
								-0.205	-3.462	-0.205	-13.044
								-0.207	-3.623	-0.207	-13.258
								-0.21	-3.78	-0.21	-13.451
								-0.212	-3.932	-0.212	-13.644
								-0.215	-4.091	-0.215	-13.853
								-0.217	-4.248	-0.217	-14.06
								-0.22	-4.403	-0.22	-14.27
								-0.222	-4.576	-0.222	-14.514
								-0.225	-4.73	-0.225	-14.723
								-0.227	-4.886	-0.227	-14.933
								-0.23	-5.046	-0.23	-15.163
								-0.232	-5.204	-0.232	-15.384
								-0.235	-5.371	-0.235	-15.626
								-0.237	-5.533	-0.237	-15.884
								-0.24	-5.691	-0.24	-16.111
								-0.242	-5.852	-0.242	-16.353
								-0.245	-6.018	-0.245	-16.613
								-0.247	-6.185	-0.247	-16.884
								-0.25	-6.35	-0.25	-17.145
								-0.252	-6.509	-0.252	-17.403
								-0.255	-6.686	-0.255	-17.711
								-0.257	-6.851	-0.257	-18.028
								-0.26	-7.018	-0.26	-18.274
								-0.262	-7.183	-0.262	-18.55
								-0.265	-7.35	-0.265	-18.841
								-0.267	-7.523	-0.267	-19.163
								-0.27	-7.7	-0.27	-19.485
								-0.272	-7.873	-0.272	-19.807
								-0.275	-8.042	-0.275	-20.129
								-0.277	-8.221	-0.277	-20.497
								-0.28	-8.39	-0.28	-20.834
								-0.282	-8.566	-0.282	-21.202
								-0.285	-8.746	-0.285	-21.57
								-0.287	-8.933	-0.287	-21.984
								-0.29	-9.112	-0.29	-22.352
								-0.292	-9.281	-0.292	-22.766
								-0.295	-9.471	-0.295	-23.195
								-0.297	-9.662	-0.297	-23.639
								-0.3	-9.838	-0.3	-24.053
								-0.302	-10.034	-0.302	-24.513
								-0.305	-10.217	-0.305	-24.958
								-0.307	-10.41	-0.307	-25.448
								-0.31	-10.601	-0.31	-25.954
								-0.312	-10.792	-0.312	-26.46
								-0.315	-10.986	-0.315	-26.982
								-0.317	-11.193	-0.317	-27.579
								-0.32	-11.383	-0.32	-28.101
								-0.322	-11.582	-0.322	-28.683
								-0.325	-11.78	-0.325	-29.266
								-0.327	-11.984	-0.327	-29.879
								-0.33	-12.182	-0.33	-30.492
								-0.332	-12.386	-0.332	-31.152
								-0.335	-12.598	-0.335	-31.841
								-0.337	-12.805	-0.337	-32.516
								-0.34	-13.007	-0.34	-33.206
								-0.342	-13.221	-0.342	-33.942
								-0.345	-13.434	-0.345	-34.708
								-0.347	-13.652	-0.347	-35.49
								-0.35	-13.879	-0.35	-36.303
								-0.352	-14.074	-0.352	-37.054
								-0.355	-14.29	-0.355	-37.897
								-0.357	-14.515	-0.357	-38.771
								-0.36	-14.738	-0.36	-39.675
								-0.362	-14.956	-0.362	-40.565
								-0.365	-15.183	-0.365	-41.515
								-0.367	-15.418	-0.367	-42.512
								-0.37	-15.649	-0.37	-43.508
								-0.372	-15.881	-0.372	-44.551
								-0.375	-16.116	-0.375	-45.608
								-0.377	-16.349	-0.377	-46.697
								-0.38	-16.577	-0.38	-47.801
								-0.382	-16.835	-0.382	-48.981
								-0.385	-17.077	-0.385	-50.162
								-0.387	-17.311	-0.387	-51.357
								-0.39	-17.55	-0.39	-52.599
								-0.392	-17.792	-0.392	-53.887
								-0.395	-18.039	-0.395	-55.175
								-0.397	-18.305	-0.397	-56.555
								-0.4	-18.542	-0.4	-57.919
								-0.402	-18.788	-0.402	-59.299
								-0.405	-19.036	-0.405	-60.755
								-0.407	-19.293	-0.407	-62.258
								-0.41	-19.546	-0.41	-63.745
								-0.412	-19.804	-0.412	-65.247
								-0.415	-20.075	-0.415	-66.888
								-0.417	-20.331	-0.417	-68.497
								-0.42	-20.583	-0.42	-70.138
								-0.422	-20.845	-0.422	-71.839
								-0.425	-21.107	-0.425	-73.541
								-0.427	-21.432	-0.427	-75.319
								-0.43	-21.662	-0.43	-77.144
								-0.432	-21.892	-0.432	-78.953
								-0.435	-22.168	-0.435	-80.808
								-0.437	-22.428	-0.437	-82.724
								-0.44	-22.689	-0.44	-84.641
								-0.442	-22.98	-0.442	-86.634
								-0.445	-23.241	-0.445	-88.611
								-0.447	-23.547	-0.447	-90.758
								-0.45	-23.808	-0.45	-92.797
								-0.452	-24.084	-0.452	-94.897
								-0.455	-24.36	-0.455	-97.028
								-0.457	-24.621	-0.457	-99.205
								-0.46	-24.897	-0.46	-101.397
								-0.462	-25.188	-0.462	-103.635
								-0.465	-25.464	-0.465	-105.889
								-0.467	-25.755	-0.467	-108.158
								-0.47	-26.031	-0.47	-110.473
								-0.472	-26.322	-0.472	-112.788
								-0.475	-26.614	-0.475	-115.118
								-0.477	-26.936	-0.477	-117.602
								-0.48	-27.212	-0.48	-119.932
								-0.482	-27.503	-0.482	-122.308
								-0.485	-27.779	-0.485	-124.776
								-0.487	-28.07	-0.487	-127.168
								-0.49	-28.377	-0.49	-129.606
								-0.492	-28.668	-0.492	-132.059
								-0.495	-28.975	-0.495	-134.573
								-0.497	-29.281	-0.497	-137.041
								-0.5	-29.557	-0.5	-139.479
								-0.502	-29.848	-0.502	-141.962
								-0.505	-30.14	-0.505	-144.4
								-0.507	-30.431	-0.507	-146.868
								-0.51	-30.768	-0.51	-149.459
								-0.512	-31.044	-0.512	-151.851
								-0.515	-31.336	-0.515	-154.304
								-0.517	-31.627	-0.517	-156.787
								-0.52	-31.918	-0.52	-159.179
								-0.522	-32.225	-0.522	-161.601
								-0.525	-32.501	-0.525	-164.008
								-0.527	-32.807	-0.527	-166.43
								-0.53	-33.114	-0.53	-168.76
								-0.532	-33.405	-0.532	-171.121
								-0.535	-33.696	-0.535	-173.452
								-0.537	-33.988	-0.537	-175.767
								-0.54	-34.279	-0.54	-178.02
								-0.542	-34.601	-0.542	-180.366
								-0.545	-34.892	-0.545	-182.558
								-0.547	-35.184	-0.547	-184.812
								-0.55	-35.475	-0.55	-186.973
								-0.552	-35.766	-0.552	-189.104
								-0.555	-36.057	-0.555	-191.189
								-0.557	-36.364	-0.557	-193.412
								-0.56	-36.655	-0.56	-195.405
								-0.562	-36.947	-0.562	-197.429
								-0.565	-37.253	-0.565	-199.437
								-0.567	-37.529	-0.567	-201.446
								-0.57	-37.836	-0.57	-203.393
								-0.572	-38.127	-0.572	-205.309
								-0.575	-38.449	-0.575	-207.333
								-0.577	-38.74	-0.577	-209.172
								-0.58	-39.032	-0.58	-210.997
								-0.582	-39.292	-0.582	-212.806
								-0.585	-39.583	-0.585	-214.615
								-0.587	-39.905	-0.587	-216.393
								-0.59	-40.197	-0.59	-218.171
								-0.592	-40.473	-0.592	-219.889
								-0.595	-40.764	-0.595	-221.529
								-0.597	-41.086	-0.597	-223.399
								-0.6	-41.362	-0.6	-224.886
								-0.602	-41.653	-0.602	-226.511
								-0.605	-41.944	-0.605	-228.121
								-0.607	-42.251	-0.607	-229.823
								-0.61	-42.542	-0.61	-231.341
								-0.612	-42.834	-0.612	-232.874
								-0.615	-43.125	-0.615	-234.376
								-0.617	-43.416	-0.617	-235.925
								-0.62	-43.707	-0.62	-237.35
								-0.622	-44.029	-0.622	-238.914
								-0.625	-44.305	-0.625	-240.309
								-0.627	-44.597	-0.627	-241.781
								-0.63	-44.873	-0.63	-243.207
								-0.632	-45.164	-0.632	-244.617
								-0.635	-45.455	-0.635	-246.073
								-0.637	-45.777	-0.637	-247.668
								-0.64	-46.053	-0.64	-248.925
								-0.642	-46.329	-0.642	-250.274
								-0.645	-46.62	-0.645	-251.608
								-0.647	-46.912	-0.647	-252.942
								-0.65	-47.188	-0.65	-254.214
								-0.652	-47.463	-0.652	-255.533
								-0.655	-47.755	-0.655	-256.851
								-0.657	-48.031	-0.657	-258.185
								-0.66	-48.291	-0.66	-260.501
								-0.662	-48.567	-0.662	-261.114
								-0.665	-48.828	-0.665	-262.187
								-0.667	-49.119	-0.667	-263.414
								-0.67	-49.426	-0.67	-264.794
								-0.672	-49.594	-0.672	-265.867
								-0.675	-49.886	-0.675	-267.094
								-0.677	-50.238	-0.677	-268.474
								-0.68	-50.514	-0.68	-269.854
								-0.682	-50.79	-0.682	-270.927
								-0.685	-51.066	-0.685	-272.307
								-0.687	-51.342	-0.687	-273.534
								-0.69	-51.587	-0.69	-274.76
								-0.692	-51.863	-0.692	-276.447
								-0.695	-52.139	-0.695	-277.673
								-0.697	-52.431	-0.697	-279.053
								-0.7	-52.691	-0.7	-279.82
								-0.702	-52.983	-0.702	-281.2
								-0.705	-53.243	-0.705	-282.273
								-0.707	-53.519	-0.707	-283.807
								-0.71	-53.81	-0.71	-285.187
								-0.712	-54.071	-0.712	-286.413
								-0.715	-54.332	-0.715	-287.793
								-0.717	-54.638	-0.717	-289.173
								-0.72	-54.899	-0.72	-290.4
								-0.722	-55.175	-0.722	-291.473
								-0.725	-55.435	-0.725	-292.546
								-0.727	-55.711	-0.727	-293.62
								-0.73	-55.972	-0.73	-294.846
								-0.732	-56.248	-0.732	-295.92
								-0.735	-56.555	-0.735	-297.146
								-0.737	-56.831	-0.737	-298.066
								-0.74	-57.091	-0.74	-298.986
								-0.742	-57.352	-0.742	-300.213
								-0.745	-57.612	-0.745	-301.439
								-0.747	-57.904	-0.747	-302.666
								-0.75	-58.195	-0.75	-304.046
								-0.752	-58.456	-0.752	-305.119
								-0.755	-58.732	-0.755	-306.346
								-0.757	-59.008	-0.757	-307.573
								-0.76	-59.283	-0.76	-308.799
								-0.762	-59.559	-0.762	-310.026
								-0.765	-59.835	-0.765	-311.253
								-0.767	-60.142	-0.767	-312.633
								-0.77	-60.403	-0.77	-313.859
								-0.772	-60.694	-0.772	-315.086
								-0.775	-60.955	-0.775	-316.312
								-0.777	-61.246	-0.777	-317.539
								-0.78	-61.537	-0.78	-318.766
								-0.782	-61.828	-0.782	-320.146
								-0.785	-62.12	-0.785	-321.526
								-0.787	-62.396	-0.787	-322.906
								-0.79	-62.687	-0.79	-324.286
								-0.792	-62.963	-0.792	-325.512
								-0.795	-63.239	-0.795	-326.892
								-0.797	-63.576	-0.797	-328.579
								-0.8	-63.867	-0.8	-329.959
								-0.802	-64.128	-0.802	-331.339
								-0.805	-64.404	-0.805	-332.872
								-0.807	-64.726	-0.807	-334.252
								-0.81	-65.002	-0.81	-335.632
								-0.812	-65.308	-0.812	-337.012
								-0.815	-65.615	-0.815	-338.545
								-0.817	-65.937	-0.817	-340.078
								-0.82	-66.228	-0.82	-341.612
								-0.822	-66.535	-0.822	-343.298
								-0.825	-66.826	-0.825	-344.832
								-0.827	-67.133	-0.827	-346.365
								-0.83	-67.455	-0.83	-348.052
								-0.832	-67.761	-0.832	-349.585
								-0.835	-68.037	-0.835	-351.271
								-0.837	-68.359	-0.837	-352.958
								-0.84	-68.651	-0.84	-354.491
								-0.842	-68.927	-0.842	-356.025
								-0.845	-69.218	-0.845	-357.711
								-0.847	-69.555	-0.847	-359.551
								-0.85	-69.816	-0.85	-361.085
								-0.852	-70.092	-0.852	-362.924
								-0.855	-70.383	-0.855	-364.611
								-0.857	-70.674	-0.857	-366.451
								-0.86	-70.95	-0.86	-368.291
								-0.862	-71.272	-0.862	-370.284
								-0.865	-71.517	-0.865	-371.971
								-0.867	-71.778	-0.867	-373.811
								-0.87	-72.039	-0.87	-375.651
								-0.872	-72.299	-0.872	-377.491
								-0.875	-72.56	-0.875	-379.331
								-0.877	-72.805	-0.877	-381.324
								-0.88	-73.02	-0.88	-383.317
								-0.882	-73.265	-0.882	-385.157
								-0.885	-73.48	-0.885	-387.304
								-0.887	-73.71	-0.887	-389.297
								-0.89	-73.909	-0.89	-391.29
								-0.892	-74.124	-0.892	-393.284
								-0.895	-74.369	-0.895	-395.43
								-0.897	-74.568	-0.897	-397.424
								-0.9	-74.752	-0.9	-399.57
								-0.902	-74.967	-0.902	-401.717
								-0.905	-75.151	-0.905	-403.71
								-0.907	-75.381	-0.907	-405.857
								-0.91	-75.611	-0.91	-408.003
								-0.912	-75.81	-0.912	-410.15
								-0.915	-76.025	-0.915	-412.45
								-0.917	-76.255	-0.917	-414.596
								-0.92	-76.469	-0.92	-416.896
								-0.922	-76.699	-0.922	-419.196
								-0.925	-76.899	-0.925	-421.956
								-0.927	-77.159	-0.927	-424.103
								-0.93	-77.343	-0.93	-426.403
								-0.932	-77.558	-0.932	-429.163
								-0.935	-77.772	-0.935	-431.156
								-0.937	-78.002	-0.937	-433.456
								-0.94	-78.217	-0.94	-435.909
								-0.942	-78.447	-0.942	-438.516
								-0.945	-78.662	-0.945	-441.122
								-0.947	-78.892	-0.947	-443.576
								-0.95	-79.121	-0.95	-446.336
								-0.952	-79.336	-0.952	-448.789
								-0.955	-79.566	-0.955	-451.395
								-0.957	-79.842	-0.957	-454.002
								-0.96	-80.072	-0.96	-456.762
								-0.962	-80.317	-0.962	-459.369
								-0.965	-80.578	-0.965	-462.128
								-0.967	-80.839	-0.967	-464.888
								-0.97	-81.084	-0.97	-467.648
								-0.972	-81.375	-0.972	-470.562
								-0.975	-81.636	-0.975	-473.168
								-0.977	-81.912	-0.977	-476.081
								-0.98	-82.188	-0.98	-478.995
								-0.982	-82.479	-0.982	-481.755
								-0.985	-82.77	-0.985	-484.668
								-0.987	-83.077	-0.987	-487.581
								-0.99	-83.414	-0.99	-490.648
								-0.992	-83.721	-0.992	-493.561
								-0.995	-84.027	-0.995	-496.628
								-0.997	-84.365	-0.997	-499.694
								-1	-84.671	-1	-502.914
								-1.002	-85.008	-1.002	-506.134
								-1.005	-85.346	-1.005	-509.354
								-1.007	-85.698	-1.007	-512.42
								-1.01	-86.036	-1.01	-515.64
								-1.012	-86.388	-1.012	-518.86
								-1.015	-86.772	-1.015	-522.387
								-1.017	-87.139	-1.017	-525.76
								-1.02	-87.507	-1.02	-528.827
								-1.022	-87.921	-1.022	-532.2
								-1.025	-88.289	-1.025	-535.726
								-1.027	-88.688	-1.027	-539.253
								-1.03	-89.086	-1.03	-542.626
								-1.032	-89.485	-1.032	-546.153
								-1.035	-89.899	-1.035	-549.679
								-1.037	-90.344	-1.037	-553.206
								-1.04	-90.758	-1.04	-556.733
								-1.042	-91.202	-1.042	-560.259
								-1.045	-91.647	-1.045	-563.786
								-1.047	-92.107	-1.047	-567.619
								-1.05	-92.551	-1.05	-571.146
								-1.052	-93.011	-1.052	-574.825
								-1.055	-93.532	-1.055	-578.659
								-1.057	-93.977	-1.057	-582.492
								-1.06	-94.468	-1.06	-586.325
								-1.062	-94.973	-1.062	-590.005
								-1.065	-95.495	-1.065	-593.838
								-1.067	-95.985	-1.067	-597.825
								-1.07	-96.461	-1.07	-601.811
								-1.072	-96.997	-1.072	-605.951
								-1.075	-97.503	-1.075	-609.631
								-1.077	-98.055	-1.077	-613.464
								-1.08	-98.684	-1.08	-617.604
								-1.082	-99.22	-1.082	-621.591
								-1.085	-99.757	-1.085	-625.577
								-1.087	-100.37	-1.087	-629.717
								-1.09	-100.952	-1.09	-633.857
								-1.092	-101.474	-1.092	-638.15
								-1.095	-101.934	-1.095	-641.677
								-1.097	-102.593	-1.097	-645.97
								-1.1	-103.267	-1.1	-649.957
								-1.102	-103.957	-1.102	-654.403
								-1.105	-104.571	-1.105	-658.696
								-1.107	-105.199	-1.107	-662.99
								-1.11	-105.858	-1.11	-667.436
								-1.112	-106.502	-1.112	-671.576
								-1.115	-107.177	-1.115	-676.023
								-1.117	-107.897	-1.117	-680.623
								-1.12	-108.572	-1.12	-685.069
								-1.122	-109.262	-1.122	-689.516
								-1.125	-109.982	-1.125	-694.116
								-1.127	-110.688	-1.127	-699.022
								-1.13	-111.377	-1.13	-703.315
								-1.132	-112.129	-1.132	-707.915
								-1.135	-112.895	-1.135	-712.668
								-1.137	-113.662	-1.137	-717.268
								-1.14	-114.428	-1.14	-721.868
								-1.142	-115.21	-1.142	-727.081
								-1.145	-116.023	-1.145	-731.681
								-1.147	-116.85	-1.147	-736.588
								-1.15	-117.709	-1.15	-741.648
								-1.152	-118.522	-1.152	-746.554
								-1.155	-119.365	-1.155	-751.767
								-1.157	-120.239	-1.157	-756.98
								-1.16	-121.112	-1.16	-762.04
								-1.162	-122.017	-1.162	-766.947
								-1.165	-122.891	-1.165	-772.16
								-1.167	-123.811	-1.167	-777.373
								-1.17	-124.776	-1.17	-782.586
								-1.172	-125.742	-1.172	-787.8
								-1.175	-126.678	-1.175	-793.166
								-1.177	-127.659	-1.177	-798.226
								-1.18	-128.594	-1.18	-803.746
								-1.182	-129.652	-1.182	-809.419
								-1.185	-130.679	-1.185	-814.786
								-1.187	-131.706	-1.187	-820.459
								-1.19	-132.779	-1.19	-825.979
								-1.192	-133.822	-1.192	-831.652
								-1.195	-134.895	-1.195	-837.478
								-1.197	-136.029	-1.197	-843.611
								-1.2	-137.133	-1.2	-849.438

## Sheet: SI-Fig.45b
E /V	CeO2	Au-CeO2-300	Pt-CeOe
0.2	-1.062	-0.442	-37.405
0.16	-1.229	-0.461	-36.899
0.12	-1.429	-0.504	-36.239
0.08	-1.703	-0.577	-35.595
0.04	-2.122	-0.7	-35.028
0	-2.834	-0.897	-34.415
-0.04	-4.054	-1.189	-33.755
-0.08	-5.958	-1.586	-33.096
-0.12	-8.348	-2.058	-32.406
-0.16	-10.677	-2.545	-32.026
-0.2	-12.727	-3.047	-31.474
-0.24	-14.672	-3.684	-30.907
-0.28	-16.692	-4.66	-30.309
-0.32	-18.995	-6.243	-29.742
-0.36	-21.718	-8.69	-29.19
-0.4	-24.972	-12.279	-28.653
-0.44	-28.899	-17.254	-28.117
-0.48	-33.694	-23.675	-27.58
-0.52	-39.54	-31.274	-27.058
-0.56	-46.499	-39.556	-26.583
-0.6	-54.572	-48.09	-26.078
-0.64	-63.799	-56.571	-25.587
-0.68	-74.004	-64.842	-25.112
-0.72	-84.932	-72.988	-24.667
-0.76	-96.073	-81.009	-24.207
-0.8	-107.07	-88.78	-23.762
-0.84	-117.694	-96.357	-23.318
-0.88	-127.276	-104.212	-22.888
-0.92	-135.631	-112.903	-22.459
-0.96	-144.845	-122.846	-22.061
-1	-152.663	-134.175	-21.662
-1.04	-162.291	-146.9	-21.264
-1.08	-172.44	-160.989	-20.896
-1.12	-183.141	-176.365	-20.512
-1.16	-200.511	-192.524	-20.16
-1.2	-218.111	-208.559	-19.792
			-19.454
			-19.117
			-18.78
			-18.473
			-18.152
			-17.845
			-17.523
			-17.232
			-16.956
			-16.664
			-16.419
			-16.159
			-15.883
			-15.637
			-15.392
			-15.162
			-14.917
			-14.687
			-14.487
			-14.257
			-14.03
			-13.829
			-13.629
			-13.444
			-13.247
			-13.051
			-12.873
			-12.703
			-12.525
			-12.381
			-12.223
			-12.071
			-11.914
			-11.797
			-11.646
			-11.508
			-11.378
			-11.255
			-11.126
			-11.01
			-10.904
			-10.767
			-10.67
			-10.572
			-10.479
			-10.38
			-10.29
			-10.192
			-10.107
			-10.026
			-9.952
			-9.875
			-9.812
			-9.735
			-9.672
			-9.619
			-9.564
			-9.5
			-9.446
			-9.392
			-9.347
			-9.309
			-9.273
			-9.242
			-9.196
			-9.168
			-9.148
			-9.127
			-9.097
			-9.082
			-9.06
			-9.053
			-9.02
			-9.017
			-8.991
			-8.981
			-8.984
			-8.956
			-8.994
			-8.985
			-8.978
			-8.977
			-8.984
			-8.982
			-8.979
			-8.971
			-8.972
			-8.98
			-8.984
			-8.986
			-8.987
			-9.002
			-8.995
			-9.007
			-9.009
			-9.028
			-9.031
			-9.035
			-9.042
			-9.051
			-9.047
			-9.07
			-9.076
			-9.087
			-9.097
			-9.11
			-9.125
			-9.156
			-9.163
			-9.168
			-9.186
			-9.205
			-9.22
			-9.24
			-9.257
			-9.275
			-9.294
			-9.316
			-9.344
			-9.362
			-9.403
			-9.424
			-9.459
			-9.488
			-9.517
			-9.547
			-9.582
			-9.635
			-9.671
			-9.712
			-9.762
			-9.812
			-9.867
			-9.938
			-9.993
			-10.047
			-10.117
			-10.18
			-10.255
			-10.351
			-10.42
			-10.501
			-10.595
			-10.699
			-10.795
			-10.894
			-11.025
			-11.177
			-11.256
			-11.367
			-11.491
			-11.64
			-11.785
			-11.934
			-12.087
			-12.276
			-12.444
			-12.636
			-12.824
			-13.051
			-13.24
			-13.485
			-13.724
			-13.977
			-14.215
			-14.479
			-14.741
			-15.038
			-15.353
			-15.668
			-15.996
			-16.386
			-16.718
			-17.101
			-17.486
			-17.895
			-18.31
			-18.766
			-19.243
			-19.711
			-20.199
			-20.721
			-21.274
			-21.838
			-22.424
			-22.98
			-23.607
			-24.256
			-24.937
			-25.609
			-26.332
			-27.094
			-27.859
			-28.67
			-29.492
			-30.348
			-31.224
			-32.146
			-33.085
			-34.046
			-35.049
			-36.095
			-37.136
			-38.25
			-39.377
			-40.511
			-41.719
			-42.965
			-44.199
			-45.443
			-46.813
			-48.166
			-49.555
			-50.994
			-52.434
			-53.887
			-55.482
			-57.061
			-58.64
			-60.296
			-61.952
			-63.654
			-65.37
			-67.211
			-68.989
			-70.813
			-72.668
			-74.584
			-76.5
			-78.447
			-80.425
			-82.403
			-84.442
			-86.466
			-88.504
			-90.666
			-92.72
			-94.805
			-96.997
			-99.098
			-101.229
			-103.391
			-105.598
			-107.76
			-109.922
			-112.114
			-114.26
			-116.437
			-118.691
			-120.807
			-122.968
			-125.16
			-127.261
			-129.376
			-131.507
			-133.623
			-135.646
			-137.716
			-139.756
			-141.779
			-143.741
			-145.765
			-147.666
			-149.628
			-151.498
			-153.338
			-155.132
			-157.048
			-158.75
			-160.482
			-162.184
			-163.917
			-165.557
			-167.182
			-168.884
			-170.432
			-171.965
			-173.514
			-175.032
			-176.488
			-177.974
			-179.416
			-180.765
			-182.313
			-183.524
			-184.858
			-186.177
			-187.572
			-188.799
			-190.04
			-191.251
			-192.509
			-193.643
			-194.885
			-196.004
			-197.184
			-198.334
			-199.453
			-200.618
			-201.891
			-202.872
			-203.945
			-204.988
			-206.03
			-207.026
			-208.07
			-209.096
			-210.154
			-212.21
			-212.547
			-213.359
			-214.295
			-215.368
			-216.273
			-217.208
			-218.236
			-219.34
			-220.137
			-221.241
			-222.192
			-223.173
			-224.584
			-225.534
			-226.622
			-227.129
			-228.217
			-229.03
			-230.288
			-231.377
			-232.342
			-233.461
			-234.535
			-235.501
			-236.298
			-237.111
			-237.909
			-238.874
			-239.672
			-240.591
			-241.235
			-241.895
			-242.861
			-243.827
			-244.762
			-245.851
			-246.663
			-247.614
			-248.565
			-249.516
			-250.467
			-251.418
			-252.491
			-253.456
			-254.392
			-255.357
			-256.293
			-257.229
			-258.318
			-259.406
			-260.51
			-261.599
			-262.549
			-263.653
			-265.003
			-266.092
			-267.211
			-268.468
			-269.526
			-270.63
			-271.704
			-272.93
			-274.141
			-275.384
			-276.763
			-278.006
			-279.232
			-280.597
			-281.824
			-283.234
			-284.599
			-285.84
			-287.098
			-288.493
			-289.996
			-291.269
			-292.832
			-294.228
			-295.777
			-297.341
			-299.012
			-300.454
			-302.033
			-303.612
			-305.192
			-306.771
			-308.519
			-310.297
			-311.892
			-313.824
			-315.587
			-317.381
			-319.16
			-321.061
			-322.856
			-324.818
			-326.75
			-328.559
			-330.476
			-332.392
			-334.34
			-336.425
			-338.341
			-340.427
			-342.497
			-345.057
			-346.944
			-349.06
			-351.605
			-353.384
			-355.454
			-357.692
			-360.069
			-362.46
			-364.684
			-367.215
			-369.453
			-371.829
			-374.16
			-376.69
			-379.052
			-381.55
			-384.049
			-386.564
			-389.187
			-391.532
			-394.169
			-396.807
			-399.276
			-401.898
			-404.504
			-407.234
			-409.84
			-412.601
			-415.329
			-418.243
			-421.126
			-424.008
			-426.722
			-429.604
			-432.472
			-435.615
			-438.621
			-441.32
			-444.279
			-447.437
			-450.565
			-453.54
			-456.668
			-459.78
			-462.862
			-465.975
			-469.057
			-472.139
			-475.512
			-478.595
			-481.814
			-485.127
			-488.515
			-491.857
			-495.032
			-498.343
			-501.84
			-505.35
			-508.954
			-512.128
			-515.409
			-518.92
			-522.371
			-525.82
			-529.347
			-532.905
			-536.676
			-539.743
			-543.377
			-546.69
			-550.446
			-554.125
			-557.791
			-561.578
			-565.074
			-568.846
			-572.726
			-576.497
			-580.254
			-584.134
			-588.334
			-591.938
			-595.786
			-599.773
			-603.606
			-607.44
			-611.871
			-615.658
			-619.738
			-623.939
			-628.032
			-632.402
			-636.741
			-640.928
			-644.93
			-649.269
			-653.562
			-657.81
			-662.058
			-666.488
			-670.567
			-675.152
			-679.767
			-684.107
			-688.753
			-693.2
			-697.83
			-702.583
			-707.582
			-712.305
