# Supplementary material for: Selective oxidation of methane to C2+ products over Au-CeO2 by photon-phonon co-driven catalysis
Source: Nat Commun. 2024 Aug 30;15:7535. doi: 10.1038/s41467-024-51690-2 (PMC11364766; doi:10.1038/s41467-024-51690-2)
Supplement: Supplementary file 3 — Source Data [file 41467_2024_51690_MOESM3_ESM.zip › Source Data/SI-Fig.46.xlsx]

## Sheet: Sheet1
	C\-(2)	CO\-(2)	CO2 error		C2+ selectivity
1/200	34.1766	478.255	26		12.7404
5/195	15.393	621.486	31		4.87344
10/190	10.5107	681.764	33		3.08194
20/180	5.42486	722.391	37		1.55041
