# Supplementary material for: Selective oxidation of methane to C2+ products over Au-CeO2 by photon-phonon co-driven catalysis
Source: Nat Commun. 2024 Aug 30;15:7535. doi: 10.1038/s41467-024-51690-2 (PMC11364766; doi:10.1038/s41467-024-51690-2)
Supplement: Supplementary file 3 — Source Data [file 41467_2024_51690_MOESM3_ESM.zip › Source Data/SI-Fig.47.xlsx]

## Sheet: Sheet1
G	CeO2-dark	Au CeO2-300-dark
3270	-4983.7	13197.3
3270.1	-7833.7	-4428.73
3270.2	11759.3	1602.27
3270.29	595.305	332.273
3270.39	1418.3	-4751.73
3270.49	4057.3	-1426.73
3270.59	1150.3	-8712.73
3270.68	3414.3	-10661.7
3270.78	1796.3	-4817.73
3270.88	7341.3	-7649.73
3270.98	1476.3	1259.27
3271.08	1585.3	-629.727
3271.17	734.305	9741.27
3271.27	1891.3	9336.27
3271.37	-4737.7	1380.27
3271.47	-1874.7	-4608.73
3271.56	7832.3	2108.27
3271.66	7788.3	9604.27
3271.76	12904.3	3524.27
3271.86	2690.3	1182.27
3271.96	3270.3	4541.27
3272.05	-2907.7	-4064.73
3272.15	6450.3	-2842.73
3272.25	10319.3	-1740.73
3272.35	2349.3	-5530.73
3272.44	1264.3	1489.27
3272.54	15440.3	4544.27
3272.64	14803.3	8729.27
3272.74	-1614.7	6440.27
3272.83	6696.3	16654.3
3272.93	3053.3	1436.27
3273.03	-734.695	-9326.73
3273.13	13537.3	1350.27
3273.23	11165.3	-2455.73
3273.32	9401.3	4490.27
3273.42	6633.3	3843.27
3273.52	-9444.7	8309.27
3273.62	-3104.7	-169.727
3273.71	-1935.7	7559.27
3273.81	-1975.7	3187.27
3273.91	8537.3	1084.27
3274.01	1540.3	-1408.73
3274.11	8822.3	-4002.73
3274.2	6048.3	-5406.73
3274.3	7061.3	-5029.73
3274.4	990.305	-3560.73
3274.5	481.305	-14978.7
3274.59	2343.3	-9123.73
3274.69	-1283.7	295.273
3274.79	321.305	418.273
3274.89	-6763.7	6855.27
3274.99	-350.695	2983.27
3275.08	2.30469	-5049.73
3275.18	-6914.7	-1252.73
3275.28	-2867.7	-4527.73
3275.38	-3944.7	1032.27
3275.47	-2442.7	1506.27
3275.57	2597.3	-2096.73
3275.67	8225.3	-12036.7
3275.77	5642.3	-3675.73
3275.86	4228.3	-3858.73
3275.96	5461.3	-896.727
3276.06	-2849.7	826.273
3276.16	5267.3	8987.27
3276.26	7594.3	-9072.73
3276.35	-5454.7	-12317.7
3276.45	-3625.7	-8580.73
3276.55	2617.3	-1941.73
3276.65	3986.3	-10736.7
3276.74	7939.3	-630.727
3276.84	2439.3	-12432.7
3276.94	-8453.7	-12329.7
3277.04	1276.3	-12335.7
3277.14	882.305	-15794.7
3277.23	1364.3	162.273
3277.33	-6836.7	5337.27
3277.43	5279.3	4110.27
3277.53	-8442.7	-232.727
3277.62	-6127.7	4644.27
3277.72	-7124.7	-7166.73
3277.82	705.305	-7040.73
3277.92	7784.3	-7375.73
3278.02	12033.3	-4695.73
3278.11	3342.3	-9017.73
3278.21	4091.3	-3999.73
3278.31	11305.3	-6710.73
3278.41	-5082.7	-2397.73
3278.5	-7152.7	2314.27
3278.6	170.305	1646.27
3278.7	4569.3	11265.3
3278.8	10230.3	11404.3
3278.9	-4294.7	976.273
3278.99	188.305	6882.27
3279.09	2755.3	-686.727
3279.19	8825.3	-5723.73
3279.29	1272.3	-10130.7
3279.38	1047.3	-1547.73
3279.48	3674.3	7481.27
3279.58	-3878.7	-5914.73
3279.68	-13752.7	4124.27
3279.78	-2410.7	-1788.73
3279.87	-14.6953	-11807.7
3279.97	-10507.7	-5349.73
3280.07	2070.3	-8826.73
3280.17	6215.3	-3560.73
3280.26	-939.695	-7595.73
3280.36	-5566.7	10338.3
3280.46	-1244.7	1813.27
3280.56	-9156.7	-825.727
3280.66	-3037.7	637.273
3280.75	12057.3	-11648.7
3280.85	-779.695	188.273
3280.95	-5626.7	3697.27
3281.05	3891.3	2216.27
3281.14	10324.3	1514.27
3281.24	7679.3	8421.27
3281.34	2473.3	-5191.73
3281.44	1450.3	-1877.73
3281.53	4282.3	2659.27
3281.63	-444.695	5596.27
3281.73	3376.3	6045.27
3281.83	-979.695	-2257.73
3281.93	-461.695	-10992.7
3282.02	-7.69531	3825.27
3282.12	3854.3	9672.27
3282.22	5078.3	2055.27
3282.32	-3336.7	-2545.73
3282.41	1398.3	-9686.73
3282.51	-4046.7	10464.3
3282.61	3316.3	14301.3
3282.71	-837.695	1003.27
3282.81	6362.3	181.273
3282.9	3208.3	15342.3
3283	-2490.7	-2699.73
3283.1	12246.3	-12075.7
3283.2	-631.695	-4941.73
3283.29	7438.3	-2349.73
3283.39	-4134.7	1619.27
3283.49	1146.3	-5321.73
3283.59	-312.695	719.273
3283.69	1642.3	-3196.73
3283.78	-5876.7	1888.27
3283.88	62.3047	-11551.7
3283.98	6833.3	-14789.7
3284.08	6684.3	-2821.73
3284.17	5924.3	4139.27
3284.27	-9078.7	-11081.7
3284.37	-1106.7	-2655.73
3284.47	2124.3	159.273
3284.56	-468.695	-11171.7
3284.66	6700.3	6417.27
3284.76	4614.3	-4266.73
3284.86	2349.3	-13117.7
3284.96	-2160.7	-5618.73
3285.05	-753.695	-633.727
3285.15	4302.3	13724.3
3285.25	-320.695	2730.27
3285.35	-1104.7	158.273
3285.44	-5834.7	-711.727
3285.54	-4911.7	9023.27
3285.64	-2947.7	2990.27
3285.74	-2703.7	653.273
3285.84	-522.695	-5384.73
3285.93	-3551.7	-1894.73
3286.03	-517.695	280.273
3286.13	5982.3	-3015.73
3286.23	65.3047	5439.27
3286.32	96.3047	-8550.73
3286.42	5127.3	-12113.7
3286.52	-1810.7	-8912.73
3286.62	8075.3	-5950.73
3286.72	-10212.7	-844.727
3286.81	3943.3	-760.727
3286.91	7576.3	-2899.73
3287.01	774.305	-4353.73
3287.11	8649.3	-8668.73
3287.2	-1783.7	-5092.73
3287.3	-93.6953	-7885.73
3287.4	11588.3	-624.727
3287.5	-1259.7	-8915.73
3287.6	1583.3	-3657.73
3287.69	-11688.7	7367.27
3287.79	2851.3	2596.27
3287.89	1175.3	115.273
3287.99	2429.3	-335.727
3288.08	-13284.7	-4835.73
3288.18	-4408.7	-10113.7
3288.28	671.305	3213.27
3288.38	7582.3	10400.3
3288.48	-4814.7	4148.27
3288.57	-3542.7	-4801.73
3288.67	3832.3	-6244.73
3288.77	-2309.7	-2873.73
3288.87	1296.3	-5316.73
3288.96	-3714.7	1973.27
3289.06	-6687.7	6045.27
3289.16	-1747.7	-2888.73
3289.26	-5654.7	488.273
3289.35	-3048.7	-11855.7
3289.45	-1862.7	-7789.73
3289.55	1504.3	-12019.7
3289.65	4474.3	-6753.73
3289.75	4268.3	1244.27
3289.84	8749.3	5083.27
3289.94	12470.3	587.273
3290.04	10183.3	3641.27
3290.14	10258.3	-2744.73
3290.23	-1289.7	-4014.73
3290.33	-4511.7	-1601.73
3290.43	-3596.7	-1890.73
3290.53	-1586.7	4754.27
3290.63	-1016.7	1451.27
3290.72	-947.695	4035.27
3290.82	9707.3	8172.27
3290.92	4928.3	-1311.73
3291.02	19568.3	-1705.73
3291.11	7756.3	-1041.73
3291.21	3803.3	-3217.73
3291.31	4351.3	-184.727
3291.41	8453.3	-2826.73
3291.51	-64.6953	7957.27
3291.6	7401.3	3099.27
3291.7	464.305	8226.27
3291.8	2553.3	2618.27
3291.9	340.305	-4643.73
3291.99	11627.3	1377.27
3292.09	-1660.7	-6341.73
3292.19	-6474.7	388.273
3292.29	-476.695	-858.727
3292.39	6157.3	-4896.73
3292.48	873.305	-3894.73
3292.58	-8159.7	-4680.73
3292.68	267.305	-7087.73
3292.78	3491.3	-12399.7
3292.87	-390.695	5258.27
3292.97	2216.3	-2209.73
3293.07	1380.3	3817.27
3293.17	-391.695	3339.27
3293.26	6835.3	3721.27
3293.36	-11663.7	-2613.73
3293.46	-288.695	2116.27
3293.56	3432.3	-5863.73
3293.66	1677.3	5011.27
3293.75	-3900.7	3526.27
3293.85	-11615.7	7684.27
3293.95	12703.3	4586.27
3294.05	-2553.7	-2016.73
3294.14	-8554.7	3368.27
3294.24	-4540.7	-335.727
3294.34	-11249.7	-4199.73
3294.44	3887.3	-8973.73
3294.54	-894.695	-7797.73
3294.63	-5788.7	-4623.73
3294.73	8886.3	-209.727
3294.83	-804.695	-4154.73
3294.93	-2600.7	-2781.73
3295.02	2295.3	-114.727
3295.12	-210.695	-1543.73
3295.22	6031.3	1754.27
3295.32	-1588.7	5289.27
3295.42	-1049.7	7060.27
3295.51	-6844.7	-4103.73
3295.61	-5699.7	-7688.73
3295.71	-1294.7	-5105.73
3295.81	-4088.7	1341.27
3295.9	1135.3	-5600.73
3296	-4860.7	3487.27
3296.1	-3659.7	36.2734
3296.2	6000.3	-8326.73
3296.3	3754.3	-3844.73
3296.39	-3923.7	2760.27
3296.49	12589.3	3542.27
3296.59	6500.3	-12377.7
3296.69	501.305	-13415.7
3296.78	-6363.7	-787.727
3296.88	-1588.7	5974.27
3296.98	4220.3	-1971.73
3297.08	-10856.7	3586.27
3297.18	-5001.7	2402.27
3297.27	4721.3	-9551.73
3297.37	8139.3	-573.727
3297.47	13687.3	-6714.73
3297.57	-979.695	-8931.73
3297.66	3960.3	-5997.73
3297.76	-8074.7	8811.27
3297.86	-5402.7	2841.27
3297.96	-863.695	-9870.73
3298.05	-5019.7	1717.27
3298.15	-4526.7	-6637.73
3298.25	-205.695	379.273
3298.35	-461.695	8803.27
3298.45	2314.3	-12673.7
3298.54	1485.3	-10087.7
3298.64	-4373.7	-11878.7
3298.74	-2811.7	-6176.73
3298.84	2966.3	-2477.73
3298.93	-10374.7	1598.27
3299.03	-4483.7	3560.27
3299.13	-3776.7	2154.27
3299.23	-420.695	148.273
3299.33	12108.3	-5759.73
3299.42	2597.3	6310.27
3299.52	-5263.7	2488.27
3299.62	-1316.7	664.273
3299.72	-13303.7	5338.27
3299.81	-521.695	6064.27
3299.91	2192.3	3022.27
3300.01	-2824.7	3705.27
3300.11	-3405.7	110.273
3300.21	175.305	-5691.73
3300.3	-6731.7	-251.727
3300.4	13987.3	-605.727
3300.5	12107.3	-1007.73
3300.6	2572.3	5913.27
3300.69	-3173.7	-1730.73
3300.79	-5515.7	2840.27
3300.89	-333.695	8446.27
3300.99	-5423.7	3193.27
3301.08	-4122.7	-338.727
3301.18	4881.3	-1398.73
3301.28	5304.3	106.273
3301.38	-6817.7	-5538.73
3301.48	-3170.7	-3198.73
3301.57	-3145.7	-362.727
3301.67	-3746.7	-3984.73
3301.77	14451.3	-4192.73
3301.87	6356.3	-15050.7
3301.96	-1367.7	-10223.7
3302.06	-5853.7	-7911.73
3302.16	771.305	-5138.73
3302.26	-6812.7	-15158.7
3302.36	10561.3	1234.27
3302.45	4334.3	7197.27
3302.55	1659.3	2652.27
3302.65	2099.3	-45.7266
3302.75	-334.695	-6695.73
3302.84	3191.3	-2290.73
3302.94	-4244.7	-6823.73
3303.04	-7954.7	-3598.73
3303.14	-11601.7	3860.27
3303.24	-2446.7	-1901.73
3303.33	2477.3	-1596.73
3303.43	280.305	-347.727
3303.53	-3597.7	2578.27
3303.63	-7895.7	3747.27
3303.72	-3633.7	-4282.73
3303.82	9924.3	1847.27
3303.92	-2733.7	2224.27
3304.02	7073.3	12143.3
3304.12	8302.3	-2864.73
3304.21	-3468.7	906.273
3304.31	14797.3	7838.27
3304.41	3254.3	12544.3
3304.51	7182.3	3741.27
3304.6	1583.3	-664.727
3304.7	-3612.7	5791.27
3304.8	2998.3	1509.27
3304.9	-6543.7	-4353.73
3305	-5411.7	-15730.7
3305.09	-6714.7	-3111.73
3305.19	6377.3	2316.27
3305.29	4207.3	4013.27
3305.39	3802.3	3338.27
3305.48	-8128.7	5354.27
3305.58	-6550.7	-5930.73
3305.68	8176.3	1589.27
3305.78	-53.6953	-7840.73
3305.87	-3202.7	-4065.73
3305.97	-6358.7	-3875.73
3306.07	-9783.7	-8360.73
3306.17	-10176.7	-7294.73
3306.27	3655.3	-3161.73
3306.36	1070.3	-8598.73
3306.46	17985.3	5433.27
3306.56	10167.3	1368.27
3306.66	-7697.7	-5232.73
3306.75	7065.3	-4152.73
3306.85	4101.3	7142.27
3306.95	3955.3	-1533.73
3307.05	792.305	-20.7266
3307.15	388.305	-8748.73
3307.24	-7327.7	-10899.7
3307.34	-5462.7	-11025.7
3307.44	-356.695	689.273
3307.54	142.305	3107.27
3307.63	-9183.7	-5916.73
3307.73	8808.3	507.273
3307.83	-2316.7	7029.27
3307.93	-8440.7	3304.27
3308.03	4818.3	-735.727
3308.12	-293.695	2462.27
3308.22	-5089.7	1428.27
3308.32	-1801.7	-2669.73
3308.42	-2491.7	-644.727
3308.51	2280.3	7357.27
3308.61	-3699.7	4441.27
3308.71	9422.3	-3289.73
3308.81	2315.3	4003.27
3308.91	5659.3	-2855.73
3309	-4640.7	-7915.73
3309.1	7274.3	2305.27
3309.2	1026.3	722.273
3309.3	3571.3	4045.27
3309.39	6230.3	3054.27
3309.49	5841.3	-1033.73
3309.59	-3537.7	-1667.73
3309.69	11094.3	782.273
3309.78	-7631.7	9320.27
3309.88	-2729.7	-118.727
3309.98	3421.3	-8502.73
3310.08	-322.695	-4012.73
3310.18	-2660.7	-6739.73
3310.27	-14180.7	1413.27
3310.37	4439.3	2372.27
3310.47	351.305	4075.27
3310.57	-3032.7	11152.3
3310.66	-2341.7	7182.27
3310.76	-5948.7	-3573.73
3310.86	-7845.7	-462.727
3310.96	2109.3	10744.3
3311.06	3144.3	-2196.73
3311.15	8807.3	2483.27
3311.25	8946.3	935.273
3311.35	-2934.7	-761.727
3311.45	2604.3	2793.27
3311.54	5248.3	-1737.73
3311.64	1858.3	-5208.73
3311.74	2760.3	3365.27
3311.84	5601.3	-7903.73
3311.94	-8937.7	-12583.7
3312.03	-1315.7	-1541.73
3312.13	-827.695	-8420.73
3312.23	-1845.7	12349.3
3312.33	6290.3	6407.27
3312.42	-2030.7	5371.27
3312.52	-3596.7	6051.27
3312.62	960.305	3709.27
3312.72	-4712.7	-1368.73
3312.82	4816.3	-8256.73
3312.91	-4205.7	1296.27
3313.01	4236.3	4946.27
3313.11	4213.3	2002.27
3313.21	6557.3	5933.27
3313.3	-6804.7	5405.27
3313.4	6618.3	403.273
3313.5	7540.3	3152.27
3313.6	12591.3	-2177.73
3313.7	4531.3	1679.27
3313.79	9580.3	-3743.73
3313.89	-13081.7	1582.27
3313.99	-4465.7	-434.727
3314.09	735.305	-12160.7
3314.18	9753.3	2317.27
3314.28	6350.3	9824.27
3314.38	15408.3	2007.27
3314.48	4408.3	452.273
3314.57	4458.3	14944.3
3314.67	5083.3	-646.727
3314.77	7939.3	-1046.73
3314.87	2709.3	-93.7266
3314.97	3328.3	944.273
3315.06	-3751.7	-277.727
3315.16	12386.3	410.273
3315.26	3846.3	1159.27
3315.36	11107.3	-6234.73
3315.45	2331.3	4022.27
3315.55	5215.3	8465.27
3315.65	13002.3	18890.3
3315.75	20572.3	9562.27
3315.85	6490.3	-377.727
3315.94	11544.3	2533.27
3316.04	-573.695	-1437.73
3316.14	3524.3	-5754.73
3316.24	9881.3	4734.27
3316.33	-3390.7	5779.27
3316.43	-3479.7	-263.727
3316.53	-2942.7	5386.27
3316.63	11698.3	5922.27
3316.73	11642.3	6184.27
3316.82	2009.3	5920.27
3316.92	-7209.7	7456.27
3317.02	-5250.7	-5068.73
3317.12	9235.3	-5018.73
3317.21	10356.3	10033.3
3317.31	2088.3	9140.27
3317.41	5847.3	5982.27
3317.51	-1173.7	-3141.73
3317.6	-13345.7	2701.27
3317.7	5055.3	-6704.73
3317.8	6751.3	3524.27
3317.9	-3794.7	1250.27
3318	3023.3	6313.27
3318.09	161.305	5453.27
3318.19	4786.3	-7613.73
3318.29	1673.3	-13340.7
3318.39	-6227.7	-6513.73
3318.48	894.305	6016.27
3318.58	7075.3	-3351.73
3318.68	-5375.7	-8784.73
3318.78	10686.3	3166.27
3318.88	8740.3	2439.27
3318.97	-957.695	-140.727
3319.07	5146.3	6676.27
3319.17	-2841.7	2605.27
3319.27	3058.3	-4052.73
3319.36	-6404.7	5844.27
3319.46	538.305	8993.27
3319.56	11065.3	8571.27
3319.66	7155.3	6469.27
3319.76	520.305	3211.27
3319.85	-6641.7	-3654.73
3319.95	8755.3	-4399.73
3320.05	4632.3	1982.27
3320.15	3980.3	-218.727
3320.24	-1074.7	-749.727
3320.34	-7193.7	-3765.73
3320.44	-8001.7	-3243.73
3320.54	-2102.7	-1546.73
3320.64	10619.3	1896.27
3320.73	1738.3	107.273
3320.83	-84.6953	3859.27
3320.93	-6638.7	4026.27
3321.03	18438.3	4235.27
3321.12	8071.3	6115.27
3321.22	1343.3	-11295.7
3321.32	-2066.7	-11967.7
3321.42	-7066.7	2129.27
3321.52	6183.3	489.273
3321.61	-884.695	-1534.73
3321.71	-3540.7	6873.27
3321.81	-309.695	2245.27
3321.91	4222.3	5178.27
3322	4443.3	1610.27
3322.1	12047.3	-9475.73
3322.2	715.305	1409.27
3322.3	3009.3	-288.727
3322.4	1139.3	1289.27
3322.49	14560.3	1590.27
3322.59	8921.3	9270.27
3322.69	2978.3	10211.3
3322.79	1237.3	-1915.73
3322.88	9936.3	-68.7266
3322.98	14835.3	6209.27
3323.08	12636.3	2063.27
3323.18	6029.3	-4659.73
3323.27	2821.3	269.273
3323.37	10077.3	4482.27
3323.47	6652.3	-1255.73
3323.57	-5156.7	-1982.73
3323.67	-2358.7	1850.27
3323.76	2434.3	-1975.73
3323.86	10518.3	4639.27
3323.96	-1830.7	10732.3
3324.06	-7094.7	12559.3
3324.15	-87.6953	5230.27
3324.25	-942.695	11484.3
3324.35	-6544.7	1435.27
3324.45	638.305	1855.27
3324.55	712.305	-4397.73
3324.64	-6033.7	-6308.73
3324.74	-1825.7	-3911.73
3324.84	4906.3	8491.27
3324.94	3770.3	-363.727
3325.03	10290.3	-5849.73
3325.13	13427.3	782.273
3325.23	7608.3	-2173.73
3325.33	-2409.7	-4958.73
3325.43	734.305	12568.3
3325.52	106.305	3606.27
3325.62	5345.3	-17592.7
3325.72	-2974.7	-9382.73
3325.82	-734.695	-17938.7
3325.91	-5413.7	-3101.73
3326.01	6536.3	-4580.73
3326.11	-3744.7	3154.27
3326.21	-8800.7	615.273
3326.3	-1763.7	567.273
3326.4	-234.695	-9702.73
3326.5	-2410.7	-15641.7
3326.6	-2184.7	-9927.73
3326.7	-10596.7	-6808.73
3326.79	-14356.7	-4909.73
3326.89	381.305	-4118.73
3326.99	-10915.7	3482.27
3327.09	-4848.7	4693.27
3327.18	-990.695	-5446.73
3327.28	-1490.7	-6519.73
3327.38	3070.3	-6436.73
3327.48	1405.3	-7734.73
3327.58	4654.3	-4949.73
3327.67	-451.695	-2741.73
3327.77	-15386.7	-4716.73
3327.87	-10177.7	-11511.7
3327.97	-11260.7	-16581.7
3328.06	-549.695	-2717.73
3328.16	-2112.7	6650.27
3328.26	-6795.7	-10819.7
3328.36	1260.3	-15923.7
3328.46	-4253.7	-9250.73
3328.55	-1712.7	-5446.73
3328.65	-7772.7	5196.27
3328.75	-3173.7	7085.27
3328.85	1887.3	4585.27
3328.94	3646.3	-4469.73
3329.04	-4585.7	-659.727
3329.14	-169.695	-5431.73
3329.24	-370.695	-3731.73
3329.34	-2356.7	-4537.73
3329.43	-4683.7	4185.27
3329.53	1666.3	8505.27
3329.63	1780.3	6924.27
3329.73	13.3047	3997.27
3329.82	-4881.7	4366.27
3329.92	-2131.7	1879.27
3330.02	9703.3	-5142.73
3330.12	5743.3	2850.27
3330.22	1873.3	211.273
3330.31	-1374.7	-705.727
3330.41	-10777.7	1250.27
3330.51	-6931.7	2963.27
3330.61	-679.695	-10222.7
3330.7	2650.3	-8511.73
3330.8	-2251.7	3689.27
3330.9	4108.3	-4907.73
3331	-11834.7	-211.727
3331.09	-11586.7	-66.7266
3331.19	-953.695	-7291.73
3331.29	9327.3	-1143.73
3331.39	3024.3	2652.27
3331.49	-6965.7	5677.27
3331.58	-14661.7	3264.27
3331.68	-4695.7	-1759.73
3331.78	-6787.7	456.273
3331.88	-2514.7	-2733.73
3331.97	-7959.7	1252.27
3332.07	6124.3	-4255.73
3332.17	-14582.7	5625.27
3332.27	-9881.7	1625.27
3332.37	-5544.7	-4382.73
3332.46	-2334.7	4261.27
3332.56	5871.3	10224.3
3332.66	-4549.7	2494.27
3332.76	-2238.7	-684.727
3332.85	-2439.7	-1242.73
3332.95	-3943.7	-8913.73
3333.05	-8508.7	-1035.73
3333.15	3710.3	-4536.73
3333.25	-11930.7	-3229.73
3333.34	-7833.7	8647.27
3333.44	6256.3	9231.27
3333.54	-1556.7	3295.27
3333.64	2077.3	1572.27
3333.73	3984.3	-1947.73
3333.83	3154.3	-2882.73
3333.93	-5962.7	-1256.73
3334.03	-1885.7	5357.27
3334.13	-6513.7	14716.3
3334.22	-7013.7	-94.7266
3334.32	7181.3	-2733.73
3334.42	10219.3	6677.27
3334.52	644.305	-3804.73
3334.61	1639.3	-10131.7
3334.71	-1794.7	-3016.73
3334.81	1834.3	798.273
3334.91	7782.3	-7987.73
3335	4196.3	-582.727
3335.1	10867.3	-2913.73
3335.2	-9784.7	-4535.73
3335.3	-627.695	-10122.7
3335.4	11486.3	-7781.73
3335.49	8707.3	-6429.73
3335.59	-1548.7	17595.3
3335.69	503.305	14852.3
3335.79	15669.3	2436.27
3335.88	66.3047	2296.27
3335.98	1855.3	-907.727
3336.08	2408.3	3944.27
3336.18	12865.3	758.273
3336.28	23145.3	3942.27
3336.37	12068.3	-5228.73
3336.47	12898.3	-3057.73
3336.57	1088.3	9946.27
3336.67	10722.3	-161.727
3336.76	-2556.7	5040.27
3336.86	-3329.7	9417.27
3336.96	-6845.7	17089.3
3337.06	-2813.7	-5168.73
3337.16	-9769.7	-1132.73
3337.25	-12956.7	5611.27
3337.35	-4784.7	436.273
3337.45	559.305	6768.27
3337.55	-1696.7	9631.27
3337.64	-3213.7	427.273
3337.74	-215.695	-4437.73
3337.84	11066.3	-1196.73
3337.94	-1519.7	3441.27
3338.04	-2793.7	394.273
3338.13	-4374.7	-8142.73
3338.23	2668.3	-21.7266
3338.33	-5837.7	2876.27
3338.43	5169.3	-654.727
3338.52	1519.3	9918.27
3338.62	-23107.7	2138.27
3338.72	-13000.7	3812.27
3338.82	-7589.7	-678.727
3338.92	-3526.7	-2593.73
3339.01	2638.3	-3430.73
3339.11	2994.3	1928.27
3339.21	-8946.7	5193.27
3339.31	2333.3	-938.727
3339.4	1497.3	3772.27
3339.5	-5646.7	12643.3
3339.6	-7205.7	2447.27
3339.7	1838.3	3154.27
3339.79	7643.3	313.273
3339.89	1373.3	1490.27
3339.99	-1326.7	5877.27
3340.09	-7583.7	-2201.73
3340.19	-3449.7	-1092.73
3340.28	101.305	-1259.73
3340.38	-17476.7	6195.27
3340.48	1058.3	-1567.73
3340.58	-3870.7	6086.27
3340.67	-9138.7	-7464.73
3340.77	-12394.7	-51.7266
3340.87	2248.3	-1519.73
3340.97	3197.3	-5874.73
3341.07	6617.3	-9978.73
3341.16	-5399.7	-9145.73
3341.26	-1952.7	-2106.73
3341.36	-7343.7	-3756.73
3341.46	-5438.7	-11440.7
3341.55	-7582.7	-9018.73
3341.65	-6638.7	9883.27
3341.75	-9871.7	-714.727
3341.85	-8129.7	-6234.73
3341.95	-5215.7	36.2734
3342.04	-9168.7	90.2734
3342.14	-9233.7	-8451.73
3342.24	-1882.7	-8257.73
3342.34	-8452.7	-3409.73
3342.43	-1528.7	4194.27
3342.53	-5313.7	2418.27
3342.63	2499.3	8193.27
3342.73	-607.695	27.2734
3342.82	2097.3	8345.27
3342.92	-3089.7	8538.27
3343.02	-1548.7	2903.27
3343.12	1187.3	8878.27
3343.22	-4129.7	1908.27
3343.31	-214.695	-1675.73
3343.41	-4761.7	-6069.73
3343.51	6071.3	6912.27
3343.61	7992.3	-2091.73
3343.7	-4031.7	8354.27
3343.8	-3951.7	941.273
3343.9	11643.3	7127.27
3344	4536.3	-6158.73
3344.1	-855.695	79.2734
3344.19	-593.695	7672.27
3344.29	-6473.7	7855.27
3344.39	8139.3	-2053.73
3344.49	13122.3	-746.727
3344.58	3145.3	-740.727
3344.68	12869.3	-2042.73
3344.78	-2122.7	492.273
3344.88	-2331.7	-994.727
3344.98	1109.3	-5497.73
3345.07	6113.3	4753.27
3345.17	-987.695	4964.27
3345.27	9769.3	-572.727
3345.37	-3424.7	5351.27
3345.46	273.305	208.273
3345.56	11335.3	-3055.73
3345.66	-1053.7	3108.27
3345.76	-9088.7	-2335.73
3345.86	580.305	7693.27
3345.95	8069.3	-2195.73
3346.05	-2866.7	-1670.73
3346.15	-2889.7	-5236.73
3346.25	-11714.7	10798.3
3346.34	-12388.7	-610.727
3346.44	6180.3	3319.27
3346.54	-246.695	269.273
3346.64	963.305	310.273
3346.74	1887.3	2064.27
3346.83	1886.3	-1121.73
3346.93	5798.3	-6482.73
3347.03	-5217.7	2302.27
3347.13	-7064.7	-2220.73
3347.22	5475.3	-8459.73
3347.32	3281.3	-4609.73
3347.42	313.305	-1590.73
3347.52	33.3047	5251.27
3347.61	1662.3	5965.27
3347.71	-6009.7	5962.27
3347.81	-1963.7	409.273
3347.91	-2987.7	2073.27
3348.01	-6029.7	15379.3
3348.1	8619.3	3878.27
3348.2	-185.695	-8994.73
3348.3	-5147.7	-11686.7
3348.4	-16973.7	401.273
3348.49	-12507.7	4812.27
3348.59	-6100.7	11458.3
3348.69	-8129.7	-3300.73
3348.79	-16733.7	-480.727
3348.89	-8298.7	-375.727
3348.98	2414.3	-4452.73
3349.08	10338.3	8527.27
3349.18	-4575.7	-1836.73
3349.28	-1281.7	6186.27
3349.37	-3811.7	2032.27
3349.47	1600.3	4024.27
3349.57	-5342.7	-2197.73
3349.67	8793.3	2450.27
3349.77	-7978.7	-1155.73
3349.86	2519.3	-2966.73
3349.96	-4327.7	9334.27
3350.06	-5270.7	1111.27
3350.16	-10330.7	5277.27
3350.25	-12059.7	12821.3
3350.35	-5840.7	12016.3
3350.45	-8046.7	-17540.7
3350.55	-2070.7	434.273
3350.65	-3378.7	5034.27
3350.74	6625.3	3919.27
3350.84	4276.3	-267.727
3350.94	-3419.7	-1405.73
3351.04	-5695.7	7588.27
3351.13	-7450.7	-6324.73
3351.23	-1329.7	-3072.73
3351.33	-9974.7	-5834.73
3351.43	-6685.7	-1530.73
3351.52	-10124.7	1421.27
3351.62	-4883.7	4472.27
3351.72	237.305	930.273
3351.82	-1495.7	8327.27
3351.92	-2642.7	5361.27
3352.01	-5928.7	7342.27
3352.11	-4448.7	6685.27
3352.21	-4402.7	-6162.73
3352.31	-6864.7	-11260.7
3352.4	-9526.7	-897.727
3352.5	-10130.7	4803.27
3352.6	-7074.7	-7007.73
3352.7	-16127.7	-5390.73
3352.8	-2159.7	-5130.73
3352.89	774.305	-3373.73
3352.99	731.305	-12699.7
3353.09	6335.3	5534.27
3353.19	-3328.7	1256.27
3353.28	-3642.7	-5260.73
3353.38	-2950.7	6508.27
3353.48	-1214.7	-5466.73
3353.58	-3746.7	-7352.73
3353.68	-2647.7	-1768.73
3353.77	-2079.7	1035.27
3353.87	-11231.7	1515.27
3353.97	-15069.7	-5371.73
3354.07	-6684.7	-1543.73
3354.16	8658.3	-5710.73
3354.26	-5708.7	2161.27
3354.36	5402.3	-1584.73
3354.46	3465.3	3615.27
3354.56	6717.3	945.273
3354.65	-1216.7	1142.27
3354.75	-6164.7	6159.27
3354.85	-36.6953	-241.727
3354.95	-14225.7	-6035.73
3355.04	-2303.7	-1390.73
3355.14	6220.3	-2167.73
3355.24	-9633.7	11217.3
3355.34	3090.3	7100.27
3355.44	1793.3	-2127.73
3355.53	6207.3	-4211.73
3355.63	-1679.7	546.273
3355.73	-13124.7	9021.27
3355.83	-8007.7	2559.27
3355.92	-1690.7	-482.727
3356.02	-1947.7	-7045.73
3356.12	2238.3	9931.27
3356.22	4444.3	3215.27
3356.31	-8525.7	3307.27
3356.41	-9657.7	12720.3
3356.51	2061.3	4888.27
3356.61	8346.3	-4352.73
3356.71	6532.3	-2728.73
3356.8	3299.3	6951.27
3356.9	-9007.7	4616.27
3357	1309.3	454.273
3357.1	10088.3	649.273
3357.19	377.305	-1129.73
3357.29	-8387.7	-2219.73
3357.39	4052.3	-11203.7
3357.49	2126.3	8050.27
3357.59	6285.3	11913.3
3357.68	5034.3	410.273
3357.78	1741.3	-5445.73
3357.88	-3904.7	6676.27
3357.98	-8512.7	1567.27
3358.07	4787.3	-4608.73
3358.17	-1972.7	4810.27
3358.27	-592.695	3426.27
3358.37	-4078.7	2820.27
3358.47	-493.695	-203.727
3358.56	-10943.7	-151.727
3358.66	-7228.7	3.27344
3358.76	-9089.7	0.27344
3358.86	3222.3	3417.27
3358.95	-1578.7	9931.27
3359.05	-4375.7	-3045.73
3359.15	376.305	1791.27
3359.25	-7601.7	-6103.73
3359.34	-5552.7	-5807.73
3359.44	-10851.7	-299.727
3359.54	3026.3	-5511.73
3359.64	2550.3	1877.27
3359.74	6093.3	10893.3
3359.83	-1339.7	9038.27
3359.93	1363.3	6372.27
3360.03	6022.3	11393.3
3360.13	3336.3	3751.27
3360.22	6634.3	-1869.73
3360.32	-10447.7	-585.727
3360.42	-4726.7	4562.27
3360.52	5947.3	-342.727
3360.62	-3886.7	8361.27
3360.71	-3289.7	4618.27
3360.81	5202.3	-1063.73
3360.91	-4849.7	12983.3
3361.01	-5173.7	14254.3
3361.1	14180.3	15165.3
3361.2	-15185.7	6969.27
3361.3	2271.3	-8106.73
3361.4	2350.3	2086.27
3361.5	3065.3	3322.27
3361.59	1589.3	-6203.73
3361.69	-2559.7	2697.27
3361.79	-16088.7	-6884.73
3361.89	-3938.7	12510.3
3361.98	-558.695	-1211.73
3362.08	7212.3	-1372.73
3362.18	345.305	-6706.73
3362.28	9530.3	5017.27
3362.38	-6620.7	4418.27
3362.47	2148.3	2112.27
3362.57	1673.3	378.273
3362.67	1664.3	3143.27
3362.77	5002.3	944.273
3362.86	566.305	1910.27
3362.96	6040.3	11466.3
3363.06	-678.695	2580.27
3363.16	1264.3	3109.27
3363.26	369.305	461.273
3363.35	15179.3	-3113.73
3363.45	6495.3	6277.27
3363.55	10836.3	6093.27
3363.65	3382.3	2688.27
3363.74	338.305	-91.7266
3363.84	8052.3	437.273
3363.94	8131.3	126.273
3364.04	-4896.7	-3802.73
3364.14	-7261.7	4460.27
3364.23	100.305	5868.27
3364.33	1898.3	10148.3
3364.43	3055.3	10031.3
3364.53	-1346.7	9743.27
3364.62	2884.3	1923.27
3364.72	-1668.7	-2724.73
3364.82	-1037.7	-2663.73
3364.92	-1746.7	-4894.73
3365.01	-7242.7	4802.27
3365.11	5701.3	-7831.73
3365.21	-2224.7	-9887.73
3365.31	10641.3	-3639.73
3365.41	6860.3	8502.27
3365.5	10957.3	5948.27
3365.6	1477.3	-3122.73
3365.7	-1876.7	-4246.73
3365.8	1340.3	5382.27
3365.89	-8436.7	-803.727
3365.99	-8257.7	-4724.73
3366.09	-2000.7	-389.727
3366.19	-1915.7	2010.27
3366.29	-10382.7	-5366.73
3366.38	3003.3	2917.27
3366.48	-5387.7	8847.27
3366.58	-21702.7	10990.3
3366.68	-8886.7	11921.3
3366.77	-4429.7	-122.727
3366.87	-11840.7	2488.27
3366.97	-1791.7	1689.27
3367.07	-1973.7	4244.27
3367.17	-930.695	-203.727
3367.26	-6256.7	4059.27
3367.36	-3991.7	2705.27
3367.46	-8867.7	-5849.73
3367.56	-9261.7	8763.27
3367.65	-10815.7	3830.27
3367.75	-8176.7	-3376.73
3367.85	-5741.7	4312.27
3367.95	-3460.7	4127.27
3368.04	3942.3	-1682.73
3368.14	1701.3	-3954.73
3368.24	2781.3	3003.27
3368.34	-1305.7	6448.27
3368.44	-4204.7	-1344.73
3368.53	-873.695	-7809.73
3368.63	-3891.7	-10429.7
3368.73	3991.3	-1413.73
3368.83	4348.3	-3750.73
3368.92	-5342.7	-6076.73
3369.02	-12093.7	-12292.7
3369.12	-17244.7	-4546.73
3369.22	3356.3	-4200.73
3369.32	3567.3	-6108.73
3369.41	-959.695	7809.27
3369.51	-8403.7	1722.27
3369.61	-4973.7	6884.27
3369.71	-1283.7	7755.27
3369.8	2207.3	11284.3
3369.9	412.305	11795.3
3370	-5371.7	6.27344
