# Supplementary material for: Selective oxidation of methane to C2+ products over Au-CeO2 by photon-phonon co-driven catalysis
Source: Nat Commun. 2024 Aug 30;15:7535. doi: 10.1038/s41467-024-51690-2 (PMC11364766; doi:10.1038/s41467-024-51690-2)
Supplement: Supplementary file 3 — Source Data [file 41467_2024_51690_MOESM3_ESM.zip › Source Data/SI-Fig.48.xlsx]

## Sheet: SI-Fig.48a
m/z	Relative Intensity
12.05	1.69
13.05	0.03
14.05	0.23
15.05	0.09
16	4.95
17.05	1.55
18.05	0.72
19	0.01
20	0.02
21	0
22.05	0.66
22.95	0.01
24	0
25	0
26.05	0.02
27.05	0.08
28.05	12.75
29.05	0.18
30.05	0.08
31.05	0.01
32	0.77
33	0
34	0.01
35	0
36	0
37	0
38	0.01
39.05	0.02
40	0.05
41.05	0.04
42.05	0.03
43.05	0.6
44	100
45	1.26
46	0.43
47	0.01
48	0
49	0
50	0
51	0.01
52	0.01
53.1	0.01
54.1	0.01
55.1	0.03
56.1	0.02
57.1	0.03
58.1	0.01
59.1	0.01
60.1	0.01
61.1	0
62.1	0
63.1	0
64.1	0
65.1	0
66.1	0
67.05	0.01
68.1	0.01
69.1	0.02
70.1	0.01
71.1	0.01
72.1	0
73.1	0.01
74.1	0
75.1	0
76.1	0
77.05	0.01
78.1	0
79.1	0.01
80.1	0
81.1	0.01
82.1	0.01
83.1	0.01
84.1	0.01
85.1	0.01
86.1	0
87.1	0
88.1	0
89.1	0
90.1	0
91.1	0.01
92.1	0
93.1	0
94.1	0
95.1	0.01
96.1	0.01
97.2	0.01
98.1	0.01
99.1	0
100.1	0

## Sheet: SI-Fig.48b
m/z	Relative Intensity
12.05	2.75
13.05	0.05
16	6.08
18	1.5
21	0
22	0.63
23	0.32
24	0.05
25	0
26.05	0
27.05	0.04
28.05	10.16
29.05	0.28
30	2.91
31.05	0.07
34	0.01
35	0
39.05	0
41.05	0
42.05	0
43.05	0.64
44	100
45.05	2.86
46	14.13
47	1.33
48	1.75
49	0.17
51	0
52	0
58	0
64	0
85	0
90	0
91	0
92	0
93	0
94	0
95	0
96	0
97	0
