# Supplementary material for: Selective oxidation of methane to C2+ products over Au-CeO2 by photon-phonon co-driven catalysis
Source: Nat Commun. 2024 Aug 30;15:7535. doi: 10.1038/s41467-024-51690-2 (PMC11364766; doi:10.1038/s41467-024-51690-2)
Supplement: Supplementary file 3 — Source Data [file 41467_2024_51690_MOESM3_ESM.zip › Source Data/SI-Fig.5.xlsx]

## Sheet: SI-Fig.5a
m/z	Relative Intensity
12.05	0.1
13.05	0.24
14.05	1.16
15.05	1.99
16.05	0.06
17.05	0
19	0.02
24.05	0.32
25.05	2.25
26.05	19.59
27.05	31.43
28.05	100
29.05	21.08
30.05	23.36
31.05	0.5
32	0.07
33	0
34	0
36	0.01
37	0
39.05	0
40	0.01
41.05	0
44	0.06
49	0
50	0
51	0
52	0
54.1	0
55.1	0
60.05	0
69.1	0
70.1	0
75.1	0
78.1	0
79.1	0.01
80.1	0
81.1	0
82.1	0
83.1	0.01
85.1	0.01
86.1	0.01
87.1	0
88.1	0
90.1	0
97.15	0
100.2	0

## Sheet: SI-Fig.5b
m/z	Relative Intensity
12	0.67
13	1
14.05	1.67
15.05	2.87
24	0.27
26.05	5.64
27.05	34.41
28.05	53.22
29.05	100
30.05	0.77
32	1.07
37	1.77
38.05	2.67
39.05	15.94
40	3.1
41.05	11.64
42.05	3.43
43.05	26.91
44	22.34
45.05	0.83
49	0.53
50	0.23
52	0.2
53	0.63
56.1	0.8
57.1	0.13
58.1	0.5
60.05	0.17
63.1	0.47
65.1	0.83
66.1	0.57
67.1	0.1
68.1	0.93
69.1	0.3
70.1	0.97
74.1	0.43
75.1	0.2
77.1	0.07
83.1	0.53
94.1	0.13

## Sheet: SI-Fig.5c
m/z	Relative Intensity
12.05	1.69
13.05	0.03
14.05	0.23
15.05	0.09
16	4.95
17.05	0.55
18.05	0.23
19	0.01
20	0.02
21	0
22.05	0.66
22.95	0.01
24	0
25	0
26.05	0.02
27.05	0.08
28.05	12.75
29.05	0.18
30.05	0.08
31.05	0.01
32	0.77
33	0
34	0.01
35	0
36	0
37	0
38	0.01
39.05	0.02
40	0.05
41.05	0.04
42.05	0.03
43.05	0.6
44	100
45	1.26
46	0.43
47	0.01
48	0
49	0
50	0
51	0.01
52	0.01
53.1	0.01
54.1	0.01
55.1	0.03
56.1	0.02
57.1	0.03
58.1	0.01
59.1	0.01
60.1	0.01
61.1	0
62.1	0
63.1	0
64.1	0
65.1	0
66.1	0
67.05	0.01
68.1	0.01
69.1	0.02
70.1	0.01
71.1	0.01
72.1	0
73.1	0.01
74.1	0
75.1	0
76.1	0
77.05	0.01
78.1	0
79.1	0.01
80.1	0
81.1	0.01
82.1	0.01
83.1	0.01
84.1	0.01
85.1	0.01
86.1	0
87.1	0
88.1	0
89.1	0
90.1	0
91.1	0.01
92.1	0
93.1	0
94.1	0
95.1	0.01
96.1	0.01
97.2	0.01
98.1	0.01
99.1	0
100.1	0

## Sheet: SI-Fig.5d
m/z	Relative Intensity
13.05	0.1
14.05	0.24
15.05	1.12
16.05	2.03
19	0.01
20	0
21	0
22	0
23	0
24	0
25.05	0.02
26.05	0.49
27.05	2.87
28.05	20.83
29.05	32.96
30.05	100
31.1	19.31
32.05	22.74
33.05	0.02
34.1	0
35.1	0
36.1	0
37.1	0
39.05	0
40	0
41.05	0
42.05	0
46	0
47	0
49	0
50	0
51	0
53	0
54	0
56.1	0
57.1	0
58.1	0
61.1	0
67.1	0
69.1	0
70.1	0
71.1	0
72.1	0
73.1	0
74.1	0
75.1	0
79.1	0
80.1	0
81.1	0
82.1	0
84.1	0
85.1	0
86.1	0
90.1	0
91.1	0
94.1	0
95.1	0
96.1	0
97.1	0
98.1	0
99.1	0

## Sheet: SI-Fig.5e
m/z	Relative Intensity
13	0.09
14.05	0.71
15.05	0.54
16.05	2.36
20.05	0.12
21.1	0.43
22.1	0.19
27.05	0.48
28.05	4.02
29.05	37.46
30.05	65.63
31.05	100
32	0.16
34	0.12
35	0.16
36	0.16
38	0.07
39	0.11
40	2.13
41.05	4.63
42.05	17.55
43.05	2.1
44	14.75
45.05	5.18
46.1	30.5
47.1	27.58
48.1	0.11
55.1	0.3
57.1	0.11
64.1	0.08
78.1	0.06
82.1	0.08
84.1	0.04
85.1	0.03
86.1	0.04
90.1	0.02
95.1	0.03
97.1	0.12
100.1	0.09

## Sheet: SI-Fig.5f
m/z	Relative Intensity
12.05	0.4
13.05	1.84
14.05	0.04
15.05	0.07
16	9.53
17.05	0.33
19	0
20	0
21.45	0.06
22.35	0.81
23.4	0.01
27.05	0.02
28.05	0.11
29.05	8.96
30.05	0.04
31.05	0.05
32	0.05
35	0
36	0
43.05	0.48
44	0.54
45	100
46	0.87
47	1.02
48	0
49	0
51	0
54	0
55.1	0.01
57.05	0.01
58.1	0
59.1	0
60.1	0
61.1	0
62.1	0
65.1	0
67.1	0
68.1	0
69.1	0
70.1	0
71.1	0
72.1	0
73.1	0
74.1	0
75.1	0
76.1	0
77.1	0
78.1	0
79.1	0
80.1	0
81.1	0
82.1	0
83.1	0
84.1	0
85.1	0
86.1	0
87.1	0
88.1	0
89.1	0
90.1	0
91.1	0
93.1	0
94.1	0
95.1	0
96.1	0
97.1	0
98.1	0
99.1	0
100.1	0

## Sheet: SI-Fig.5g
m/z	Relative Intensity
12	0.15
14.05	0.36
15.05	0.03
16.05	1.42
17.05	0.15
18.05	1.98
19	0.02
22.1	0
24	0.19
25	0.01
26.05	1.65
27.05	0.17
28.05	17.39
29.15	0.64
30.05	25.86
31.15	1.96
32.05	100
33.1	1.97
34.1	14.48
35.15	0.59
36.1	18.37
37.1	0.32
39	0
41.05	0.01
43.05	0
46	0
47	0
48	0
49	0.01
54	0
60	0
62	0
63	0
67	0
68	0
72	0
73	0
75	0
79	0
80	0
81	0
82	0
84	0
86	0
87	0
92	0
94	0
95	0
97	0
98	0
99	0

## Sheet: SI-Fig.5h
m/z	Relative Intensity
13	0.18
14	0.04
15.05	0.47
16	0.83
19	0.04
21	0.27
22	0.11
26	0.31
27.05	0.16
28.05	4.03
29.05	0.74
30.05	36.47
31.05	2.6
32	67.18
33.15	3.74
34.1	100
35.1	1.55
36.1	0.13
37.1	0.02
38.1	1.5
39	0.25
40	2.11
42.05	11.49
43	0.52
44	1.12
45.05	0.65
46.1	8.42
47.1	0.47
48.1	2.96
49.1	0.87
50.1	17.34
51.1	1.39
52.15	25.43
53.1	0.67
55.1	0.18
56.1	0.11
57.1	0.38
58.1	0.22
59.1	0.16
60.1	0.11
63.1	0.02
65.1	0.58
66.1	0.07
67.1	0.13
69.1	0.31
71.1	0.07
96.1	0.11

## Sheet: SI-Fig.5i
m/z	Relative Intensity
12.05	2.02
13.05	0.04
14.05	0.1
15.05	0.03
16	5.48
17.05	0.09
18.05	0.88
19.15	0
20.05	0.28
21	0
22	0.62
23	0.11
24	0.01
27.05	0.04
28	11.16
29	0.2
30	0.93
31.05	0.02
32	0.05
33	0
34	0
38	0
39.05	0
39.95	0
43.05	0.66
44	100
45	2.09
46	0.8
47	0.37
48	0.93
49	0.02
51	0
55	0
57	0
58	0
59	0
65	0
66	0
67	0
68	0
69	0
70	0
71	0
72	0
73	0
74	0
75	0
77	0
79	0
80	0
81	0
83	0
84	0
87	0
88	0
89	0
90	0
91	0
92	0
93	0
95	0
96	0
97	0
98	0
99	0
100	0

## Sheet: SI-Fig.5j
m/z	Relative Intensity
12	0.1
13.05	0.26
14.05	1.15
15.05	2.1
16.05	0.06
19	0
20.05	0
23	0
24.05	0.3
25.05	2.2
26.05	19.21
27.05	31.21
28.05	100
29.05	21.42
30.05	23.64
31.05	0.6
32	0.05
33	0.02
34	0
35	0
36	0
37	0
38	0
39.05	0
39.95	0
42	0
43.05	0
44	0
45	0
46	0
47	0
48	0
49	0
50	0
52	0
53	0
54	0
56	0
57	0
58	0
59	0
60	0
61	0
62	0
63	0
64	0
65	0
71	0
73	0
74	0
75	0
76	0
77	0
78	0
80	0
83	0
84	0
86	0
87	0
88	0
90	0
91	0
92	0
93	0
94	0
98	0
99	0
100	0

[truncated: 2 more sheets: SI-Fig.5k, SI-Fig.5l]
