# Supplementary material for: Selective oxidation of methane to C2+ products over Au-CeO2 by photon-phonon co-driven catalysis
Source: Nat Commun. 2024 Aug 30;15:7535. doi: 10.1038/s41467-024-51690-2 (PMC11364766; doi:10.1038/s41467-024-51690-2)
Supplement: Supplementary file 3 — Source Data [file 41467_2024_51690_MOESM3_ESM.zip › Source Data/SI-Fig.50.xlsx]

## Sheet: Sheet1
	Dark-CeO2		Light-CeO2			Dark-Au-CeO2-300			Light-Au-CeO2-300
1099.43	0.00063	1099.43	-0.04815		1099.43	0.01301		1099.43	-0.0562
1101.35	0.007	1101.35	-0.03581		1101.35	0.00335		1101.35	-0.07221
1103.28	0.00772	1103.28	-0.03083		1103.28	-0.00186		1103.28	-0.08143
1105.21	0.0061	1105.21	-0.03284		1105.21	0.0021		1105.21	-0.07572
1107.14	0.00824	1107.14	-0.03147		1107.14	0.00335		1107.14	-0.0747
1109.07	0.00645	1109.07	-0.03449		1109.07	-0.00424		1109.07	-0.08338
1111	0.00042	1111	-0.04125		1111	-0.00522		1111	-0.08194
1112.93	0.00431	1112.93	-0.03932		1112.93	-0.00495		1112.93	-0.08009
1114.86	0.00601	1114.86	-0.03827		1114.86	-0.00467		1114.86	-0.08025
1116.78	-0.00864	1116.78	-0.04519		1116.78	-0.0031		1116.78	-0.07723
1118.71	-0.01667	1118.71	-0.04326		1118.71	0.00307		1118.71	-0.07656
1120.64	-0.01251	1120.64	-0.04063		1120.64	0.01461		1120.64	-0.07697
1122.57	0.000241	1122.57	-0.03618		1122.57	0.01357		1122.57	-0.07837
1124.5	0.00675	1124.5	-0.02679		1124.5	0.0059		1124.5	-0.07493
1126.43	0.00289	1126.43	-0.0296		1126.43	0.00284		1126.43	-0.07589
1128.36	0.00276	1128.36	-0.03396		1128.36	0.00788		1128.36	-0.07831
1130.29	-0.00641	1130.29	-0.03438		1130.29	0.00778		1130.29	-0.08225
1132.21	-0.00873	1132.21	-0.03589		1132.21	-0.00519		1132.21	-0.09345
1134.14	-0.006	1134.14	-0.03153		1134.14	-0.0136		1134.14	-0.09752
1136.07	-0.00413	1136.07	-0.02504		1136.07	-0.01166		1136.07	-0.09573
1138	-0.00238	1138	-0.02951		1138	-0.00351		1138	-0.09193
1139.93	-0.00675	1139.93	-0.03713		1139.93	0.0065		1139.93	-0.08443
1141.86	-0.00574	1141.86	-0.03113		1141.86	0.0106		1141.86	-0.07995
1143.79	-0.00392	1143.79	-0.02354		1143.79	0.01154		1143.79	-0.07738
1145.72	-0.00833	1145.72	-0.0245		1145.72	0.00825		1145.72	-0.08244
1147.65	-0.00608	1147.65	-0.02842		1147.65	-0.00297		1147.65	-0.08718
1149.57	-0.00266	1149.57	-0.03515		1149.57	-0.00439		1149.57	-0.08094
1151.5	-0.00307	1151.5	-0.0379		1151.5	0.00153		1151.5	-0.07684
1153.43	-0.00111	1153.43	-0.03488		1153.43	0.00463		1153.43	-0.08381
1155.36	-0.00147	1155.36	-0.02864		1155.36	-0.00133		1155.36	-0.08701
1157.29	-0.00568	1157.29	-0.02368		1157.29	-0.00666		1157.29	-0.08424
1159.22	-0.00643	1159.22	-0.02329		1159.22	-0.00452		1159.22	-0.0817
1161.15	0.000507	1161.15	-0.02399		1161.15	0.00439		1161.15	-0.08009
1163.08	0.00347	1163.08	-0.01974		1163.08	0.00523		1163.08	-0.08411
1165	0.00146	1165	-0.02182		1165	0.00253		1165	-0.08502
1166.93	-0.000186	1166.93	-0.0285		1166.93	0.00428		1166.93	-0.08623
1168.86	0.00315	1168.86	-0.0282		1168.86	0.007		1168.86	-0.0835
1170.79	0.000551	1170.79	-0.02574		1170.79	0.00423		1170.79	-0.08687
1172.72	0.000618	1172.72	-0.02429		1172.72	-0.00447		1172.72	-0.09142
1174.65	0.00163	1174.65	-0.02312		1174.65	-0.00992		1174.65	-0.09155
1176.58	-0.0045	1176.58	-0.0233		1176.58	-0.00804		1176.58	-0.09268
1178.51	-0.01086	1178.51	-0.02455		1178.51	-0.00333		1178.51	-0.09061
1180.44	-0.00423	1180.44	-0.01605		1180.44	-0.00476		1180.44	-0.09202
1182.36	0.00115	1182.36	-0.01591		1182.36	-0.00746		1182.36	-0.09625
1184.29	-0.00152	1184.29	-0.01681		1184.29	0.00413		1184.29	-0.0871
1186.22	-0.00112	1186.22	-0.01966		1186.22	0.00599		1186.22	-0.08383
1188.15	0.000139	1188.15	-0.02008		1188.15	0.00452		1188.15	-0.08571
1190.08	-0.00395	1190.08	-0.02031		1190.08	0.00439		1190.08	-0.08425
1192.01	-0.00636	1192.01	-0.02582		1192.01	-0.00264		1192.01	-0.08222
1193.94	-0.00142	1193.94	-0.02746		1193.94	-0.00203		1193.94	-0.08083
1195.87	0.00108	1195.87	-0.02537		1195.87	-0.0028		1195.87	-0.08201
1197.79	-0.000925	1197.79	-0.0215		1197.79	-0.00928		1197.79	-0.08748
1199.72	-0.0028	1199.72	-0.01767		1199.72	-0.00733		1199.72	-0.0899
1201.65	-0.000613	1201.65	-0.01616		1201.65	-0.000425		1201.65	-0.09036
1203.58	-0.00304	1203.58	-0.02384		1203.58	0.0036		1203.58	-0.09245
1205.51	-0.00588	1205.51	-0.02513		1205.51	0.00583		1205.51	-0.09277
1207.44	-0.00573	1207.44	-0.02129		1207.44	0.00672		1207.44	-0.09358
1209.37	-0.00593	1209.37	-0.01773		1209.37	0.00293		1209.37	-0.09356
1211.3	-0.00389	1211.3	-0.01289		1211.3	0.00529		1211.3	-0.0842
1213.23	0.00235	1213.23	-0.00933		1213.23	0.0046		1213.23	-0.07662
1215.15	0.00296	1215.15	-0.00843		1215.15	-0.00291		1215.15	-0.07472
1217.08	-0.000221	1217.08	-0.00627		1217.08	-0.00838		1217.08	-0.07647
1219.01	-0.00466	1219.01	-0.00896		1219.01	-0.00723		1219.01	-0.08471
1220.94	-0.000875	1220.94	-0.01017		1220.94	0.00356		1220.94	-0.08129
1222.87	-0.00055	1222.87	-0.00799		1222.87	0.00552		1222.87	-0.07588
1224.8	0.0017	1224.8	-0.00436		1224.8	0.00775		1224.8	-0.07428
1226.73	0.0043	1226.73	-0.0058		1226.73	0.01097		1226.73	-0.07548
1228.66	0.00113	1228.66	-0.00819		1228.66	0.00549		1228.66	-0.08146
1230.58	-0.00116	1230.58	-0.00489		1230.58	0.00248		1230.58	-0.08012
1232.51	-0.00539	1232.51	-0.00822		1232.51	-0.00104		1232.51	-0.08583
1234.44	-0.00417	1234.44	-0.00214		1234.44	-0.00584		1234.44	-0.09085
1236.37	0.00291	1236.37	0.00646		1236.37	-0.00957		1236.37	-0.09097
1238.3	0.00812	1238.3	0.00689		1238.3	-0.00954		1238.3	-0.09914
1240.23	0.00662	1240.23	0.00555		1240.23	-0.00631		1240.23	-0.09899
1242.16	0.00254	1242.16	0.000921		1242.16	0.00135		1242.16	-0.09778
1244.09	0.00558	1244.09	-0.000423		1244.09	-0.000779		1244.09	-0.1081
1246.02	0.00515	1246.02	0.000156		1246.02	-0.0031		1246.02	-0.11236
1247.94	0.00227	1247.94	0.00123		1247.94	-0.01088		1247.94	-0.11875
1249.87	0.00388	1249.87	0.00321		1249.87	-0.01192		1249.87	-0.12341
1251.8	-1.7e-05	1251.8	0.00205		1251.8	-0.00251		1251.8	-0.12242
1253.73	-0.00479	1253.73	0.00137		1253.73	-0.00227		1253.73	-0.13439
1255.66	-0.00274	1255.66	0.00278		1255.66	-0.01127		1255.66	-0.14933
1257.59	-0.00128	1257.59	0.00601		1257.59	-0.00582		1257.59	-0.14423
1259.52	0.00533	1259.52	0.00868		1259.52	0.0125		1259.52	-0.13481
1261.45	0.00662	1261.45	0.00856		1261.45	0.02147		1261.45	-0.13747
1263.37	4.7e-05	1263.37	0.00716		1263.37	0.01005		1263.37	-0.15374
1265.3	0.00133	1265.3	0.00604		1265.3	-0.00674		1265.3	-0.17506
1267.23	0.00385	1267.23	0.00235		1267.23	-0.00925		1267.23	-0.17964
1269.16	0.0034	1269.16	0.000463		1269.16	0.00312		1269.16	-0.17764
1271.09	-0.00347	1271.09	0.00189		1271.09	0.01221		1271.09	-0.18567
1273.02	-0.00188	1273.02	-0.00374		1273.02	0.000892		1273.02	-0.18962
1274.95	0.00516	1274.95	-0.00922		1274.95	-0.00335		1274.95	-0.18735
1276.88	0.00938	1276.88	-0.0116		1276.88	0.00259		1276.88	-0.17608
1278.81	0.00345	1278.81	-0.01603		1278.81	0.00148		1278.81	-0.15776
1280.73	-0.00261	1280.73	-0.02823		1280.73	0.00726		1280.73	-0.14788
1282.66	-0.00726	1282.66	-0.03925		1282.66	-0.00412		1282.66	-0.14814
1284.59	-0.00398	1284.59	-0.03823		1284.59	-0.01019		1284.59	-0.14025
1286.52	-0.00598	1286.52	-0.03909		1286.52	-0.00801		1286.52	-0.12692
1288.45	-0.000668	1288.45	-0.03615		1288.45	0.01006		1288.45	-0.11471
1290.38	0.0111	1290.38	-0.02081		1290.38	0.0173		1290.38	-0.10558
1292.31	0.005	1292.31	-0.0249		1292.31	0.00759		1292.31	-0.08643
1294.24	-0.00902	1294.24	-0.02778		1294.24	0.00944		1294.24	-0.06284
1296.16	-0.02466	1296.16	-0.02408		1296.16	-0.00516		1296.16	-0.05948
1298.09	-0.01972	1298.09	-0.01276		1298.09	-0.0202		1298.09	-0.06201
1300.02	0.00918	1300.02	0.00595		1300.02	-0.00684		1300.02	-0.03796
1301.95	0.00532	1301.95	0.00172		1301.95	0.01801		1301.95	-0.00339
1303.88	-0.00959	1303.88	-0.03318		1303.88	0.03494		1303.88	-0.01649
1305.81	0.01045	1305.81	-0.0166		1305.81	-0.02629		1305.81	-0.15271
1307.74	0.01397	1307.74	0.01008		1307.74	-0.00986		1307.74	-0.12744
1309.67	0.00678	1309.67	-0.000713		1309.67	0.00892		1309.67	-0.11311
1311.59	-0.000403	1311.59	-0.0125		1311.59	0.0065		1311.59	-0.12338
1313.52	-0.00555	1313.52	-0.01662		1313.52	-0.01182		1313.52	-0.15494
1315.45	-0.00405	1315.45	-0.01836		1315.45	-0.01725		1315.45	-0.1671
1317.38	0.00256	1317.38	-0.02327		1317.38	0.00238		1317.38	-0.16317
1319.31	0.000706	1319.31	-0.03244		1319.31	-0.000861		1319.31	-0.17884
1321.24	-0.00243	1321.24	-0.03762		1321.24	-0.000484		1321.24	-0.19034
1323.17	-0.00246	1323.17	-0.04124		1323.17	0.00768		1323.17	-0.17853
1325.1	-0.00212	1325.1	-0.0424		1325.1	0.00195		1325.1	-0.18115
1327.03	0.000885	1327.03	-0.04642		1327.03	0.01351		1327.03	-0.18013
1328.95	-0.00663	1328.95	-0.05844		1328.95	0.01633		1328.95	-0.16725
1330.88	-0.01419	1330.88	-0.06981		1330.88	0.00622		1330.88	-0.17318
1332.81	-0.01669	1332.81	-0.07926		1332.81	-0.01304		1332.81	-0.18633
1334.74	-0.00254	1334.74	-0.06929		1334.74	-0.02472		1334.74	-0.18614
1336.67	0.01359	1336.67	-0.05605		1336.67	-0.01253		1336.67	-0.18109
1338.6	0.01004	1338.6	-0.05533		1338.6	0.01645		1338.6	-0.15703
1340.53	-0.000538	1340.53	-0.05946		1340.53	0.00127		1340.53	-0.165
1342.46	-0.00253	1342.46	-0.06312		1342.46	-0.03256		1342.46	-0.18152
1344.38	-0.00673	1344.38	-0.06725		1344.38	-0.01959		1344.38	-0.17279
1346.31	-0.00864	1346.31	-0.06504		1346.31	0.00792		1346.31	-0.14916
1348.24	-0.01762	1348.24	-0.06341		1348.24	0.01184		1348.24	-0.14196
1350.17	-0.01836	1350.17	-0.06287		1350.17	0.00879		1350.17	-0.15422
1352.1	-0.00838	1352.1	-0.05792		1352.1	0.00798		1352.1	-0.1562
1354.03	-0.00507	1354.03	-0.05328		1354.03	0.01385		1354.03	-0.14449
1355.96	-0.0016	1355.96	-0.05543		1355.96	0.00987		1355.96	-0.13349
1357.89	6.6e-05	1357.89	-0.06231		1357.89	0.00703		1357.89	-0.13528
1359.82	1.4e-05	1359.82	-0.05732		1359.82	0.0164		1359.82	-0.131
1361.74	-0.00106	1361.74	-0.04238		1361.74	0.01286		1361.74	-0.12783
1363.67	-0.00419	1363.67	-0.03627		1363.67	-0.00483		1363.67	-0.1292
1365.6	-0.00726	1365.6	-0.04897		1365.6	-0.01356		1365.6	-0.13983
1367.53	-0.00723	1367.53	-0.05453		1367.53	-0.01132		1367.53	-0.13034
1369.46	-0.00877	1369.46	-0.0522		1369.46	-0.00854		1369.46	-0.11711
1371.39	-0.00955	1371.39	-0.04387		1371.39	-0.00571		1371.39	-0.11042
1373.32	-0.00701	1373.32	-0.03629		1373.32	-0.00117		1373.32	-0.09423
1375.25	-0.00492	1375.25	-0.03747		1375.25	0.00506		1375.25	-0.08891
1377.17	-0.00671	1377.17	-0.04014		1377.17	0.00619		1377.17	-0.08374
1379.1	-0.00628	1379.1	-0.03806		1379.1	0.01395		1379.1	-0.06836
1381.03	-0.00334	1381.03	-0.03451		1381.03	0.01719		1381.03	-0.06093
1382.96	-0.00619	1382.96	-0.03698		1382.96	0.0128		1382.96	-0.05836
1384.89	-0.00786	1384.89	-0.03922		1384.89	0.00559		1384.89	-0.0515
1386.82	-0.00405	1386.82	-0.03506		1386.82	-0.00268		1386.82	-0.04133
1388.75	-0.0003	1388.75	-0.03162		1388.75	-0.00108		1388.75	-0.02885
1390.68	0.000363	1390.68	-0.02785		1390.68	-0.000198		1390.68	-0.02071
1392.61	-0.00174	1392.61	-0.02249		1392.61	-0.00078		1392.61	-0.02386
1394.53	-0.00472	1394.53	-0.02137		1394.53	0.00244		1394.53	-0.02268
1396.46	-0.001	1396.46	-0.02355		1396.46	0.00178		1396.46	-0.01883
1398.39	0.000803	1398.39	-0.02562		1398.39	-0.0076		1398.39	-0.01441
1400.32	-0.00202	1400.32	-0.02789		1400.32	0.00447		1400.32	-0.00586
1402.25	0.000156	1402.25	-0.02335		1402.25	0.00602		1402.25	-0.01082
1404.18	-0.0016	1404.18	-0.02278		1404.18	-0.01026		1404.18	-0.02143
1406.11	-0.00375	1406.11	-0.02275		1406.11	-0.01476		1406.11	-0.02324
1408.04	-0.00413	1408.04	-0.02669		1408.04	-0.01103		1408.04	-0.02534
1409.96	-0.0077	1409.96	-0.03085		1409.96	-0.00584		1409.96	-0.0292
1411.89	-0.00931	1411.89	-0.03044		1411.89	-0.00292		1411.89	-0.03036
1413.82	-0.012	1413.82	-0.03499		1413.82	-0.000336		1413.82	-0.04149
1415.75	-0.01105	1415.75	-0.03422		1415.75	0.000186		1415.75	-0.0497
1417.68	-0.00731	1417.68	-0.02799		1417.68	-0.00286		1417.68	-0.05394
1419.61	-0.00514	1419.61	-0.02579		1419.61	0.00275		1419.61	-0.06404
1421.54	-0.00173	1421.54	-0.03116		1421.54	0.0023		1421.54	-0.06668
1423.47	-0.0011	1423.47	-0.031		1423.47	0.000484		1423.47	-0.07558
1425.4	-0.0035	1425.4	-0.0299		1425.4	0.0037		1425.4	-0.07931
1427.32	-0.00281	1427.32	-0.03314		1427.32	-0.00398		1427.32	-0.08106
1429.25	-0.000768	1429.25	-0.03249		1429.25	-0.000619		1429.25	-0.08201
1431.18	0.000589	1431.18	-0.02722		1431.18	0.00343		1431.18	-0.07932
1433.11	0.00197	1433.11	-0.02698		1433.11	0.00253		1433.11	-0.08415
1435.04	0.00197	1435.04	-0.02406		1435.04	0.00142		1435.04	-0.08545
1436.97	0.00124	1436.97	-0.02506		1436.97	-0.00243		1436.97	-0.08614
1438.9	-0.00662	1438.9	-0.03909		1438.9	-0.00638		1438.9	-0.0858
1440.83	-0.01166	1440.83	-0.04434		1440.83	0.000469		1440.83	-0.07808
1442.75	-0.01277	1442.75	-0.04605		1442.75	0.00126		1442.75	-0.07556
1444.68	-0.00791	1444.68	-0.04318		1444.68	-0.00656		1444.68	-0.07739
1446.61	-0.00208	1446.61	-0.03424		1446.61	-0.00186		1446.61	-0.06776
1448.54	-0.00603	1448.54	-0.03123		1448.54	0.00133		1448.54	-0.05788
1450.47	-0.00829	1450.47	-0.03363		1450.47	-0.0087		1450.47	-0.05002
1452.4	-0.00221	1452.4	-0.03493		1452.4	0.000313		1452.4	-0.02204
1454.33	-0.00186	1454.33	-0.03306		1454.33	0.01483		1454.33	0.00407
1456.26	0.000632	1456.26	-0.02344		1456.26	0.01468		1456.26	0.01839
1458.18	0.01127	1458.18	-0.01821		1458.18	0.00166		1458.18	0.00945
1460.11	0.000478	1460.11	-0.02891		1460.11	-0.00529		1460.11	0.01752
1462.04	-0.01303	1462.04	-0.03408		1462.04	-0.01228		1462.04	0.01937
1463.97	-0.01187	1463.97	-0.03599		1463.97	-0.01481		1463.97	0.00657
1465.9	-0.0044	1465.9	-0.03355		1465.9	-0.00138		1465.9	0.00353
1467.83	-0.0046	1467.83	-0.02507		1467.83	0.0013		1467.83	0.000788
1469.76	-0.00483	1469.76	-0.02673		1469.76	0.00987		1469.76	-0.00542
1471.69	-0.00953	1471.69	-0.03626		1471.69	0.02779		1471.69	-0.00671
1473.62	-0.01176	1473.62	-0.0434		1473.62	0.0267		1473.62	-0.01148
1475.54	-0.00536	1475.54	-0.03794		1475.54	0.00517		1475.54	-0.02877
1477.47	0.00698	1477.47	-0.03017		1477.47	-0.00179		1477.47	-0.04437
1479.4	0.00109	1479.4	-0.03434		1479.4	0.00303		1479.4	-0.05225
1481.33	-0.00782	1481.33	-0.04416		1481.33	-0.00556		1481.33	-0.06261
1483.26	-0.0017	1483.26	-0.04095		1483.26	-0.0053		1483.26	-0.06184
1485.19	0.00632	1485.19	-0.03311		1485.19	0.00707		1485.19	-0.0537
1487.12	-0.00142	1487.12	-0.03429		1487.12	0.02402		1487.12	-0.0458
1489.05	-0.0033	1489.05	-0.03314		1489.05	0.02602		1489.05	-0.04376
1490.97	0.00521	1490.97	-0.03031		1490.97	0.01472		1490.97	-0.05626
1492.9	0.00475	1492.9	-0.03327		1492.9	0.00788		1492.9	-0.06474
1494.83	-0.00492	1494.83	-0.04152		1494.83	0.00641		1494.83	-0.06713
1496.76	-0.02521	1496.76	-0.05349		1496.76	0.0059		1496.76	-0.07242
1498.69	-0.01595	1498.69	-0.05176		1498.69	-0.00456		1498.69	-0.08373
1500.62	0.000313	1500.62	-0.04624		1500.62	0.00113		1500.62	-0.08288
