# Supplementary material for: Selective oxidation of methane to C2+ products over Au-CeO2 by photon-phonon co-driven catalysis
Source: Nat Commun. 2024 Aug 30;15:7535. doi: 10.1038/s41467-024-51690-2 (PMC11364766; doi:10.1038/s41467-024-51690-2)
Supplement: Supplementary file 3 — Source Data [file 41467_2024_51690_MOESM3_ESM.zip › Source Data/SI-Fig.51.xlsx]

## Sheet: Sheet1
	Dark-CeO2			Light-CeO2					Dark-Au-CeO2-300			Light-Au-CeO2-300
2499.75	0.00191		2500.39	0.00487				800.459	-0.0857		800.459	-0.16606
2501.67	-0.000718		2502.32	0.00379				802.387	-0.04277		802.387	-0.10577
2503.6	0.00155		2504.24	0.00287				804.316	-0.0486		804.316	-0.06535
2505.53	0.00345		2506.17	0.00165				806.245	-0.02473		806.245	-0.03891
2507.46	0.00159		2508.1	0.00305				808.174	0.03004		808.174	0.00794
2509.39	-0.000295		2510.03	0.00247				810.103	-0.01681		810.103	-0.08371
2511.32	-0.000207		2511.96	0.00142				812.032	-0.1019		812.032	-0.22393
2513.25	0.000506		2513.89	0.00356				813.96	-0.04864		813.96	-0.21471
2515.18	-0.00103		2515.82	0.00482				815.889	-0.02394		815.889	-0.23125
2517.1	-0.00249		2517.75	0.00613				817.818	-0.04329		817.818	-0.19913
2519.03	0.00038		2519.67	0.00436				819.747	-0.03981		819.747	-0.11989
2520.96	0.000255		2521.6	0.00647				821.676	-0.04204		821.676	-0.06837
2522.89	-0.003		2523.53	0.00783				823.604	-0.03308		823.604	-0.02775
2524.82	-0.00399		2525.46	0.0057				825.533	0.03465		825.533	0.02211
2526.75	-0.00192		2527.39	0.00291				827.462	0.053		827.462	-0.0044
2528.68	0.00193		2529.32	0.000777				829.391	0.01349		829.391	-0.03947
2530.61	0.00206		2531.25	0.00112				831.32	-0.01785		831.32	-0.05001
2532.54	-0.000285		2533.18	0.00193				833.249	-0.03287		833.249	-0.05357
2534.46	0.00105		2535.1	0.00179				835.177	-0.02665		835.177	-0.06122
2536.39	0.00153		2537.03	0.00325				837.106	-0.00925		837.106	-0.02565
2538.32	-0.000397		2538.96	0.00424				839.035	0.02323		839.035	0.00645
2540.25	-0.00296		2540.89	0.0036				840.964	0.01612		840.964	0.00525
2542.18	-0.00152		2542.82	0.00235				842.893	0.04549		842.893	0.01308
2544.11	0.00119		2544.75	0.000581				844.821	0.03388		844.821	-0.03268
2546.04	-0.00145		2546.68	0.00118				846.75	-0.01358		846.75	-0.07672
2547.97	-0.00237		2548.61	0.00227				848.679	0.00293		848.679	-0.04469
2549.89	-0.000904		2550.54	0.00269				850.608	-0.02422		850.608	-0.02628
2551.82	-0.000238		2552.46	0.004				852.537	-0.06201		852.537	-0.07485
2553.75	0.000674		2554.39	0.0041				854.465	-0.0656		854.465	-0.10132
2555.68	-7.1e-05		2556.32	0.00242				856.394	-0.07481		856.394	-0.08945
2557.61	-0.00127		2558.25	0.0032				858.323	-0.06818		858.323	-0.04711
2559.54	-0.00133		2560.18	0.00454				860.252	-0.02775		860.252	-0.04029
2561.47	-0.00192		2562.11	0.00369				862.181	-0.00735		862.181	-0.02555
2563.4	-0.00094		2564.04	0.000966				864.11	-0.00935		864.11	-0.02494
2565.33	0.00199		2565.97	-0.000841				866.038	0.00506		866.038	-0.02416
2567.25	0.0027		2567.89	0.00104				867.967	-0.00283		867.967	-0.02766
2569.18	0.00106		2569.82	0.0045				869.896	-0.00178		869.896	-0.0259
2571.11	0.00111		2571.75	0.00539				871.825	0.00839		871.825	-0.00813
2573.04	0.00108		2573.68	0.00363				873.754	-0.00552		873.754	0.00609
2574.97	0.00285		2575.61	0.0012				875.682	-0.00974		875.682	0.00133
2576.9	0.00302		2577.54	0.000596				877.611	-0.02158		877.611	-0.01285
2578.83	0.00065		2579.47	0.00192				879.54	-0.01976		879.54	-0.02677
2580.76	-0.000356		2581.4	0.00383				881.469	0.00254		881.469	0.00525
2582.68	0.000488		2583.33	0.00672				883.398	0.01107		883.398	0.00495
2584.61	0.00211		2585.25	0.0066				885.327	-0.01277		885.327	-0.02164
2586.54	0.00325		2587.18	0.00261				887.255	0.000104		887.255	0.00948
2588.47	0.00153		2589.11	0.00258				889.184	0.01742		889.184	0.02387
2590.4	-0.000836		2591.04	0.00397				891.113	0.00496		891.113	-0.00262
2592.33	-0.00423		2592.97	0.0043				893.042	-0.00293		893.042	-0.02294
2594.26	-0.00409		2594.9	0.00645				894.971	-0.0107		894.971	-0.02927
2596.19	-0.000911		2596.83	0.00626				896.899	-0.00664		896.899	-0.02002
2598.12	0.00117		2598.76	0.00409				898.828	0.01286		898.828	0.03714
2600.04	0.000813		2600.68	0.00348				900.757	0.000246		900.757	0.03986
2601.97	0.00173		2602.61	0.00313				902.686	-0.03366		902.686	0.03623
2603.9	0.000563		2604.54	0.00494				904.615	-0.06734		904.615	-0.00122
2605.83	-0.00229		2606.47	0.0045				906.544	-0.03247		906.544	-0.01065
2607.76	-0.000746		2608.4	0.00219				908.472	0.000524		908.472	0.02768
2609.69	0.00109		2610.33	-0.000126				910.401	0.0104		910.401	0.04187
2611.62	-0.000337		2612.26	0.00153				912.33	0.00912		912.33	0.03342
2613.55	-0.00179		2614.19	0.00587				914.259	0.024		914.259	0.02494
2615.47	-0.00306		2616.12	0.00773				916.188	0.06134		916.188	0.02982
2617.4	0.000363		2618.04	0.00437				918.116	0.06584		918.116	0.01123
2619.33	0.00114		2619.97	0.0021				920.045	0.01841		920.045	-0.02048
2621.26	-0.00151		2621.9	0.00373				921.974	0.00248		921.974	-0.02785
2623.19	-0.0015		2623.83	0.00226				923.903	0.01486		923.903	-0.05003
2625.12	-0.00178		2625.76	0.00111				925.832	-0.01229		925.832	-0.08656
2627.05	-0.000913		2627.69	0.0019				927.76	-0.03112		927.76	-0.10624
2628.98	0.00225		2629.62	0.00206				929.689	-0.02116		929.689	-0.0948
2630.91	0.00388		2631.55	0.00312				931.618	-0.02956		931.618	-0.09828
2632.83	0.00123		2633.47	0.00196				933.547	-0.05305		933.547	-0.12752
2634.76	-0.000798		2635.4	0.00221				935.476	-0.08657		935.476	-0.15247
2636.69	-0.0017		2637.33	0.00246				937.405	-0.04363		937.405	-0.14766
2638.62	-0.00135		2639.26	0.000239				939.333	-0.00324		939.333	-0.1335
2640.55	0.000718		2641.19	-0.00228				941.262	0.00426		941.262	-0.16255
2642.48	0.000792		2643.12	-0.00214				943.191	0.000267		943.191	-0.19853
2644.41	0.000602		2645.05	0.00137				945.12	-0.01199		945.12	-0.18289
2646.34	-0.0007		2646.98	0.00488				947.049	-0.02717		947.049	-0.16012
2648.26	0.00122		2648.91	0.00645				948.977	-0.04822		948.977	-0.16619
2650.19	0.000882		2650.83	0.00507				950.906	-0.02284		950.906	-0.13764
2652.12	-0.00148		2652.76	0.00255				952.835	0.02134		952.835	-0.12208
2654.05	0.000355		2654.69	0.00315				954.764	0.04078		954.764	-0.14026
2655.98	0.00416		2656.62	0.00396				956.693	-0.00856		956.693	-0.17025
2657.91	0.00252		2658.55	0.00547				958.622	-0.01875		958.622	-0.1585
2659.84	-0.000596		2660.48	0.00413				960.55	0.0402		960.55	-0.1182
2661.77	-0.000978		2662.41	0.00218				962.479	0.04924		962.479	-0.09855
2663.69	-0.000889		2664.34	0.00246				964.408	0.02895		964.408	-0.10512
2665.62	0.000779		2666.26	0.00359				966.337	-0.00119		966.337	-0.11833
2667.55	0.00323		2668.19	0.00351				968.266	-0.00879		968.266	-0.14058
2669.48	0.00313		2670.12	0.00229				970.194	0.02815		970.194	-0.11696
2671.41	0.000644		2672.05	0.00359				972.123	0.05665		972.123	-0.08393
2673.34	-0.00173		2673.98	0.00342				974.052	0.05004		974.052	-0.05035
2675.27	-0.00133		2675.91	-0.00164				975.981	0.0144		975.981	-0.05761
2677.2	0.00052		2677.84	-0.00436				977.91	-0.0123		977.91	-0.09377
2679.13	0.00161		2679.77	-0.00271				979.839	-0.01466		979.839	-0.11205
2681.05	0.00102		2681.69	-0.00194				981.767	-0.05219		981.767	-0.13024
2682.98	0.000713		2683.62	-2.4e-05				983.696	-0.04734		983.696	-0.10868
2684.91	0.00219		2685.55	0.00179				985.625	-0.03196		985.625	-0.07616
2686.84	0.00214		2687.48	-0.00051				987.554	-0.05603		987.554	-0.07981
2688.77	0.0016		2689.41	-0.00434				989.483	-0.04054		989.483	-0.09398
2690.7	-0.000275		2691.34	-0.00455				991.411	-0.000931		991.411	-0.09635
2692.63	0.000205		2693.27	-0.00356				993.34	0.01572		993.34	-0.08328
2694.56	0.00485		2695.2	-0.00343				995.269	0.01079		995.269	-0.06683
2696.48	0.00759		2697.13	-0.00258				997.198	0.03138		997.198	-0.0538
2698.41	0.00425		2699.05	-0.00135				999.127	0.02497		999.127	-0.04706
2700.34	-0.00181		2700.98	-0.000201				1001.06	0.00289		1001.06	-0.04531
2702.27	-0.00615		2702.91	0.00035				1002.98	-0.00579		1002.98	-0.04965
2704.2	-0.00476		2704.84	-0.00266				1004.91	0.00425		1004.91	-0.04507
2706.13	-0.00177		2706.77	-0.00139				1006.84	0.01142		1006.84	-0.05127
2708.06	7.1e-05		2708.7	0.00152				1008.77	0.01227		1008.77	-0.06301
2709.99	0.00147		2710.63	0.00227				1010.7	0.04618		1010.7	-0.03165
2711.92	0.000284		2712.56	0.000948				1012.63	0.05947		1012.63	-0.05857
2713.84	-0.00339		2714.48	0.00345				1014.56	0.02373		1014.56	-0.07456
2715.77	-0.00124		2716.41	0.00447				1016.49	-0.01083		1016.49	-0.0515
2717.7	0.000572		2718.34	0.00228				1018.41	-0.01436		1018.41	-0.07152
2719.63	-0.000976		2720.27	-0.00122				1020.34	0.01401		1020.34	-0.07611
2721.56	-0.00123		2722.2	-0.000964				1022.27	0.02469		1022.27	-0.09061
2723.49	-0.00382		2724.13	-0.00144				1024.2	0.03461		1024.2	-0.09418
2725.42	-0.00735		2726.06	-0.00371				1026.13	0.04982		1026.13	-0.08388
2727.35	-0.00324		2727.99	-0.00425				1028.06	0.0193		1028.06	-0.10207
2729.27	0.00485		2729.92	-0.00573				1029.99	0.01542		1029.99	-0.08661
2731.2	0.00279		2731.84	-0.00767				1031.92	0.00606		1031.92	-0.06884
2733.13	-0.00254		2733.77	-0.00649				1033.85	0.01239		1033.85	-0.07034
2735.06	-0.00203		2735.7	-0.00657				1035.77	0.02042		1035.77	-0.09173
2736.99	0.000666		2737.63	-0.00899				1037.7	0.00112		1037.7	-0.07408
2738.92	0.00208		2739.56	-0.00996				1039.63	-0.01548		1039.63	-0.06384
2740.85	0.00234		2741.49	-0.01373				1041.56	-0.01474		1041.56	-0.06643
2742.78	-0.00156		2743.42	-0.01879				1043.49	-0.04987		1043.49	-0.09363
2744.71	-0.000132		2745.35	-0.01703				1045.42	-0.06993		1045.42	-0.12164
2746.63	0.00586		2747.27	-0.01416				1047.35	-0.01658		1047.35	-0.09806
2748.56	0.00758		2749.2	-0.01725				1049.28	0.00216		1049.28	-0.10582
2750.49	0.00275		2751.13	-0.02216				1051.2	0.0077		1051.2	-0.1125
2752.42	-0.00234		2753.06	-0.02071				1053.13	0.03343		1053.13	-0.05778
2754.35	-0.00209		2754.99	-0.01878				1055.06	0.02692		1055.06	-0.03301
2756.28	-0.000812		2756.92	-0.02112				1056.99	-0.02118		1056.99	-0.06874
2758.21	0.000846		2758.85	-0.02526				1058.92	-0.07701		1058.92	-0.12597
2760.14	0.00223		2760.78	-0.02718				1060.85	-0.05967		1060.85	-0.12602
2762.06	-0.00063		2762.71	-0.02734				1062.78	-0.02029		1062.78	-0.11533
2763.99	-0.00259		2764.63	-0.02061				1064.71	0.00169		1064.71	-0.08933
2765.92	0.00101		2766.56	-0.01827				1066.64	0.0063		1066.64	-0.07258
2767.85	0.00606		2768.49	-0.02255				1068.56	0.01369		1068.56	-0.06641
2769.78	0.00507		2770.42	-0.0283				1070.49	0.00406		1070.49	-0.06113
2771.71	0.00368		2772.35	-0.02736				1072.42	-0.00231		1072.42	-0.05839
2773.64	0.00467		2774.28	-0.02554				1074.35	-0.00625		1074.35	-0.05016
2775.57	0.00107		2776.21	-0.02116				1076.28	-0.01713		1076.28	-0.03097
2777.5	-0.00341		2778.14	-0.02053				1078.21	0.00602		1078.21	-0.03014
2779.42	-0.00396		2780.06	-0.02536				1080.14	0.02373		1080.14	-0.04591
2781.35	-0.00199		2781.99	-0.02556				1082.07	-0.00231		1082.07	-0.04368
2783.28	0.00113		2783.92	-0.02433				1083.99	0.00274		1083.99	-0.02268
2785.21	-0.000378		2785.85	-0.02424				1085.92	0.0016		1085.92	-0.01567
2787.14	-0.0049		2787.78	-0.02394				1087.85	-0.04384		1087.85	-0.04084
2789.07	-0.00402		2789.71	-0.02274				1089.78	-0.0301		1089.78	-0.05733
2791	-0.000706		2791.64	-0.02151				1091.71	0.01796		1091.71	-0.02915
2792.93	0.00166		2793.57	-0.02501				1093.64	0.01245		1093.64	-0.02248
2794.85	-0.000242		2795.5	-0.02655				1095.57	-0.00854		1095.57	-0.01245
2796.78	-0.00286		2797.42	-0.02652				1097.5	-0.01211		1097.5	-0.02237
2798.71	-0.00606		2799.35	-0.02887				1099.43	0.01682		1099.43	-0.01459
2800.64	-0.00309		2801.28	-0.02906				1101.35	0.0205		1101.35	-0.01481
2802.57	0.00664		2803.21	-0.03081				1103.28	0.00982		1103.28	-0.02449
2804.5	0.00555		2805.14	-0.03241				1105.21	0.01489		1105.21	-0.01515
2806.43	-0.00214		2807.07	-0.03024				1107.14	0.02453		1107.14	-0.014
2808.36	-0.00447		2809	-0.02891				1109.07	0.03172		1109.07	-0.02398
2810.28	-0.00132		2810.93	-0.03216				1111	0.01404		1111	-0.04986
2812.21	0.00143		2812.85	-0.03682				1112.93	0.00635		1112.93	-0.05285
2814.14	-0.000487		2814.78	-0.03665				1114.86	0.01389		1114.86	-0.02735
2816.07	0.00309		2816.71	-0.03572				1116.78	0.0138		1116.78	-0.03075
2818	0.00628		2818.64	-0.03372				1118.71	0.00353		1118.71	-0.05783
2819.93	-0.000823		2820.57	-0.02744				1120.64	-0.00508		1120.64	-0.07899
2821.86	-0.000412		2822.5	-0.03042				1122.57	-0.01815		1122.57	-0.07626
2823.79	0.000673		2824.43	-0.03677				1124.5	-0.00652		1124.5	-0.05832
2825.72	0.00157		2826.36	-0.03756				1126.43	0.00422		1126.43	-0.06459
2827.64	-0.00287		2828.28	-0.03703				1128.36	0.00117		1128.36	-0.06857
2829.57	-0.00968		2830.21	-0.03761				1130.29	0.00118		1130.29	-0.06919
2831.5	-0.00134		2832.14	-0.03657				1132.21	-0.00222		1132.21	-0.08277
2833.43	0.0088		2834.07	-0.03159				1134.14	-0.00517		1134.14	-0.08857
2835.36	0.00635		2836	-0.02284				1136.07	-0.00721		1136.07	-0.08728
2837.29	0.00218		2837.93	-0.00806				1138	-0.01719		1138	-0.08423
2839.22	-0.000133		2839.86	-0.00183				1139.93	-0.01476		1139.93	-0.08814
2841.15	0.00676		2841.79	-0.00729				1141.86	-0.00286		1141.86	-0.09009
2843.07	0.00464		2843.72	0.003				1143.79	-0.00551		1143.79	-0.09199
2845	0.00136		2845.64	0.0107				1145.72	-0.00358		1145.72	-0.09564
2846.93	0.00177		2847.57	0.00475				1147.65	0.01015		1147.65	-0.09239
2848.86	0.00373		2849.5	0.00695				1149.57	0.00669		1149.57	-0.09231
2850.79	0.00417		2851.43	0.01284				1151.5	0.0031		1151.5	-0.09333
2852.72	0.00526		2853.36	0.00862				1153.43	0.00513		1153.43	-0.08215
2854.65	0.000394		2855.29	0.000287				1155.36	0.00203		1155.36	-0.0773
2856.58	-0.00212		2857.22	-0.00338				1157.29	-0.00893		1157.29	-0.09012
2858.51	-0.00295		2859.15	9.5e-05				1159.22	-0.00817		1159.22	-0.08631
2860.43	-0.00179		2861.07	0.0102				1161.15	-0.00302		1161.15	-0.06297
2862.36	-4.1e-05		2863	0.02345				1163.08	0.00392		1163.08	-0.05338
2864.29	0.00285		2864.93	0.02697				1165	0.00801		1165	-0.06053
2866.22	0.00648		2866.86	0.03094				1166.93	0.00873		1166.93	-0.05873
2868.15	0.00724		2868.79	0.03428				1168.86	0.00485		1168.86	-0.0578
2870.08	0.00327		2870.72	0.04202				1170.79	-0.00225		1170.79	-0.05514
2872.01	-0.00274		2872.65	0.04407				1172.72	-0.00334		1172.72	-0.03826
2873.94	0.00495		2874.58	0.04305				1174.65	0.00602		1174.65	-0.01867
2875.86	0.0182		2876.51	0.04487				1176.58	0.00551		1176.58	-0.01534
2877.79	0.01161		2878.43	0.05094				1178.51	0.00756		1178.51	-0.01334
2879.72	-0.00304		2880.36	0.05819				1180.44	0.01187		1180.44	-0.01534
2881.65	-0.000873		2882.29	0.05654				1182.36	0.0053		1182.36	-0.02421
2883.58	0.0029		2884.22	0.0422				1184.29	0.00217		1184.29	-0.02325
2885.51	0.00206		2886.15	0.03429				1186.22	0.00286		1186.22	-0.03063
2887.44	0.0006		2888.08	0.02118				1188.15	0.01098		1188.15	-0.04565
2889.37	0.00193		2890.01	0.00919				1190.08	0.00872		1190.08	-0.05048
2891.3	0.00592		2891.94	0.01203				1192.01	-0.00332		1192.01	-0.0433
2893.22	0.00272		2893.86	0.00641				1193.94	-0.00854		1193.94	-0.03808
2895.15	-0.00764		2895.79	-0.01244				1195.87	0.00252		1195.87	-0.03112
2897.08	-0.0068		2897.72	-0.02512				1197.79	0.00442		1197.79	-0.02842
2899.01	-4.2e-05		2899.65	-0.02988				1199.72	0.00676		1199.72	-0.02059
2900.94	0.00529		2901.58	-0.02854				1201.65	0.01371		1201.65	-0.01349
2902.87	0.00319		2903.51	-0.02181				1203.58	0.00678		1203.58	-0.01728
2904.8	0.000316		2905.44	-0.02377				1205.51	-0.00349		1205.51	-0.02585
2906.73	0.01102		2907.37	-0.03134				1207.44	0.000484		1207.44	-0.02305
2908.65	0.01564		2909.3	-0.03462				1209.37	0.00252		1209.37	-0.01275
2910.58	0.0049		2911.22	-0.03663				1211.3	0.0018		1211.3	-0.00369
2912.51	-0.00332		2913.15	-0.03667				1213.23	-0.00329		1213.23	-0.01168
2914.44	-0.00664		2915.08	-0.03004				1215.15	-0.00419		1215.15	-0.01075
2916.37	-0.00678		2917.01	-0.03903				1217.08	0.00198		1217.08	0.00164
2918.3	-0.00535		2918.94	-0.04351				1219.01	0.00555		1219.01	0.00936
2920.23	-0.00807		2920.87	-0.04442				1220.94	0.0032		1220.94	0.01068
2922.16	-0.00623		2922.8	-0.0461				1222.87	-0.00457		1222.87	0.00951
2924.09	-0.00715		2924.73	-0.0402				1224.8	-0.0137		1224.8	0.00253
2926.01	0.00127		2926.65	-0.04938				1226.73	-0.01083		1226.73	0.00137
2927.94	0.02495		2928.58	-0.05402				1228.66	0.00192		1228.66	0.01327
2929.87	0.01618		2930.51	-0.05288				1230.58	0.00843		1230.58	0.01664
2931.8	0.000803		2932.44	-0.0505				1232.51	0.00906		1232.51	0.01777
2933.73	-0.00675		2934.37	-0.05156				1234.44	0.000277		1234.44	0.01808
2935.66	-0.00857		2936.3	-0.05939				1236.37	-0.0151		1236.37	0.02492
2937.59	-0.0111		2938.23	-0.05872				1238.3	-0.00376		1238.3	0.04254
2939.52	-0.00621		2940.16	-0.04909				1240.23	0.00312		1240.23	0.04167
2941.44	-0.00646		2942.09	-0.04066				1242.16	-0.00143		1242.16	0.04223
2943.37	-0.000265		2944.01	-0.03546				1244.09	-0.00736		1244.09	0.05005
2945.3	0.00677		2945.94	-0.0267				1246.02	-0.006		1246.02	0.04998
2947.23	-0.0031		2947.87	-0.02381				1247.94	-0.00164		1247.94	0.03982
2949.16	-0.01275		2949.8	-0.03652				1249.87	0.0031		1249.87	0.03959
2951.09	-0.00534		2951.73	-0.04499				1251.8	0.00222		1251.8	0.04302
2953.02	0.00137		2953.66	-0.04078				1253.73	-0.00478		1253.73	0.05474
2954.95	0.00293		2955.59	-0.04126				1255.66	-0.01127		1255.66	0.04854
2956.87	0.00348		2957.52	-0.04463				1257.59	-0.00408		1257.59	0.04564
2958.8	0.00182		2959.44	-0.04637				1259.52	0.01573		1259.52	0.05302
2960.73	0.00329		2961.37	-0.05111				1261.45	0.02684		1261.45	0.04859
2962.66	0.00811		2963.3	-0.05123				1263.37	0.02066		1263.37	0.03661
2964.59	0.00876		2965.23	-0.05268				1265.3	0.01415		1265.3	0.02892
2966.52	0.01188		2967.16	-0.05862				1267.23	0.01722		1267.23	0.01167
2968.45	0.00821		2969.09	-0.05575				1269.16	0.00931		1269.16	-0.00315
2970.38	0.00417		2971.02	-0.05438				1271.09	-0.00792		1271.09	0.000529
2972.31	0.00279		2972.95	-0.05228				1273.02	0.000176		1273.02	0.01759
2974.23	0.00827		2974.87	-0.05838				1274.95	0.00226		1274.95	0.01372
2976.16	0.01557		2976.8	-0.07131				1276.88	-0.00512		1276.88	-0.000292
2978.09	0.01667		2978.73	-0.06836				1278.81	0.00402		1278.81	0.00902
2980.02	0.00166		2980.66	-0.0657				1280.73	0.00781		1280.73	0.00506
2981.95	-0.000768		2982.59	-0.06514				1282.66	0.000516		1282.66	-0.00418
2983.88	-0.00236		2984.52	-0.06567				1284.59	0.00961		1284.59	0.0016
2985.81	0.00222		2986.45	-0.06704				1286.52	0.01793		1286.52	0.00447
2987.74	0.01498		2988.38	-0.06786				1288.45	0.00774		1288.45	-0.00425
2989.66	0.013		2990.31	-0.07339				1290.38	-0.01559		1290.38	-0.01881
2991.59	0.00608		2992.23	-0.07718				1292.31	-0.02323		1292.31	-0.01061
2993.52	0.00682		2994.16	-0.08468				1294.24	-0.000546		1294.24	0.00337
2995.45	0.01405		2996.09	-0.0838				1296.16	0.0178		1296.16	0.00187
2997.38	0.01646		2998.02	-0.08033				1298.09	-0.00472		1298.09	-0.00615
2999.31	0.00137		2999.95	-0.08708				1300.02	-0.03646		1300.02	-0.02542
3001.24	-0.00461		3001.88	-0.09567				1301.95	0.00597		1301.95	-0.03603
								1303.88	0.18062		1303.88	-0.00652
								1305.81	0.00181		1305.81	-0.00116
								1307.74	-0.00979		1307.74	0.02029
								1309.67	-0.01091		1309.67	0.02639
								1311.59	-0.000464		1311.59	0.03635
								1313.52	0.00941		1313.52	0.0481
								1315.45	0.00664		1315.45	0.04932
								1317.38	0.00449		1317.38	0.04436
								1319.31	0.00233		1319.31	0.05272
								1321.24	-0.00131		1321.24	0.05059
								1323.17	-0.00389		1323.17	0.05179
								1325.1	0.00328		1325.1	0.05318
								1327.03	0.01445		1327.03	0.06306
								1328.95	0.00714		1328.95	0.06166
								1330.88	-0.00139		1330.88	0.04668
								1332.81	-0.00351		1332.81	0.04012
								1334.74	0.00857		1334.74	0.05416
								1336.67	0.00337		1336.67	0.03651
								1338.6	-0.00103		1338.6	0.03172
								1340.53	-0.00291		1340.53	0.06691
								1342.46	-0.00929		1342.46	0.06994
								1344.38	-0.00619		1344.38	0.06021
								1346.31	-0.00531		1346.31	0.05486
								1348.24	0.01402		1348.24	0.09063
								1350.17	0.02284		1350.17	0.12539
								1352.1	0.01745		1352.1	0.14159
								1354.03	0.00143		1354.03	0.12072
								1355.96	-0.00391		1355.96	0.11967
								1357.89	-0.00547		1357.89	0.1169
								1359.82	0.00608		1359.82	0.14235
								1361.74	0.02083		1361.74	0.19186
								1363.67	0.00677		1363.67	0.17637
								1365.6	0.00576		1365.6	0.16676
								1367.53	0.00593		1367.53	0.16422
								1369.46	-0.00127		1369.46	0.15254
								1371.39	0.01124		1371.39	0.15502
								1373.32	0.0271		1373.32	0.18328
								1375.25	0.01697		1375.25	0.16542
								1377.17	0.02084		1377.17	0.1311
								1379.1	0.0153		1379.1	0.11268
								1381.03	0.01493		1381.03	0.10831
								1382.96	0.01311		1382.96	0.1087
								1384.89	0.0097		1384.89	0.09913
								1386.82	0.00513		1386.82	0.0854
								1388.75	-0.00515		1388.75	0.07128
								1390.68	-0.00498		1390.68	0.0609
								1392.61	-0.0021		1392.61	0.06733
								1394.53	0.0035		1394.53	0.09399
								1396.46	0.01199		1396.46	0.12543
								1398.39	0.00387		1398.39	0.11626
								1400.32	-0.00315		1400.32	0.08056
								1402.25	-0.00206		1402.25	0.05276
								1404.18	-0.00599		1404.18	0.02516
								1406.11	-0.000992		1406.11	0.00939
								1408.04	-0.0016		1408.04	0.00143
								1409.96	-0.0056		1409.96	-0.01541
								1411.89	-0.000904		1411.89	-0.03009
								1413.82	0.000651		1413.82	-0.03662
								1415.75	-0.00229		1415.75	-0.0385
								1417.68	-0.01181		1417.68	-0.04135
								1419.61	-0.0144		1419.61	-0.0554
								1421.54	-0.00739		1421.54	-0.05809
								1423.47	-0.0064		1423.47	-0.05481
								1425.4	-0.000297		1425.4	-0.05362
								1427.32	0.00448		1427.32	-0.05423
								1429.25	0.00297		1429.25	-0.05266
								1431.18	0.00209		1431.18	-0.0495
								1433.11	0.00647		1433.11	-0.05382
								1435.04	0.00351		1435.04	-0.06184
								1436.97	-0.00564		1436.97	-0.06403
								1438.9	-0.000938		1438.9	-0.05463
								1440.83	0.00232		1440.83	-0.05338
								1442.75	0.000559		1442.75	-0.05673
								1444.68	-1.6e-05		1444.68	-0.05606
								1446.61	0.00165		1446.61	-0.05723
								1448.54	0.00377		1448.54	-0.05641
								1450.47	0.003		1450.47	-0.05425
								1452.4	0.00351		1452.4	-0.05801
								1454.33	0.01101		1454.33	-0.0622
								1456.26	0.03351		1456.26	-0.05348
								1458.18	0.02575		1458.18	-0.03358
								1460.11	0.0032		1460.11	-0.04845
								1462.04	-0.00344		1462.04	-0.05629
								1463.97	-0.00994		1463.97	-0.06193
								1465.9	-0.00324		1465.9	-0.05448
								1467.83	0.00407		1467.83	-0.04632
								1469.76	-0.000493		1469.76	-0.04429
								1471.69	-0.01345		1471.69	-0.0559
								1473.62	-0.00144		1473.62	-0.05239
								1475.54	-0.00135		1475.54	-0.04827
								1477.47	0.00103		1477.47	-0.05286
								1479.4	0.003		1479.4	-0.05177
								1481.33	0.00232		1481.33	-0.04775
								1483.26	-0.000631		1483.26	-0.04816
								1485.19	-0.00151		1485.19	-0.05046
								1487.12	-0.000434		1487.12	-0.04614
								1489.05	0.00036		1489.05	-0.03722
								1490.97	-0.000422		1490.97	-0.04269
								1492.9	-0.00382		1492.9	-0.0524
								1494.83	-0.00223		1494.83	-0.05393
								1496.76	-0.00283		1496.76	-0.05177
								1498.69	-0.00699		1498.69	-0.05012
								1500.62	-0.00404		1500.62	-0.04896
								1502.55	0.00148		1502.55	-0.05067
								1504.48	0.00937		1504.48	-0.04842
								1506.41	0.03693		1506.41	-0.04571
								1508.33	0.00437		1508.33	-0.05842
								1510.26	-0.00557		1510.26	-0.04982
								1512.19	-0.000351		1512.19	-0.04101
								1514.12	-0.00122		1514.12	-0.03858
								1516.05	0.00518		1516.05	-0.03262
								1517.98	0.01473		1517.98	-0.02732
								1519.91	0.00815		1519.91	-0.03383
								1521.84	0.0018		1521.84	-0.03363
								1523.76	-0.00881		1523.76	-0.03756
								1525.69	0.00681		1525.69	-0.03182
								1527.62	0.0077		1527.62	-0.02583
								1529.55	0.000693		1529.55	-0.02058
								1531.48	0.00744		1531.48	-0.01275
								1533.41	0.00202		1533.41	-0.00599
								1535.34	-0.00119		1535.34	-0.00809
								1537.27	0.00942		1537.27	-0.01036
								1539.2	0.01528		1539.2	-0.00304
								1541.12	0.00841		1541.12	0.01816
								1543.05	0.01488		1543.05	0.00599
								1544.98	0.00814		1544.98	0.0041
								1546.91	0.00177		1546.91	-0.000357
								1548.84	0.00213		1548.84	0.00392
								1550.77	-0.00747		1550.77	0.02347
								1552.7	-0.00591		1552.7	0.03073
								1554.63	0.01057		1554.63	0.03351
								1556.55	0.00997		1556.55	0.00666
								1558.48	-0.02453		1558.48	-0.01346
								1560.41	-0.00355		1560.41	0.06693
								1562.34	0.00866		1562.34	0.04437
								1564.27	-0.0019		1564.27	0.03106
								1566.2	-0.00758		1566.2	0.03584
								1568.13	-0.00656		1568.13	0.02207
								1570.06	0.00648		1570.06	0.000687
								1571.99	0.00408		1571.99	-0.00327
								1573.91	-0.00261		1573.91	-0.00852
								1575.84	-0.00297		1575.84	-0.02011
								1577.77	0.01822		1577.77	-0.01994
								1579.7	0.00229		1579.7	-0.01535
								1581.63	-0.01266		1581.63	-0.02162
								1583.56	-0.00627		1583.56	-0.01812
								1585.49	0.00803		1585.49	-0.00528
								1587.42	0.02255		1587.42	-4.1e-05
								1589.34	0.01697		1589.34	0.00383
								1591.27	0.01131		1591.27	0.00536
								1593.2	0.00747		1593.2	0.00213
								1595.13	0.01017		1595.13	0.00654
								1597.06	0.02962		1597.06	0.02992
								1598.99	0.02083		1598.99	0.03886
								1600.92	0.000305		1600.92	0.04423
								1602.85	-0.00475		1602.85	0.05003
								1604.77	-0.000512		1604.77	0.05292
								1606.7	0.00495		1606.7	0.0587
								1608.63	0.00117		1608.63	0.06303
								1610.56	-0.0035		1610.56	0.07458
								1612.49	0.00621		1612.49	0.08687
								1614.42	0.01717		1614.42	0.1005
								1616.35	0.0139		1616.35	0.11569
								1618.28	0.00719		1618.28	0.10685
								1620.21	0.0029		1620.21	0.10269
								1622.13	-0.00311		1622.13	0.10031
								1624.06	-0.00325		1624.06	0.09425
								1625.99	-0.00295		1625.99	0.08446
								1627.92	-0.000728		1627.92	0.10334
								1629.85	0.00304		1629.85	0.12929
								1631.78	0.00831		1631.78	0.14917
								1633.71	0.00637		1633.71	0.16301
								1635.64	0.00359		1635.64	0.21871
								1637.56	0.01071		1637.56	0.24841
								1639.49	0.00396		1639.49	0.25905
								1641.42	0.00151		1641.42	0.26694
								1643.35	0.0086		1643.35	0.28606
								1645.28	0.02603		1645.28	0.29875
								1647.21	0.02525		1647.21	0.29873
								1649.14	0.00796		1649.14	0.29283
								1651.07	0.00813		1651.07	0.29809
								1653	0.02615		1653	0.31797
								1654.92	0.01447		1654.92	0.28102
								1656.85	0.00965		1656.85	0.24538
								1658.78	0.00976		1658.78	0.21242
								1660.71	0.00444		1660.71	0.1713
								1662.64	0.00585		1662.64	0.12007
								1664.57	0.00587		1664.57	0.07465
								1666.5	0.0086		1666.5	0.04773
								1668.43	0.00985		1668.43	0.02029
								1670.35	0.00333		1670.35	0.00458
								1672.28	-0.00294		1672.28	-0.00306
								1674.21	0.00235		1674.21	-0.01458
								1676.14	0.00568		1676.14	-0.02219
								1678.07	0.000165		1678.07	-0.03114
								1680	0.000981		1680	-0.03333
								1681.93	0.00719		1681.93	-0.0275
								1683.86	0.01292		1683.86	-0.01619
								1685.79	0.00258		1685.79	-0.02588
								1687.71	0.00222		1687.71	-0.0344
								1689.64	0.00435		1689.64	-0.03474
								1691.57	0.00284		1691.57	-0.03394
								1693.5	0.00314		1693.5	-0.03238
								1695.43	0.00941		1695.43	-0.02405
								1697.36	0.01321		1697.36	-0.0271
								1699.29	0.00421		1699.29	-0.04363
								1701.22	-0.00533		1701.22	-0.04878
								1703.14	-0.00224		1703.14	-0.04381
								1705.07	0.00311		1705.07	-0.03666
								1707	0.0015		1707	-0.03407
								1708.93	-0.00136		1708.93	-0.03941
								1710.86	-0.000432		1710.86	-0.0399
								1712.79	2.5e-05		1712.79	-0.03955
								1714.72	-0.000199		1714.72	-0.04262
								1716.65	-0.00135		1716.65	-0.04299
								1718.58	-0.00466		1718.58	-0.03825
								1720.5	-0.00222		1720.5	-0.03388
								1722.43	0.000106		1722.43	-0.03186
								1724.36	0.0024		1724.36	-0.03091
								1726.29	0.00344		1726.29	-0.02923
								1728.22	0.0016		1728.22	-0.02951
								1730.15	-0.00579		1730.15	-0.03574
								1732.08	-0.00322		1732.08	-0.03262
								1734.01	0.00781		1734.01	-0.01886
								1735.93	0.00359		1735.93	-0.0206
								1737.86	0.000186		1737.86	-0.02563
								1739.79	0.000846		1739.79	-0.02846
								1741.72	-0.00455		1741.72	-0.03077
								1743.65	-0.00455		1743.65	-0.03043
								1745.58	0.00417		1745.58	-0.02457
								1747.51	0.01073		1747.51	-0.02069
								1749.44	0.00651		1749.44	-0.02469
								1751.36	0.00379		1751.36	-0.02559
								1753.29	0.00431		1753.29	-0.02124
								1755.22	0.00298		1755.22	-0.02207
								1757.15	1.2e-05		1757.15	-0.02558
								1759.08	0.000248		1759.08	-0.02591
								1761.01	0.00521		1761.01	-0.02347
								1762.94	0.00365		1762.94	-0.02107
								1764.87	-0.00283		1764.87	-0.02457
								1766.8	-0.00228		1766.8	-0.02528
								1768.72	-0.00101		1768.72	-0.02323
								1770.65	-0.00223		1770.65	-0.02185
								1772.58	-0.000443		1772.58	-0.02003
								1774.51	0.00403		1774.51	-0.01751
								1776.44	0.00517		1776.44	-0.0192
								1778.37	0.00253		1778.37	-0.02079
								1780.3	0.000101		1780.3	-0.01997
								1782.23	-0.000458		1782.23	-0.02187
								1784.15	-0.000915		1784.15	-0.02419
								1786.08	-0.00242		1786.08	-0.02469
								1788.01	-0.00199		1788.01	-0.02346
								1789.94	-0.00178		1789.94	-0.02189
								1791.87	-0.00194		1791.87	-0.0244
								1793.8	-0.00502		1793.8	-0.02638
								1795.73	-0.00368		1795.73	-0.02385
								1797.66	0.000113		1797.66	-0.02188
								1799.59	0.000969		1799.59	-0.0219
								1801.51	-0.00039		1801.51	-0.02205
								1803.44	0.000111		1803.44	-0.02198
								1805.37	-0.00152		1805.37	-0.02348
								1807.3	-0.00149		1807.3	-0.02461
								1809.23	-0.0016		1809.23	-0.02543
								1811.16	-0.0022		1811.16	-0.02542
								1813.09	2e-06		1813.09	-0.02285
								1815.02	0.000847		1815.02	-0.02204
								1816.94	0.0011		1816.94	-0.02216
								1818.87	0.00127		1818.87	-0.02288
								1820.8	0.00128		1820.8	-0.02449
								1822.73	0.00132		1822.73	-0.02366
								1824.66	0.00139		1824.66	-0.02451
								1826.59	0.00322		1826.59	-0.02395
								1828.52	0.00483		1828.52	-0.02227
								1830.45	0.00362		1830.45	-0.02244
								1832.38	0.00461		1832.38	-0.02276
								1834.3	0.00259		1834.3	-0.02424
								1836.23	0.000829		1836.23	-0.0243
								1838.16	-0.000474		1838.16	-0.02443
								1840.09	-0.000604		1840.09	-0.02331
								1842.02	0.000843		1842.02	-0.02064
								1843.95	0.00316		1843.95	-0.01874
								1845.88	0.00315		1845.88	-0.02188
								1847.81	0.00299		1847.81	-0.02301
								1849.73	0.00111		1849.73	-0.02354
								1851.66	0.000235		1851.66	-0.02529
								1853.59	0.00164		1853.59	-0.02431
								1855.52	0.00226		1855.52	-0.02375
								1857.45	0.00193		1857.45	-0.02504
								1859.38	0.00197		1859.38	-0.02457
								1861.31	0.00223		1861.31	-0.02421
								1863.24	0.00104		1863.24	-0.02415
								1865.17	-0.00182		1865.17	-0.02424
								1867.09	-0.00319		1867.09	-0.02504
								1869.02	0.000427		1869.02	-0.02166
								1870.95	0.00292		1870.95	-0.02159
								1872.88	0.003		1872.88	-0.02248
								1874.81	0.00286		1874.81	-0.02294
								1876.74	0.00137		1876.74	-0.02387
								1878.67	0.00247		1878.67	-0.02208
								1880.6	-0.000258		1880.6	-0.0241
								1882.52	-0.00282		1882.52	-0.02562
								1884.45	-0.00298		1884.45	-0.02596
								1886.38	-0.00133		1886.38	-0.02523
								1888.31	0.000159		1888.31	-0.02422
								1890.24	0.000993		1890.24	-0.02583
								1892.17	0.000107		1892.17	-0.02665
								1894.1	3.3e-05		1894.1	-0.02704
								1896.03	0.000853		1896.03	-0.02627
								1897.95	0.000228		1897.95	-0.02617
								1899.88	-0.000978		1899.88	-0.02661
								1901.81	-0.00112		1901.81	-0.02764
								1903.74	-9.5e-05		1903.74	-0.02673
								1905.67	0.00239		1905.67	-0.02282
								1907.6	0.0022		1907.6	-0.02281
								1909.53	0.00143		1909.53	-0.02391
								1911.46	-0.000176		1911.46	-0.02493
								1913.39	-0.00166		1913.39	-0.0262
								1915.31	-0.000786		1915.31	-0.02639
								1917.24	0.000366		1917.24	-0.02612
								1919.17	0.00152		1919.17	-0.02578
								1921.1	0.000996		1921.1	-0.02455
								1923.03	-0.000165		1923.03	-0.02564
								1924.96	-0.00106		1924.96	-0.02741
								1926.89	-0.00304		1926.89	-0.02711
								1928.82	-0.00323		1928.82	-0.02822
								1930.74	-0.000685		1930.74	-0.02934
								1932.67	0.00167		1932.67	-0.02883
								1934.6	0.000459		1934.6	-0.02922
								1936.53	-0.000679		1936.53	-0.02975
								1938.46	0.000897		1938.46	-0.02882
								1940.39	0.00219		1940.39	-0.02695
								1942.32	-0.000557		1942.32	-0.02635
								1944.25	-0.00287		1944.25	-0.02966
								1946.18	0.000954		1946.18	-0.02872
								1948.1	0.00352		1948.1	-0.0256
								1950.03	0.00333		1950.03	-0.02553
								1951.96	0.00219		1951.96	-0.02662
								1953.89	0.000818		1953.89	-0.02708
								1955.82	-0.000131		1955.82	-0.02837
								1957.75	0.000494		1957.75	-0.02978
								1959.68	0.00123		1959.68	-0.03018
								1961.61	0.000915		1961.61	-0.02999
								1963.53	0.000268		1963.53	-0.02944
								1965.46	0.00146		1965.46	-0.02915
								1967.39	0.00257		1967.39	-0.02853
								1969.32	0.00263		1969.32	-0.02831
								1971.25	0.0032		1971.25	-0.02719
								1973.18	0.00228		1973.18	-0.02733
								1975.11	0.00141		1975.11	-0.02803
								1977.04	0.00178		1977.04	-0.02822
								1978.97	0.00138		1978.97	-0.02934
								1980.89	7.3e-05		1980.89	-0.02997
								1982.82	-0.000415		1982.82	-0.02958
								1984.75	0.000744		1984.75	-0.02874
								1986.68	0.00124		1986.68	-0.02934
								1988.61	-0.00076		1988.61	-0.02911
								1990.54	-0.0011		1990.54	-0.02949
								1992.47	0.000528		1992.47	-0.02993
								1994.4	0.00121		1994.4	-0.03048
								1996.32	0.00135		1996.32	-0.02867
								1998.25	-0.000513		1998.25	-0.02979
								2000.18	-0.00127		2000.18	-0.03221
								2002.11	-0.00039		2002.11	-0.03056
								2004.04	-0.00096		2004.04	-0.03021
								2005.97	-0.00053		2005.97	-0.03038
								2007.9	0.000642		2007.9	-0.02962
								2009.83	0.0014		2009.83	-0.03192
								2011.76	0.00268		2011.76	-0.0315
								2013.68	0.00393		2013.68	-0.03041
								2015.61	0.00424		2015.61	-0.02999
								2017.54	0.00247		2017.54	-0.03056
								2019.47	0.00149		2019.47	-0.03147
								2021.4	-0.000482		2021.4	-0.03303
								2023.33	8.7e-05		2023.33	-0.03402
								2025.26	0.00109		2025.26	-0.03493
								2027.19	-0.00104		2027.19	-0.03394
								2029.11	-0.00123		2029.11	-0.03403
								2031.04	0.000858		2031.04	-0.03338
								2032.97	0.00239		2032.97	-0.03177
								2034.9	0.00155		2034.9	-0.03198
								2036.83	0.000578		2036.83	-0.03208
								2038.76	8.9e-05		2038.76	-0.03295
								2040.69	-0.000507		2040.69	-0.03345
								2042.62	0.000664		2042.62	-0.03411
								2044.54	0.00176		2044.54	-0.03401
								2046.47	0.00101		2046.47	-0.03604
								2048.4	-1.4e-05		2048.4	-0.03657
								2050.33	-0.000512		2050.33	-0.03522
								2052.26	-0.000965		2052.26	-0.03483
								2054.19	-0.0021		2054.19	-0.03483
								2056.12	-0.00112		2056.12	-0.0338
								2058.05	0.000611		2058.05	-0.03297
								2059.98	0.00166		2059.98	-0.03181
								2061.9	0.000634		2061.9	-0.03292
								2063.83	-0.000778		2063.83	-0.03498
								2065.76	-0.00145		2065.76	-0.03536
								2067.69	-0.00126		2067.69	-0.03422
								2069.62	0.000609		2069.62	-0.03234
								2071.55	0.00145		2071.55	-0.03252
								2073.48	0.00103		2073.48	-0.03356
								2075.41	0.00136		2075.41	-0.03352
								2077.33	0.00301		2077.33	-0.03167
								2079.26	0.00427		2079.26	-0.0296
								2081.19	0.0019		2081.19	-0.03127
								2083.12	0.000282		2083.12	-0.032
								2085.05	0.000787		2085.05	-0.03057
								2086.98	0.00154		2086.98	-0.03075
								2088.91	-5.7e-05		2088.91	-0.03163
								2090.84	-0.00183		2090.84	-0.02998
								2092.77	-0.00128		2092.77	-0.0286
								2094.69	-0.00111		2094.69	-0.03053
								2096.62	-0.00118		2096.62	-0.03312
								2098.55	-0.00291		2098.55	-0.03236
								2100.48	-0.00074		2100.48	-0.02977
								2102.41	0.00173		2102.41	-0.02787
								2104.34	0.00194		2104.34	-0.02741
								2106.27	0.000545		2106.27	-0.02769
								2108.2	-0.00236		2108.2	-0.02774
								2110.12	-0.00203		2110.12	-0.02922
								2112.05	-1.1e-05		2112.05	-0.02841
								2113.98	-0.000279		2113.98	-0.02854
								2115.91	-0.000111		2115.91	-0.02783
								2117.84	0.00208		2117.84	-0.02662
								2119.77	0.00253		2119.77	-0.02553
								2121.7	0.00249		2121.7	-0.02514
								2123.63	0.00151		2123.63	-0.02635
								2125.56	0.00137		2125.56	-0.02619
								2127.48	0.00108		2127.48	-0.02555
								2129.41	-0.000109		2129.41	-0.02546
								2131.34	0.00116		2131.34	-0.02601
								2133.27	0.00155		2133.27	-0.02704
								2135.2	0.000184		2135.2	-0.02742
								2137.13	-0.000878		2137.13	-0.02759
								2139.06	9.8e-05		2139.06	-0.02543
								2140.99	-5.7e-05		2140.99	-0.02602
								2142.91	-0.000135		2142.91	-0.02899
								2144.84	0.00036		2144.84	-0.02964
								2146.77	0.0013		2146.77	-0.02763
								2148.7	0.00121		2148.7	-0.0263
								2150.63	0.00101		2150.63	-0.02878
								2152.56	-0.00041		2152.56	-0.03013
								2154.49	-0.000308		2154.49	-0.03002
								2156.42	0.0017		2156.42	-0.03107
								2158.35	0.00315		2158.35	-0.03171
								2160.27	0.00208		2160.27	-0.03182
								2162.2	0.00156		2162.2	-0.03295
								2164.13	0.00103		2164.13	-0.03325
								2166.06	0.000263		2166.06	-0.03171
								2167.99	0.00124		2167.99	-0.03215
								2169.92	0.000277		2169.92	-0.03385
								2171.85	-0.00147		2171.85	-0.03443
								2173.78	-0.00056		2173.78	-0.03301
								2175.7	-0.000617		2175.7	-0.03308
								2177.63	0.000646		2177.63	-0.03305
								2179.56	0.00109		2179.56	-0.03216
								2181.49	0.00091		2181.49	-0.03036
								2183.42	-0.000693		2183.42	-0.03339
								2185.35	-0.00162		2185.35	-0.03762
								2187.28	-5.1e-05		2187.28	-0.03708
								2189.21	0.00106		2189.21	-0.03489
								2191.13	0.000435		2191.13	-0.03522
								2193.06	-0.000471		2193.06	-0.03707
								2194.99	6.2e-05		2194.99	-0.03624
								2196.92	0.000175		2196.92	-0.0357
								2198.85	0.000341		2198.85	-0.03618
								2200.78	0.00226		2200.78	-0.03546
								2202.71	0.00152		2202.71	-0.03528
								2204.64	0.00167		2204.64	-0.03599
								2206.57	0.00292		2206.57	-0.03535
								2208.49	0.00245		2208.49	-0.03347
								2210.42	0.000734		2210.42	-0.03552
								2212.35	0.000108		2212.35	-0.03757
								2214.28	-5.7e-05		2214.28	-0.03831
								2216.21	0.000329		2216.21	-0.03727
								2218.14	0.00109		2218.14	-0.035
								2220.07	0.000175		2220.07	-0.03578
								2222	2.9e-05		2222	-0.03657
								2223.92	0.00302		2223.92	-0.03526
								2225.85	0.00138		2225.85	-0.03535
								2227.78	0.000917		2227.78	-0.03479
								2229.71	0.00259		2229.71	-0.03263
								2231.64	0.00292		2231.64	-0.03349
								2233.57	0.00265		2233.57	-0.03491
								2235.5	0.0017		2235.5	-0.03416
								2237.43	0.00112		2237.43	-0.0341
								2239.36	0.000375		2239.36	-0.03702
								2241.28	-0.000515		2241.28	-0.0371
								2243.21	0.00109		2243.21	-0.03619
								2245.14	0.00312		2245.14	-0.03511
								2247.07	0.00286		2247.07	-0.03331
								2249	0.000846		2249	-0.03349
								2250.93	-0.000335		2250.93	-0.03419
								2252.86	0.00156		2252.86	-0.03391
								2254.79	0.00133		2254.79	-0.03401
								2256.71	0.000135		2256.71	-0.03455
								2258.64	0.000548		2258.64	-0.03376
								2260.57	-0.000781		2260.57	-0.03378
								2262.5	-0.000205		2262.5	-0.03287
								2264.43	0.000435		2264.43	-0.0334
								2266.36	-1.6e-05		2266.36	-0.03442
								2268.29	-0.00163		2268.29	-0.03459
								2270.22	-0.000222		2270.22	-0.03316
								2272.15	0.000159		2272.15	-0.03327
								2274.07	-0.00188		2274.07	-0.035
								2276	-0.00175		2276	-0.03518
								2277.93	-0.00125		2277.93	-0.0344
								2279.86	-0.000616		2279.86	-0.03291
								2281.79	0.000884		2281.79	-0.03133
								2283.72	0.00202		2283.72	-0.03208
								2285.65	0.00141		2285.65	-0.03347
								2287.58	0.000595		2287.58	-0.03372
								2289.5	0.000272		2289.5	-0.03321
								2291.43	-0.00158		2291.43	-0.03464
								2293.36	-0.000462		2293.36	-0.03357
								2295.29	0.00299		2295.29	-0.03069
								2297.22	0.0023		2297.22	-0.03263
								2299.15	0.000638		2299.15	-0.03527
								2301.08	0.00287		2301.08	-0.03288
								2303.01	0.00329		2303.01	-0.03267
								2304.94	9.5e-05		2304.94	-0.03398
								2306.86	0.000234		2306.86	-0.03311
								2308.79	0.00256		2308.79	-0.03127
								2310.72	0.00368		2310.72	-0.02945
								2312.65	0.00347		2312.65	-0.03005
								2314.58	0.000869		2314.58	-0.03395
								2316.51	0.000485		2316.51	-0.03392
								2318.44	0.000103		2318.44	-0.02993
								2320.37	-0.00266		2320.37	-0.0311
								2322.29	-0.00326		2322.29	-0.03702
								2324.22	-0.00614		2324.22	-0.04124
								2326.15	-0.00159		2326.15	-0.03679
								2328.08	0.000177		2328.08	-0.03064
								2330.01	0.00566		2330.01	-0.02414
								2331.94	0.00766		2331.94	-0.0278
								2333.87	0.00178		2333.87	-0.03611
								2335.8	-0.00349		2335.8	-0.03628
								2337.72	-0.00378		2337.72	-0.03345
								2339.65	-0.00481		2339.65	-0.02931
								2341.58	-0.00601		2341.58	-0.02969
								2343.51	0.000518		2343.51	-0.02952
								2345.44	0.00647		2345.44	-0.02933
								2347.37	0.0017		2347.37	-0.02962
								2349.3	-0.000617		2349.3	-0.02894
								2351.23	0.00406		2351.23	-0.02561
								2353.16	0.00311		2353.16	-0.02845
								2355.08	-0.00381		2355.08	-0.03965
								2357.01	-0.00587		2357.01	-0.04126
								2358.94	-0.00172		2358.94	-0.03319
								2360.87	0.00174		2360.87	-0.03259
								2362.8	-0.00413		2362.8	-0.03291
								2364.73	-0.00328		2364.73	-0.03315
								2366.66	0.0012		2366.66	-0.0299
								2368.59	0.00152		2368.59	-0.02485
								2370.51	-0.00249		2370.51	-0.02737
								2372.44	-0.00518		2372.44	-0.03045
								2374.37	-0.0019		2374.37	-0.03376
								2376.3	0.00204		2376.3	-0.03396
								2378.23	0.00173		2378.23	-0.03302
								2380.16	-0.000597		2380.16	-0.03577
								2382.09	0.000702		2382.09	-0.03675
								2384.02	0.000429		2384.02	-0.03817
								2385.95	-0.00234		2385.95	-0.03945
								2387.87	-0.00365		2387.87	-0.03799
								2389.8	-0.00207		2389.8	-0.03652
								2391.73	0.000301		2391.73	-0.03627
								2393.66	0.00172		2393.66	-0.03592
								2395.59	0.00156		2395.59	-0.03638
								2397.52	0.00188		2397.52	-0.03497
								2399.45	0.00173		2399.45	-0.03347
								2401.38	-0.00162		2401.38	-0.03572
								2403.3	-0.00292		2403.3	-0.03707
								2405.23	-0.000882		2405.23	-0.03569
								2407.16	-0.000655		2407.16	-0.0345
								2409.09	-0.00127		2409.09	-0.03486
								2411.02	0.00146		2411.02	-0.03355
								2412.95	0.00235		2412.95	-0.03341
								2414.88	0.000651		2414.88	-0.03512
								2416.81	0.000195		2416.81	-0.03718
								2418.74	0.000303		2418.74	-0.03703
								2420.66	-0.00102		2420.66	-0.03553
								2422.59	-0.0017		2422.59	-0.03773
								2424.52	-0.0021		2424.52	-0.04009
								2426.45	-0.00245		2426.45	-0.03925
								2428.38	-0.00163		2428.38	-0.03656
								2430.31	-0.00109		2430.31	-0.03783
								2432.24	-0.00261		2432.24	-0.04092
								2434.17	-0.00275		2434.17	-0.04046
								2436.09	-0.00126		2436.09	-0.03787
								2438.02	-0.00177		2438.02	-0.03809
								2439.95	-0.00216		2439.95	-0.03824
								2441.88	0.000398		2441.88	-0.03605
								2443.81	0.0039		2443.81	-0.03455
								2445.74	0.00132		2445.74	-0.03866
								2447.67	-0.000332		2447.67	-0.04004
								2449.6	0.000903		2449.6	-0.03888
								2451.53	0.000601		2451.53	-0.04072
								2453.45	-0.000248		2453.45	-0.04347
								2455.38	0.000987		2455.38	-0.04274
								2457.31	0.000679		2457.31	-0.04226
								2459.24	-0.000576		2459.24	-0.0438
								2461.17	0.000261		2461.17	-0.04329
								2463.1	0.00201		2463.1	-0.04206
								2465.03	0.00181		2465.03	-0.04249
								2466.96	0.000942		2466.96	-0.04301
								2468.88	-0.000145		2468.88	-0.04315
								2470.81	0.000359		2470.81	-0.04308
								2472.74	0.00146		2472.74	-0.04293
								2474.67	0.00195		2474.67	-0.04295
								2476.6	0.000322		2476.6	-0.04422
								2478.53	-0.000944		2478.53	-0.04495
								2480.46	-0.00179		2480.46	-0.04669
								2482.39	-0.00146		2482.39	-0.04691
								2484.32	-4e-06		2484.32	-0.04612
								2486.24	-0.000419		2486.24	-0.04762
								2488.17	-8.8e-05		2488.17	-0.04655
								2490.1	0.00267		2490.1	-0.04669
								2492.03	0.00362		2492.03	-0.04949
								2493.96	0.000762		2493.96	-0.05238
								2495.89	0.00082		2495.89	-0.0496
								2497.82	0.00373		2497.82	-0.04679
								2499.75	0.00585		2499.75	-0.04588
								2501.67	0.00234		2501.67	-0.04806
								2503.6	-0.000442		2503.6	-0.05093
								2505.53	-0.00146		2505.53	-0.05186
								2507.46	-0.00131		2507.46	-0.05186
								2509.39	5e-06		2509.39	-0.05124
								2511.32	-0.00111		2511.32	-0.05231
								2513.25	-0.000576		2513.25	-0.05429
								2515.18	0.000558		2515.18	-0.05455
								2517.1	-0.00063		2517.1	-0.0539
								2519.03	-0.00114		2519.03	-0.05341
								2520.96	-0.000241		2520.96	-0.05325
								2522.89	0.000717		2522.89	-0.05396
								2524.82	0.00111		2524.82	-0.05513
								2526.75	0.000502		2526.75	-0.05699
								2528.68	-0.000925		2528.68	-0.05783
								2530.61	0.00077		2530.61	-0.05388
								2532.54	-0.000194		2532.54	-0.05237
								2534.46	-0.00283		2534.46	-0.05514
								2536.39	-0.000792		2536.39	-0.05564
								2538.32	-0.000282		2538.32	-0.05445
								2540.25	-0.00232		2540.25	-0.05492
								2542.18	-0.000995		2542.18	-0.05538
								2544.11	0.000848		2544.11	-0.05503
								2546.04	0.00246		2546.04	-0.05263
								2547.97	0.0042		2547.97	-0.05288
								2549.89	0.00282		2549.89	-0.05476
								2551.82	0.00124		2551.82	-0.05499
								2553.75	0.00173		2553.75	-0.05633
								2555.68	0.000465		2555.68	-0.05868
								2557.61	-0.000903		2557.61	-0.05751
								2559.54	0.000553		2559.54	-0.05642
								2561.47	0.0012		2561.47	-0.05644
								2563.4	0.00195		2563.4	-0.05386
								2565.33	0.00217		2565.33	-0.05331
								2567.25	0.00257		2567.25	-0.05262
								2569.18	0.00356		2569.18	-0.05217
								2571.11	0.00224		2571.11	-0.05547
								2573.04	0.00305		2573.04	-0.0552
								2574.97	0.00465		2574.97	-0.05221
								2576.9	0.00303		2576.9	-0.0529
								2578.83	0.00304		2578.83	-0.05289
								2580.76	0.00142		2580.76	-0.05273
								2582.68	-0.00147		2582.68	-0.05626
								2584.61	-0.0013		2584.61	-0.05802
								2586.54	-0.000566		2586.54	-0.05511
								2588.47	-0.00184		2588.47	-0.05493
								2590.4	-0.00148		2590.4	-0.05635
								2592.33	-0.0024		2592.33	-0.05735
								2594.26	-0.00213		2594.26	-0.05582
								2596.19	-0.00139		2596.19	-0.05325
								2598.12	-0.00134		2598.12	-0.05449
								2600.04	-0.00147		2600.04	-0.05519
								2601.97	-0.00122		2601.97	-0.05283
								2603.9	0.00065		2603.9	-0.05008
								2605.83	0.00189		2605.83	-0.0509
								2607.76	0.000473		2607.76	-0.05325
								2609.69	-0.000498		2609.69	-0.05185
								2611.62	-0.000439		2611.62	-0.05031
								2613.55	0.000411		2613.55	-0.05164
								2615.47	0.000701		2615.47	-0.05247
								2617.4	-0.00017		2617.4	-0.05452
								2619.33	-0.00254		2619.33	-0.05617
								2621.26	-0.00358		2621.26	-0.05594
								2623.19	0.000147		2623.19	-0.05469
								2625.12	0.00424		2625.12	-0.05392
								2627.05	0.0024		2627.05	-0.056
								2628.98	-0.00043		2628.98	-0.05865
								2630.91	-0.00391		2630.91	-0.0594
								2632.83	-0.00313		2632.83	-0.05912
								2634.76	-0.00024		2634.76	-0.05712
								2636.69	0.00273		2636.69	-0.05437
								2638.62	0.00256		2638.62	-0.05533
								2640.55	-0.00102		2640.55	-0.05943
								2642.48	0.000443		2642.48	-0.05944
								2644.41	0.00193		2644.41	-0.05975
								2646.34	0.000536		2646.34	-0.06212
								2648.26	0.00206		2648.26	-0.06203
								2650.19	0.00249		2650.19	-0.06146
								2652.12	0.00352		2652.12	-0.05988
								2654.05	0.00612		2654.05	-0.05799
								2655.98	0.00365		2655.98	-0.05925
								2657.91	-0.00155		2657.91	-0.06244
								2659.84	-0.00143		2659.84	-0.06255
								2661.77	-0.000364		2661.77	-0.0614
								2663.69	0.000686		2663.69	-0.05969
								2665.62	0.000498		2665.62	-0.05991
								2667.55	-0.00104		2667.55	-0.06302
								2669.48	0.000613		2669.48	-0.06313
								2671.41	-0.000303		2671.41	-0.06508
								2673.34	-0.00256		2673.34	-0.06577
								2675.27	-0.00062		2675.27	-0.06393
								2677.2	0.00469		2677.2	-0.06447
								2679.13	0.00503		2679.13	-0.06407
								2681.05	0.000987		2681.05	-0.06399
								2682.98	-0.000131		2682.98	-0.06294
								2684.91	-0.00158		2684.91	-0.06416
								2686.84	-0.00183		2686.84	-0.06457
								2688.77	-0.00137		2688.77	-0.06396
								2690.7	-0.000874		2690.7	-0.06531
								2692.63	-0.000331		2692.63	-0.06533
								2694.56	0.00221		2694.56	-0.06407
								2696.48	0.00126		2696.48	-0.06266
								2698.41	-0.00169		2698.41	-0.06456
								2700.34	-0.0033		2700.34	-0.06781
								2702.27	-0.00311		2702.27	-0.06947
								2704.2	-0.000288		2704.2	-0.0709
								2706.13	0.000572		2706.13	-0.07189
								2708.06	-0.00177		2708.06	-0.07177
								2709.99	-0.000334		2709.99	-0.07062
								2711.92	0.00209		2711.92	-0.06631
								2713.84	0.00212		2713.84	-0.06235
								2715.77	0.00628		2715.77	-0.06295
								2717.7	0.00565		2717.7	-0.06713
								2719.63	-0.00178		2719.63	-0.07401
								2721.56	-0.00214		2721.56	-0.07749
								2723.49	0.000279		2723.49	-0.07686
								2725.42	0.000461		2725.42	-0.07894
								2727.35	0.00138		2727.35	-0.08193
								2729.27	0.000773		2729.27	-0.08189
								2731.2	9.4e-05		2731.2	-0.08354
								2733.13	0.000404		2733.13	-0.08366
								2735.06	0.00233		2735.06	-0.08132
								2736.99	0.0038		2736.99	-0.07912
								2738.92	0.00559		2738.92	-0.07903
								2740.85	0.00342		2740.85	-0.08372
								2742.78	-0.00224		2742.78	-0.08735
								2744.71	-0.000588		2744.71	-0.08535
								2746.63	0.00109		2746.63	-0.08469
								2748.56	-0.00121		2748.56	-0.08909
								2750.49	0.00127		2750.49	-0.09244
								2752.42	0.00299		2752.42	-0.09394
								2754.35	0.000415		2754.35	-0.09309
								2756.28	-0.000583		2756.28	-0.09205
								2758.21	-0.000962		2758.21	-0.09451
								2760.14	-0.00288		2760.14	-0.09688
								2762.06	-0.002		2762.06	-0.09696
								2763.99	0.0041		2763.99	-0.0936
								2765.92	0.00741		2765.92	-0.08942
								2767.85	0.00381		2767.85	-0.08678
								2769.78	-0.000987		2769.78	-0.08542
								2771.71	-0.00215		2771.71	-0.08389
								2773.64	-0.00126		2773.64	-0.08572
								2775.57	-0.0029		2775.57	-0.09043
								2777.5	-0.0043		2777.5	-0.09344
								2779.42	5.5e-05		2779.42	-0.09322
								2781.35	0.00209		2781.35	-0.09324
								2783.28	-0.00126		2783.28	-0.09345
								2785.21	-0.00342		2785.21	-0.09306
								2787.14	-0.00545		2787.14	-0.0955
								2789.07	-0.0032		2789.07	-0.09239
								2791	0.000686		2791	-0.08897
								2792.93	0.0032		2792.93	-0.09131
								2794.85	-0.000633		2794.85	-0.09552
								2796.78	-0.00421		2796.78	-0.09395
								2798.71	-0.00421		2798.71	-0.09296
								2800.64	-0.00031		2800.64	-0.09236
								2802.57	0.00123		2802.57	-0.091
								2804.5	-0.00275		2804.5	-0.09467
								2806.43	0.000388		2806.43	-0.09188
								2808.36	0.00598		2808.36	-0.08778
								2810.28	0.00694		2810.28	-0.09055
								2812.21	0.00362		2812.21	-0.09366
								2814.14	0.000353		2814.14	-0.09658
								2816.07	0.00561		2816.07	-0.09571
								2818	0.00666		2818	-0.09291
								2819.93	0.00119		2819.93	-0.09403
								2821.86	-0.00157		2821.86	-0.09371
								2823.79	-0.00241		2823.79	-0.09114
								2825.72	0.00585		2825.72	-0.07917
								2827.64	0.00829		2827.64	-0.07002
								2829.57	-0.00121		2829.57	-0.06022
								2831.5	-0.00357		2831.5	-0.04799
								2833.43	-0.00237		2833.43	-0.04537
								2835.36	0.000799		2835.36	-0.04223
								2837.29	0.00552		2837.29	-0.03244
								2839.22	0.00342		2839.22	-0.02979
								2841.15	0.000137		2841.15	-0.03476
								2843.07	0.000302		2843.07	-0.03553
								2845	0.00207		2845	-0.03468
								2846.93	-0.000204		2846.93	-0.03479
								2848.86	0.000617		2848.86	-0.03407
								2850.79	0.00669		2850.79	-0.03245
								2852.72	0.00228		2852.72	-0.0362
								2854.65	-0.00606		2854.65	-0.04294
								2856.58	-0.00195		2856.58	-0.04762
								2858.51	-0.00229		2858.51	-0.05111
								2860.43	-0.00251		2860.43	-0.05092
								2862.36	0.00365		2862.36	-0.05065
								2864.29	0.00161		2864.29	-0.06032
								2866.22	-0.00169		2866.22	-0.07126
								2868.15	-0.00448		2868.15	-0.08253
								2870.08	-0.00383		2870.08	-0.08518
								2872.01	-0.00144		2872.01	-0.0787
								2873.94	-0.00206		2873.94	-0.07288
								2875.86	2.3e-05		2875.86	-0.07523
								2877.79	0.00056		2877.79	-0.08172
								2879.72	0.00307		2879.72	-0.0783
								2881.65	0.00556		2881.65	-0.07376
								2883.58	0.00282		2883.58	-0.07391
								2885.51	0.000668		2885.51	-0.07407
								2887.44	0.00103		2887.44	-0.0714
								2889.37	0.00258		2889.37	-0.06726
								2891.3	0.0021		2891.3	-0.06135
								2893.22	-0.00527		2893.22	-0.05642
								2895.15	-0.00522		2895.15	-0.03014
								2897.08	0.00268		2897.08	0.01347
								2899.01	-0.00165		2899.01	0.01146
								2900.94	-0.00458		2900.94	0.01617
								2902.87	0.00262		2902.87	0.03321
								2904.8	0.00716		2904.8	0.02653
								2906.73	-0.00333		2906.73	-0.0118
								2908.65	0.00272		2908.65	-0.02669
								2910.58	0.00123		2910.58	-0.03341
								2912.51	-0.00179		2912.51	-0.04406
								2914.44	0.0019		2914.44	-0.05628
								2916.37	0.00231		2916.37	-0.06886
								2918.3	0.0032		2918.3	-0.08454
								2920.23	0.00126		2920.23	-0.08433
								2922.16	-0.00444		2922.16	-0.08609
								2924.09	-0.00713		2924.09	-0.08779
								2926.01	-0.00946		2926.01	-0.09197
								2927.94	0.00217		2927.94	-0.09511
								2929.87	0.00802		2929.87	-0.09453
								2931.8	0.00543		2931.8	-0.09411
								2933.73	0.00414		2933.73	-0.08862
								2935.66	0.00246		2935.66	-0.08868
								2937.59	0.00123		2937.59	-0.09546
								2939.52	0.00525		2939.52	-0.09581
								2941.44	0.00632		2941.44	-0.09749
								2943.37	0.01184		2943.37	-0.09776
								2945.3	0.00829		2945.3	-0.10182
								2947.23	0.00777		2947.23	-0.11169
								2949.16	0.00728		2949.16	-0.11916
								2951.09	0.00629		2951.09	-0.12064
								2953.02	0.01222		2953.02	-0.11923
								2954.95	0.0139		2954.95	-0.12346
								2956.87	0.00866		2956.87	-0.13129
								2958.8	0.000694		2958.8	-0.13926
								2960.73	0.00185		2960.73	-0.1391
								2962.66	-0.000297		2962.66	-0.1357
								2964.59	0.00063		2964.59	-0.1344
								2966.52	0.00688		2966.52	-0.13304
								2968.45	0.00732		2968.45	-0.13456
								2970.38	-0.00414		2970.38	-0.13366
								2972.31	-0.00994		2972.31	-0.13076
								2974.23	-0.00708		2974.23	-0.13237
								2976.16	-7.3e-05		2976.16	-0.13663
								2978.09	0.003		2978.09	-0.15174
								2980.02	0.00485		2980.02	-0.15241
								2981.95	0.00496		2981.95	-0.14004
								2983.88	-0.000251		2983.88	-0.14191
								2985.81	-0.00516		2985.81	-0.14446
								2987.74	-0.00211		2987.74	-0.14013
								2989.66	-0.00283		2989.66	-0.1462
								2991.59	-0.00205		2991.59	-0.14755
								2993.52	-0.00228		2993.52	-0.14572
								2995.45	-0.0056		2995.45	-0.14386
								2997.38	0.00034		2997.38	-0.14184
								2999.31	0.00442		2999.31	-0.1359
								3001.24	0.000653		3001.24	-0.12101
								3003.17	-0.00805		3003.17	-0.12106
								3005.1	-0.01078		3005.1	-0.12095
								3007.02	-0.00667		3007.02	-0.10999
								3008.95	0.0083		3008.95	-0.10539
								3010.88	0.02751		3010.88	-0.09348
								3012.81	0.23786		3012.81	-0.01832
								3014.74	0.23191		3014.74	0.09475
								3016.67	0.00996		3016.67	-0.10744
								3018.6	0.0085		3018.6	-0.15006
								3020.53	-0.00123		3020.53	-0.15472
								3022.45	-0.00162		3022.45	-0.14964
								3024.38	0.00164		3024.38	-0.14061
								3026.31	0.00241		3026.31	-0.13731
								3028.24	0.00203		3028.24	-0.14351
								3030.17	0.00362		3030.17	-0.14314
								3032.1	-0.000129		3032.1	-0.13736
								3034.03	-0.00437		3034.03	-0.13195
								3035.96	-1.1e-05		3035.96	-0.13295
								3037.89	0.00484		3037.89	-0.1429
								3039.81	-0.00151		3039.81	-0.14396
								3041.74	-0.00296		3041.74	-0.13604
								3043.67	-0.00578		3043.67	-0.13748
								3045.6	-0.00444		3045.6	-0.14397
								3047.53	0.000199		3047.53	-0.14701
								3049.46	-0.00863		3049.46	-0.15518
								3051.39	-0.01238		3051.39	-0.15424
								3053.32	-0.0061		3053.32	-0.14668
								3055.24	-0.00159		3055.24	-0.15692
								3057.17	0.00635		3057.17	-0.17796
								3059.1	-0.00416		3059.1	-0.17654
								3061.03	-0.00465		3061.03	-0.16174
								3062.96	0.00187		3062.96	-0.15336
								3064.89	0.01133		3064.89	-0.16597
								3066.82	0.02257		3066.82	-0.18695
								3068.75	0.01345		3068.75	-0.17286
								3070.68	-0.00142		3070.68	-0.16676
								3072.6	0.00184		3072.6	-0.16816
								3074.53	0.00458		3074.53	-0.16772
								3076.46	0.00561		3076.46	-0.1712
								3078.39	0.01032		3078.39	-0.16468
								3080.32	0.00586		3080.32	-0.16219
								3082.25	-0.00476		3082.25	-0.16437
								3084.18	-0.01264		3084.18	-0.17359
								3086.11	-0.00903		3086.11	-0.18103
								3088.03	-0.00474		3088.03	-0.17611
								3089.96	0.00195		3089.96	-0.17129
								3091.89	0.00265		3091.89	-0.16887
								3093.82	-0.00499		3093.82	-0.17548
								3095.75	-0.00995		3095.75	-0.18163
								3097.68	-0.0058		3097.68	-0.17858
								3099.61	-0.00258		3099.61	-0.17659
								3101.54	-0.00797		3101.54	-0.17749
								3103.46	-0.01107		3103.46	-0.18522
								3105.39	9.1e-05		3105.39	-0.18054
								3107.32	0.00536		3107.32	-0.17504
								3109.25	0.00473		3109.25	-0.17479
								3111.18	0.00521		3111.18	-0.17024
								3113.11	0.00133		3113.11	-0.16628
								3115.04	0.00404		3115.04	-0.16617
								3116.97	0.00206		3116.97	-0.17787
								3118.9	-0.00504		3118.9	-0.18294
								3120.82	-0.00231		3120.82	-0.17677
								3122.75	0.00162		3122.75	-0.17253
								3124.68	0.00182		3124.68	-0.17306
								3126.61	0.01364		3126.61	-0.16806
								3128.54	0.01798		3128.54	-0.16463
								3130.47	0.00917		3130.47	-0.17402
								3132.4	0.00243		3132.4	-0.18043
								3134.33	0.00536		3134.33	-0.17622
								3136.25	0.00386		3136.25	-0.17381
								3138.18	0.00308		3138.18	-0.17412
								3140.11	0.0097		3140.11	-0.17352
								3142.04	0.0086		3142.04	-0.17814
								3143.97	0.0083		3143.97	-0.18339
								3145.9	0.00608		3145.9	-0.18352
								3147.83	0.00215		3147.83	-0.18012
								3149.76	0.00467		3149.76	-0.17599
								3151.69	0.006		3151.69	-0.18471
								3153.61	0.01146		3153.61	-0.1867
								3155.54	0.01407		3155.54	-0.1837
								3157.47	0.01399		3157.47	-0.17909
								3159.4	0.00901		3159.4	-0.18374
								3161.33	0.000648		3161.33	-0.19208
								3163.26	-0.00217		3163.26	-0.19252
								3165.19	-0.00337		3165.19	-0.19148
								3167.12	0.00403		3167.12	-0.18961
								3169.04	0.00793		3169.04	-0.19395
								3170.97	0.00219		3170.97	-0.1987
								3172.9	-0.00136		3172.9	-0.19277
								3174.83	0.0019		3174.83	-0.18393
								3176.76	0.00225		3176.76	-0.19561
								3178.69	-0.00404		3178.69	-0.20115
								3180.62	-0.00719		3180.62	-0.19548
								3182.55	-0.00568		3182.55	-0.18931
								3184.48	-0.00725		3184.48	-0.20049
								3186.4	-0.01122		3186.4	-0.2084
								3188.33	-0.01296		3188.33	-0.20175
								3190.26	-0.00442		3190.26	-0.19152
								3192.19	0.00797		3192.19	-0.19379
								3194.12	0.00867		3194.12	-0.20298
								3196.05	0.00241		3196.05	-0.20089
								3197.98	-0.00213		3197.98	-0.20149
								3199.91	-0.00262		3199.91	-0.20509
								3201.83	-0.00217		3201.83	-0.20617
								3203.76	0.00186		3203.76	-0.203
								3205.69	0.00896		3205.69	-0.20105
								3207.62	0.01137		3207.62	-0.19921
								3209.55	0.00821		3209.55	-0.20182
								3211.48	-0.000226		3211.48	-0.20388
								3213.41	-0.00492		3213.41	-0.20882
								3215.34	0.00455		3215.34	-0.20835
								3217.27	0.01037		3217.27	-0.2047
								3219.19	0.00491		3219.19	-0.20611
								3221.12	0.00116		3221.12	-0.21018
								3223.05	-0.00464		3223.05	-0.20885
								3224.98	-0.00467		3224.98	-0.2068
								3226.91	-0.00156		3226.91	-0.20637
								3228.84	0.00255		3228.84	-0.20223
								3230.77	0.00194		3230.77	-0.20035
								3232.7	-0.000565		3232.7	-0.20198
								3234.62	0.000688		3234.62	-0.20022
								3236.55	-0.00238		3236.55	-0.20312
								3238.48	-0.00385		3238.48	-0.20695
								3240.41	-0.00242		3240.41	-0.21216
								3242.34	-0.00387		3242.34	-0.21344
								3244.27	-0.0101		3244.27	-0.21412
								3246.2	-0.01682		3246.2	-0.21169
								3248.13	-0.01145		3248.13	-0.20712
								3250.05	-0.00389		3250.05	-0.20626
								3251.98	0.00075		3251.98	-0.20353
								3253.91	0.01061		3253.91	-0.19838
								3255.84	0.0123		3255.84	-0.19704
								3257.77	0.00962		3257.77	-0.19532
								3259.7	0.00821		3259.7	-0.19823
								3261.63	0.00604		3261.63	-0.19818
								3263.56	0.00463		3263.56	-0.19871
								3265.49	-0.00168		3265.49	-0.20305
								3267.41	-0.00359		3267.41	-0.20248
								3269.34	-0.00222		3269.34	-0.20513
								3271.27	-0.00182		3271.27	-0.21508
								3273.2	0.00183		3273.2	-0.21359
								3275.13	0.00546		3275.13	-0.20238
								3277.06	-0.00304		3277.06	-0.20304
								3278.99	-0.00535		3278.99	-0.2073
								3280.92	-0.00673		3280.92	-0.20572
								3282.84	-0.00717		3282.84	-0.2044
								3284.77	-0.00632		3284.77	-0.2101
								3286.7	-0.00324		3286.7	-0.2075
								3288.63	-0.00292		3288.63	-0.20813
								3290.56	-0.00847		3290.56	-0.21502
								3292.49	-0.01203		3292.49	-0.21537
								3294.42	-0.000202		3294.42	-0.20834
								3296.35	0.00514		3296.35	-0.20776
								3298.28	0.00307		3298.28	-0.2097
								3300.2	0.00485		3300.2	-0.20475
								3302.13	0.01404		3302.13	-0.202
								3304.06	0.01014		3304.06	-0.21276
								3305.99	0.00105		3305.99	-0.21876
								3307.92	-0.000511		3307.92	-0.2107
								3309.85	0.000559		3309.85	-0.20593
								3311.78	-0.00643		3311.78	-0.21113
								3313.71	-0.00798		3313.71	-0.21764
								3315.63	0.00272		3315.63	-0.20819
								3317.56	0.00285		3317.56	-0.20344
								3319.49	-0.00614		3319.49	-0.21558
								3321.42	-0.00749		3321.42	-0.22081
								3323.35	0.00771		3323.35	-0.20784
								3325.28	0.01676		3325.28	-0.204
								3327.21	0.00684		3327.21	-0.20836
								3329.14	0.00168		3329.14	-0.20665
								3331.07	0.00269		3331.07	-0.19848
								3332.99	0.000292		3332.99	-0.19977
								3334.92	0.000696		3334.92	-0.20751
								3336.85	0.00131		3336.85	-0.2119
								3338.78	0.00266		3338.78	-0.21164
								3340.71	0.00146		3340.71	-0.21003
								3342.64	-0.0086		3342.64	-0.21281
								3344.57	-0.00703		3344.57	-0.20974
								3346.5	0.00528		3346.5	-0.2074
								3348.42	0.00583		3348.42	-0.21212
								3350.35	0.00203		3350.35	-0.20413
								3352.28	-0.00445		3352.28	-0.20334
								3354.21	-0.00427		3354.21	-0.2184
								3356.14	-0.00279		3356.14	-0.22876
								3358.07	0.000442		3358.07	-0.22218
								3360	0.00687		3360	-0.21865
								3361.93	0.01512		3361.93	-0.2083
								3363.86	0.01133		3363.86	-0.2103
								3365.78	0.00328		3365.78	-0.21329
								3367.71	0.000415		3367.71	-0.20688
								3369.64	-0.00463		3369.64	-0.20505
								3371.57	-0.00214		3371.57	-0.20677
								3373.5	-0.00738		3373.5	-0.2104
								3375.43	-0.01126		3375.43	-0.20808
								3377.36	0.00065		3377.36	-0.20828
								3379.29	0.01315		3379.29	-0.21145
								3381.21	0.01773		3381.21	-0.2065
								3383.14	0.01671		3383.14	-0.19534
								3385.07	0.00323		3385.07	-0.20005
								3387	-0.00366		3387	-0.20984
								3388.93	0.0082		3388.93	-0.19746
								3390.86	0.01468		3390.86	-0.19623
								3392.79	0.000985		3392.79	-0.21342
								3394.72	-0.00298		3394.72	-0.21061
								3396.64	0.00254		3396.64	-0.19906
								3398.57	0.00126		3398.57	-0.20038
								3400.5	-0.00277		3400.5	-0.20475
								3402.43	0.00851		3402.43	-0.20519
								3404.36	0.01042		3404.36	-0.20651
								3406.29	0.00348		3406.29	-0.20786
								3408.22	0.00931		3408.22	-0.20429
								3410.15	0.0114		3410.15	-0.1944
								3412.08	0.00689		3412.08	-0.192
								3414	0.000922		3414	-0.20098
								3415.93	-0.00526		3415.93	-0.20583
								3417.86	-0.00695		3417.86	-0.2043
								3419.79	-0.01486		3419.79	-0.2061
								3421.72	-0.01562		3421.72	-0.20379
								3423.65	0.00373		3423.65	-0.18969
								3425.58	0.01285		3425.58	-0.18583
								3427.51	0.00131		3427.51	-0.19552
								3429.43	-0.0055		3429.43	-0.1949
								3431.36	-0.000115		3431.36	-0.19242
								3433.29	0.01184		3433.29	-0.18971
								3435.22	0.01593		3435.22	-0.19022
								3437.15	0.00406		3437.15	-0.19328
								3439.08	-0.00199		3439.08	-0.19397
								3441.01	0.00226		3441.01	-0.19043
								3442.94	0.00832		3442.94	-0.19067
								3444.87	0.00527		3444.87	-0.19082
								3446.79	0.00567		3446.79	-0.18569
								3448.72	0.01526		3448.72	-0.18432
								3450.65	0.01813		3450.65	-0.18337
								3452.58	0.00312		3452.58	-0.18379
								3454.51	-0.006		3454.51	-0.17993
								3456.44	-0.000648		3456.44	-0.17749
								3458.37	0.000948		3458.37	-0.18438
								3460.3	-0.00326		3460.3	-0.19362
								3462.22	0.00232		3462.22	-0.18591
								3464.15	0.00468		3464.15	-0.17826
								3466.08	0.00256		3466.08	-0.1727
								3468.01	-0.00384		3468.01	-0.17107
								3469.94	0.00239		3469.94	-0.16733
								3471.87	0.01002		3471.87	-0.16024
								3473.8	-0.00115		3473.8	-0.17172
								3475.73	-0.00834		3475.73	-0.18024
								3477.66	-0.01007		3477.66	-0.17857
								3479.58	-0.00255		3479.58	-0.17773
								3481.51	0.00157		3481.51	-0.17278
								3483.44	-0.00835		3483.44	-0.17153
								3485.37	-0.00798		3485.37	-0.17337
								3487.3	-0.00541		3487.3	-0.16901
								3489.23	-0.00764		3489.23	-0.16124
								3491.16	0.00157		3491.16	-0.156
								3493.09	0.00727		3493.09	-0.16042
								3495.01	0.00118		3495.01	-0.16731
								3496.94	0.00098		3496.94	-0.16574
								3498.87	-0.00184		3498.87	-0.16537
								3500.8	-0.00484		3500.8	-0.15563
								3502.73	-0.00724		3502.73	-0.1467
								3504.66	-0.00324		3504.66	-0.14288
								3506.59	-0.00405		3506.59	-0.14037
								3508.52	-0.00475		3508.52	-0.14545
								3510.45	-0.00368		3510.45	-0.15455
								3512.37	-0.000224		3512.37	-0.15224
								3514.3	0.00136		3514.3	-0.13931
								3516.23	0.00397		3516.23	-0.13442
								3518.16	0.00272		3518.16	-0.13373
								3520.09	0.00812		3520.09	-0.12951
								3522.02	0.01084		3522.02	-0.12844
								3523.95	-0.00335		3523.95	-0.13765
								3525.88	-0.01707		3525.88	-0.14454
								3527.8	-0.00436		3527.8	-0.12907
								3529.73	0.00883		3529.73	-0.11453
								3531.66	-0.00178		3531.66	-0.11878
								3533.59	-0.0028		3533.59	-0.11664
								3535.52	0.00264		3535.52	-0.11046
								3537.45	-0.00951		3537.45	-0.11425
								3539.38	-0.01019		3539.38	-0.11478
								3541.31	0.00385		3541.31	-0.10516
								3543.23	0.01545		3543.23	-0.09598
								3545.16	0.01751		3545.16	-0.08618
								3547.09	0.01621		3547.09	-0.08028
								3549.02	0.0093		3549.02	-0.08724
								3550.95	-0.00442		3550.95	-0.08971
								3552.88	-0.0013		3552.88	-0.07149
								3554.81	0.00669		3554.81	-0.05864
								3556.74	0.01015		3556.74	-0.05801
								3558.67	0.01379		3558.67	-0.05068
								3560.59	0.01133		3560.59	-0.05015
								3562.52	-0.00684		3562.52	-0.06199
								3564.45	-0.02862		3564.45	-0.06722
								3566.38	-0.03412		3566.38	-0.05047
								3568.31	-0.0048		3568.31	-0.02344
								3570.24	-8.3e-05		3570.24	-0.02328
								3572.17	-0.00552		3572.17	-0.02196
								3574.1	-0.00548		3574.1	-0.01444
								3576.02	-0.00353		3576.02	-0.01274
								3577.95	-0.00468		3577.95	-0.01409
								3579.88	0.000984		3579.88	-0.00719
								3581.81	-0.00312		3581.81	-0.00291
								3583.74	-0.00714		3583.74	-0.00128
								3585.67	0.00913		3585.67	0.01097
								3587.6	0.03006		3587.6	0.03132
								3589.53	0.01725		3589.53	0.03393
								3591.46	-0.00326		3591.46	0.02161
								3593.38	-0.0043		3593.38	0.0232
								3595.31	0.0054		3595.31	0.03361
								3597.24	0.01005		3597.24	0.03301
								3599.17	0.01035		3599.17	0.02764
								3601.1	0.00997		3601.1	0.02298
								3603.03	0.00714		3603.03	0.0126
								3604.96	-0.00541		3604.96	0.000113
								3606.89	0.000745		3606.89	-0.00304
								3608.81	0.01106		3608.81	-0.00277
								3610.74	0.00291		3610.74	-0.00354
								3612.67	0.00375		3612.67	-0.00497
								3614.6	0.000981		3614.6	-0.00574
								3616.53	-0.000384		3616.53	-0.01309
								3618.46	-0.00484		3618.46	-0.0206
								3620.39	-0.00888		3620.39	-0.02133
								3622.32	-0.00607		3622.32	-0.02622
								3624.25	-0.0023		3624.25	-0.02563
								3626.17	-0.00307		3626.17	-0.02779
								3628.1	-0.00831		3628.1	-0.03743
								3630.03	-0.0029		3630.03	-0.03971
								3631.96	0.0022		3631.96	-0.0296
								3633.89	0.00493		3633.89	-0.02344
								3635.82	0.00492		3635.82	-0.02447
								3637.75	-9e-06		3637.75	-0.02767
								3639.68	-0.00462		3639.68	-0.03256
								3641.6	-0.00764		3641.6	-0.03664
								3643.53	-0.000772		3643.53	-0.026
								3645.46	0.00096		3645.46	-0.01299
								3647.39	-0.00843		3647.39	-0.01924
								3649.32	-0.00251		3649.32	-0.01875
								3651.25	-0.00086		3651.25	-0.01584
								3653.18	0.00242		3653.18	-0.01317
								3655.11	0.00279		3655.11	-0.00567
								3657.04	0.000726		3657.04	-0.00597
								3658.96	0.00124		3658.96	-0.01617
								3660.89	0.00136		3660.89	-0.01141
								3662.82	0.00137		3662.82	-0.00557
								3664.75	0.000504		3664.75	-0.01233
								3666.68	-0.00181		3666.68	-0.01393
								3668.61	-0.00281		3668.61	-0.0063
								3670.54	0.0096		3670.54	0.000415
								3672.47	0.01439		3672.47	0.0037
								3674.39	0.01231		3674.39	0.00359
								3676.32	0.00672		3676.32	-0.00332
								3678.25	0.00483		3678.25	-0.00663
								3680.18	0.00161		3680.18	-0.00678
								3682.11	-0.0029		3682.11	-0.00378
								3684.04	-0.00193		3684.04	0.005
								3685.97	0.00169		3685.97	0.01341
								3687.9	0.000764		3687.9	0.02596
								3689.83	0.00105		3689.83	0.03126
								3691.75	0.00298		3691.75	0.02661
								3693.68	0.00337		3693.68	0.02261
								3695.61	0.00195		3695.61	0.01927
								3697.54	0.000515		3697.54	0.01256
								3699.47	0.00267		3699.47	0.000146
								3701.4	0.00081		3701.4	-0.01188
								3703.33	-0.00552		3703.33	-0.02689
								3705.26	-0.00536		3705.26	-0.0363
								3707.18	-0.00489		3707.18	-0.03524
								3709.11	-0.00438		3709.11	-0.03477
								3711.04	0.00703		3711.04	-0.02385
								3712.97	0.00622		3712.97	-0.02114
								3714.9	0.00315		3714.9	-0.02
								3716.83	0.00256		3716.83	-0.01522
								3718.76	0.00306		3718.76	-0.00783
								3720.69	-0.00232		3720.69	-0.0032
								3722.61	-0.00765		3722.61	-0.00502
								3724.54	-0.00307		3724.54	-0.00902
								3726.47	-0.00152		3726.47	-0.00846
								3728.4	-0.000732		3728.4	-0.00398
								3730.33	0.000639		3730.33	0.00033
								3732.26	0.00866		3732.26	0.00756
								3734.19	0.02306		3734.19	0.00497
								3736.12	0.02301		3736.12	0.00556
								3738.05	0.00109		3738.05	0.00355
								3739.97	-0.00472		3739.97	0.00184
								3741.9	-0.00234		3741.9	-0.000944
								3743.83	0.00408		3743.83	0.00336
								3745.76	0.00617		3745.76	0.01727
								3747.69	0.00553		3747.69	0.01115
								3749.62	0.00687		3749.62	0.00149
								3751.55	0.00896		3751.55	-0.00154
								3753.48	0.00419		3753.48	0.00128
								3755.4	0.00602		3755.4	0.0076
								3757.33	0.0102		3757.33	0.01372
								3759.26	0.0086		3759.26	0.00761
								3761.19	0.000183		3761.19	-0.000799
								3763.12	-0.00163		3763.12	0.00137
								3765.05	0.00284		3765.05	0.00269
								3766.98	0.00792		3766.98	-0.000906
								3768.91	0.00235		3768.91	-0.00436
								3770.84	0.00185		3770.84	-0.00288
								3772.76	0.00183		3772.76	-0.00389
								3774.69	-0.000353		3774.69	-0.00411
								3776.62	0.00217		3776.62	0.000854
								3778.55	0.00458		3778.55	0.00372
								3780.48	0.00235		3780.48	0.00415
								3782.41	0.00453		3782.41	0.00627
								3784.34	0.00402		3784.34	0.00736
								3786.27	0.0041		3786.27	0.00827
								3788.19	0.00338		3788.19	0.00466
								3790.12	-0.00109		3790.12	0.00317
								3792.05	-0.0033		3792.05	0.00384
								3793.98	-0.00291		3793.98	0.00384
								3795.91	-0.000214		3795.91	0.00665
								3797.84	-0.00198		3797.84	0.00208
								3799.77	0.00438		3799.77	0.00551
								3801.7	0.01191		3801.7	0.01337
								3803.63	0.00745		3803.63	0.00703
								3805.55	0.00224		3805.55	0.00394
								3807.48	0.00333		3807.48	0.0061
								3809.41	0.00578		3809.41	0.00754
								3811.34	0.00607		3811.34	0.0081
								3813.27	-3.3e-05		3813.27	0.00568
								3815.2	-0.00266		3815.2	0.00327
								3817.13	0.00264		3817.13	-0.00126
								3819.06	0.00857		3819.06	0.00198
								3820.98	0.00126		3820.98	0.0102
								3822.91	-0.000811		3822.91	0.0078
								3824.84	0.000492		3824.84	0.00794
								3826.77	0.00297		3826.77	0.00676
								3828.7	0.00526		3828.7	0.00477
								3830.63	0.00548		3830.63	0.00935
								3832.56	0.00191		3832.56	0.01111
								3834.49	-0.000987		3834.49	0.00779
								3836.42	-8.4e-05		3836.42	0.00199
								3838.34	-0.00411		3838.34	-0.00618
								3840.27	0.00195		3840.27	0.00154
								3842.2	0.00662		3842.2	0.0086
								3844.13	-0.000539		3844.13	0.00781
								3846.06	-0.00476		3846.06	0.00488
								3847.99	-0.000768		3847.99	0.00546
								3849.92	0.0047		3849.92	0.00685
								3851.85	0.00823		3851.85	0.01617
								3853.77	0.00228		3853.77	0.01799
								3855.7	-0.00441		3855.7	0.00661
								3857.63	-0.00502		3857.63	0.00418
								3859.56	-0.00622		3859.56	0.00225
								3861.49	-0.00371		3861.49	0.000564
								3863.42	0.00113		3863.42	0.00303
								3865.35	0.00451		3865.35	0.00266
								3867.28	-0.000794		3867.28	-4.8e-05
								3869.2	-0.000822		3869.2	-0.00207
								3871.13	0.00322		3871.13	0.00373
								3873.06	0.00576		3873.06	0.01321
								3874.99	0.0054		3874.99	0.00869
								3876.92	0.00144		3876.92	0.00162
								3878.85	-0.00133		3878.85	0.00434
								3880.78	-0.00318		3880.78	0.0034
								3882.71	0.00228		3882.71	0.00161
								3884.64	0.00384		3884.64	0.00411
								3886.56	0.000767		3886.56	0.01163
								3888.49	0.00197		3888.49	0.0108
								3890.42	0.00224		3890.42	0.00901
								3892.35	-0.00191		3892.35	0.00541
								3894.28	-0.000659		3894.28	0.00456
								3896.21	0.00198		3896.21	0.00524
								3898.14	0.000142		3898.14	0.00145
								3900.07	-0.00316		3900.07	0.00305
								3901.99	-0.00657		3901.99	0.01151
								3903.92	-0.00426		3903.92	0.00965
								3905.85	-0.00402		3905.85	-0.000151
								3907.78	-0.00298		3907.78	-0.00335
								3909.71	0.00184		3909.71	0.000709
								3911.64	0.00665		3911.64	0.00805
								3913.57	0.00456		3913.57	0.00854
								3915.5	0.00434		3915.5	0.00637
								3917.43	0.00264		3917.43	0.00137
								3919.35	0.00201		3919.35	0.00211
								3921.28	0.000132		3921.28	0.00535
								3923.21	-0.00343		3923.21	0.00174
								3925.14	-0.00191		3925.14	-0.000453
								3927.07	0.00216		3927.07	-0.00123
								3929	-0.000883		3929	-0.00222
								3930.93	-0.00352		3930.93	-0.00127
								3932.86	-0.00309		3932.86	0.00162
								3934.78	0.00124		3934.78	0.00324
								3936.71	0.00462		3936.71	0.00334
								3938.64	0.00213		3938.64	0.000724
								3940.57	-0.000263		3940.57	-0.00182
								3942.5	0.00505		3942.5	0.00381
								3944.43	0.003		3944.43	0.00264
								3946.36	0.000708		3946.36	-0.00202
								3948.29	0.00605		3948.29	0.000991
								3950.22	0.00102		3950.22	0.00207
								3952.14	-0.000915		3952.14	0.00167
								3954.07	0.000824		3954.07	0.000628
								3956	0.00362		3956	-0.00174
								3957.93	0.00796		3957.93	-0.00218
								3959.86	0.00957		3959.86	-2.5e-05
								3961.79	0.00905		3961.79	0.00207
								3963.72	0.00606		3963.72	0.000187
								3965.65	0.00411		3965.65	0.00313
								3967.57	0.00336		3967.57	0.00568
								3969.5	0.00626		3969.5	0.00778
								3971.43	0.00615		3971.43	0.00712
								3973.36	0.00363		3973.36	0.000319
								3975.29	0.00247		3975.29	-0.00376
								3977.22	0.00295		3977.22	-0.00406
								3979.15	0.00266		3979.15	-0.00135
								3981.08	0.000665		3981.08	-0.0015
								3983.01	0.00267		3983.01	-0.000522
								3984.93	0.00714		3984.93	0.00459
								3986.86	0.00446		3986.86	0.00285
								3988.79	0.00172		3988.79	-0.00024
								3990.72	0.00233		3990.72	-0.000641
								3992.65	0.00403		3992.65	-0.000956
								3994.58	0.000334		3994.58	-0.00302
								3996.51	-0.00206		3996.51	-1.3e-05
								3998.44	-0.000978		3998.44	0.00245
								4000.36	-0.00169		4000.36	0.000129
