# Supplementary material for: Selective oxidation of methane to C2+ products over Au-CeO2 by photon-phonon co-driven catalysis
Source: Nat Commun. 2024 Aug 30;15:7535. doi: 10.1038/s41467-024-51690-2 (PMC11364766; doi:10.1038/s41467-024-51690-2)
Supplement: Supplementary file 3 — Source Data [file 41467_2024_51690_MOESM3_ESM.zip › Source Data/SI-Fig.54.xlsx]

## Sheet: Sheet1
E /V	CeO2		E /V	Au-CeO2-300
0	-1.542		0	-1.712
0.005	-1.281		0.005	-1.39
0.01	-1.082		0.01	-1.129
0.015	-0.929		0.015	-0.945
0.02	-0.806		0.02	-0.807
0.025	-0.699		0.025	-0.7
0.03	-0.622		0.03	-0.593
0.035	-0.561		0.035	-0.516
0.04	-0.499		0.04	-0.44
0.045	-0.438		0.045	-0.394
0.05	-0.392		0.05	-0.332
0.055	-0.53		0.055	-0.194
0.06	-0.331		0.06	0.02
0.065	-0.193		0.065	0.158
0.07	-0.086		0.07	0.266
0.075	-0.009		0.075	0.358
0.08	0.052		0.08	0.434
0.085	0.114		0.085	0.496
0.09	0.16		0.09	0.557
0.095	0.206		0.095	0.618
0.1	0.252		0.1	0.664
0.105	0.282		0.105	0.603
0.11	0.144		0.11	0.342
0.115	0.083		0.115	0.266
0.12	0.052		0.12	0.22
0.125	0.037		0.125	0.174
0.13	0.022		0.13	0.158
0.135	0.022		0.135	0.128
0.14	0.006		0.14	0.112
0.145	0.006		0.145	0.097
0.15	0.006		0.15	0.097
0.155	0.006		0.155	0.082
0.16	0.16		0.16	0.48
0.165	0.313		0.165	0.664
0.17	0.39		0.17	0.787
0.175	0.451		0.175	0.864
0.18	0.497		0.18	0.925
0.185	0.528		0.185	0.971
0.19	0.574		0.19	1.017
0.195	0.604		0.195	1.063
0.2	0.62		0.2	1.094
0.205	0.65		0.205	1.14
0.21	0.558		0.21	0.741
0.215	0.344		0.215	0.526
0.22	0.282		0.22	0.434
0.225	0.236		0.225	0.373
0.23	0.206		0.23	0.342
0.235	0.19		0.235	0.296
0.24	0.175		0.24	0.281
0.245	0.16		0.245	0.266
0.25	0.144		0.25	0.235
0.255	0.129		0.255	0.22
0.26	0.129		0.26	0.511
0.265	0.466		0.265	0.91
0.27	0.589		0.27	1.063
0.275	0.65		0.275	1.17
0.28	0.712		0.28	1.247
0.285	0.742		0.285	1.293
0.29	0.773		0.29	1.354
0.295	0.804		0.295	1.385
0.3	0.819		0.3	1.431
0.305	0.85		0.305	1.462
0.31	0.865		0.31	1.492
0.315	0.558		0.315	0.802
0.32	0.405		0.32	0.618
0.325	0.344		0.325	0.526
0.33	0.298		0.33	0.465
0.335	0.252		0.335	0.404
0.34	0.236		0.34	0.373
0.345	0.221		0.345	0.342
0.35	0.206		0.35	0.312
0.355	0.19		0.355	0.296
0.36	0.175		0.36	0.266
0.365	0.405		0.365	0.894
0.37	0.666		0.37	1.201
0.375	0.773		0.375	1.339
0.38	0.834		0.38	1.431
0.385	0.88		0.385	1.492
0.39	0.926		0.39	1.553
0.395	0.957		0.395	1.599
0.4	0.972		0.4	1.63
0.405	1.003		0.405	1.661
0.41	1.018		0.41	1.691
0.415	1.034		0.415	1.645
0.42	0.574		0.42	0.787
0.425	0.466		0.425	0.618
0.43	0.405		0.43	0.526
0.435	0.359		0.435	0.465
0.44	0.328		0.44	0.419
0.445	0.313		0.445	0.388
0.45	0.298		0.45	0.358
0.455	0.298		0.455	0.327
0.46	0.282		0.46	0.312
0.465	0.282		0.465	0.296
0.47	0.727		0.47	1.201
0.475	0.926		0.475	1.462
0.48	1.018		0.48	1.599
0.485	1.08		0.485	1.691
0.49	1.141		0.49	1.768
0.495	1.172		0.495	1.814
0.5	1.218		0.5	1.86
0.505	1.233		0.505	1.906
0.51	1.279		0.51	1.937
0.515	1.31		0.515	1.983
0.52	1.325		0.52	1.262
0.525	0.742		0.525	0.864
0.53	0.65		0.53	0.726
0.535	0.604		0.535	0.664
0.54	0.589		0.54	0.603
0.545	0.574		0.545	0.572
0.55	0.574		0.55	0.557
0.555	0.574		0.555	0.542
0.56	0.574		0.56	0.526
0.565	0.589		0.565	0.526
