# Supplementary material for: Selective oxidation of methane to C2+ products over Au-CeO2 by photon-phonon co-driven catalysis
Source: Nat Commun. 2024 Aug 30;15:7535. doi: 10.1038/s41467-024-51690-2 (PMC11364766; doi:10.1038/s41467-024-51690-2)
Supplement: Supplementary file 3 — Source Data [file 41467_2024_51690_MOESM3_ESM.zip › Source Data/SI-Fig.55.xlsx]

## Sheet: SI-Fig.55a
Wavenumber	Abs
999.127	3.04497
1001.06	3.05064
1002.98	3.06182
1004.91	3.07916
1006.84	3.08935
1008.77	3.08868
1010.7	3.08968
1012.63	3.08547
1014.56	3.08881
1016.49	3.11376
1018.41	3.13107
1020.34	3.14508
1022.27	3.16675
1024.2	3.19511
1026.13	3.19264
1028.06	3.17428
1029.99	3.16328
1031.92	3.16037
1033.85	3.1677
1035.77	3.17292
1037.7	3.16848
1039.63	3.17745
1041.56	3.17714
1043.49	3.15955
1045.42	3.16104
1047.35	3.16186
1049.28	3.15923
1051.2	3.18262
1053.13	3.18006
1055.06	3.15905
1056.99	3.14899
1058.92	3.11878
1060.85	3.08787
1062.78	3.07917
1064.71	3.07839
1066.64	3.06222
1068.56	3.03463
1070.49	3.02799
1072.42	3.03335
1074.35	3.03275
1076.28	3.02655
1078.21	3.00815
1080.14	2.99902
1082.07	2.9831
1083.99	2.97001
1085.92	2.96059
1087.85	2.96098
1089.78	2.95619
1091.71	2.95676
1093.64	2.96018
1095.57	2.94427
1097.5	2.93878
1099.43	2.93908
1101.35	2.92866
1103.28	2.92935
1105.21	2.9435
1107.14	2.92752
1109.07	2.91245
1111	2.90716
1112.93	2.91398
1114.86	2.91204
1116.78	2.90247
1118.71	2.89729
1120.64	2.90125
1122.57	2.89777
1124.5	2.88206
1126.43	2.87931
1128.36	2.87874
1130.29	2.87512
1132.21	2.87169
1134.14	2.87443
1136.07	2.87148
1138	2.85853
1139.93	2.85991
1141.86	2.85587
1143.79	2.85254
1145.72	2.85853
1147.65	2.86308
1149.57	2.8501
1151.5	2.84494
1153.43	2.84993
1155.36	2.85465
1157.29	2.85229
1159.22	2.84992
1161.15	2.84569
1163.08	2.85003
1165	2.85144
1166.93	2.8391
1168.86	2.83313
1170.79	2.83712
1172.72	2.8391
1174.65	2.83726
1176.58	2.83687
1178.51	2.83799
1180.44	2.83218
1182.36	2.82392
1184.29	2.82428
1186.22	2.82573
1188.15	2.82547
1190.08	2.8273
1192.01	2.83379
1193.94	2.83322
1195.87	2.82909
1197.79	2.82344
1199.72	2.82981
1201.65	2.84293
1203.58	2.83848
1205.51	2.83045
1207.44	2.83859
1209.37	2.87886
1211.3	2.90026
1213.23	2.86875
1215.15	2.86141
1217.08	2.88098
1219.01	2.90401
1220.94	2.93092
1222.87	2.91541
1224.8	2.88663
1226.73	2.88366
1228.66	2.94728
1230.58	2.94239
1232.51	2.89425
1234.44	2.93415
1236.37	3.04118
1238.3	3.04179
1240.23	3.02231
1242.16	3.06971
1244.09	3.09434
1246.02	3.17503
1247.94	3.17218
1249.87	3.08007
1251.8	3.06357
1253.73	3.17211
1255.66	3.16347
1257.59	3.13739
1259.52	3.27233
1261.45	3.39029
1263.37	3.31974
1265.3	3.29792
1267.23	3.37934
1269.16	3.47565
1271.09	3.4325
1273.02	3.32726
1274.95	3.38268
1276.88	3.44741
1278.81	3.31953
1280.73	3.36462
1282.66	3.49984
1284.59	3.40845
1286.52	3.4338
1288.45	3.57326
1290.38	3.44732
1292.31	3.46858
1294.24	3.64066
1296.16	3.68115
1298.09	3.70661
1300.02	3.85841
1301.95	4.08661
1303.88	4.31956
1305.81	3.94529
1307.74	3.56491
1309.67	3.47355
1311.59	3.51616
1313.52	3.45401
1315.45	3.46221
1317.38	3.49854
1319.31	3.48791
1321.24	3.53779
1323.17	3.54575
1325.1	3.53366
1327.03	3.60302
1328.95	3.53812
1330.88	3.56536
1332.81	3.60054
1334.74	3.49617
1336.67	3.56036
1338.6	3.55971
1340.53	3.57915
1342.46	3.63569
1344.38	3.49037
1346.31	3.58345
1348.24	3.52805
1350.17	3.48326
1352.1	3.54578
1354.03	3.50269
1355.96	3.51194
1357.89	3.45495
1359.82	3.44685
1361.74	3.40517
1363.67	3.38003
1365.6	3.34531
1367.53	3.30945
1369.46	3.30119
1371.39	3.27028
1373.32	3.3006
1375.25	3.25674
1377.17	3.21308
1379.1	3.19291
1381.03	3.16893
1382.96	3.15432
1384.89	3.13337
1386.82	3.13941
1388.75	3.12173
1390.68	3.09158
1392.61	3.09593
1394.53	3.12344
1396.46	3.12569
1398.39	3.1254
1400.32	3.12319
1402.25	3.10365
1404.18	3.12122
1406.11	3.12665
1408.04	3.1156
1409.96	3.12585
1411.89	3.13918
1413.82	3.13439
1415.75	3.14548
1417.68	3.17857
1419.61	3.21825
1421.54	3.18338
1423.47	3.18639
1425.4	3.19887
1427.32	3.1676
1429.25	3.16285
1431.18	3.1618
1433.11	3.14917
1435.04	3.15133
1436.97	3.18439
1438.9	3.15011
1440.83	3.116
1442.75	3.09928
1444.68	3.09367
1446.61	3.10841
1448.54	3.12357
1450.47	3.10447
1452.4	3.08815
1454.33	3.08196
1456.26	3.14144
1458.18	3.17542
1460.11	3.09873
1462.04	3.05852
1463.97	3.079
1465.9	3.09355
1467.83	3.05864
1469.76	3.0394
1471.69	3.08493
1473.62	3.12861
1475.54	3.09303
1477.47	3.06141
1479.4	3.03717
1481.33	3.04902
1483.26	3.05004
1485.19	3.05125
1487.12	3.08058
1489.05	3.13107
1490.97	3.13141
1492.9	3.07871
1494.83	3.07576
1496.76	3.12458
1498.69	3.13014
1500.62	3.1252
1502.55	3.1027
1504.48	3.09182
1506.41	3.22302
1508.33	3.27867
1510.26	3.19082
1512.19	3.15938
1514.12	3.14916
1516.05	3.19317
1517.98	3.22013
1519.91	3.22865
1521.84	3.2923
1523.76	3.25427
1525.69	3.23702
1527.62	3.2258
1529.55	3.22797
1531.48	3.24281
1533.41	3.30394
1535.34	3.30624
1537.27	3.30128
1539.2	3.39791
1541.12	3.46241
1543.05	3.42578
1544.98	3.39851
1546.91	3.33978
1548.84	3.33075
1550.77	3.34126
1552.7	3.31758
1554.63	3.34687
1556.55	3.35466
1558.48	3.51981
1560.41	3.47878
1562.34	3.35479
1564.27	3.3387
1566.2	3.31625
1568.13	3.32524
1570.06	3.39894
1571.99	3.34133
1573.91	3.32263
1575.84	3.38313
1577.77	3.37529
1579.7	3.32283
1581.63	3.29714
1583.56	3.27348
1585.49	3.26865
1587.42	3.26786
1589.34	3.26679
1591.27	3.25906
1593.2	3.25882
1595.13	3.26869
1597.06	3.2727
1598.99	3.2656
1600.92	3.26777
1602.85	3.26594
1604.77	3.26236
1606.7	3.26872
1608.63	3.27972
1610.56	3.26427
1612.49	3.24534
1614.42	3.25001
1616.35	3.32709
1618.28	3.31358
1620.21	3.27589
1622.13	3.3012
1624.06	3.3186
1625.99	3.29106
1627.92	3.28696
1629.85	3.26151
1631.78	3.23254
1633.71	3.23038
1635.64	3.32437
1637.56	3.30739
1639.49	3.24115
1641.42	3.21297
1643.35	3.20285
1645.28	3.24003
1647.21	3.31498
1649.14	3.22704
1651.07	3.16632
1653	3.28547
1654.92	3.2402
1656.85	3.15203
1658.78	3.10845
1660.71	3.10086
1662.64	3.121
1664.57	3.07416
1666.5	3.03789
1668.43	3.07428
1670.35	3.08938
1672.28	3.02952
1674.21	3.00986
1676.14	3.00811
1678.07	2.96476
1680	2.95451
1681.93	2.94147
1683.86	3.01859
1685.79	2.98391
1687.71	2.91729
1689.64	2.89428
1691.57	2.8568
1693.5	2.82974
1695.43	2.87614
1697.36	2.88184
1699.29	2.86671
1701.22	2.87127
1703.14	2.81537
1705.07	2.8245
1707	2.80683
1708.93	2.76553
1710.86	2.74769
1712.79	2.74368
1714.72	2.77557
1716.65	2.82223
1718.58	2.80992
1720.5	2.73267
1722.43	2.70643
1724.36	2.70133
1726.29	2.68395
1728.22	2.68426
1730.15	2.69875
1732.08	2.70388
1734.01	2.7703
1735.93	2.72587
1737.86	2.68412
1739.79	2.70752
1741.72	2.6984
1743.65	2.69666
1745.58	2.69007
1747.51	2.70265
1749.44	2.71226
1751.36	2.70547
1753.29	2.66023
1755.22	2.64516
1757.15	2.66304
1759.08	2.64396
1761.01	2.65437
1762.94	2.65966
1764.87	2.62621
1766.8	2.62629
1768.72	2.63919
1770.65	2.65821
1772.58	2.70183
1774.51	2.65917
1776.44	2.62528
1778.37	2.61399
1780.3	2.62746
1782.23	2.61552
1784.15	2.6087
1786.08	2.60656
1788.01	2.58946
1789.94	2.59641
1791.87	2.64168
1793.8	2.64101
1795.73	2.61302
1797.66	2.60028
1799.59	2.60623
1801.51	2.61119
1803.44	2.59146
1805.37	2.57779
1807.3	2.57674
1809.23	2.58589
1811.16	2.59364
1813.09	2.58292
1815.02	2.5695
1816.94	2.56972
1818.87	2.56708
1820.8	2.56508
1822.73	2.5657
1824.66	2.58484
1826.59	2.5776
1828.52	2.58505
1830.45	2.60628
1832.38	2.57282
1834.3	2.55649
1836.23	2.56129
1838.16	2.564
1840.09	2.55367
1842.02	2.55999
1843.95	2.59832
1845.88	2.59047
1847.81	2.56932
1849.73	2.55871
1851.66	2.54818
1853.59	2.54839
1855.52	2.54804
1857.45	2.55086
1859.38	2.55117
1861.31	2.54893
1863.24	2.54478
1865.17	2.54932
1867.09	2.57253
1869.02	2.59484
1870.95	2.57083
1872.88	2.54892
1874.81	2.54298
1876.74	2.54112
1878.67	2.54221
1880.6	2.54336
1882.52	2.54259
1884.45	2.54448
1886.38	2.54232
1888.31	2.55245
1890.24	2.56339
1892.17	2.54713
1894.1	2.54826
1896.03	2.55078
1897.95	2.54122
1899.88	2.53856
1901.81	2.53897
1903.74	2.53754
1905.67	2.53658
1907.6	2.54215
1909.53	2.55062
1911.46	2.54604
1913.39	2.53896
1915.31	2.53612
1917.24	2.55143
1919.17	2.55367
1921.1	2.54433
1923.03	2.5593
1924.96	2.54761
1926.89	2.53797
1928.82	2.5376
1930.74	2.53796
1932.67	2.53743
1934.6	2.5374
1936.53	2.53745
1938.46	2.53637
1940.39	2.53838
1942.32	2.55896
1944.25	2.55703
1946.18	2.54646
1948.1	2.53948
1950.03	2.53676
1951.96	2.53651
1953.89	2.53777
1955.82	2.5391
1957.75	2.5384
1959.68	2.53787
1961.61	2.53847
1963.53	2.53775
1965.46	2.5452
1967.39	2.55641
1969.32	2.5477
1971.25	2.54042
1973.18	2.53915
1975.11	2.53925
1977.04	2.54054
1978.97	2.5405
1980.89	2.53981
1982.82	2.54033
1984.75	2.54139
1986.68	2.54444
1988.61	2.54633
1990.54	2.54688
1992.47	2.55392
1994.4	2.54886
1996.32	2.54496
1998.25	2.54308
2000.18	2.54279
2002.11	2.54287
2004.04	2.54357
2005.97	2.54408
2007.9	2.54501
2009.83	2.54545
2011.76	2.54645
2013.68	2.54613
2015.61	2.55002
2017.54	2.55466
2019.47	2.55131
2021.4	2.54826
2023.33	2.54693
2025.26	2.54752
2027.19	2.5489
2029.11	2.54773
2031.04	2.54715
2032.97	2.5473
2034.9	2.54589
2036.83	2.54467
2038.76	2.54826
2040.69	2.55378
2042.62	2.55302
2044.54	2.54923
2046.47	2.54764
2048.4	2.54642
2050.33	2.54623
2052.26	2.54561
2054.19	2.54525
2056.12	2.54515
2058.05	2.54416
2059.98	2.5441
2061.9	2.5441
2063.83	2.54549
2065.76	2.54865
2067.69	2.54596
2069.62	2.54383
2071.55	2.54532
2073.48	2.54731
2075.41	2.54501
2077.33	2.54274
2079.26	2.54137
2081.19	2.54185
2083.12	2.54129
2085.05	2.54233
2086.98	2.54235
2088.91	2.54191
2090.84	2.54182
2092.77	2.54098
2094.69	2.54143
2096.62	2.54204
2098.55	2.53935
2100.48	2.53726
2102.41	2.53832
2104.34	2.53876
2106.27	2.53856
2108.2	2.53796
2110.12	2.53621
2112.05	2.53485
2113.98	2.53669
2115.91	2.53714
2117.84	2.53356
2119.77	2.53409
2121.7	2.53485
2123.63	2.53513
2125.56	2.53538
2127.48	2.53466
2129.41	2.53556
2131.34	2.53655
2133.27	2.5327
2135.2	2.53064
2137.13	2.5324
2139.06	2.53447
2140.99	2.53467
2142.91	2.53415
2144.84	2.53216
2146.77	2.52841
2148.7	2.52904
2150.63	2.53012
2152.56	2.53064
2154.49	2.53003
2156.42	2.529
2158.35	2.52875
2160.27	2.52849
2162.2	2.52833
2164.13	2.52698
2166.06	2.52589
2167.99	2.52694
2169.92	2.52771
2171.85	2.52679
2173.78	2.52595
2175.7	2.5238
2177.63	2.52202
2179.56	2.52329
2181.49	2.52375
2183.42	2.52519
2185.35	2.52698
2187.28	2.52673
2189.21	2.52508
2191.13	2.52415
2193.06	2.52303
2194.99	2.5233
2196.92	2.52466
2198.85	2.52565
2200.78	2.52554
2202.71	2.52414
2204.64	2.5225
2206.57	2.52262
2208.49	2.52059
2210.42	2.52007
2212.35	2.52155
2214.28	2.52068
2216.21	2.51907
2218.14	2.51932
2220.07	2.51943
2222	2.51914
2223.92	2.5204
2225.85	2.51919
2227.78	2.51803
2229.71	2.51858
2231.64	2.51996
2233.57	2.51915
2235.5	2.51794
2237.43	2.51759
2239.36	2.51681
2241.28	2.51579
2243.21	2.51371
2245.14	2.51374
2247.07	2.51475
2249	2.51568
2250.93	2.51746
2252.86	2.51686
2254.79	2.51563
2256.71	2.51646
2258.64	2.51574
2260.57	2.51539
2262.5	2.51648
2264.43	2.51717
2266.36	2.51635
2268.29	2.51725
2270.22	2.51844
2272.15	2.51635
2274.07	2.51382
2276	2.51381
2277.93	2.51384
2279.86	2.51396
2281.79	2.51312
2283.72	2.51068
2285.65	2.51171
2287.58	2.51379
2289.5	2.51634
2291.43	2.51751
2293.36	2.51731
2295.29	2.52127
2297.22	2.52357
2299.15	2.52515
2301.08	2.52827
2303.01	2.53068
2304.94	2.53271
2306.86	2.53587
2308.79	2.54375
2310.72	2.55298
2312.65	2.55686
2314.58	2.55803
2316.51	2.55821
2318.44	2.56778
2320.37	2.5789
2322.29	2.59118
2324.22	2.60441
2326.15	2.60922
2328.08	2.60923
2330.01	2.61624
2331.94	2.62809
2333.87	2.6303
2335.8	2.63847
2337.72	2.64333
2339.65	2.64715
2341.58	2.65554
2343.51	2.6627
2345.44	2.65605
2347.37	2.61737
2349.3	2.58514
2351.23	2.59072
2353.16	2.61379
2355.08	2.64783
2357.01	2.6742
2358.94	2.67935
2360.87	2.68105
2362.8	2.68025
2364.73	2.68082
2366.66	2.67951
2368.59	2.65855
2370.51	2.63468
2372.44	2.61166
2374.37	2.59305
2376.3	2.57583
2378.23	2.55801
2380.16	2.53704
2382.09	2.51991
2384.02	2.50915
2385.95	2.50224
2387.87	2.49811
2389.8	2.49513
2391.73	2.4936
2393.66	2.49498
2395.59	2.49461
2397.52	2.49211
2399.45	2.49162
2401.38	2.4902
2403.3	2.48885
2405.23	2.48959
2407.16	2.48946
2409.09	2.49018
2411.02	2.49039
2412.95	2.48788
2414.88	2.48442
2416.81	2.48486
2418.74	2.48655
2420.66	2.48697
2422.59	2.48745
2424.52	2.48811
2426.45	2.48605
2428.38	2.48638
2430.31	2.4888
2432.24	2.48954
2434.17	2.48695
2436.09	2.4844
2438.02	2.48408
2439.95	2.48574
2441.88	2.48647
2443.81	2.48505
2445.74	2.48281
2447.67	2.48528
2449.6	2.48994
2451.53	2.49049
2453.45	2.4885
2455.38	2.48757
2457.31	2.48754
2459.24	2.49009
2461.17	2.49127
2463.1	2.49237
2465.03	2.49331
2466.96	2.49104
2468.88	2.48845
2470.81	2.49003
2472.74	2.49601
2474.67	2.49679
2476.6	2.49448
2478.53	2.49076
2480.46	2.48692
2482.39	2.48797
2484.32	2.48846
2486.24	2.4887
2488.17	2.48818
2490.1	2.48738
2492.03	2.49034
2493.96	2.49689
2495.89	2.49299
2497.82	2.48763
2499.75	2.48826
2501.67	2.49047
2503.6	2.49113
2505.53	2.48938
2507.46	2.48746
2509.39	2.48995
2511.32	2.49477
2513.25	2.49645
2515.18	2.49596
2517.1	2.49255
2519.03	2.48962
2520.96	2.49039
2522.89	2.49185
2524.82	2.4958
2526.75	2.4969
2528.68	2.49621
2530.61	2.49495
2532.54	2.49406
2534.46	2.49599
2536.39	2.49816
2538.32	2.49635
2540.25	2.49522
2542.18	2.49589
2544.11	2.49932
2546.04	2.50184
2547.97	2.50202
2549.89	2.50031
2551.82	2.49862
2553.75	2.49835
2555.68	2.50214
2557.61	2.50554
2559.54	2.50371
2561.47	2.50361
2563.4	2.50414
2565.33	2.50304
2567.25	2.50483
2569.18	2.50672
2571.11	2.5049
2573.04	2.50158
2574.97	2.50232
2576.9	2.50448
2578.83	2.50598
2580.76	2.50717
2582.68	2.5085
2584.61	2.50713
2586.54	2.50723
2588.47	2.5073
2590.4	2.50815
2592.33	2.5083
2594.26	2.51103
2596.19	2.51476
2598.12	2.52132
2600.04	2.52279
2601.97	2.51807
2603.9	2.51324
2605.83	2.50958
2607.76	2.50824
2609.69	2.51188
2611.62	2.51269
2613.55	2.51321
2615.47	2.51267
2617.4	2.51273
2619.33	2.51489
2621.26	2.51584
2623.19	2.51415
2625.12	2.51373
2627.05	2.5157
2628.98	2.51905
2630.91	2.52342
2632.83	2.52497
2634.76	2.5208
2636.69	2.51826
2638.62	2.52092
2640.55	2.52266
2642.48	2.52064
2644.41	2.51988
2646.34	2.52189
2648.26	2.52191
2650.19	2.52174
2652.12	2.52199
2654.05	2.52375
2655.98	2.5261
2657.91	2.5221
2659.84	2.52032
2661.77	2.52227
2663.69	2.52596
2665.62	2.5306
2667.55	2.53241
2669.48	2.52975
2671.41	2.52803
2673.34	2.53093
2675.27	2.53348
2677.2	2.53446
2679.13	2.53487
2681.05	2.53908
2682.98	2.54275
2684.91	2.53708
2686.84	2.53279
2688.77	2.53521
2690.7	2.53812
2692.63	2.53745
2694.56	2.54659
2696.48	2.55629
2698.41	2.54779
2700.34	2.53776
2702.27	2.54134
2704.2	2.54384
2706.13	2.54148
2708.06	2.53973
2709.99	2.55377
2711.92	2.56952
2713.84	2.55534
2715.77	2.54506
2717.7	2.54589
2719.63	2.54508
2721.56	2.54632
2723.49	2.55357
2725.42	2.57553
2727.35	2.57744
2729.27	2.55884
2731.2	2.5515
2733.13	2.55179
2735.06	2.55402
2736.99	2.55439
2738.92	2.56392
2740.85	2.5949
2742.78	2.59742
2744.71	2.56805
2746.63	2.56234
2748.56	2.56719
2750.49	2.56943
2752.42	2.5672
2754.35	2.57377
2756.28	2.59405
2758.21	2.59484
2760.14	2.57695
2762.06	2.57099
2763.99	2.57158
2765.92	2.57439
2767.85	2.58027
2769.78	2.59314
2771.71	2.61463
2773.64	2.60722
2775.57	2.58795
2777.5	2.58541
2779.42	2.58623
2781.35	2.59196
2783.28	2.59606
2785.21	2.60116
2787.14	2.61124
2789.07	2.61789
2791	2.61888
2792.93	2.61975
2794.85	2.60689
2796.78	2.60512
2798.71	2.61679
2800.64	2.61507
2802.57	2.62075
2804.5	2.63207
2806.43	2.61859
2808.36	2.61762
2810.28	2.61665
2812.21	2.62027
2814.14	2.62428
2816.07	2.62849
2818	2.64336
2819.93	2.65992
2821.86	2.67111
2823.79	2.68259
2825.72	2.67828
2827.64	2.67503
2829.57	2.66704
2831.5	2.64857
2833.43	2.64101
2835.36	2.63942
2837.29	2.63419
2839.22	2.63388
2841.15	2.63956
2843.07	2.64362
2845	2.6484
2846.93	2.65791
2848.86	2.65999
2850.79	2.65782
2852.72	2.67562
2854.65	2.68445
2856.58	2.67347
2858.51	2.66576
2860.43	2.66755
2862.36	2.69919
2864.29	2.72754
2866.22	2.71756
2868.15	2.68674
2870.08	2.67173
2872.01	2.69081
2873.94	2.75622
2875.86	2.77463
2877.79	2.7238
2879.72	2.68527
2881.65	2.6817
2883.58	2.76503
2885.51	2.84102
2887.44	2.75279
2889.37	2.68228
2891.3	2.67101
2893.22	2.72983
2895.15	2.87587
2897.08	2.86058
2899.01	2.75154
2900.94	2.72815
2902.87	2.73405
2904.8	2.8429
2906.73	2.9395
2908.65	2.81287
2910.58	2.73203
2912.51	2.71428
2914.44	2.79506
2916.37	3.01895
2918.3	2.97057
2920.23	2.79127
2922.16	2.74277
2924.09	2.77503
2926.01	2.9473
2927.94	2.99033
2929.87	2.80485
2931.8	2.75738
2933.73	2.76552
2935.66	2.88149
2937.59	3.04309
2939.52	2.87392
2941.44	2.751
2943.37	2.76061
2945.3	2.83343
2947.23	3.01356
2949.16	2.97163
2951.09	2.81195
2953.02	2.79463
2954.95	2.81909
2956.87	2.95594
2958.8	3.02226
2960.73	2.83468
2962.66	2.76158
2964.59	2.78809
2966.52	2.884
2968.45	3.00057
2970.38	2.90093
2972.31	2.79051
2974.23	2.7736
2976.16	2.83015
2978.09	2.97905
2980.02	2.94481
2981.95	2.81272
2983.88	2.77485
2985.81	2.80483
2987.74	2.94228
2989.66	2.95454
2991.59	2.8124
2993.52	2.77878
2995.45	2.78559
2997.38	2.84815
2999.31	2.90169
3001.24	2.85372
3003.17	2.86058
3005.1	2.95567
3007.02	3.11984
3008.95	3.33258
3010.88	3.59349
3012.81	4.02973
3014.74	4.37615
3016.67	4.1498
3018.6	3.50811
3020.53	3.11079
3022.45	2.90375
3024.38	2.83682
3026.31	2.85795
3028.24	2.92394
3030.17	2.88601
3032.1	2.82522
3034.03	2.82015
3035.96	2.8498
3037.89	2.92893
3039.81	2.90136
3041.74	2.83334
3043.67	2.83055
3045.6	2.88136
3047.53	3.00069
3049.46	2.94885
3051.39	2.84784
3053.32	2.84834
3055.24	2.9287
3057.17	3.10173
3059.1	3.02759
3061.03	2.89094
3062.96	2.8821
3064.89	2.97541
3066.82	3.1473
3068.75	3.04341
3070.68	2.90681
3072.6	2.89315
3074.53	2.98328
3076.46	3.1324
3078.39	3.03439
3080.32	2.92465
3082.25	2.93149
3084.18	3.06481
3086.11	3.19392
3088.03	3.02407
3089.96	2.9238
3091.89	2.93686
3093.82	3.08261
3095.75	3.14288
3097.68	2.9783
3099.61	2.91785
3101.54	2.96224
3103.46	3.12033
3105.39	3.08873
3107.32	2.9466
3109.25	2.92882
3111.18	3.00061
3113.11	3.13275
3115.04	3.02165
3116.97	2.92175
3118.9	2.94045
3120.82	3.0368
3122.75	3.10949
3124.68	2.97647
3126.61	2.92721
3128.54	2.96416
3130.47	3.06589
3132.4	3.04295
3134.33	2.93095
3136.25	2.91991
3138.18	2.99289
3140.11	3.08408
3142.04	2.99182
3143.97	2.92691
3145.9	2.94967
3147.83	3.0303
3149.76	3.02746
3151.69	2.94272
3153.61	2.91978
3155.54	2.95614
3157.47	3.01728
3159.4	2.97856
3161.33	2.93255
3163.26	2.93351
3165.19	2.98123
3167.12	2.98149
3169.04	2.9359
3170.97	2.93079
3172.9	2.95191
3174.83	2.9804
3176.76	2.96283
3178.69	2.93986
3180.62	2.93954
3182.55	2.95343
3184.48	2.95111
3186.4	2.94122
3188.33	2.94232
3190.26	2.95863
3192.19	2.96343
3194.12	2.95133
3196.05	2.95761
3197.98	2.9631
3199.91	2.95567
3201.83	2.95487
3203.76	2.95397
3205.69	2.94678
3207.62	2.95077
3209.55	2.95694
3211.48	2.95075
3213.41	2.95115
3215.34	2.96049
3217.27	2.95791
3219.19	2.95751
3221.12	2.96177
3223.05	2.96779
3224.98	2.96847
3226.91	2.96033
3228.84	2.96532
3230.77	2.97158
3232.7	2.96531
3234.62	2.95823
3236.55	2.96976
3238.48	2.97587
3240.41	2.97021
3242.34	2.9677
3244.27	2.9737
3246.2	2.97692
3248.13	2.97759
3250.05	2.97298
3251.98	2.97202
3253.91	2.9708
3255.84	2.97196
3257.77	2.98773
3259.7	2.99679
3261.63	2.98969
3263.56	2.98566
3265.49	2.99164
3267.41	2.98849
3269.34	2.98012
3271.27	2.98271
3273.2	2.99351
3275.13	2.98849
3277.06	2.9883
3278.99	2.98758
3280.92	2.98968
3282.84	3.00281
3284.77	3.00853
3286.7	3.0004
3288.63	3.00066
3290.56	3.01049
3292.49	3.02409
3294.42	3.02864
3296.35	3.02208
3298.28	3.01916
3300.2	3.02007
3302.13	3.03045
3304.06	3.03551
3305.99	3.02466
3307.92	3.01894
3309.85	3.02555
3311.78	3.03107
3313.71	3.02784
3315.63	3.02824
3317.56	3.02751
3319.49	3.03139
3321.42	3.03285
3323.35	3.03017
3325.28	3.04502
3327.21	3.05705
3329.14	3.05222
3331.07	3.04422
3332.99	3.0491
3334.92	3.04899
3336.85	3.04959
3338.78	3.05658
3340.71	3.06333
3342.64	3.07719
3344.57	3.07821
3346.5	3.06237
3348.42	3.06919
3350.35	3.0744
3352.28	3.06643
3354.21	3.06983
3356.14	3.07333
3358.07	3.06747
3360	3.07613
3361.93	3.09
3363.86	3.08222
3365.78	3.07556
3367.71	3.08389
3369.64	3.08872
3371.57	3.07928
3373.5	3.07704
3375.43	3.07904
3377.36	3.0759
3379.29	3.07272
3381.21	3.074
3383.14	3.08495
3385.07	3.09817
3387	3.09666
3388.93	3.09815
3390.86	3.10433
3392.79	3.1106
3394.72	3.10985
3396.64	3.11956
3398.57	3.12038
3400.5	3.11756
3402.43	3.10794
3404.36	3.0944
3406.29	3.09581
3408.22	3.10148
3410.15	3.09627
3412.08	3.09833
3414	3.09862
3415.93	3.10949
3417.86	3.09941
3419.79	3.09875
3421.72	3.10226
3423.65	3.08766
3425.58	3.08952
3427.51	3.09613
3429.43	3.09622
3431.36	3.09827
3433.29	3.09336
3435.22	3.09582
3437.15	3.10897
3439.08	3.11038
3441.01	3.09942
3442.94	3.10185
3444.87	3.10321
3446.79	3.11263
3448.72	3.11368
3450.65	3.11492
3452.58	3.12159
3454.51	3.12975
3456.44	3.11525
3458.37	3.09487
3460.3	3.09343
3462.22	3.09759
3464.15	3.10319
3466.08	3.09575
3468.01	3.08991
3469.94	3.08651
3471.87	3.09023
3473.8	3.08576
3475.73	3.0831
3477.66	3.08206
3479.58	3.09474
3481.51	3.11441
3483.44	3.0989
3485.37	3.07699
3487.3	3.07549
3489.23	3.0746
3491.16	3.08106
3493.09	3.08282
3495.01	3.06653
3496.94	3.06213
3498.87	3.06686
3500.8	3.08077
3502.73	3.09777
3504.66	3.08147
3506.59	3.04451
3508.52	3.04901
3510.45	3.06142
3512.37	3.05389
3514.3	3.04404
3516.23	3.03418
3518.16	3.02468
3520.09	3.02456
3522.02	3.03253
3523.95	3.0516
3525.88	3.05114
3527.8	3.05588
3529.73	3.05562
3531.66	3.03368
3533.59	3.006
3535.52	3.00381
3537.45	3.01713
3539.38	3.01493
3541.31	3.00626
3543.23	3.01338
3545.16	3.03228
3547.09	3.02347
3549.02	3.00103
3550.95	3.00644
3552.88	3.02008
3554.81	3.00305
3556.74	2.98361
3558.67	2.98893
3560.59	3.00122
3562.52	2.99643
3564.45	3.0027
3566.38	3.04043
3568.31	3.03703
3570.24	2.99165
3572.17	2.96763
3574.1	2.96218
3576.02	2.9553
3577.95	2.94512
3579.88	2.94299
3581.81	2.92429
3583.74	2.90399
3585.67	2.93436
3587.6	2.98162
3589.53	2.93578
3591.46	2.88613
3593.38	2.88503
3595.31	2.89087
3597.24	2.87427
3599.17	2.86054
3601.1	2.85119
3603.03	2.82319
3604.96	2.79699
3606.89	2.81297
3608.81	2.82651
3610.74	2.8151
3612.67	2.83491
3614.6	2.81919
3616.53	2.79406
3618.46	2.82627
3620.39	2.81513
3622.32	2.75941
3624.25	2.72514
3626.17	2.71421
3628.1	2.7929
3630.03	2.81817
3631.96	2.74064
3633.89	2.72261
3635.82	2.69941
3637.75	2.69001
3639.68	2.69096
3641.6	2.68061
3643.53	2.65108
3645.46	2.64911
3647.39	2.74549
3649.32	2.82619
3651.25	2.76267
3653.18	2.66395
3655.11	2.66045
3657.04	2.67237
3658.96	2.63533
3660.89	2.62286
3662.82	2.61479
3664.75	2.60136
3666.68	2.59746
3668.61	2.66149
3670.54	2.70919
3672.47	2.6425
3674.39	2.69463
3676.32	2.76837
3678.25	2.70969
3680.18	2.6939
3682.11	2.67989
3684.04	2.67729
3685.97	2.69374
3687.9	2.78684
3689.83	2.87554
3691.75	2.84499
3693.68	2.78524
3695.61	2.76467
3697.54	2.73779
3699.47	2.73046
3701.4	2.75263
3703.33	2.71818
3705.26	2.65967
3707.18	2.6241
3709.11	2.63859
3711.04	2.68133
3712.97	2.63991
3714.9	2.56071
3716.83	2.52727
3718.76	2.52266
3720.69	2.51978
3722.61	2.52758
3724.54	2.52288
3726.47	2.51773
3728.4	2.47304
3730.33	2.45515
3732.26	2.49634
3734.19	2.556
3736.12	2.59693
3738.05	2.52414
3739.97	2.46095
3741.9	2.43578
3743.83	2.50676
3745.76	2.52302
3747.69	2.47737
3749.62	2.52756
3751.55	2.56158
3753.48	2.4966
3755.4	2.44378
3757.33	2.4531
3759.26	2.4717
3761.19	2.44226
3763.12	2.4096
3765.05	2.42477
3766.98	2.42191
3768.91	2.4399
3770.84	2.44881
3772.76	2.41028
3774.69	2.38893
3776.62	2.38893
3778.55	2.42198
3780.48	2.42392
3782.41	2.39852
3784.34	2.41499
3786.27	2.41126
3788.19	2.39196
3790.12	2.38217
3792.05	2.37731
3793.98	2.37904
3795.91	2.40994
3797.84	2.40647
3799.77	2.42209
3801.7	2.4981
3803.63	2.43901
3805.55	2.4223
3807.48	2.45613
3809.41	2.41059
3811.34	2.37461
3813.27	2.36834
3815.2	2.42253
3817.13	2.43082
3819.06	2.42323
3820.98	2.50263
3822.91	2.46152
3824.84	2.41417
3826.77	2.41951
3828.7	2.39634
3830.63	2.39636
3832.56	2.4083
3834.49	2.40664
3836.42	2.44261
3838.34	2.49543
3840.27	2.48527
3842.2	2.45061
3844.13	2.4293
3846.06	2.38627
3847.99	2.35532
3849.92	2.3555
3851.85	2.44264
3853.77	2.57131
3855.7	2.49296
3857.63	2.42388
3859.56	2.3868
3861.49	2.39936
3863.42	2.43758
3865.35	2.44096
3867.28	2.39509
3869.2	2.44098
3871.13	2.45664
3873.06	2.43566
3874.99	2.42164
3876.92	2.36506
3878.85	2.37678
3880.78	2.42193
3882.71	2.40002
3884.64	2.41681
3886.56	2.42205
3888.49	2.37707
3890.42	2.41331
3892.35	2.43771
3894.28	2.39113
3896.21	2.36096
3898.14	2.3792
3900.07	2.4123
3901.99	2.43463
3903.92	2.46304
3905.85	2.43875
3907.78	2.39007
3909.71	2.36791
3911.64	2.36125
3913.57	2.35459
3915.5	2.36937
3917.43	2.39386
3919.35	2.3908
3921.28	2.37379
3923.21	2.37758
3925.14	2.3916
3927.07	2.37218
3929	2.37052
3930.93	2.38318
3932.86	2.38902
3934.78	2.37417
3936.71	2.36531
3938.64	2.35751
3940.57	2.36367
3942.5	2.38546
3944.43	2.3801
3946.36	2.37283
3948.29	2.39035
3950.22	2.38889
3952.14	2.37363
3954.07	2.36783
3956	2.36759
3957.93	2.36178
3959.86	2.36176
3961.79	2.36799
3963.72	2.36647
3965.65	2.36125
3967.57	2.36229
3969.5	2.36182
3971.43	2.36463
3973.36	2.36627
3975.29	2.36477
3977.22	2.36115
3979.15	2.3577
3981.08	2.36204
3983.01	2.36408
3984.93	2.36126
3986.86	2.35913
3988.79	2.36039
3990.72	2.36168
3992.65	2.35957
3994.58	2.36144
3996.51	2.36037
3998.44	2.35857
4000.36	2.35592

## Sheet: SI-Fig.55b
Wavenumber	Abs
999.127	3.19054
1001.06	3.18997
1002.98	3.19625
1004.91	3.22171
1006.84	3.22123
1008.77	3.21458
1010.7	3.22576
1012.63	3.24415
1014.56	3.25342
1016.49	3.2652
1018.41	3.27702
1020.34	3.26104
1022.27	3.25691
1024.2	3.26631
1026.13	3.27228
1028.06	3.28122
1029.99	3.2705
1031.92	3.25102
1033.85	3.26045
1035.77	3.27439
1037.7	3.25775
1039.63	3.24721
1041.56	3.23486
1043.49	3.25094
1045.42	3.25961
1047.35	3.25284
1049.28	3.24117
1051.2	3.23226
1053.13	3.23347
1055.06	3.23755
1056.99	3.24328
1058.92	3.25606
1060.85	3.25169
1062.78	3.23539
1064.71	3.21997
1066.64	3.20985
1068.56	3.20993
1070.49	3.22268
1072.42	3.21325
1074.35	3.20363
1076.28	3.18456
1078.21	3.19341
1080.14	3.22407
1082.07	3.21322
1083.99	3.19188
1085.92	3.17703
1087.85	3.16861
1089.78	3.16779
1091.71	3.15526
1093.64	3.14227
1095.57	3.11958
1097.5	3.11221
1099.43	3.11659
1101.35	3.1117
1103.28	3.10124
1105.21	3.07962
1107.14	3.06099
1109.07	3.05621
1111	3.04765
1112.93	3.04107
1114.86	3.0284
1116.78	3.00789
1118.71	2.9925
1120.64	2.99006
1122.57	2.9835
1124.5	2.96386
1126.43	2.94833
1128.36	2.95141
1130.29	2.94457
1132.21	2.93725
1134.14	2.91815
1136.07	2.91314
1138	2.91693
1139.93	2.9143
1141.86	2.9051
1143.79	2.89809
1145.72	2.88997
1147.65	2.88482
1149.57	2.88292
1151.5	2.87944
1153.43	2.87615
1155.36	2.87664
1157.29	2.87499
1159.22	2.86522
1161.15	2.86196
1163.08	2.85888
1165	2.84077
1166.93	2.83035
1168.86	2.82812
1170.79	2.82887
1172.72	2.81766
1174.65	2.8106
1176.58	2.8067
1178.51	2.80564
1180.44	2.79198
1182.36	2.78643
1184.29	2.77918
1186.22	2.76947
1188.15	2.76713
1190.08	2.7778
1192.01	2.77628
1193.94	2.76659
1195.87	2.75778
1197.79	2.75194
1199.72	2.74948
1201.65	2.75289
1203.58	2.74196
1205.51	2.72623
1207.44	2.72833
1209.37	2.75577
1211.3	2.76913
1213.23	2.73853
1215.15	2.73453
1217.08	2.76044
1219.01	2.7811
1220.94	2.80056
1222.87	2.78476
1224.8	2.7587
1226.73	2.74061
1228.66	2.79441
1230.58	2.79231
1232.51	2.74294
1234.44	2.77929
1236.37	2.88553
1238.3	2.87322
1240.23	2.84019
1242.16	2.88836
1244.09	2.9113
1246.02	2.97302
1247.94	2.96116
1249.87	2.87322
1251.8	2.85593
1253.73	2.95251
1255.66	2.92236
1257.59	2.87588
1259.52	3.01116
1261.45	3.14371
1263.37	3.05387
1265.3	3.00463
1267.23	3.06871
1269.16	3.15181
1271.09	3.08588
1273.02	2.95864
1274.95	3.01587
1276.88	3.06555
1278.81	2.94108
1280.73	2.99458
1282.66	3.14191
1284.59	3.01484
1286.52	3.02186
1288.45	3.1591
1290.38	3.0348
1292.31	3.04477
1294.24	3.20754
1296.16	3.25304
1298.09	3.28614
1300.02	3.4461
1301.95	3.78846
1303.88	4.20083
1305.81	3.55835
1307.74	3.04583
1309.67	2.91382
1311.59	2.93573
1313.52	2.88982
1315.45	2.89461
1317.38	2.92292
1319.31	2.89869
1321.24	2.95165
1323.17	2.9539
1325.1	2.94089
1327.03	3.04455
1328.95	2.97959
1330.88	3.00092
1332.81	3.08412
1334.74	2.97303
1336.67	3.07167
1338.6	3.11016
1340.53	3.12272
1342.46	3.21105
1344.38	3.0325
1346.31	3.11702
1348.24	3.09945
1350.17	3.03329
1352.1	3.11771
1354.03	3.08965
1355.96	3.12161
1357.89	3.03244
1359.82	3.01618
1361.74	2.99931
1363.67	2.97774
1365.6	2.94263
1367.53	2.91517
1369.46	2.89685
1371.39	2.83626
1373.32	2.86389
1375.25	2.84442
1377.17	2.79641
1379.1	2.77225
1381.03	2.74632
1382.96	2.73188
1384.89	2.71817
1386.82	2.73115
1388.75	2.72115
1390.68	2.69326
1392.61	2.68604
1394.53	2.71666
1396.46	2.72624
1398.39	2.71961
1400.32	2.70643
1402.25	2.67798
1404.18	2.68806
1406.11	2.69
1408.04	2.66906
1409.96	2.66744
1411.89	2.67319
1413.82	2.66203
1415.75	2.6609
1417.68	2.69307
1419.61	2.73228
1421.54	2.69008
1423.47	2.68923
1425.4	2.68987
1427.32	2.66651
1429.25	2.67909
1431.18	2.68467
1433.11	2.66931
1435.04	2.66908
1436.97	2.72099
1438.9	2.69667
1440.83	2.67023
1442.75	2.6657
1444.68	2.65913
1446.61	2.67323
1448.54	2.707
1450.47	2.68983
1452.4	2.67972
1454.33	2.67266
1456.26	2.73418
1458.18	2.80844
1460.11	2.73009
1462.04	2.6785
1463.97	2.69758
1465.9	2.72162
1467.83	2.68177
1469.76	2.66298
1471.69	2.71619
1473.62	2.7769
1475.54	2.73995
1477.47	2.70555
1479.4	2.67976
1481.33	2.69236
1483.26	2.69243
1485.19	2.68741
1487.12	2.71039
1489.05	2.76092
1490.97	2.77098
1492.9	2.71561
1494.83	2.70637
1496.76	2.75882
1498.69	2.76647
1500.62	2.75082
1502.55	2.72381
1504.48	2.71716
1506.41	2.85777
1508.33	2.90443
1510.26	2.81206
1512.19	2.78217
1514.12	2.76875
1516.05	2.81391
1517.98	2.8346
1519.91	2.82134
1521.84	2.89449
1523.76	2.84852
1525.69	2.83663
1527.62	2.83911
1529.55	2.81387
1531.48	2.81068
1533.41	2.88717
1535.34	2.87829
1537.27	2.85143
1539.2	2.95704
1541.12	3.03809
1543.05	2.95868
1544.98	2.90669
1546.91	2.83922
1548.84	2.82843
1550.77	2.83841
1552.7	2.81829
1554.63	2.84551
1556.55	2.84053
1558.48	2.95503
1560.41	2.95161
1562.34	2.83906
1564.27	2.81832
1566.2	2.80631
1568.13	2.81011
1570.06	2.86591
1571.99	2.81165
1573.91	2.77726
1575.84	2.8408
1577.77	2.85206
1579.7	2.79005
1581.63	2.77332
1583.56	2.76957
1585.49	2.76811
1587.42	2.76644
1589.34	2.77099
1591.27	2.76821
1593.2	2.76758
1595.13	2.77
1597.06	2.765
1598.99	2.75585
1600.92	2.75954
1602.85	2.76308
1604.77	2.7562
1606.7	2.75483
1608.63	2.77279
1610.56	2.77755
1612.49	2.76175
1614.42	2.75316
1616.35	2.8142
1618.28	2.82373
1620.21	2.7787
1622.13	2.79805
1624.06	2.8342
1625.99	2.80932
1627.92	2.81435
1629.85	2.80385
1631.78	2.78606
1633.71	2.79545
1635.64	2.89482
1637.56	2.88026
1639.49	2.81955
1641.42	2.80028
1643.35	2.78664
1645.28	2.81751
1647.21	2.90918
1649.14	2.83182
1651.07	2.76737
1653	2.91737
1654.92	2.88278
1656.85	2.77031
1658.78	2.72274
1660.71	2.71782
1662.64	2.75311
1664.57	2.72865
1666.5	2.68616
1668.43	2.71544
1670.35	2.75743
1672.28	2.70354
1674.21	2.68181
1676.14	2.69872
1678.07	2.65495
1680	2.64761
1681.93	2.63774
1683.86	2.72544
1685.79	2.70414
1687.71	2.63569
1689.64	2.62351
1691.57	2.58926
1693.5	2.55599
1695.43	2.609
1697.36	2.62766
1699.29	2.61948
1701.22	2.64322
1703.14	2.57019
1705.07	2.57543
1707	2.56536
1708.93	2.52791
1710.86	2.50988
1712.79	2.49952
1714.72	2.52685
1716.65	2.57578
1718.58	2.58874
1720.5	2.51003
1722.43	2.48026
1724.36	2.47694
1726.29	2.45701
1728.22	2.45477
1730.15	2.47274
1732.08	2.47524
1734.01	2.54992
1735.93	2.51228
1737.86	2.45994
1739.79	2.48504
1741.72	2.47393
1743.65	2.4727
1745.58	2.46217
1747.51	2.4722
1749.44	2.48606
1751.36	2.4877
1753.29	2.4467
1755.22	2.42287
1757.15	2.44237
1759.08	2.42399
1761.01	2.43542
1762.94	2.4471
1764.87	2.40796
1766.8	2.40543
1768.72	2.42228
1770.65	2.43651
1772.58	2.48773
1774.51	2.45224
1776.44	2.41704
1778.37	2.40239
1780.3	2.41842
1782.23	2.40984
1784.15	2.40055
1786.08	2.40194
1788.01	2.38445
1789.94	2.38756
1791.87	2.43626
1793.8	2.43943
1795.73	2.40832
1797.66	2.39583
1799.59	2.40218
1801.51	2.41341
1803.44	2.39581
1805.37	2.38164
1807.3	2.3771
1809.23	2.38575
1811.16	2.3977
1813.09	2.38718
1815.02	2.37018
1816.94	2.37276
1818.87	2.37077
1820.8	2.36716
1822.73	2.36479
1824.66	2.38861
1826.59	2.38557
1828.52	2.39011
1830.45	2.41853
1832.38	2.38461
1834.3	2.36647
1836.23	2.37262
1838.16	2.37451
1840.09	2.36099
1842.02	2.36034
1843.95	2.40521
1845.88	2.40802
1847.81	2.38282
1849.73	2.37072
1851.66	2.36289
1853.59	2.363
1855.52	2.35896
1857.45	2.36068
1859.38	2.36215
1861.31	2.36294
1863.24	2.35764
1865.17	2.35893
1867.09	2.38181
1869.02	2.41433
1870.95	2.39031
1872.88	2.36438
1874.81	2.3593
1876.74	2.3584
1878.67	2.35788
1880.6	2.35758
1882.52	2.35815
1884.45	2.36151
1886.38	2.35612
1888.31	2.36325
1890.24	2.38074
1892.17	2.36448
1894.1	2.36402
1896.03	2.36987
1897.95	2.36135
1899.88	2.35666
1901.81	2.35714
1903.74	2.35661
1905.67	2.35683
1907.6	2.36228
1909.53	2.3702
1911.46	2.36419
1913.39	2.35513
1915.31	2.35016
1917.24	2.36763
1919.17	2.37591
1921.1	2.36507
1923.03	2.38034
1924.96	2.36898
1926.89	2.35713
1928.82	2.35442
1930.74	2.35578
1932.67	2.35718
1934.6	2.35747
1936.53	2.35639
1938.46	2.35446
1940.39	2.35423
1942.32	2.37469
1944.25	2.37455
1946.18	2.36446
1948.1	2.35907
1950.03	2.35709
1951.96	2.35758
1953.89	2.35882
1955.82	2.35967
1957.75	2.35822
1959.68	2.35875
1961.61	2.35983
1963.53	2.35843
1965.46	2.36182
1967.39	2.37288
1969.32	2.3666
1971.25	2.36023
1973.18	2.36068
1975.11	2.36094
1977.04	2.36064
1978.97	2.36159
1980.89	2.36147
1982.82	2.36147
1984.75	2.36114
1986.68	2.36428
1988.61	2.36749
1990.54	2.37077
1992.47	2.38104
1994.4	2.3733
1996.32	2.36628
1998.25	2.36705
2000.18	2.3679
2002.11	2.36645
2004.04	2.36581
2005.97	2.36641
2007.9	2.36771
2009.83	2.36812
2011.76	2.36799
2013.68	2.36733
2015.61	2.37053
2017.54	2.37725
2019.47	2.37412
2021.4	2.37079
2023.33	2.37089
2025.26	2.37129
2027.19	2.3709
2029.11	2.36904
2031.04	2.3698
2032.97	2.37023
2034.9	2.37015
2036.83	2.37016
2038.76	2.36897
2040.69	2.37191
2042.62	2.37413
2044.54	2.37239
2046.47	2.37054
2048.4	2.37004
2050.33	2.37025
2052.26	2.36971
2054.19	2.36894
2056.12	2.36843
2058.05	2.36891
2059.98	2.36867
2061.9	2.36721
2063.83	2.37009
2065.76	2.37482
2067.69	2.37185
2069.62	2.37017
2071.55	2.36986
2073.48	2.36956
2075.41	2.36886
2077.33	2.36914
2079.26	2.36845
2081.19	2.36747
2083.12	2.36726
2085.05	2.36777
2086.98	2.36682
2088.91	2.36648
2090.84	2.36591
2092.77	2.36434
2094.69	2.36493
2096.62	2.36667
2098.55	2.36783
2100.48	2.36682
2102.41	2.36634
2104.34	2.36589
2106.27	2.36469
2108.2	2.36409
2110.12	2.36535
2112.05	2.36605
2113.98	2.3657
2115.91	2.36514
2117.84	2.3651
2119.77	2.36531
2121.7	2.36553
2123.63	2.3656
2125.56	2.36594
2127.48	2.36598
2129.41	2.36586
2131.34	2.3662
2133.27	2.36571
2135.2	2.36689
2137.13	2.36771
2139.06	2.36688
2140.99	2.36634
2142.91	2.36648
2144.84	2.36613
2146.77	2.36562
2148.7	2.36532
2150.63	2.36495
2152.56	2.36345
2154.49	2.36171
2156.42	2.36268
2158.35	2.36458
2160.27	2.36376
2162.2	2.36393
2164.13	2.36379
2166.06	2.36277
2167.99	2.36264
2169.92	2.36277
2171.85	2.36249
2173.78	2.36183
2175.7	2.36093
2177.63	2.36216
2179.56	2.36291
2181.49	2.36242
2183.42	2.36285
2185.35	2.36363
2187.28	2.36283
2189.21	2.36088
2191.13	2.35979
2193.06	2.36002
2194.99	2.36055
2196.92	2.36171
2198.85	2.36227
2200.78	2.36228
2202.71	2.3613
2204.64	2.3611
2206.57	2.35963
2208.49	2.35918
2210.42	2.36077
2212.35	2.36158
2214.28	2.36181
2216.21	2.3622
2218.14	2.3622
2220.07	2.36246
2222	2.36225
2223.92	2.36188
2225.85	2.3609
2227.78	2.36032
2229.71	2.3607
2231.64	2.36161
2233.57	2.36037
2235.5	2.36075
2237.43	2.36117
2239.36	2.36053
2241.28	2.36144
2243.21	2.36131
2245.14	2.36066
2247.07	2.36109
2249	2.36245
2250.93	2.36262
2252.86	2.36181
2254.79	2.3621
2256.71	2.36199
2258.64	2.36226
2260.57	2.36309
2262.5	2.36396
2264.43	2.36498
2266.36	2.36575
2268.29	2.36626
2270.22	2.36549
2272.15	2.36327
2274.07	2.36164
2276	2.36344
2277.93	2.36506
2279.86	2.36387
2281.79	2.36226
2283.72	2.36144
2285.65	2.36177
2287.58	2.36285
2289.5	2.36442
2291.43	2.36731
2293.36	2.37071
2295.29	2.37435
2297.22	2.37561
2299.15	2.37578
2301.08	2.37904
2303.01	2.38243
2304.94	2.38462
2306.86	2.38976
2308.79	2.39541
2310.72	2.39845
2312.65	2.40543
2314.58	2.41039
2316.51	2.41151
2318.44	2.41935
2320.37	2.43555
2322.29	2.4472
2324.22	2.45653
2326.15	2.46123
2328.08	2.4699
2330.01	2.48114
2331.94	2.48689
2333.87	2.48554
2335.8	2.48973
2337.72	2.49462
2339.65	2.49822
2341.58	2.50672
2343.51	2.50682
2345.44	2.50687
2347.37	2.47367
2349.3	2.43183
2351.23	2.43718
2353.16	2.46994
2355.08	2.50823
2357.01	2.53609
2358.94	2.54244
2360.87	2.5536
2362.8	2.55818
2364.73	2.55151
2366.66	2.53468
2368.59	2.51442
2370.51	2.4965
2372.44	2.47675
2374.37	2.45309
2376.3	2.433
2378.23	2.41745
2380.16	2.40125
2382.09	2.38409
2384.02	2.37018
2385.95	2.36125
2387.87	2.35602
2389.8	2.35334
2391.73	2.35112
2393.66	2.35103
2395.59	2.35178
2397.52	2.35076
2399.45	2.35063
2401.38	2.3519
2403.3	2.35252
2405.23	2.35214
2407.16	2.35224
2409.09	2.35292
2411.02	2.3525
2412.95	2.35125
2414.88	2.3507
2416.81	2.35151
2418.74	2.35098
2420.66	2.35032
2422.59	2.35038
2424.52	2.35017
2426.45	2.35143
2428.38	2.35421
2430.31	2.35565
2432.24	2.35385
2434.17	2.35094
2436.09	2.34921
2438.02	2.34844
2439.95	2.35009
2441.88	2.35269
2443.81	2.35283
2445.74	2.35169
2447.67	2.35073
2449.6	2.35104
2451.53	2.35181
2453.45	2.35153
2455.38	2.35139
2457.31	2.35217
2459.24	2.353
2461.17	2.35304
2463.1	2.35347
2465.03	2.35487
2466.96	2.35409
2468.88	2.35208
2470.81	2.35271
2472.74	2.35497
2474.67	2.35597
2476.6	2.35631
2478.53	2.35616
2480.46	2.35413
2482.39	2.35457
2484.32	2.35456
2486.24	2.35475
2488.17	2.35545
2490.1	2.3573
2492.03	2.35929
2493.96	2.36315
2495.89	2.36058
2497.82	2.35718
2499.75	2.35759
2501.67	2.35728
2503.6	2.35879
2505.53	2.35928
2507.46	2.35623
2509.39	2.35687
2511.32	2.36353
2513.25	2.36646
2515.18	2.36574
2517.1	2.36206
2519.03	2.35999
2520.96	2.3604
2522.89	2.36177
2524.82	2.36537
2526.75	2.36675
2528.68	2.36789
2530.61	2.36685
2532.54	2.36593
2534.46	2.36811
2536.39	2.37134
2538.32	2.37053
2540.25	2.36793
2542.18	2.36712
2544.11	2.37124
2546.04	2.375
2547.97	2.37404
2549.89	2.3719
2551.82	2.37367
2553.75	2.37297
2555.68	2.37447
2557.61	2.37789
2559.54	2.37696
2561.47	2.37648
2563.4	2.37685
2565.33	2.37621
2567.25	2.37804
2569.18	2.37897
2571.11	2.37722
2573.04	2.37655
2574.97	2.37784
2576.9	2.38065
2578.83	2.38224
2580.76	2.38244
2582.68	2.38458
2584.61	2.38523
2586.54	2.38407
2588.47	2.38412
2590.4	2.38449
2592.33	2.384
2594.26	2.38494
2596.19	2.39108
2598.12	2.39961
2600.04	2.39952
2601.97	2.39612
2603.9	2.39444
2605.83	2.39225
2607.76	2.39249
2609.69	2.39301
2611.62	2.39134
2613.55	2.39211
2615.47	2.39451
2617.4	2.39737
2619.33	2.39866
2621.26	2.39755
2623.19	2.39667
2625.12	2.39702
2627.05	2.39875
2628.98	2.40073
2630.91	2.40405
2632.83	2.40757
2634.76	2.40836
2636.69	2.40856
2638.62	2.40939
2640.55	2.41079
2642.48	2.41055
2644.41	2.40953
2646.34	2.40974
2648.26	2.41243
2650.19	2.41316
2652.12	2.41297
2654.05	2.41406
2655.98	2.41528
2657.91	2.41364
2659.84	2.41193
2661.77	2.41103
2663.69	2.41616
2665.62	2.42223
2667.55	2.42477
2669.48	2.42469
2671.41	2.42299
2673.34	2.42275
2675.27	2.42569
2677.2	2.42917
2679.13	2.43326
2681.05	2.43783
2682.98	2.44171
2684.91	2.43677
2686.84	2.43062
2688.77	2.43256
2690.7	2.4367
2692.63	2.43726
2694.56	2.44593
2696.48	2.4555
2698.41	2.44437
2700.34	2.43556
2702.27	2.43808
2704.2	2.4413
2706.13	2.44094
2708.06	2.44236
2709.99	2.45833
2711.92	2.47152
2713.84	2.4551
2715.77	2.44483
2717.7	2.4476
2719.63	2.4481
2721.56	2.45153
2723.49	2.45676
2725.42	2.47883
2727.35	2.48559
2729.27	2.46502
2731.2	2.45698
2733.13	2.45669
2735.06	2.45869
2736.99	2.46173
2738.92	2.47017
2740.85	2.49836
2742.78	2.50337
2744.71	2.47663
2746.63	2.46989
2748.56	2.4734
2750.49	2.47645
2752.42	2.47395
2754.35	2.47895
2756.28	2.49751
2758.21	2.501
2760.14	2.48474
2762.06	2.48006
2763.99	2.48194
2765.92	2.48539
2767.85	2.49064
2769.78	2.50243
2771.71	2.52408
2773.64	2.5209
2775.57	2.50244
2777.5	2.49889
2779.42	2.49786
2781.35	2.5008
2783.28	2.50559
2785.21	2.51168
2787.14	2.52188
2789.07	2.53146
2791	2.53101
2792.93	2.52837
2794.85	2.5168
2796.78	2.51723
2798.71	2.53063
2800.64	2.52999
2802.57	2.53233
2804.5	2.54471
2806.43	2.53315
2808.36	2.53087
2810.28	2.53009
2812.21	2.53248
2814.14	2.53567
2816.07	2.53949
2818	2.55435
2819.93	2.57066
2821.86	2.58444
2823.79	2.5953
2825.72	2.58722
2827.64	2.58886
2829.57	2.58456
2831.5	2.56539
2833.43	2.55864
2835.36	2.555
2837.29	2.54249
2839.22	2.54339
2841.15	2.55317
2843.07	2.55729
2845	2.56277
2846.93	2.57332
2848.86	2.57361
2850.79	2.57138
2852.72	2.59115
2854.65	2.5977
2856.58	2.58507
2858.51	2.58039
2860.43	2.58278
2862.36	2.61425
2864.29	2.64303
2866.22	2.63423
2868.15	2.60654
2870.08	2.59129
2872.01	2.60858
2873.94	2.67174
2875.86	2.69117
2877.79	2.6402
2879.72	2.60342
2881.65	2.60011
2883.58	2.68234
2885.51	2.7737
2887.44	2.68788
2889.37	2.60924
2891.3	2.59384
2893.22	2.64599
2895.15	2.78688
2897.08	2.78625
2899.01	2.67846
2900.94	2.65148
2902.87	2.65061
2904.8	2.7528
2906.73	2.86997
2908.65	2.74285
2910.58	2.65726
2912.51	2.64347
2914.44	2.71432
2916.37	2.93433
2918.3	2.91569
2920.23	2.72107
2922.16	2.65923
2924.09	2.67959
2926.01	2.84024
2927.94	2.91907
2929.87	2.73444
2931.8	2.67748
2933.73	2.68317
2935.66	2.78489
2937.59	2.96289
2939.52	2.81226
2941.44	2.68017
2943.37	2.68386
2945.3	2.74047
2947.23	2.92148
2949.16	2.9048
2951.09	2.72454
2953.02	2.70176
2954.95	2.72364
2956.87	2.8482
2958.8	2.94816
2960.73	2.76256
2962.66	2.68251
2964.59	2.70202
2966.52	2.78926
2968.45	2.91139
2970.38	2.81395
2972.31	2.69296
2974.23	2.67438
2976.16	2.72739
2978.09	2.88877
2980.02	2.88301
2981.95	2.7347
2983.88	2.68252
2985.81	2.7029
2987.74	2.83628
2989.66	2.87601
2991.59	2.72768
2993.52	2.68178
2995.45	2.68733
2997.38	2.74789
2999.31	2.80403
3001.24	2.7494
3003.17	2.7491
3005.1	2.83794
3007.02	3.00066
3008.95	3.20484
3010.88	3.44204
3012.81	3.89272
3014.74	4.38511
3016.67	4.32967
3018.6	3.46808
3020.53	3.03498
3022.45	2.81181
3024.38	2.72751
3026.31	2.74107
3028.24	2.80431
3030.17	2.77462
3032.1	2.70653
3034.03	2.69711
3035.96	2.72485
3037.89	2.80428
3039.81	2.78045
3041.74	2.71263
3043.67	2.70647
3045.6	2.74184
3047.53	2.85363
3049.46	2.82792
3051.39	2.72339
3053.32	2.71597
3055.24	2.78766
3057.17	2.96121
3059.1	2.90563
3061.03	2.75504
3062.96	2.73417
3064.89	2.81713
3066.82	2.9992
3068.75	2.92579
3070.68	2.77554
3072.6	2.75767
3074.53	2.84839
3076.46	3.00282
3078.39	2.89562
3080.32	2.77383
3082.25	2.76685
3084.18	2.89878
3086.11	3.06097
3088.03	2.88692
3089.96	2.77443
3091.89	2.7781
3093.82	2.92019
3095.75	3.00478
3097.68	2.82622
3099.61	2.76002
3101.54	2.79425
3103.46	2.95058
3105.39	2.94036
3107.32	2.78743
3109.25	2.76751
3111.18	2.82564
3113.11	2.97126
3115.04	2.88687
3116.97	2.76293
3118.9	2.76038
3120.82	2.84744
3122.75	2.94102
3124.68	2.81323
3126.61	2.74522
3128.54	2.76836
3130.47	2.87505
3132.4	2.88736
3134.33	2.77215
3136.25	2.74819
3138.18	2.80136
3140.11	2.89707
3142.04	2.81911
3143.97	2.74292
3145.9	2.75848
3147.83	2.84345
3149.76	2.85733
3151.69	2.75735
3153.61	2.73333
3155.54	2.77143
3157.47	2.83174
3159.4	2.78792
3161.33	2.73638
3163.26	2.74072
3165.19	2.78563
3167.12	2.79414
3169.04	2.74865
3170.97	2.73491
3172.9	2.75615
3174.83	2.78318
3176.76	2.75691
3178.69	2.74376
3180.62	2.75152
3182.55	2.76542
3184.48	2.75952
3186.4	2.74729
3188.33	2.75034
3190.26	2.75762
3192.19	2.75806
3194.12	2.74907
3196.05	2.74794
3197.98	2.75167
3199.91	2.75241
3201.83	2.74361
3203.76	2.74182
3205.69	2.74294
3207.62	2.74356
3209.55	2.74347
3211.48	2.74293
3213.41	2.74705
3215.34	2.74736
3217.27	2.74322
3219.19	2.75189
3221.12	2.75183
3223.05	2.73944
3224.98	2.73963
3226.91	2.74501
3228.84	2.74616
3230.77	2.7444
3232.7	2.7439
3234.62	2.74702
3236.55	2.74708
3238.48	2.74457
3240.41	2.74275
3242.34	2.73835
3244.27	2.73985
3246.2	2.74558
3248.13	2.74579
3250.05	2.74442
3251.98	2.74448
3253.91	2.74682
3255.84	2.74705
3257.77	2.74989
3259.7	2.75144
3261.63	2.75237
3263.56	2.75602
3265.49	2.75434
3267.41	2.75662
3269.34	2.76042
3271.27	2.75858
3273.2	2.75906
3275.13	2.76191
3277.06	2.75637
3278.99	2.75358
3280.92	2.7573
3282.84	2.76108
3284.77	2.75973
3286.7	2.76447
3288.63	2.76788
3290.56	2.76347
3292.49	2.76298
3294.42	2.76412
3296.35	2.76102
3298.28	2.76488
3300.2	2.76986
3302.13	2.77198
3304.06	2.77343
3305.99	2.76965
3307.92	2.77444
3309.85	2.78168
3311.78	2.77971
3313.71	2.77568
3315.63	2.77108
3317.56	2.77162
3319.49	2.77081
3321.42	2.76884
3323.35	2.76943
3325.28	2.77094
3327.21	2.77702
3329.14	2.78117
3331.07	2.77904
3332.99	2.78242
3334.92	2.78612
3336.85	2.78354
3338.78	2.78467
3340.71	2.78816
3342.64	2.7872
3344.57	2.78529
3346.5	2.7852
3348.42	2.78618
3350.35	2.7853
3352.28	2.78618
3354.21	2.78539
3356.14	2.7876
3358.07	2.78712
3360	2.7926
3361.93	2.7987
3363.86	2.79958
3365.78	2.80381
3367.71	2.80149
3369.64	2.79565
3371.57	2.79191
3373.5	2.79157
3375.43	2.7924
3377.36	2.79583
3379.29	2.80362
3381.21	2.80355
3383.14	2.80122
3385.07	2.8025
3387	2.79688
3388.93	2.79459
3390.86	2.8012
3392.79	2.80995
3394.72	2.80303
3396.64	2.80132
3398.57	2.79827
3400.5	2.7957
3402.43	2.80416
3404.36	2.80397
3406.29	2.79806
3408.22	2.80266
3410.15	2.80551
3412.08	2.80349
3414	2.8018
3415.93	2.79988
3417.86	2.80555
3419.79	2.81405
3421.72	2.80875
3423.65	2.8009
3425.58	2.80912
3427.51	2.81405
3429.43	2.80536
3431.36	2.80433
3433.29	2.80971
3435.22	2.81106
3437.15	2.80712
3439.08	2.80992
3441.01	2.81347
3442.94	2.80924
3444.87	2.80955
3446.79	2.82374
3448.72	2.82557
3450.65	2.81828
3452.58	2.81169
3454.51	2.80942
3456.44	2.80752
3458.37	2.80235
3460.3	2.80604
3462.22	2.80962
3464.15	2.80457
3466.08	2.8079
3468.01	2.81419
3469.94	2.81041
3471.87	2.81274
3473.8	2.8149
3475.73	2.81173
3477.66	2.80824
3479.58	2.81671
3481.51	2.83474
3483.44	2.82755
3485.37	2.8133
3487.3	2.81413
3489.23	2.80683
3491.16	2.79895
3493.09	2.7987
3495.01	2.80634
3496.94	2.80326
3498.87	2.79515
3500.8	2.80279
3502.73	2.82303
3504.66	2.82192
3506.59	2.80032
3508.52	2.80406
3510.45	2.81183
3512.37	2.79923
3514.3	2.78738
3516.23	2.78363
3518.16	2.78199
3520.09	2.7809
3522.02	2.79242
3523.95	2.80302
3525.88	2.80175
3527.8	2.80976
3529.73	2.80193
3531.66	2.78164
3533.59	2.76758
3535.52	2.77289
3537.45	2.77224
3539.38	2.76034
3541.31	2.75108
3543.23	2.75868
3545.16	2.77921
3547.09	2.77928
3549.02	2.75138
3550.95	2.74679
3552.88	2.76733
3554.81	2.75309
3556.74	2.72824
3558.67	2.72131
3560.59	2.72455
3562.52	2.71369
3564.45	2.72578
3566.38	2.79518
3568.31	2.80274
3570.24	2.73855
3572.17	2.70393
3574.1	2.6984
3576.02	2.70034
3577.95	2.69614
3579.88	2.69053
3581.81	2.67168
3583.74	2.65406
3585.67	2.67818
3587.6	2.74145
3589.53	2.70766
3591.46	2.65811
3593.38	2.66569
3595.31	2.67633
3597.24	2.66613
3599.17	2.66945
3601.1	2.66893
3603.03	2.63539
3604.96	2.60697
3606.89	2.62428
3608.81	2.65178
3610.74	2.63539
3612.67	2.64631
3614.6	2.64095
3616.53	2.61059
3618.46	2.64779
3620.39	2.66692
3622.32	2.61075
3624.25	2.56063
3626.17	2.54982
3628.1	2.63804
3630.03	2.68502
3631.96	2.60846
3633.89	2.59037
3635.82	2.57123
3637.75	2.56406
3639.68	2.55828
3641.6	2.55246
3643.53	2.53093
3645.46	2.52199
3647.39	2.60701
3649.32	2.70859
3651.25	2.6858
3653.18	2.57821
3655.11	2.5717
3657.04	2.6093
3658.96	2.57827
3660.89	2.55937
3662.82	2.54866
3664.75	2.53573
3666.68	2.52937
3668.61	2.59376
3670.54	2.66297
3672.47	2.59538
3674.39	2.65348
3676.32	2.76813
3678.25	2.69733
3680.18	2.67933
3682.11	2.65831
3684.04	2.64255
3685.97	2.6324
3687.9	2.69204
3689.83	2.76398
3691.75	2.72393
3693.68	2.64422
3695.61	2.60513
3697.54	2.58097
3699.47	2.56311
3701.4	2.58836
3703.33	2.5695
3705.26	2.50735
3707.18	2.46742
3709.11	2.47991
3711.04	2.54045
3712.97	2.52435
3714.9	2.43956
3716.83	2.39467
3718.76	2.38853
3720.69	2.39437
3722.61	2.41302
3724.54	2.4108
3726.47	2.41262
3728.4	2.36881
3730.33	2.33588
3732.26	2.36486
3734.19	2.4242
3736.12	2.48828
3738.05	2.42093
3739.97	2.35381
3741.9	2.31656
3743.83	2.38556
3745.76	2.41624
3747.69	2.35405
3749.62	2.41399
3751.55	2.47821
3753.48	2.40964
3755.4	2.3337
3757.33	2.33588
3759.26	2.36385
3761.19	2.34053
3763.12	2.29403
3765.05	2.30982
3766.98	2.3105
3768.91	2.32988
3770.84	2.3515
3772.76	2.30863
3774.69	2.28268
3776.62	2.27612
3778.55	2.31231
3780.48	2.32772
3782.41	2.29292
3784.34	2.3067
3786.27	2.30714
3788.19	2.28838
3790.12	2.27983
3792.05	2.2705
3793.98	2.26298
3795.91	2.29693
3797.84	2.30079
3799.77	2.30678
3801.7	2.39517
3803.63	2.34026
3805.55	2.31127
3807.48	2.35711
3809.41	2.30604
3811.34	2.26063
3813.27	2.24472
3815.2	2.30601
3817.13	2.33684
3819.06	2.31234
3820.98	2.40088
3822.91	2.36914
3824.84	2.30759
3826.77	2.31546
3828.7	2.29297
3830.63	2.2895
3832.56	2.30091
3834.49	2.29329
3836.42	2.3244
3838.34	2.38498
3840.27	2.38384
3842.2	2.34525
3844.13	2.3282
3846.06	2.28829
3847.99	2.24821
3849.92	2.23416
3851.85	2.30446
3853.77	2.4657
3855.7	2.40103
3857.63	2.32209
3859.56	2.27413
3861.49	2.28494
3863.42	2.3332
3865.35	2.33905
3867.28	2.27821
3869.2	2.32348
3871.13	2.35559
3873.06	2.32463
3874.99	2.31936
3876.92	2.2606
3878.85	2.26705
3880.78	2.32186
3882.71	2.29561
3884.64	2.30518
3886.56	2.32162
3888.49	2.26558
3890.42	2.29673
3892.35	2.336
3894.28	2.28723
3896.21	2.24746
3898.14	2.26522
3900.07	2.30368
3901.99	2.3279
3903.92	2.36336
3905.85	2.34069
3907.78	2.28718
3909.71	2.26196
3911.64	2.25553
3913.57	2.24682
3915.5	2.25864
3917.43	2.28778
3919.35	2.28729
3921.28	2.27202
3923.21	2.27218
3925.14	2.29118
3927.07	2.26794
3929	2.26187
3930.93	2.28362
3932.86	2.29755
3934.78	2.27468
3936.71	2.255
3938.64	2.24907
3940.57	2.25338
3942.5	2.27709
3944.43	2.27264
3946.36	2.25912
3948.29	2.27585
3950.22	2.27926
3952.14	2.26888
3954.07	2.26027
3956	2.25739
3957.93	2.25741
3959.86	2.26005
3961.79	2.2659
3963.72	2.26303
3965.65	2.25566
3967.57	2.25812
3969.5	2.25912
3971.43	2.25767
3973.36	2.26102
3975.29	2.26148
3977.22	2.25707
3979.15	2.25444
3981.08	2.25382
3983.01	2.25534
3984.93	2.25454
3986.86	2.24987
3988.79	2.24861
3990.72	2.25543
3992.65	2.25604
3994.58	2.25759
3996.51	2.25659
3998.44	2.25254
4000.36	2.24986
