# Supplementary material for: Selective oxidation of methane to C2+ products over Au-CeO2 by photon-phonon co-driven catalysis
Source: Nat Commun. 2024 Aug 30;15:7535. doi: 10.1038/s41467-024-51690-2 (PMC11364766; doi:10.1038/s41467-024-51690-2)
Supplement: Supplementary file 3 — Source Data [file 41467_2024_51690_MOESM3_ESM.zip › Source Data/SI-Fig.56.xlsx]

## Sheet: SI-Fig.56a
##TITLE=No	DARK		##TITLE=No	10MIN		##TITLE=No	20min		##TITLE=No	30min		##TITLE=No	40min		##TITLE=No	50min		##TITLE=No	60min
999.127	-0.01667		999.127	0.02309		999.127	0.02941		999.127	0.01866		999.127	0.01699		999.127	0.01077		999.127	0.01864
1001.06	0.00136		1001.06	0.02657		1001.06	0.02476		1001.06	0.0157		1001.06	0.01003		1001.06	0.02577		1001.06	0.01227
1002.98	0.00841		1002.98	0.03252		1002.98	0.02265		1002.98	0.02283		1002.98	0.01616		1002.98	0.03579		1002.98	0.03304
1004.91	0.0162		1004.91	0.02227		1004.91	0.00506		1004.91	0.02301		1004.91	0.03364		1004.91	0.0393		1004.91	0.04252
1006.84	0.03593		1006.84	0.02278		1006.84	0.01554		1006.84	0.03105		1006.84	0.04845		1006.84	0.04262		1006.84	0.03981
1008.77	0.02757		1008.77	0.02137		1008.77	0.03484		1008.77	0.04381		1008.77	0.04798		1008.77	0.03451		1008.77	0.05167
1010.7	0.00363		1010.7	0.01101		1010.7	0.04063		1010.7	0.04927		1010.7	0.04357		1010.7	0.03618		1010.7	0.0499
1012.63	-0.00105		1012.63	0.02373		1012.63	0.04824		1012.63	0.05501		1012.63	0.05021		1012.63	0.03078		1012.63	0.05254
1014.56	-0.00348		1014.56	0.00894		1014.56	0.03258		1014.56	0.0485		1014.56	0.0286		1014.56	0.01685		1014.56	0.03906
1016.49	-0.01299		1016.49	-0.01405		1016.49	0.02556		1016.49	0.03191		1016.49	0.0024		1016.49	0.0119		1016.49	0.00981
1018.41	-0.00303		1018.41	-0.01129		1018.41	0.03949		1018.41	0.02669		1018.41	0.00414		1018.41	0.01127		1018.41	-0.00268
1020.34	-0.01314		1020.34	-0.02048		1020.34	0.00722		1020.34	0.0138		1020.34	-0.0246		1020.34	-0.01468		1020.34	-0.00689
1022.27	-0.0328		1022.27	-0.02627		1022.27	-0.01539		1022.27	0.01465		1022.27	-0.03987		1022.27	-0.01669		1022.27	-0.00777
1024.2	-0.02906		1024.2	-0.02801		1024.2	-0.01011		1024.2	0.00959		1024.2	-0.02472		1024.2	-0.01256		1024.2	0.004
1026.13	-0.02703		1026.13	-0.03591		1026.13	-0.01477		1026.13	-0.02962		1026.13	-0.02177		1026.13	-0.02448		1026.13	-0.0146
1028.06	-0.00167		1028.06	-0.00818		1028.06	6e-05		1028.06	-0.04749		1028.06	-0.00865		1028.06	0.000648		1028.06	-0.02516
1029.99	0.00686		1029.99	-0.00162		1029.99	-0.00535		1029.99	-0.03207		1029.99	0.01043		1029.99	0.01286		1029.99	-0.0142
1031.92	-0.01772		1031.92	-0.00809		1031.92	-0.02207		1031.92	-0.0158		1031.92	0.00442		1031.92	-0.00475		1031.92	-0.01473
1033.85	-0.03519		1033.85	-0.01395		1033.85	-0.03403		1033.85	-0.01286		1033.85	0.00163		1033.85	-0.03546		1033.85	-0.00946
1035.77	-0.0135		1035.77	0.01217		1035.77	-0.01005		1035.77	0.00827		1035.77	0.02327		1035.77	-0.01338		1035.77	0.00675
1037.7	0.00241		1037.7	0.02154		1037.7	0.00998		1037.7	0.02354		1037.7	0.01429		1037.7	0.00764		1037.7	0.01391
1039.63	-0.00173		1039.63	0.00133		1039.63	0.01318		1039.63	0.02669		1039.63	0.02179		1039.63	0.02433		1039.63	0.02489
1041.56	-0.02086		1041.56	-0.00723		1041.56	0.00097		1041.56	0.0087		1041.56	0.01231		1041.56	0.02838		1041.56	0.01036
1043.49	-0.02891		1043.49	-0.00414		1043.49	0.00249		1043.49	-4.9e-05		1043.49	-0.00534		1043.49	0.0268		1043.49	0.00332
1045.42	-0.00979		1045.42	-0.00576		1045.42	-0.00605		1045.42	-0.0101		1045.42	-0.02981		1045.42	0.01993		1045.42	0.00754
1047.35	-0.00185		1047.35	-0.00958		1047.35	-0.01729		1047.35	-0.02865		1047.35	-0.04337		1047.35	0.01163		1047.35	-0.000403
1049.28	-0.0087		1049.28	-0.03497		1049.28	-0.0191		1049.28	-0.01609		1049.28	-0.04526		1049.28	-0.01881		1049.28	-0.01853
1051.2	-0.03423		1051.2	-0.06937		1051.2	-0.04498		1051.2	-0.03116		1051.2	-0.04848		1051.2	-0.06149		1051.2	-0.04533
1053.13	-0.04642		1053.13	-0.08122		1053.13	-0.0752		1053.13	-0.08337		1053.13	-0.06806		1053.13	-0.08782		1053.13	-0.07871
1055.06	-0.02057		1055.06	-0.08174		1055.06	-0.05913		1055.06	-0.09387		1055.06	-0.07595		1055.06	-0.08222		1055.06	-0.07668
1056.99	0.00247		1056.99	-0.06432		1056.99	-0.0473		1056.99	-0.062		1056.99	-0.0497		1056.99	-0.05395		1056.99	-0.05057
1058.92	0.000176		1058.92	-0.04708		1058.92	-0.03823		1058.92	-0.04031		1058.92	-0.04736		1058.92	-0.04413		1058.92	-0.03298
1060.85	0.000601		1060.85	-0.03205		1060.85	-0.03081		1060.85	-0.04085		1060.85	-0.0326		1060.85	-0.04002		1060.85	-0.02386
1062.78	0.01378		1062.78	-0.02908		1062.78	-0.03609		1062.78	-0.05004		1062.78	-0.03227		1062.78	-0.03816		1062.78	-0.03709
1064.71	0.00785		1064.71	-0.0361		1064.71	-0.04045		1064.71	-0.05203		1064.71	-0.0452		1064.71	-0.03716		1064.71	-0.03918
1066.64	-0.000461		1066.64	-0.03308		1066.64	-0.04252		1066.64	-0.05195		1066.64	-0.04022		1066.64	-0.03889		1066.64	-0.03265
1068.56	0.00431		1068.56	-0.01248		1068.56	-0.03072		1068.56	-0.02229		1068.56	-0.01795		1068.56	-0.03108		1068.56	-0.03432
1070.49	0.01972		1070.49	-0.00698		1070.49	-0.03044		1070.49	-0.00471		1070.49	-0.01455		1070.49	-0.02351		1070.49	-0.03126
1072.42	0.01503		1072.42	-0.01656		1072.42	-0.02642		1072.42	-0.00767		1072.42	-0.02416		1072.42	-0.02741		1072.42	-0.0298
1074.35	0.00622		1074.35	-0.02173		1074.35	-0.02711		1074.35	-0.0309		1074.35	-0.03398		1074.35	-0.03628		1074.35	-0.03331
1076.28	-0.00726		1076.28	-0.03885		1076.28	-0.04009		1076.28	-0.04753		1076.28	-0.04593		1076.28	-0.04223		1076.28	-0.04093
1078.21	-0.00751		1078.21	-0.05166		1078.21	-0.04464		1078.21	-0.05799		1078.21	-0.05313		1078.21	-0.0383		1078.21	-0.03055
1080.14	-0.000978		1080.14	-0.03703		1080.14	-0.03725		1080.14	-0.0392		1080.14	-0.03627		1080.14	-0.02282		1080.14	-0.02709
1082.07	-0.00608		1082.07	-0.03667		1082.07	-0.04378		1082.07	-0.03585		1082.07	-0.0182		1082.07	-0.02377		1082.07	-0.0458
1083.99	-0.00685		1083.99	-0.03934		1083.99	-0.04238		1083.99	-0.03925		1083.99	-0.02196		1083.99	-0.01975		1083.99	-0.04627
1085.92	0.00567		1085.92	-0.03743		1085.92	-0.02571		1085.92	-0.03251		1085.92	-0.01735		1085.92	-0.00224		1085.92	-0.02694
1087.85	-0.01361		1087.85	-0.04433		1087.85	-0.03672		1087.85	-0.04784		1087.85	-0.03136		1087.85	-0.02821		1087.85	-0.02497
1089.78	-0.01605		1089.78	-0.03556		1089.78	-0.03434		1089.78	-0.04629		1089.78	-0.03147		1089.78	-0.03816		1089.78	-0.02838
1091.71	-0.02636		1091.71	-0.03522		1091.71	-0.03612		1091.71	-0.04192		1091.71	-0.03345		1091.71	-0.03668		1091.71	-0.03375
1093.64	-0.02992		1093.64	-0.04672		1093.64	-0.04588		1093.64	-0.04339		1093.64	-0.04243		1093.64	-0.04625		1093.64	-0.0394
1095.57	-0.01466		1095.57	-0.038		1095.57	-0.04632		1095.57	-0.04351		1095.57	-0.04475		1095.57	-0.04564		1095.57	-0.0335
1097.5	-0.00137		1097.5	-0.02706		1097.5	-0.0394		1097.5	-0.04743		1097.5	-0.04383		1097.5	-0.03356		1097.5	-0.02908
1099.43	-0.00992		1099.43	-0.04167		1099.43	-0.04618		1099.43	-0.0483		1099.43	-0.04912		1099.43	-0.03705		1099.43	-0.04276
1101.35	-0.00948		1101.35	-0.03684		1101.35	-0.045		1101.35	-0.04062		1101.35	-0.04714		1101.35	-0.03574		1101.35	-0.04285
1103.28	-0.000101		1103.28	-0.0257		1103.28	-0.03622		1103.28	-0.02817		1103.28	-0.03505		1103.28	-0.03052		1103.28	-0.03166
1105.21	-0.00972		1105.21	-0.03464		1105.21	-0.04553		1105.21	-0.02846		1105.21	-0.0335		1105.21	-0.03525		1105.21	-0.04865
1107.14	-0.011		1107.14	-0.0396		1107.14	-0.03909		1107.14	-0.02274		1107.14	-0.04294		1107.14	-0.03022		1107.14	-0.05081
1109.07	-0.01002		1109.07	-0.0366		1109.07	-0.02778		1109.07	-0.02602		1109.07	-0.04405		1109.07	-0.03163		1109.07	-0.03972
1111	-0.0079		1111	-0.04123		1111	-0.03449		1111	-0.0461		1111	-0.03686		1111	-0.03802		1111	-0.03826
1112.93	-0.00559		1112.93	-0.04039		1112.93	-0.04186		1112.93	-0.04868		1112.93	-0.03741		1112.93	-0.0328		1112.93	-0.03567
1114.86	-0.000506		1114.86	-0.02862		1114.86	-0.04578		1114.86	-0.03665		1114.86	-0.03556		1114.86	-0.03617		1114.86	-0.03038
1116.78	0.00469		1116.78	-0.02656		1116.78	-0.03681		1116.78	-0.0414		1116.78	-0.0247		1116.78	-0.03635		1116.78	-0.03423
1118.71	-0.00366		1118.71	-0.02992		1118.71	-0.0318		1118.71	-0.04863		1118.71	-0.02189		1118.71	-0.03357		1118.71	-0.03895
1120.64	-0.01391		1120.64	-0.04093		1120.64	-0.04407		1120.64	-0.04134		1120.64	-0.03415		1120.64	-0.03335		1120.64	-0.05153
1122.57	-0.01303		1122.57	-0.04371		1122.57	-0.05157		1122.57	-0.03301		1122.57	-0.04295		1122.57	-0.03167		1122.57	-0.05329
1124.5	-0.01222		1124.5	-0.04007		1124.5	-0.0444		1124.5	-0.03803		1124.5	-0.04527		1124.5	-0.03761		1124.5	-0.04182
1126.43	-0.01389		1126.43	-0.03426		1126.43	-0.03657		1126.43	-0.03745		1126.43	-0.03877		1126.43	-0.03816		1126.43	-0.0379
1128.36	-0.01643		1128.36	-0.03283		1128.36	-0.03905		1128.36	-0.04184		1128.36	-0.03999		1128.36	-0.03607		1128.36	-0.03098
1130.29	-0.01023		1130.29	-0.03303		1130.29	-0.03097		1130.29	-0.0346		1130.29	-0.03342		1130.29	-0.02739		1130.29	-0.0226
1132.21	-0.00139		1132.21	-0.02161		1132.21	-0.0212		1132.21	-0.02171		1132.21	-0.02399		1132.21	-0.01937		1132.21	-0.01757
1134.14	0.00878		1134.14	-0.00805		1134.14	-0.00673		1134.14	-0.01897		1134.14	-0.01991		1134.14	-0.01903		1134.14	-0.01613
1136.07	0.00418		1136.07	-0.01709		1136.07	-0.01115		1136.07	-0.02005		1136.07	-0.0259		1136.07	-0.02323		1136.07	-0.03102
1138	0.00238		1138	-0.03077		1138	-0.01991		1138	-0.01993		1138	-0.0232		1138	-0.02098		1138	-0.0296
1139.93	0.00873		1139.93	-0.03478		1139.93	-0.02256		1139.93	-0.02564		1139.93	-0.02756		1139.93	-0.02284		1139.93	-0.0239
1141.86	0.0095		1141.86	-0.02717		1141.86	-0.01571		1141.86	-0.02371		1141.86	-0.02782		1141.86	-0.02211		1141.86	-0.01872
1143.79	0.0134		1143.79	-0.02037		1143.79	-0.01127		1143.79	-0.01102		1143.79	-0.00868		1143.79	-0.01856		1143.79	-0.00779
1145.72	0.0078		1145.72	-0.01793		1145.72	-0.01811		1145.72	-0.00784		1145.72	-0.00235		1145.72	-0.01409		1145.72	-0.00638
1147.65	0.000635		1147.65	-0.01738		1147.65	-0.02192		1147.65	-0.01388		1147.65	-0.0135		1147.65	-0.01503		1147.65	-0.01332
1149.57	0.00566		1149.57	-0.01849		1149.57	-0.02093		1149.57	-0.01547		1149.57	-0.01993		1149.57	-0.01738		1149.57	-0.02227
1151.5	0.00779		1151.5	-0.01728		1151.5	-0.02025		1151.5	-0.01177		1151.5	-0.02498		1151.5	-0.01675		1151.5	-0.02559
1153.43	0.00724		1153.43	-0.01101		1153.43	-0.01749		1153.43	-0.012		1153.43	-0.02145		1153.43	-0.01385		1153.43	-0.01891
1155.36	0.00936		1155.36	-0.0125		1155.36	-0.01622		1155.36	-0.01419		1155.36	-0.01705		1155.36	-0.01305		1155.36	-0.0121
1157.29	0.00635		1157.29	-0.01875		1157.29	-0.02234		1157.29	-0.01658		1157.29	-0.02223		1157.29	-0.01633		1157.29	-0.02039
1159.22	-0.00201		1159.22	-0.02043		1159.22	-0.02311		1159.22	-0.01356		1159.22	-0.02367		1159.22	-0.01976		1159.22	-0.02217
1161.15	-0.00136		1161.15	-0.01415		1161.15	-0.01588		1161.15	-0.00348		1161.15	-0.01526		1161.15	-0.01681		1161.15	-0.01252
1163.08	0.000982		1163.08	-0.01609		1163.08	-0.01841		1163.08	-0.00686		1163.08	-0.01145		1163.08	-0.01098		1163.08	-0.01559
1165	0.00287		1165	-0.01214		1165	-0.02026		1165	-0.01462		1165	-0.00662		1165	-0.01042		1165	-0.01237
1166.93	-0.00189		1166.93	-0.01007		1166.93	-0.02027		1166.93	-0.01913		1166.93	-0.01156		1166.93	-0.01784		1166.93	-0.02018
1168.86	0.00549		1168.86	0.000633		1168.86	-0.01355		1168.86	-0.00796		1168.86	-0.0164		1168.86	-0.00861		1168.86	-0.01985
1170.79	0.00911		1170.79	-0.00827		1170.79	-0.00481		1170.79	-0.0065		1170.79	-0.01617		1170.79	0.000857		1170.79	-0.01374
1172.72	0.0042		1172.72	-0.02444		1172.72	-0.01098		1172.72	-0.01558		1172.72	-0.01163		1172.72	-0.01319		1172.72	-0.02172
1174.65	0.00758		1174.65	-0.02009		1174.65	-0.01474		1174.65	-0.00966		1174.65	-0.00951		1174.65	-0.01308		1174.65	-0.01255
1176.58	0.00181		1176.58	-0.01592		1176.58	-0.0165		1176.58	-0.0086		1176.58	-0.0106		1176.58	-0.00535		1176.58	-0.00389
1178.51	-0.000421		1178.51	-0.01099		1178.51	-0.01873		1178.51	-0.01349		1178.51	-0.0142		1178.51	-0.0047		1178.51	-0.00643
1180.44	-0.00092		1180.44	-0.01292		1180.44	-0.02187		1180.44	-0.01825		1180.44	-0.015		1180.44	-0.01082		1180.44	-0.00979
1182.36	-0.000518		1182.36	-0.01579		1182.36	-0.01506		1182.36	-0.01942		1182.36	-0.01116		1182.36	-0.00883		1182.36	-0.00853
1184.29	-0.00942		1184.29	-0.01934		1184.29	-0.00988		1184.29	-0.02318		1184.29	-0.01545		1184.29	-0.0132		1184.29	-0.01654
1186.22	-0.00908		1186.22	-0.01951		1186.22	-0.01881		1186.22	-0.02386		1186.22	-0.02258		1186.22	-0.02148		1186.22	-0.01713
1188.15	0.01015		1188.15	-0.00966		1188.15	-0.01869		1188.15	-0.01176		1188.15	-0.02138		1188.15	-0.01378		1188.15	-0.01069
1190.08	0.01098		1190.08	-0.00451		1190.08	-0.00642		1190.08	-0.00359		1190.08	-0.00885		1190.08	-0.00074		1190.08	-0.0041
1192.01	-0.00105		1192.01	-0.0088		1192.01	-0.00928		1192.01	-0.0055		1192.01	-0.00309		1192.01	-0.00252		1192.01	-0.00698
1193.94	-0.00412		1193.94	-0.00894		1193.94	-0.01744		1193.94	-0.01102		1193.94	-0.00921		1193.94	-0.01327		1193.94	-0.01785
1195.87	-0.01012		1195.87	-0.01267		1195.87	-0.01619		1195.87	-0.02155		1195.87	-0.01776		1195.87	-0.0185		1195.87	-0.02075
1197.79	-0.00882		1197.79	-0.02174		1197.79	-0.01185		1197.79	-0.01967		1197.79	-0.01784		1197.79	-0.01849		1197.79	-0.0173
1199.72	-0.00215		1199.72	-0.02221		1199.72	-0.00784		1199.72	-0.01356		1199.72	-0.01266		1199.72	-0.01959		1199.72	-0.0166
1201.65	-0.000745		1201.65	-0.01842		1201.65	-0.01235		1201.65	-0.01549		1201.65	-0.00987		1201.65	-0.01574		1201.65	-0.02005
1203.58	-0.00916		1203.58	-0.01867		1203.58	-0.01315		1203.58	-0.02075		1203.58	-0.01483		1203.58	-0.01323		1203.58	-0.02038
1205.51	-0.00949		1205.51	-0.01536		1205.51	-0.00772		1205.51	-0.01431		1205.51	-0.01193		1205.51	-0.00748		1205.51	-0.01081
1207.44	0.00246		1207.44	-0.0099		1207.44	0.000164		1207.44	-0.000609		1207.44	0.00143		1207.44	0.00155		1207.44	-0.00113
1209.37	0.00474		1209.37	-0.00472		1209.37	0.00956		1209.37	0.00542		1209.37	0.00873		1209.37	0.00559		1209.37	0.00465
1211.3	0.00464		1211.3	-0.01194		1211.3	0.000875		1211.3	-0.00291		1211.3	0.00657		1211.3	-0.000564		1211.3	-0.000547
1213.23	0.00116		1213.23	-0.0244		1213.23	-0.01949		1213.23	-0.01075		1213.23	-0.0087		1213.23	-0.00832		1213.23	-0.00831
1215.15	-0.00543		1215.15	-0.02441		1215.15	-0.02521		1215.15	-0.00835		1215.15	-0.0176		1215.15	-0.01762		1215.15	-0.01196
1217.08	-0.0127		1217.08	-0.0231		1217.08	-0.02238		1217.08	-0.01666		1217.08	-0.01919		1217.08	-0.0257		1217.08	-0.0175
1219.01	-0.00905		1219.01	-0.01683		1219.01	-0.01243		1219.01	-0.01441		1219.01	-0.00704		1219.01	-0.01935		1219.01	-0.00953
1220.94	-0.000742		1220.94	-0.00615		1220.94	-0.00831		1220.94	-0.00704		1220.94	-0.00112		1220.94	-0.00434		1220.94	0.00627
1222.87	0.00244		1222.87	-0.00322		1222.87	-0.01136		1222.87	-0.00343		1222.87	-0.00707		1222.87	-0.00525		1222.87	0.00782
1224.8	0.00536		1224.8	-0.00524		1224.8	-0.01056		1224.8	-0.0032		1224.8	-0.00685		1224.8	-0.00897		1224.8	-0.00539
1226.73	0.00697		1226.73	-0.00482		1226.73	-0.00826		1226.73	-0.0045		1226.73	-0.00416		1226.73	-0.00655		1226.73	-0.00943
1228.66	-0.00409		1228.66	-0.0179		1228.66	-0.0134		1228.66	-0.00824		1228.66	-0.01318		1228.66	-0.01403		1228.66	-0.00526
1230.58	-0.0124		1230.58	-0.02932		1230.58	-0.0201		1230.58	-0.00799		1230.58	-0.01796		1230.58	-0.01558		1230.58	-0.00751
1232.51	-0.00432		1232.51	-0.02243		1232.51	-0.02654		1232.51	-0.01064		1232.51	-0.01406		1232.51	-0.01492		1232.51	-0.01329
1234.44	0.00314		1234.44	-0.01837		1234.44	-0.02636		1234.44	-0.01507		1234.44	-0.00127		1234.44	-0.00861		1234.44	-0.01223
1236.37	0.00698		1236.37	-0.02766		1236.37	-0.021		1236.37	-0.01685		1236.37	0.003		1236.37	-0.00452		1236.37	-0.00865
1238.3	0.00259		1238.3	-0.02735		1238.3	-0.02212		1238.3	-0.01706		1238.3	-0.00615		1238.3	-0.01199		1238.3	-0.00734
1240.23	0.00612		1240.23	-0.00452		1240.23	-0.01049		1240.23	-0.01099		1240.23	-0.00713		1240.23	-0.00536		1240.23	-0.00227
1242.16	0.00884		1242.16	0.00582		1242.16	0.000689		1242.16	-0.000703		1242.16	-0.00847		1242.16	0.007		1242.16	-0.0019
1244.09	-0.00187		1244.09	-0.00841		1244.09	-0.00815		1244.09	-0.00185		1244.09	-0.00862		1244.09	0.00112		1244.09	-0.000146
1246.02	-0.00392		1246.02	-0.0211		1246.02	-0.00919		1246.02	0.00461		1246.02	-0.00338		1246.02	0.00106		1246.02	0.00516
1247.94	0.00044		1247.94	-0.00857		1247.94	-0.00918		1247.94	0.000537		1247.94	-0.00497		1247.94	0.000571		1247.94	0.0017
1249.87	-0.00865		1249.87	-0.00162		1249.87	-0.00833		1249.87	-0.00546		1249.87	-0.00366		1249.87	-0.00519		1249.87	0.00559
1251.8	-0.01682		1251.8	-0.00848		1251.8	0.00304		1251.8	0.00873		1251.8	0.00431		1251.8	0.00807		1251.8	0.01114
1253.73	0.00206		1253.73	-0.00482		1253.73	0.01343		1253.73	0.01996		1253.73	0.00379		1253.73	0.0139		1253.73	0.01586
1255.66	0.01269		1255.66	-0.00133		1255.66	0.01396		1255.66	0.01812		1255.66	0.00902		1255.66	0.01859		1255.66	0.00819
1257.59	0.00158		1257.59	-0.0048		1257.59	0.01061		1257.59	0.02181		1257.59	0.01842		1257.59	0.01989		1257.59	0.00535
1259.52	0.00741		1259.52	0.00184		1259.52	0.01198		1259.52	0.02284		1259.52	0.03077		1259.52	0.03012		1259.52	0.01734
1261.45	0.00685		1261.45	0.00998		1261.45	0.00955		1261.45	0.00898		1261.45	0.02608		1261.45	0.04111		1261.45	0.02881
1263.37	-0.00382		1263.37	0.03087		1263.37	0.01349		1263.37	0.02317		1263.37	0.03292		1263.37	0.05116		1263.37	0.01151
1265.3	-0.01123		1265.3	0.03409		1265.3	0.00621		1265.3	0.0398		1265.3	0.02152		1265.3	0.04942		1265.3	-0.00125
1267.23	0.00979		1267.23	0.03259		1267.23	0.00968		1267.23	0.03329		1267.23	0.02096		1267.23	0.03951		1267.23	0.0037
1269.16	0.00725		1269.16	0.01432		1269.16	0.00824		1269.16	-0.01818		1269.16	0.01845		1269.16	0.01073		1269.16	0.022
1271.09	0.000885		1271.09	-0.00314		1271.09	0.000983		1271.09	-0.02721		1271.09	0.00815		1271.09	0.00418		1271.09	0.02773
1273.02	0.01785		1273.02	0.0047		1273.02	0.01993		1273.02	0.00502		1273.02	0.01967		1273.02	0.0102		1273.02	0.01294
1274.95	0.02156		1274.95	0.00188		1274.95	0.02264		1274.95	-0.0073		1274.95	0.02573		1274.95	0.01378		1274.95	0.00631
1276.88	0.00422		1276.88	-0.02843		1276.88	-0.02392		1276.88	-0.03485		1276.88	-0.02592		1276.88	-0.01782		1276.88	0.01783
1278.81	-0.00972		1278.81	-0.01953		1278.81	-0.01055		1278.81	-0.01582		1278.81	-0.02353		1278.81	-0.00667		1278.81	0.02377
1280.73	-0.02196		1280.73	-0.02236		1280.73	-0.01058		1280.73	-0.0221		1280.73	-0.01537		1280.73	-3.3e-05		1280.73	-0.0072
1282.66	-0.02216		1282.66	-0.03406		1282.66	-0.05034		1282.66	-0.02057		1282.66	-0.02171		1282.66	-0.0377		1282.66	-0.03435
1284.59	-0.01043		1284.59	-0.02894		1284.59	-0.02961		1284.59	-0.00373		1284.59	-0.01267		1284.59	-0.0393		1284.59	-0.02254
1286.52	-0.02345		1286.52	-0.04621		1286.52	-0.02193		1286.52	-0.01324		1286.52	-0.01977		1286.52	-0.03743		1286.52	-0.02723
1288.45	-0.02664		1288.45	-0.06219		1288.45	-0.0266		1288.45	-0.03197		1288.45	-0.04147		1288.45	-0.0468		1288.45	-0.021
1290.38	-0.01108		1290.38	-0.03827		1290.38	-0.01459		1290.38	-0.02607		1290.38	-0.02793		1290.38	-0.03023		1290.38	-0.01527
1292.31	0.00676		1292.31	-0.0331		1292.31	-0.01111		1292.31	0.001		1292.31	-0.01474		1292.31	-0.01375		1292.31	-0.02057
1294.24	0.00946		1294.24	-0.01202		1294.24	-0.02238		1294.24	0.04728		1294.24	-0.02236		1294.24	-0.00298		1294.24	-0.01179
1296.16	-0.00773		1296.16	0.01124		1296.16	0.000694		1296.16	0.05586		1296.16	-0.02833		1296.16	0.00846		1296.16	0.01635
1298.09	-0.03602		1298.09	-0.0036		1298.09	0.04077		1298.09	0.01361		1298.09	-0.02531		1298.09	0.03902		1298.09	0.01784
1300.02	-0.08195		1300.02	-0.00334		1300.02	0.02671		1300.02	-0.03209		1300.02	0.01017		1300.02	0.05968		1300.02	0.05168
1301.95	-0.07526		1301.95	0.00067		1301.95	-0.02229		1301.95	-0.06056		1301.95	0.1317		1301.95	0.07691		1301.95	0.10676
1303.88	0.02432		1303.88	0.07266		1303.88	0.05746		1303.88	0.0015		1303.88	0.23099		1303.88	0.08161		1303.88	0.10913
1305.81	-0.02635		1305.81	0.03465		1305.81	0.04162		1305.81	-0.01687		1305.81	0.03116		1305.81	-0.0018		1305.81	-0.01023
1307.74	-0.02493		1307.74	0.02088		1307.74	0.00848		1307.74	-0.01484		1307.74	0.00173		1307.74	0.01819		1307.74	-0.00508
1309.67	-0.0105		1309.67	0.000317		1309.67	0.000283		1309.67	-0.01839		1309.67	0.00306		1309.67	0.01413		1309.67	0.00396
1311.59	-0.02995		1311.59	-0.02644		1311.59	-0.01178		1311.59	-0.04561		1311.59	-0.01554		1311.59	-0.02989		1311.59	-0.00768
1313.52	-0.0279		1313.52	-0.01965		1313.52	-0.02156		1313.52	-0.06115		1313.52	-0.03499		1313.52	-0.03855		1313.52	-0.02677
1315.45	-0.0062		1315.45	-0.0049		1315.45	-0.03081		1315.45	-0.04937		1315.45	-0.03272		1315.45	-0.01942		1315.45	-0.03852
1317.38	0.0151		1317.38	0.00972		1317.38	-0.02004		1317.38	-0.01232		1317.38	-0.00774		1317.38	-0.01251		1317.38	-0.01317
1319.31	0.04173		1319.31	0.03374		1319.31	0.00858		1319.31	0.03055		1319.31	0.01449		1319.31	-0.00123		1319.31	0.03521
1321.24	0.05943		1321.24	0.04		1321.24	0.00959		1321.24	0.03254		1321.24	0.02607		1321.24	0.01804		1321.24	0.05922
1323.17	0.04299		1323.17	0.00602		1323.17	-0.00689		1323.17	-0.0096		1323.17	0.0106		1323.17	-0.00585		1323.17	0.03492
1325.1	0.0543		1325.1	-0.02784		1325.1	-0.01423		1325.1	-0.02609		1325.1	-0.00259		1325.1	-0.02302		1325.1	-0.00205
1327.03	0.04511		1327.03	-0.05132		1327.03	-0.04146		1327.03	-0.04134		1327.03	-0.04122		1327.03	-0.04625		1327.03	-0.0513
1328.95	0.00346		1328.95	-0.06358		1328.95	-0.08806		1328.95	-0.07857		1328.95	-0.08428		1328.95	-0.07877		1328.95	-0.10356
1330.88	-0.000991		1330.88	-0.05734		1330.88	-0.08323		1330.88	-0.07416		1330.88	-0.07258		1330.88	-0.06766		1330.88	-0.10929
1332.81	0.03583		1332.81	-0.0629		1332.81	-0.05561		1332.81	-0.05386		1332.81	-0.05535		1332.81	-0.06614		1332.81	-0.0817
1334.74	0.04953		1334.74	-0.08377		1334.74	-0.06292		1334.74	-0.06619		1334.74	-0.08114		1334.74	-0.08253		1334.74	-0.07107
1336.67	0.04808		1336.67	-0.07491		1336.67	-0.04148		1336.67	-0.0624		1336.67	-0.09823		1336.67	-0.07505		1336.67	-0.06863
1338.6	0.02812		1338.6	-0.05697		1338.6	-0.04304		1338.6	-0.07938		1338.6	-0.09749		1338.6	-0.07609		1338.6	-0.05208
1340.53	0.00593		1340.53	-0.07665		1340.53	-0.08312		1340.53	-0.10707		1340.53	-0.09805		1340.53	-0.08849		1340.53	-0.07426
1342.46	-0.01128		1342.46	-0.09554		1342.46	-0.08376		1342.46	-0.10209		1342.46	-0.0772		1342.46	-0.08283		1342.46	-0.09096
1344.38	-0.000463		1344.38	-0.08227		1344.38	-0.0814		1344.38	-0.08619		1344.38	-0.06865		1344.38	-0.08575		1344.38	-0.07896
1346.31	-0.01677		1346.31	-0.07448		1346.31	-0.0935		1346.31	-0.09806		1346.31	-0.09201		1346.31	-0.12668		1346.31	-0.10565
1348.24	-0.0085		1348.24	-0.06218		1348.24	-0.07902		1348.24	-0.08837		1348.24	-0.08064		1348.24	-0.1002		1348.24	-0.08387
1350.17	0.000703		1350.17	-0.08114		1350.17	-0.07918		1350.17	-0.08621		1350.17	-0.07387		1350.17	-0.0731		1350.17	-0.06469
1352.1	-0.01322		1352.1	-0.08877		1352.1	-0.08141		1352.1	-0.07809		1352.1	-0.08848		1352.1	-0.07616		1352.1	-0.08457
1354.03	0.00565		1354.03	-0.06841		1354.03	-0.08185		1354.03	-0.06731		1354.03	-0.08732		1354.03	-0.07791		1354.03	-0.07142
1355.96	0.03848		1355.96	-0.04678		1355.96	-0.05619		1355.96	-0.05126		1355.96	-0.05662		1355.96	-0.06001		1355.96	-0.03751
1357.89	0.02083		1357.89	-0.06452		1357.89	-0.07682		1357.89	-0.0529		1357.89	-0.04589		1357.89	-0.058		1357.89	-0.05169
1359.82	0.01772		1359.82	-0.073		1359.82	-0.08346		1359.82	-0.06186		1359.82	-0.05022		1359.82	-0.06961		1359.82	-0.06226
1361.74	-0.00597		1361.74	-0.06735		1361.74	-0.07644		1361.74	-0.08329		1361.74	-0.06626		1361.74	-0.08245		1361.74	-0.07863
1363.67	-0.01184		1363.67	-0.06151		1363.67	-0.07115		1363.67	-0.07106		1363.67	-0.06857		1363.67	-0.06073		1363.67	-0.08778
1365.6	-0.00191		1365.6	-0.06873		1365.6	-0.07923		1365.6	-0.0752		1365.6	-0.06911		1365.6	-0.05193		1365.6	-0.08311
1367.53	-0.00215		1367.53	-0.0833		1367.53	-0.08045		1367.53	-0.09937		1367.53	-0.06898		1367.53	-0.06077		1367.53	-0.07933
1369.46	0.00829		1369.46	-0.08059		1369.46	-0.07167		1369.46	-0.09247		1369.46	-0.06562		1369.46	-0.07009		1369.46	-0.07877
1371.39	-0.00467		1371.39	-0.08101		1371.39	-0.08858		1371.39	-0.09549		1371.39	-0.08734		1371.39	-0.07477		1371.39	-0.09346
1373.32	-0.000111		1373.32	-0.08501		1373.32	-0.10402		1373.32	-0.09247		1373.32	-0.09685		1373.32	-0.07662		1373.32	-0.09046
1375.25	0.01056		1375.25	-0.09153		1375.25	-0.10031		1375.25	-0.09148		1375.25	-0.09211		1375.25	-0.08592		1375.25	-0.08585
1377.17	-0.00907		1377.17	-0.09828		1377.17	-0.09365		1377.17	-0.0961		1377.17	-0.09781		1377.17	-0.08772		1377.17	-0.07987
1379.1	-0.01683		1379.1	-0.0931		1379.1	-0.08074		1379.1	-0.09425		1379.1	-0.09036		1379.1	-0.07622		1379.1	-0.07225
1381.03	-0.01413		1381.03	-0.08562		1381.03	-0.07489		1381.03	-0.08688		1381.03	-0.07486		1381.03	-0.06916		1381.03	-0.0733
1382.96	-0.00844		1382.96	-0.07637		1382.96	-0.07372		1382.96	-0.07886		1382.96	-0.07088		1382.96	-0.06096		1382.96	-0.07223
1384.89	0.00162		1384.89	-0.07034		1384.89	-0.07438		1384.89	-0.07675		1384.89	-0.07017		1384.89	-0.05978		1384.89	-0.06733
1386.82	0.00244		1386.82	-0.07644		1386.82	-0.07744		1386.82	-0.07821		1386.82	-0.0758		1386.82	-0.07137		1386.82	-0.07111
1388.75	-0.000991		1388.75	-0.09337		1388.75	-0.08589		1388.75	-0.07484		1388.75	-0.07889		1388.75	-0.07642		1388.75	-0.07419
1390.68	0.00293		1390.68	-0.08255		1390.68	-0.07738		1390.68	-0.05883		1390.68	-0.06794		1390.68	-0.0676		1390.68	-0.07037
1392.61	-0.000197		1392.61	-0.06517		1392.61	-0.06633		1392.61	-0.05287		1392.61	-0.06594		1392.61	-0.06091		1392.61	-0.06703
1394.53	-0.00646		1394.53	-0.067		1394.53	-0.05569		1394.53	-0.05887		1394.53	-0.07374		1394.53	-0.06636		1394.53	-0.06933
1396.46	-0.00373		1396.46	-0.06074		1396.46	-0.04322		1396.46	-0.05981		1396.46	-0.06427		1396.46	-0.06568		1396.46	-0.05765
1398.39	0.00839		1398.39	-0.04776		1398.39	-0.04261		1398.39	-0.04913		1398.39	-0.0486		1398.39	-0.04304		1398.39	-0.03604
1400.32	0.01957		1400.32	-0.04601		1400.32	-0.05306		1400.32	-0.04384		1400.32	-0.03363		1400.32	-0.03392		1400.32	-0.0315
1402.25	0.01973		1402.25	-0.03537		1402.25	-0.04451		1402.25	-0.02939		1402.25	-0.02216		1402.25	-0.03032		1402.25	-0.03136
1404.18	0.00782		1404.18	-0.04523		1404.18	-0.04282		1404.18	-0.03299		1404.18	-0.03757		1404.18	-0.0389		1404.18	-0.0409
1406.11	0.00134		1406.11	-0.06265		1406.11	-0.06295		1406.11	-0.05994		1406.11	-0.07324		1406.11	-0.06417		1406.11	-0.05423
1408.04	-0.00011		1408.04	-0.06025		1408.04	-0.07311		1408.04	-0.06905		1408.04	-0.0885		1408.04	-0.07693		1408.04	-0.06531
1409.96	0.00559		1409.96	-0.05342		1409.96	-0.06541		1409.96	-0.06102		1409.96	-0.0718		1409.96	-0.06631		1409.96	-0.06072
1411.89	0.0107		1411.89	-0.05593		1411.89	-0.06543		1411.89	-0.05715		1411.89	-0.05208		1411.89	-0.05461		1411.89	-0.058
1413.82	0.00352		1413.82	-0.06649		1413.82	-0.06905		1413.82	-0.06075		1413.82	-0.05999		1413.82	-0.06488		1413.82	-0.06534
1415.75	-0.00817		1415.75	-0.07471		1415.75	-0.06541		1415.75	-0.06667		1415.75	-0.06944		1415.75	-0.07553		1415.75	-0.05816
1417.68	-0.01791		1417.68	-0.08178		1417.68	-0.06042		1417.68	-0.0782		1417.68	-0.06746		1417.68	-0.06532		1417.68	-0.05345
1419.61	-0.02144		1419.61	-0.08306		1419.61	-0.06902		1419.61	-0.08425		1419.61	-0.05953		1419.61	-0.06071		1419.61	-0.07491
1421.54	0.000914		1421.54	-0.06758		1421.54	-0.05295		1421.54	-0.06128		1421.54	-0.04997		1421.54	-0.05701		1421.54	-0.06913
1423.47	0.00723		1423.47	-0.05892		1423.47	-0.05124		1423.47	-0.05356		1423.47	-0.06094		1423.47	-0.05771		1423.47	-0.0595
1425.4	0.00871		1425.4	-0.04811		1425.4	-0.04894		1425.4	-0.0479		1425.4	-0.06112		1425.4	-0.05108		1425.4	-0.04806
1427.32	0.00793		1427.32	-0.04415		1427.32	-0.0457		1427.32	-0.04373		1427.32	-0.05317		1427.32	-0.04805		1427.32	-0.0401
1429.25	-0.000481		1429.25	-0.04124		1429.25	-0.03602		1429.25	-0.04071		1429.25	-0.04399		1429.25	-0.05045		1429.25	-0.02729
1431.18	-0.01337		1431.18	-0.05057		1431.18	-0.05091		1431.18	-0.04994		1431.18	-0.04723		1431.18	-0.05072		1431.18	-0.03904
1433.11	-0.01292		1433.11	-0.0477		1433.11	-0.05677		1433.11	-0.04967		1433.11	-0.05338		1433.11	-0.04719		1433.11	-0.04358
1435.04	-0.00526		1435.04	-0.0463		1435.04	-0.05395		1435.04	-0.05506		1435.04	-0.0502		1435.04	-0.05364		1435.04	-0.0459
1436.97	-0.00756		1436.97	-0.06657		1436.97	-0.06349		1436.97	-0.06969		1436.97	-0.05405		1436.97	-0.0669		1436.97	-0.06296
1438.9	-0.0025		1438.9	-0.06666		1438.9	-0.0626		1438.9	-0.0536		1438.9	-0.04914		1438.9	-0.05605		1438.9	-0.05079
1440.83	0.00112		1440.83	-0.05171		1440.83	-0.05926		1440.83	-0.04458		1440.83	-0.04181		1440.83	-0.04624		1440.83	-0.03079
1442.75	0.00348		1442.75	-0.05077		1442.75	-0.06268		1442.75	-0.0437		1442.75	-0.04441		1442.75	-0.04735		1442.75	-0.03708
1444.68	0.00825		1444.68	-0.05976		1444.68	-0.06435		1444.68	-0.0468		1444.68	-0.0521		1444.68	-0.04865		1444.68	-0.05546
1446.61	0.01226		1446.61	-0.05644		1446.61	-0.06853		1446.61	-0.05375		1446.61	-0.05493		1446.61	-0.04677		1446.61	-0.06183
1448.54	0.01417		1448.54	-0.05246		1448.54	-0.06897		1448.54	-0.06014		1448.54	-0.05638		1448.54	-0.04813		1448.54	-0.05941
1450.47	0.00135		1450.47	-0.06553		1450.47	-0.07029		1450.47	-0.0723		1450.47	-0.06981		1450.47	-0.05892		1450.47	-0.06435
1452.4	-0.00328		1452.4	-0.06578		1452.4	-0.06284		1452.4	-0.06643		1452.4	-0.07104		1452.4	-0.05427		1452.4	-0.06413
1454.33	0.00203		1454.33	-0.06179		1454.33	-0.05553		1454.33	-0.05598		1454.33	-0.0643		1454.33	-0.05113		1454.33	-0.06288
1456.26	-0.00201		1456.26	-0.06967		1456.26	-0.04991		1456.26	-0.04261		1456.26	-0.06839		1456.26	-0.05499		1456.26	-0.06962
1458.18	0.0191		1458.18	-0.04809		1458.18	-0.03078		1458.18	-0.04143		1458.18	-0.06235		1458.18	-0.04952		1458.18	-0.0492
1460.11	0.00945		1460.11	-0.05182		1460.11	-0.05511		1460.11	-0.05922		1460.11	-0.06265		1460.11	-0.05968		1460.11	-0.04524
1462.04	-0.00247		1462.04	-0.06068		1462.04	-0.06233		1462.04	-0.06393		1462.04	-0.06361		1462.04	-0.06296		1462.04	-0.0485
1463.97	0.00326		1463.97	-0.06152		1463.97	-0.06363		1463.97	-0.06441		1463.97	-0.06741		1463.97	-0.06143		1463.97	-0.05542
1465.9	0.00585		1465.9	-0.05636		1465.9	-0.06252		1465.9	-0.06459		1465.9	-0.06018		1465.9	-0.06042		1465.9	-0.06244
1467.83	-0.00928		1467.83	-0.05988		1467.83	-0.06588		1467.83	-0.06637		1467.83	-0.05963		1467.83	-0.05677		1467.83	-0.06215
1469.76	-0.01302		1469.76	-0.06373		1469.76	-0.06939		1469.76	-0.06858		1469.76	-0.0588		1469.76	-0.06598		1469.76	-0.05603
1471.69	-0.01062		1471.69	-0.06193		1471.69	-0.07527		1471.69	-0.05548		1471.69	-0.06442		1471.69	-0.07698		1471.69	-0.04597
1473.62	-0.01025		1473.62	-0.06305		1473.62	-0.07721		1473.62	-0.0522		1473.62	-0.07744		1473.62	-0.05552		1473.62	-0.04935
1475.54	-0.01357		1475.54	-0.06804		1475.54	-0.05485		1475.54	-0.05653		1475.54	-0.06959		1475.54	-0.04824		1475.54	-0.05128
1477.47	-0.00218		1477.47	-0.06483		1477.47	-0.04844		1477.47	-0.05328		1477.47	-0.06511		1477.47	-0.05769		1477.47	-0.04884
1479.4	-0.002		1479.4	-0.06153		1479.4	-0.06472		1479.4	-0.06327		1479.4	-0.06586		1479.4	-0.06213		1479.4	-0.05692
1481.33	-0.0083		1481.33	-0.07126		1481.33	-0.07739		1481.33	-0.07114		1481.33	-0.07381		1481.33	-0.0617		1481.33	-0.06683
1483.26	-0.01089		1483.26	-0.08309		1483.26	-0.07981		1483.26	-0.07086		1483.26	-0.0757		1483.26	-0.06554		1483.26	-0.0714
1485.19	-0.00328		1485.19	-0.07548		1485.19	-0.0724		1485.19	-0.05898		1485.19	-0.0702		1485.19	-0.0618		1485.19	-0.06475
1487.12	0.00994		1487.12	-0.06515		1487.12	-0.06256		1487.12	-0.0434		1487.12	-0.06979		1487.12	-0.05778		1487.12	-0.04917
1489.05	0.01247		1489.05	-0.07714		1489.05	-0.06967		1489.05	-0.04896		1489.05	-0.06501		1489.05	-0.06142		1489.05	-0.05342
1490.97	0.01171		1490.97	-0.07103		1490.97	-0.06153		1490.97	-0.04938		1490.97	-0.04488		1490.97	-0.05391		1490.97	-0.0553
1492.9	0.00423		1492.9	-0.06838		1492.9	-0.06217		1492.9	-0.05676		1492.9	-0.05263		1492.9	-0.06398		1492.9	-0.05779
1494.83	0.01097		1494.83	-0.07347		1494.83	-0.05394		1494.83	-0.06459		1494.83	-0.05551		1494.83	-0.06713		1494.83	-0.05759
1496.76	0.03055		1496.76	-0.06664		1496.76	-0.041		1496.76	-0.06414		1496.76	-0.04688		1496.76	-0.05771		1496.76	-0.05548
1498.69	0.02226		1498.69	-0.0664		1498.69	-0.05461		1498.69	-0.06063		1498.69	-0.05329		1498.69	-0.05732		1498.69	-0.06282
1500.62	0.00548		1500.62	-0.0747		1500.62	-0.07024		1500.62	-0.0724		1500.62	-0.06602		1500.62	-0.07132		1500.62	-0.06558
1502.55	-0.00107		1502.55	-0.0843		1502.55	-0.07848		1502.55	-0.09173		1502.55	-0.08217		1502.55	-0.08204		1502.55	-0.07611
1504.48	-0.00426		1504.48	-0.10335		1504.48	-0.08135		1504.48	-0.10922		1504.48	-0.09549		1504.48	-0.09556		1504.48	-0.09645
1506.41	-0.00298		1506.41	-0.11497		1506.41	-0.06936		1506.41	-0.11479		1506.41	-0.08859		1506.41	-0.11224		1506.41	-0.11043
1508.33	-0.03266		1508.33	-0.08762		1508.33	-0.09357		1508.33	-0.10902		1508.33	-0.08194		1508.33	-0.07673		1508.33	-0.09459
1510.26	-0.01155		1510.26	-0.07497		1510.26	-0.08638		1510.26	-0.09251		1510.26	-0.07239		1510.26	-0.07393		1510.26	-0.07326
1512.19	0.01287		1512.19	-0.06897		1512.19	-0.07424		1512.19	-0.07168		1512.19	-0.06126		1512.19	-0.06639		1512.19	-0.0577
1514.12	0.00483		1514.12	-0.08092		1514.12	-0.08465		1514.12	-0.07551		1514.12	-0.06386		1514.12	-0.06313		1514.12	-0.06367
1516.05	-0.00988		1516.05	-0.08027		1516.05	-0.08068		1516.05	-0.07775		1516.05	-0.06603		1516.05	-0.06484		1516.05	-0.07382
1517.98	0.01062		1517.98	-0.06112		1517.98	-0.04887		1517.98	-0.06024		1517.98	-0.04774		1517.98	-0.05703		1517.98	-0.05745
1519.91	0.01269		1519.91	-0.06272		1519.91	-0.05504		1519.91	-0.08037		1519.91	-0.04703		1519.91	-0.06629		1519.91	-0.05293
1521.84	0.00142		1521.84	-0.07489		1521.84	-0.09593		1521.84	-0.09474		1521.84	-0.07659		1521.84	-0.09795		1521.84	-0.09617
1523.76	0.00543		1523.76	-0.06043		1523.76	-0.06934		1523.76	-0.06251		1523.76	-0.06197		1523.76	-0.06508		1523.76	-0.07366
1525.69	0.00916		1525.69	-0.06516		1525.69	-0.05156		1525.69	-0.06731		1525.69	-0.0496		1525.69	-0.041		1525.69	-0.05671
1527.62	-0.00114		1527.62	-0.08469		1527.62	-0.08086		1527.62	-0.07297		1527.62	-0.06968		1527.62	-0.06877		1527.62	-0.06653
1529.55	-0.01619		1529.55	-0.09901		1529.55	-0.09875		1529.55	-0.0818		1529.55	-0.07889		1529.55	-0.10331		1529.55	-0.08656
1531.48	-0.01251		1531.48	-0.10242		1531.48	-0.08847		1531.48	-0.08801		1531.48	-0.07597		1531.48	-0.10019		1531.48	-0.09251
1533.41	-0.0116		1533.41	-0.09159		1533.41	-0.06585		1533.41	-0.08985		1533.41	-0.07147		1533.41	-0.07046		1533.41	-0.08979
1535.34	-0.00628		1535.34	-0.07181		1535.34	-0.05268		1535.34	-0.07561		1535.34	-0.06057		1535.34	-0.05033		1535.34	-0.0708
1537.27	-0.00483		1537.27	-0.07454		1537.27	-0.03947		1537.27	-0.0688		1537.27	-0.0458		1537.27	-0.05535		1537.27	-0.06144
1539.2	0.00235		1539.2	-0.10429		1539.2	-0.02949		1539.2	-0.05881		1539.2	-0.03441		1539.2	-0.09052		1539.2	-0.06764
1541.12	-0.0347		1541.12	-0.1066		1541.12	-0.05401		1541.12	-0.03836		1541.12	-0.06166		1541.12	-0.12622		1541.12	-0.08481
1543.05	0.01517		1543.05	-0.03521		1543.05	-0.04481		1543.05	-0.02718		1543.05	-0.02608		1543.05	-0.06874		1543.05	-0.0487
1544.98	0.0175		1544.98	-0.02052		1544.98	-0.04936		1544.98	-0.04335		1544.98	-0.02644		1544.98	-0.05048		1544.98	-0.04764
1546.91	-0.01121		1546.91	-0.04596		1546.91	-0.05016		1546.91	-0.05122		1546.91	-0.04786		1546.91	-0.05814		1546.91	-0.046
1548.84	-0.01835		1548.84	-0.05765		1548.84	-0.04637		1548.84	-0.04856		1548.84	-0.04524		1548.84	-0.0662		1548.84	-0.06078
1550.77	-0.02297		1550.77	-0.05739		1550.77	-0.04763		1550.77	-0.04668		1550.77	-0.03284		1550.77	-0.06104		1550.77	-0.07099
1552.7	-0.01234		1552.7	-0.04625		1552.7	-0.04298		1552.7	-0.03931		1552.7	-0.04641		1552.7	-0.04111		1552.7	-0.0546
1554.63	-0.00604		1554.63	-0.03688		1554.63	-0.02839		1554.63	-0.03408		1554.63	-0.04787		1554.63	-0.01823		1554.63	-0.04093
1556.55	-0.01473		1556.55	-0.02019		1556.55	-0.01611		1556.55	-0.00907		1556.55	-0.0161		1556.55	-0.00963		1556.55	-0.01339
1558.48	-0.05361		1558.48	-0.00703		1558.48	-0.02597		1558.48	0.03253		1558.48	0.02688		1558.48	-0.07715		1558.48	-0.02025
1560.41	-0.01922		1560.41	-0.03749		1560.41	-0.02855		1560.41	-0.01378		1560.41	0.00173		1560.41	-0.03671		1560.41	-0.02278
1562.34	-0.00667		1562.34	-0.0321		1562.34	-0.02385		1562.34	-0.00879		1562.34	-0.00392		1562.34	0.00286		1562.34	-0.00304
1564.27	-0.0045		1564.27	-0.02484		1564.27	-0.02113		1564.27	0.00813		1564.27	0.00376		1564.27	0.01194		1564.27	0.0104
1566.2	-0.00026		1566.2	-0.01336		1566.2	-0.00276		1566.2	0.00588		1566.2	0.006		1566.2	0.00647		1566.2	0.02053
1568.13	-0.01565		1568.13	-0.01899		1568.13	-0.000486		1568.13	-0.00454		1568.13	0.00709		1568.13	0.00561		1568.13	0.0122
1570.06	-0.01265		1570.06	-0.01961		1570.06	-0.02311		1570.06	0.00432		1570.06	0.0394		1570.06	0.01982		1570.06	0.00276
1571.99	0.01121		1571.99	-0.00222		1571.99	-0.01481		1571.99	0.01005		1571.99	0.03524		1571.99	0.0256		1571.99	0.00802
1573.91	0.01279		1573.91	0.000704		1573.91	-0.00993		1573.91	-0.01467		1573.91	0.01023		1573.91	0.01919		1573.91	-0.00242
1575.84	0.00695		1575.84	-0.01317		1575.84	-0.01217		1575.84	-0.0298		1575.84	-0.00427		1575.84	0.0226		1575.84	-0.01298
1577.77	0.01538		1577.77	-0.01809		1577.77	-0.00217		1577.77	-0.01057		1577.77	-0.00278		1577.77	0.00794		1577.77	-0.00414
1579.7	0.00968		1579.7	-0.01581		1579.7	-0.01015		1579.7	-0.0137		1579.7	-0.00621		1579.7	-0.00785		1579.7	-0.00654
1581.63	0.00595		1581.63	-0.01138		1581.63	-0.02745		1581.63	-0.02138		1581.63	0.0017		1581.63	-0.01102		1581.63	-0.01395
1583.56	0.00346		1583.56	-0.01559		1583.56	-0.03507		1583.56	-0.03103		1583.56	-0.00773		1583.56	-0.02118		1583.56	-0.00649
1585.49	0.0043		1585.49	-0.03026		1585.49	-0.04626		1585.49	-0.03292		1585.49	-0.02815		1585.49	-0.02522		1585.49	-0.01151
1587.42	0.01293		1587.42	-0.02448		1587.42	-0.0342		1587.42	-0.01172		1587.42	-0.01597		1587.42	-0.01432		1587.42	-0.01024
1589.34	0.00595		1589.34	-0.03502		1589.34	-0.01745		1589.34	-0.0088		1589.34	-0.00929		1589.34	-0.01585		1589.34	-0.00817
1591.27	-0.00234		1591.27	-0.05094		1591.27	-0.01724		1591.27	-0.02002		1591.27	-0.02132		1591.27	-0.02975		1591.27	-0.00898
1593.2	0.00216		1593.2	-0.04366		1593.2	-0.02147		1593.2	-0.02313		1593.2	-0.0323		1593.2	-0.03927		1593.2	-0.0111
1595.13	0.00319		1595.13	-0.0291		1595.13	-0.02331		1595.13	-0.02121		1595.13	-0.02724		1595.13	-0.03301		1595.13	-0.01082
1597.06	-0.00274		1597.06	-0.0382		1597.06	-0.02057		1597.06	-0.03457		1597.06	-0.03519		1597.06	-0.03416		1597.06	-0.01889
1598.99	-0.00621		1598.99	-0.03914		1598.99	-0.01773		1598.99	-0.03914		1598.99	-0.04746		1598.99	-0.02651		1598.99	-0.03373
1600.92	-0.00948		1600.92	-0.05113		1600.92	-0.03231		1600.92	-0.04693		1600.92	-0.05554		1600.92	-0.02856		1600.92	-0.0503
1602.85	-0.00315		1602.85	-0.06301		1602.85	-0.03285		1602.85	-0.04552		1602.85	-0.05017		1602.85	-0.02239		1602.85	-0.0544
1604.77	0.00508		1604.77	-0.0506		1604.77	-0.03702		1604.77	-0.03827		1604.77	-0.03944		1604.77	-0.01323		1604.77	-0.04021
1606.7	0.01083		1606.7	-0.04932		1606.7	-0.03489		1606.7	-0.03284		1606.7	-0.04274		1606.7	-0.02038		1606.7	-0.03795
1608.63	0.00805		1608.63	-0.05612		1608.63	-0.04562		1608.63	-0.03803		1608.63	-0.0473		1608.63	-0.03106		1608.63	-0.03534
1610.56	0.0018		1610.56	-0.05357		1610.56	-0.05834		1610.56	-0.05512		1610.56	-0.04724		1610.56	-0.04457		1610.56	-0.01986
1612.49	0.00188		1612.49	-0.06009		1612.49	-0.05137		1612.49	-0.0604		1612.49	-0.04283		1612.49	-0.04595		1612.49	-0.02799
1614.42	0.00138		1614.42	-0.06015		1614.42	-0.05178		1614.42	-0.06546		1614.42	-0.04815		1614.42	-0.04609		1614.42	-0.03067
1616.35	-0.00236		1616.35	-0.06149		1616.35	-0.07404		1616.35	-0.06611		1616.35	-0.07009		1616.35	-0.04551		1616.35	-0.03261
1618.28	-0.00728		1618.28	-0.06164		1618.28	-0.0729		1618.28	-0.05991		1618.28	-0.06869		1618.28	-0.06148		1618.28	-0.05186
1620.21	-0.01283		1620.21	-0.07307		1620.21	-0.07048		1620.21	-0.06882		1620.21	-0.05979		1620.21	-0.07842		1620.21	-0.06361
1622.13	-0.01496		1622.13	-0.10108		1622.13	-0.08091		1622.13	-0.092		1622.13	-0.07647		1622.13	-0.08266		1622.13	-0.08217
1624.06	0.01025		1624.06	-0.10065		1624.06	-0.08086		1624.06	-0.07966		1624.06	-0.07458		1624.06	-0.06706		1624.06	-0.06707
1625.99	0.00314		1625.99	-0.09654		1625.99	-0.09184		1625.99	-0.0963		1625.99	-0.08327		1625.99	-0.07793		1625.99	-0.0676
1627.92	-0.00898		1627.92	-0.09881		1627.92	-0.1002		1627.92	-0.112		1627.92	-0.09935		1627.92	-0.08416		1627.92	-0.07484
1629.85	0.00197		1629.85	-0.09687		1629.85	-0.09462		1629.85	-0.09532		1629.85	-0.0993		1629.85	-0.07638		1629.85	-0.07199
1631.78	0.00531		1631.78	-0.09935		1631.78	-0.09437		1631.78	-0.09111		1631.78	-0.09103		1631.78	-0.08769		1631.78	-0.0755
1633.71	0.0058		1633.71	-0.10554		1633.71	-0.09736		1633.71	-0.09945		1633.71	-0.08347		1633.71	-0.09227		1633.71	-0.08212
1635.64	0.01913		1635.64	-0.11333		1635.64	-0.09671		1635.64	-0.10101		1635.64	-0.06955		1635.64	-0.08605		1635.64	-0.0813
1637.56	0.01468		1637.56	-0.12234		1637.56	-0.11793		1637.56	-0.11227		1637.56	-0.09403		1637.56	-0.10438		1637.56	-0.10244
1639.49	0.01742		1639.49	-0.13224		1639.49	-0.13162		1639.49	-0.13842		1639.49	-0.1089		1639.49	-0.11247		1639.49	-0.11238
1641.42	0.02087		1641.42	-0.1224		1641.42	-0.1108		1641.42	-0.12524		1641.42	-0.1085		1641.42	-0.10733		1641.42	-0.10702
1643.35	0.01944		1643.35	-0.10663		1643.35	-0.0989		1643.35	-0.09849		1643.35	-0.10276		1643.35	-0.09062		1643.35	-0.1015
1645.28	0.01799		1645.28	-0.0933		1645.28	-0.09719		1645.28	-0.09186		1645.28	-0.09705		1645.28	-0.08579		1645.28	-0.0919
1647.21	0.01696		1647.21	-0.09812		1647.21	-0.08063		1647.21	-0.1109		1647.21	-0.09834		1647.21	-0.08895		1647.21	-0.09205
1649.14	0.02218		1649.14	-0.1236		1649.14	-0.10316		1649.14	-0.11977		1649.14	-0.10961		1649.14	-0.09486		1649.14	-0.10528
1651.07	0.01477		1651.07	-0.14432		1651.07	-0.12618		1651.07	-0.12853		1651.07	-0.11866		1651.07	-0.11504		1651.07	-0.12152
1653	-0.02398		1653	-0.17948		1653	-0.16379		1653	-0.16315		1653	-0.15145		1653	-0.16818		1653	-0.16102
1654.92	-0.02872		1654.92	-0.17141		1654.92	-0.17172		1654.92	-0.1506		1654.92	-0.15704		1654.92	-0.17032		1654.92	-0.14315
1656.85	-0.00373		1656.85	-0.14778		1656.85	-0.15059		1656.85	-0.13356		1656.85	-0.13603		1656.85	-0.14069		1656.85	-0.12302
1658.78	0.00982		1658.78	-0.14041		1658.78	-0.13721		1658.78	-0.13003		1658.78	-0.13186		1658.78	-0.12356		1658.78	-0.11684
1660.71	-0.00976		1660.71	-0.15124		1660.71	-0.14073		1660.71	-0.13584		1660.71	-0.13756		1660.71	-0.12447		1660.71	-0.12624
1662.64	-0.02059		1662.64	-0.15521		1662.64	-0.15367		1662.64	-0.15043		1662.64	-0.14456		1662.64	-0.13322		1662.64	-0.13915
1664.57	0.000968		1664.57	-0.14086		1664.57	-0.14291		1664.57	-0.14401		1664.57	-0.13082		1664.57	-0.12173		1664.57	-0.12667
1666.5	0.00641		1666.5	-0.14546		1666.5	-0.1415		1666.5	-0.13892		1666.5	-0.13014		1666.5	-0.11988		1666.5	-0.12401
1668.43	-0.00493		1668.43	-0.15636		1668.43	-0.14356		1668.43	-0.14044		1668.43	-0.13679		1668.43	-0.12314		1668.43	-0.12112
1670.35	-0.0099		1670.35	-0.15121		1670.35	-0.13798		1670.35	-0.13275		1670.35	-0.13788		1670.35	-0.13042		1670.35	-0.1128
1672.28	-0.00566		1672.28	-0.13999		1672.28	-0.1328		1672.28	-0.13344		1672.28	-0.12903		1672.28	-0.12657		1672.28	-0.11854
1674.21	-0.00527		1674.21	-0.13608		1674.21	-0.13266		1674.21	-0.13779		1674.21	-0.12629		1674.21	-0.12655		1674.21	-0.12269
1676.14	-0.01169		1676.14	-0.1468		1676.14	-0.1356		1676.14	-0.13878		1676.14	-0.12816		1676.14	-0.12872		1676.14	-0.12123
1678.07	-0.01338		1678.07	-0.15053		1678.07	-0.13666		1678.07	-0.13792		1678.07	-0.13065		1678.07	-0.12481		1678.07	-0.11774
1680	-0.00509		1680	-0.13959		1680	-0.13073		1680	-0.12793		1680	-0.13123		1680	-0.11478		1680	-0.11179
1681.93	0.00646		1681.93	-0.12683		1681.93	-0.12185		1681.93	-0.11351		1681.93	-0.12016		1681.93	-0.09975		1681.93	-0.09491
1683.86	0.01039		1683.86	-0.12183		1683.86	-0.11013		1683.86	-0.10709		1683.86	-0.10662		1683.86	-0.10135		1683.86	-0.08066
1685.79	0.00806		1685.79	-0.1142		1685.79	-0.09753		1685.79	-0.10511		1685.79	-0.10362		1685.79	-0.11057		1685.79	-0.09737
1687.71	0.00703		1687.71	-0.11001		1687.71	-0.09486		1687.71	-0.10002		1687.71	-0.1018		1687.71	-0.10476		1687.71	-0.09725
1689.64	0.00272		1689.64	-0.11021		1689.64	-0.10029		1689.64	-0.10061		1689.64	-0.09983		1689.64	-0.10126		1689.64	-0.09753
1691.57	-0.00771		1691.57	-0.10942		1691.57	-0.105		1691.57	-0.10381		1691.57	-0.09676		1691.57	-0.0967		1691.57	-0.09342
1693.5	-0.01083		1693.5	-0.10729		1693.5	-0.10232		1693.5	-0.09986		1693.5	-0.09223		1693.5	-0.08826		1693.5	-0.08383
1695.43	-0.00768		1695.43	-0.10223		1695.43	-0.09928		1695.43	-0.0969		1695.43	-0.08621		1695.43	-0.08413		1695.43	-0.07978
1697.36	-0.0013		1697.36	-0.09659		1697.36	-0.08932		1697.36	-0.0925		1697.36	-0.0841		1697.36	-0.08957		1697.36	-0.08506
1699.29	-0.00322		1699.29	-0.10462		1699.29	-0.08811		1699.29	-0.09344		1699.29	-0.08779		1699.29	-0.09688		1699.29	-0.09187
1701.22	-0.00662		1701.22	-0.09913		1701.22	-0.08991		1701.22	-0.08972		1701.22	-0.09578		1701.22	-0.09295		1701.22	-0.09456
1703.14	-0.0057		1703.14	-0.08339		1703.14	-0.08294		1703.14	-0.08151		1703.14	-0.07929		1703.14	-0.08072		1703.14	-0.07798
1705.07	0.00113		1705.07	-0.07166		1705.07	-0.07571		1705.07	-0.07527		1705.07	-0.06556		1705.07	-0.07212		1705.07	-0.06289
1707	0.00302		1707	-0.07378		1707	-0.0728		1707	-0.07001		1707	-0.06716		1707	-0.0685		1707	-0.0642
1708.93	5.6e-05		1708.93	-0.07324		1708.93	-0.07586		1708.93	-0.06496		1708.93	-0.06863		1708.93	-0.06459		1708.93	-0.06804
1710.86	0.000999		1710.86	-0.06635		1710.86	-0.07275		1710.86	-0.06078		1710.86	-0.06275		1710.86	-0.06033		1710.86	-0.06217
1712.79	0.00439		1712.79	-0.06095		1712.79	-0.06343		1712.79	-0.05752		1712.79	-0.05661		1712.79	-0.05927		1712.79	-0.05582
1714.72	0.00327		1714.72	-0.06036		1714.72	-0.0587		1714.72	-0.06038		1714.72	-0.05744		1714.72	-0.05875		1714.72	-0.05862
1716.65	-0.00522		1716.65	-0.06015		1716.65	-0.05421		1716.65	-0.05656		1716.65	-0.05383		1716.65	-0.05158		1716.65	-0.05437
1718.58	-0.0047		1718.58	-0.05822		1718.58	-0.05286		1718.58	-0.05416		1718.58	-0.05106		1718.58	-0.05048		1718.58	-0.0517
1720.5	0.000132		1720.5	-0.05565		1720.5	-0.0544		1720.5	-0.05327		1720.5	-0.05222		1720.5	-0.0534		1720.5	-0.05026
1722.43	0.00315		1722.43	-0.05432		1722.43	-0.05298		1722.43	-0.04918		1722.43	-0.05182		1722.43	-0.04751		1722.43	-0.0453
1724.36	0.00286		1724.36	-0.05361		1724.36	-0.04875		1724.36	-0.04551		1724.36	-0.05084		1724.36	-0.04217		1724.36	-0.04412
1726.29	0.00217		1726.29	-0.05189		1726.29	-0.0463		1726.29	-0.04561		1726.29	-0.04797		1726.29	-0.04025		1726.29	-0.04329
1728.22	0.00468		1728.22	-0.04729		1728.22	-0.04127		1728.22	-0.04147		1728.22	-0.04499		1728.22	-0.03723		1728.22	-0.04074
1730.15	0.00411		1730.15	-0.0425		1730.15	-0.03682		1730.15	-0.03662		1730.15	-0.04056		1730.15	-0.03836		1730.15	-0.03825
1732.08	-0.00073		1732.08	-0.04663		1732.08	-0.04167		1732.08	-0.04163		1732.08	-0.04119		1732.08	-0.04711		1732.08	-0.04022
1734.01	-0.00968		1734.01	-0.04922		1734.01	-0.04692		1734.01	-0.05066		1734.01	-0.04369		1734.01	-0.05075		1734.01	-0.0456
1735.93	-0.00779		1735.93	-0.04473		1735.93	-0.04458		1735.93	-0.04283		1735.93	-0.03769		1735.93	-0.04333		1735.93	-0.04419
1737.86	-0.00113		1737.86	-0.03964		1737.86	-0.03907		1737.86	-0.0344		1737.86	-0.0324		1737.86	-0.03786		1737.86	-0.0414
1739.79	0.00479		1739.79	-0.0376		1739.79	-0.03476		1739.79	-0.0312		1739.79	-0.03166		1739.79	-0.03673		1739.79	-0.03801
1741.72	0.00333		1741.72	-0.03603		1741.72	-0.03746		1741.72	-0.03638		1741.72	-0.03429		1741.72	-0.03674		1741.72	-0.03408
1743.65	-0.00108		1743.65	-0.04004		1743.65	-0.04081		1743.65	-0.04193		1743.65	-0.03929		1743.65	-0.0393		1743.65	-0.03672
1745.58	-0.00129		1745.58	-0.04658		1745.58	-0.04249		1745.58	-0.04469		1745.58	-0.04009		1745.58	-0.0403		1745.58	-0.04034
1747.51	0.00223		1747.51	-0.04676		1747.51	-0.0432		1747.51	-0.04567		1747.51	-0.03692		1747.51	-0.03777		1747.51	-0.04125
1749.44	0.00417		1749.44	-0.0437		1749.44	-0.04472		1749.44	-0.04343		1749.44	-0.03932		1749.44	-0.03863		1749.44	-0.04041
1751.36	-0.00241		1751.36	-0.04233		1751.36	-0.04506		1751.36	-0.04362		1751.36	-0.04436		1751.36	-0.04324		1751.36	-0.03998
1753.29	-0.00445		1753.29	-0.04181		1753.29	-0.04257		1753.29	-0.04355		1753.29	-0.04372		1753.29	-0.04181		1753.29	-0.03874
1755.22	-0.00322		1755.22	-0.04111		1755.22	-0.04187		1755.22	-0.0428		1755.22	-0.04242		1755.22	-0.03883		1755.22	-0.03917
1757.15	-0.00186		1757.15	-0.04114		1757.15	-0.04073		1757.15	-0.04127		1757.15	-0.039		1757.15	-0.03707		1757.15	-0.03764
1759.08	-0.000454		1759.08	-0.04178		1759.08	-0.04012		1759.08	-0.04111		1759.08	-0.03821		1759.08	-0.03759		1759.08	-0.03765
1761.01	-0.00113		1761.01	-0.04458		1761.01	-0.04265		1761.01	-0.04345		1761.01	-0.04057		1761.01	-0.04321		1761.01	-0.04012
1762.94	-0.00302		1762.94	-0.04724		1762.94	-0.04571		1762.94	-0.04349		1762.94	-0.04288		1762.94	-0.04562		1762.94	-0.04148
1764.87	-0.00253		1764.87	-0.04737		1764.87	-0.04442		1764.87	-0.04083		1764.87	-0.04212		1764.87	-0.04276		1764.87	-0.03838
1766.8	0.00367		1766.8	-0.04291		1766.8	-0.0418		1766.8	-0.03732		1766.8	-0.03631		1766.8	-0.03884		1766.8	-0.03245
1768.72	0.00406		1768.72	-0.04184		1768.72	-0.04345		1768.72	-0.03798		1768.72	-0.03625		1768.72	-0.04152		1768.72	-0.03598
1770.65	0.000711		1770.65	-0.04187		1770.65	-0.04345		1770.65	-0.03945		1770.65	-0.0391		1770.65	-0.04595		1770.65	-0.04122
1772.58	-0.000494		1772.58	-0.03851		1772.58	-0.03794		1772.58	-0.03362		1772.58	-0.03692		1772.58	-0.03992		1772.58	-0.03661
1774.51	-0.00179		1774.51	-0.03879		1774.51	-0.03478		1774.51	-0.03442		1774.51	-0.03411		1774.51	-0.03599		1774.51	-0.03507
1776.44	-0.00179		1776.44	-0.03909		1776.44	-0.03797		1776.44	-0.03738		1776.44	-0.03331		1776.44	-0.03781		1776.44	-0.03599
1778.37	-0.00193		1778.37	-0.03752		1778.37	-0.04157		1778.37	-0.0382		1778.37	-0.03466		1778.37	-0.03728		1778.37	-0.03692
1780.3	-0.00242		1780.3	-0.03718		1780.3	-0.04039		1780.3	-0.03678		1780.3	-0.03403		1780.3	-0.03327		1780.3	-0.03577
1782.23	-0.00345		1782.23	-0.03738		1782.23	-0.03989		1782.23	-0.03616		1782.23	-0.03535		1782.23	-0.03466		1782.23	-0.03866
1784.15	-0.00288		1784.15	-0.0382		1784.15	-0.04013		1784.15	-0.03568		1784.15	-0.03691		1784.15	-0.03541		1784.15	-0.03757
1786.08	0.000684		1786.08	-0.03839		1786.08	-0.03818		1786.08	-0.03572		1786.08	-0.03511		1786.08	-0.03424		1786.08	-0.03471
1788.01	0.00417		1788.01	-0.03577		1788.01	-0.03548		1788.01	-0.0349		1788.01	-0.03258		1788.01	-0.03579		1788.01	-0.03447
1789.94	0.00478		1789.94	-0.03521		1789.94	-0.0357		1789.94	-0.03389		1789.94	-0.03163		1789.94	-0.0349		1789.94	-0.03434
1791.87	0.00267		1791.87	-0.03623		1791.87	-0.03785		1791.87	-0.03346		1791.87	-0.03061		1791.87	-0.03313		1791.87	-0.03276
1793.8	0.000288		1793.8	-0.03658		1793.8	-0.0368		1793.8	-0.03536		1793.8	-0.03103		1793.8	-0.03536		1793.8	-0.03424
1795.73	-0.0019		1795.73	-0.03523		1795.73	-0.03345		1795.73	-0.03467		1795.73	-0.03305		1795.73	-0.03567		1795.73	-0.03372
1797.66	-0.00396		1797.66	-0.03479		1797.66	-0.03223		1797.66	-0.03368		1797.66	-0.03507		1797.66	-0.03449		1797.66	-0.03181
1799.59	-0.00442		1799.59	-0.03512		1799.59	-0.03303		1799.59	-0.03203		1799.59	-0.03379		1799.59	-0.03333		1799.59	-0.03054
1801.51	-0.00229		1801.51	-0.03372		1801.51	-0.02993		1801.51	-0.03016		1801.51	-0.02919		1801.51	-0.02929		1801.51	-0.02757
1803.44	0.00057		1803.44	-0.03387		1803.44	-0.02867		1803.44	-0.02893		1803.44	-0.0286		1803.44	-0.02825		1803.44	-0.0291
1805.37	0.000306		1805.37	-0.03285		1805.37	-0.03078		1805.37	-0.02964		1805.37	-0.02976		1805.37	-0.0323		1805.37	-0.03129
1807.3	-0.00385		1807.3	-0.03319		1807.3	-0.03036		1807.3	-0.03013		1807.3	-0.03192		1807.3	-0.03296		1807.3	-0.03336
1809.23	-0.00375		1809.23	-0.03201		1809.23	-0.02833		1809.23	-0.02813		1809.23	-0.02882		1809.23	-0.03174		1809.23	-0.03175
1811.16	-6e-05		1811.16	-0.03005		1811.16	-0.02824		1811.16	-0.0257		1811.16	-0.0267		1811.16	-0.03085		1811.16	-0.02956
1813.09	0.000694		1813.09	-0.03332		1813.09	-0.03172		1813.09	-0.0287		1813.09	-0.02972		1813.09	-0.03368		1813.09	-0.03126
1815.02	0.00116		1815.02	-0.03265		1815.02	-0.03424		1815.02	-0.03051		1815.02	-0.03187		1815.02	-0.03445		1815.02	-0.03102
1816.94	-0.000136		1816.94	-0.03108		1816.94	-0.03585		1816.94	-0.03042		1816.94	-0.03364		1816.94	-0.03408		1816.94	-0.03025
1818.87	0.00101		1818.87	-0.0308		1818.87	-0.0337		1818.87	-0.02835		1818.87	-0.03235		1818.87	-0.03149		1818.87	-0.02954
1820.8	-0.000777		1820.8	-0.03217		1820.8	-0.03207		1820.8	-0.02948		1820.8	-0.03332		1820.8	-0.03178		1820.8	-0.03178
1822.73	1e-06		1822.73	-0.03307		1822.73	-0.03103		1822.73	-0.02908		1822.73	-0.03242		1822.73	-0.03149		1822.73	-0.03085
1824.66	0.00382		1824.66	-0.03106		1824.66	-0.03115		1824.66	-0.02622		1824.66	-0.02875		1824.66	-0.03099		1824.66	-0.02644
1826.59	0.0035		1826.59	-0.03096		1826.59	-0.03186		1826.59	-0.0259		1826.59	-0.02823		1826.59	-0.03166		1826.59	-0.0277
1828.52	0.00216		1828.52	-0.02872		1828.52	-0.02885		1828.52	-0.02689		1828.52	-0.02783		1828.52	-0.03077		1828.52	-0.02842
1830.45	-0.00081		1830.45	-0.02811		1830.45	-0.02818		1830.45	-0.02883		1830.45	-0.02822		1830.45	-0.0289		1830.45	-0.03018
1832.38	-0.00368		1832.38	-0.02973		1832.38	-0.03041		1832.38	-0.03021		1832.38	-0.02887		1832.38	-0.02882		1832.38	-0.03075
1834.3	-0.00574		1834.3	-0.03262		1834.3	-0.03152		1834.3	-0.02977		1834.3	-0.02935		1834.3	-0.02855		1834.3	-0.02991
1836.23	-0.00146		1836.23	-0.03211		1836.23	-0.03087		1836.23	-0.028		1836.23	-0.02817		1836.23	-0.02817		1836.23	-0.02783
1838.16	0.00221		1838.16	-0.0313		1838.16	-0.0289		1838.16	-0.0284		1838.16	-0.02755		1838.16	-0.02961		1838.16	-0.02908
1840.09	0.000934		1840.09	-0.03077		1840.09	-0.02752		1840.09	-0.02895		1840.09	-0.02759		1840.09	-0.02884		1840.09	-0.02937
1842.02	0.000638		1842.02	-0.02905		1842.02	-0.02952		1842.02	-0.02808		1842.02	-0.02622		1842.02	-0.0273		1842.02	-0.02679
1843.95	0.00288		1843.95	-0.02719		1843.95	-0.02573		1843.95	-0.02558		1843.95	-0.02482		1843.95	-0.02655		1843.95	-0.02517
1845.88	0.00163		1845.88	-0.02896		1845.88	-0.02351		1845.88	-0.02613		1845.88	-0.02504		1845.88	-0.02902		1845.88	-0.02736
1847.81	0.0029		1847.81	-0.02963		1847.81	-0.02652		1847.81	-0.02621		1847.81	-0.02574		1847.81	-0.02847		1847.81	-0.02689
1849.73	0.0011		1849.73	-0.03116		1849.73	-0.03136		1849.73	-0.02879		1849.73	-0.02968		1849.73	-0.02965		1849.73	-0.02842
1851.66	-0.00299		1851.66	-0.03224		1851.66	-0.0322		1851.66	-0.03329		1851.66	-0.03205		1851.66	-0.0312		1851.66	-0.03094
1853.59	-0.00034		1853.59	-0.02968		1853.59	-0.029		1853.59	-0.02961		1853.59	-0.02825		1853.59	-0.03057		1853.59	-0.02717
1855.52	-9.4e-05		1855.52	-0.02487		1855.52	-0.02803		1855.52	-0.02474		1855.52	-0.02658		1855.52	-0.02829		1855.52	-0.02339
1857.45	-0.00176		1857.45	-0.02539		1857.45	-0.02887		1857.45	-0.02727		1857.45	-0.02844		1857.45	-0.02817		1857.45	-0.02568
1859.38	-0.000473		1859.38	-0.02658		1859.38	-0.02684		1859.38	-0.02761		1859.38	-0.02865		1859.38	-0.02674		1859.38	-0.02766
1861.31	4.6e-05		1861.31	-0.02497		1861.31	-0.02593		1861.31	-0.02589		1861.31	-0.02716		1861.31	-0.0266		1861.31	-0.02668
1863.24	0.000461		1863.24	-0.02465		1863.24	-0.02591		1863.24	-0.02601		1863.24	-0.02609		1863.24	-0.02719		1863.24	-0.02521
1865.17	0.000248		1865.17	-0.02709		1865.17	-0.02933		1865.17	-0.02887		1865.17	-0.02896		1865.17	-0.02803		1865.17	-0.02698
1867.09	-0.00259		1867.09	-0.02773		1867.09	-0.03308		1867.09	-0.0317		1867.09	-0.0329		1867.09	-0.03059		1867.09	-0.02881
1869.02	-0.00171		1869.02	-0.02565		1869.02	-0.03174		1869.02	-0.02955		1869.02	-0.0305		1869.02	-0.02972		1869.02	-0.02879
1870.95	-0.0026		1870.95	-0.02761		1870.95	-0.03027		1870.95	-0.02733		1870.95	-0.0276		1870.95	-0.02792		1870.95	-0.02835
1872.88	-0.00361		1872.88	-0.02939		1872.88	-0.03079		1872.88	-0.02804		1872.88	-0.02849		1872.88	-0.02842		1872.88	-0.02913
1874.81	0.00016		1874.81	-0.02655		1874.81	-0.02646		1874.81	-0.02559		1874.81	-0.02612		1874.81	-0.0282		1874.81	-0.02698
1876.74	0.0035		1876.74	-0.02526		1876.74	-0.02575		1876.74	-0.02419		1876.74	-0.02235		1876.74	-0.02666		1876.74	-0.02482
1878.67	0.00184		1878.67	-0.02499		1878.67	-0.02787		1878.67	-0.02444		1878.67	-0.02127		1878.67	-0.02401		1878.67	-0.02476
1880.6	0.000322		1880.6	-0.02699		1880.6	-0.02746		1880.6	-0.02476		1880.6	-0.02353		1880.6	-0.02449		1880.6	-0.02604
1882.52	0.000536		1882.52	-0.02785		1882.52	-0.02485		1882.52	-0.02575		1882.52	-0.02491		1882.52	-0.02355		1882.52	-0.02658
1884.45	0.000606		1884.45	-0.02767		1884.45	-0.02439		1884.45	-0.02778		1884.45	-0.02533		1884.45	-0.023		1884.45	-0.02619
1886.38	-8.2e-05		1886.38	-0.02765		1886.38	-0.02794		1886.38	-0.02794		1886.38	-0.02668		1886.38	-0.02701		1886.38	-0.02629
1888.31	0.000625		1888.31	-0.02897		1888.31	-0.03214		1888.31	-0.02829		1888.31	-0.02887		1888.31	-0.0297		1888.31	-0.02691
1890.24	-0.0018		1890.24	-0.03159		1890.24	-0.03087		1890.24	-0.02863		1890.24	-0.03084		1890.24	-0.02923		1890.24	-0.02746
1892.17	-0.00407		1892.17	-0.02919		1892.17	-0.02806		1892.17	-0.02762		1892.17	-0.02851		1892.17	-0.02637		1892.17	-0.02761
1894.1	-0.00375		1894.1	-0.02678		1894.1	-0.02653		1894.1	-0.0268		1894.1	-0.02571		1894.1	-0.02612		1894.1	-0.02802
1896.03	-0.00324		1896.03	-0.02588		1896.03	-0.02527		1896.03	-0.0258		1896.03	-0.02477		1896.03	-0.02583		1896.03	-0.02586
1897.95	-0.00185		1897.95	-0.02852		1897.95	-0.0253		1897.95	-0.02588		1897.95	-0.0265		1897.95	-0.02488		1897.95	-0.02477
1899.88	-0.00105		1899.88	-0.03162		1899.88	-0.02598		1899.88	-0.02639		1899.88	-0.02724		1899.88	-0.02631		1899.88	-0.02655
1901.81	-0.000911		1901.81	-0.02868		1901.81	-0.02652		1901.81	-0.02501		1901.81	-0.0261		1901.81	-0.02495		1901.81	-0.0268
1903.74	0.00146		1903.74	-0.02481		1903.74	-0.02623		1903.74	-0.02189		1903.74	-0.02589		1903.74	-0.0235		1903.74	-0.02482
1905.67	0.000484		1905.67	-0.02607		1905.67	-0.02695		1905.67	-0.02324		1905.67	-0.0256		1905.67	-0.02631		1905.67	-0.02471
1907.6	0.00027		1907.6	-0.02536		1907.6	-0.02459		1907.6	-0.02125		1907.6	-0.02332		1907.6	-0.02562		1907.6	-0.02348
1909.53	0.00289		1909.53	-0.02275		1909.53	-0.02449		1909.53	-0.02041		1909.53	-0.02343		1909.53	-0.02199		1909.53	-0.0222
1911.46	0.0053		1911.46	-0.02253		1911.46	-0.02595		1911.46	-0.02243		1911.46	-0.02478		1911.46	-0.02003		1911.46	-0.02307
1913.39	0.00156		1913.39	-0.02532		1913.39	-0.02836		1913.39	-0.02632		1913.39	-0.02478		1913.39	-0.02209		1913.39	-0.02456
1915.31	-0.00135		1915.31	-0.02694		1915.31	-0.02767		1915.31	-0.02715		1915.31	-0.02408		1915.31	-0.02606		1915.31	-0.02462
1917.24	0.000998		1917.24	-0.02658		1917.24	-0.02489		1917.24	-0.0245		1917.24	-0.02391		1917.24	-0.02761		1917.24	-0.02513
1919.17	0.00228		1919.17	-0.02601		1919.17	-0.02309		1919.17	-0.02236		1919.17	-0.0246		1919.17	-0.02532		1919.17	-0.02604
1921.1	-0.000644		1921.1	-0.0269		1921.1	-0.02381		1921.1	-0.02399		1921.1	-0.02562		1921.1	-0.02481		1921.1	-0.02609
1923.03	-0.00263		1923.03	-0.02873		1923.03	-0.02518		1923.03	-0.0264		1923.03	-0.02487		1923.03	-0.02562		1923.03	-0.02558
1924.96	-0.00144		1924.96	-0.0264		1924.96	-0.02526		1924.96	-0.0253		1924.96	-0.02517		1924.96	-0.02551		1924.96	-0.02414
1926.89	0.000305		1926.89	-0.02305		1926.89	-0.0263		1926.89	-0.02308		1926.89	-0.02441		1926.89	-0.02369		1926.89	-0.02452
1928.82	-0.00102		1928.82	-0.02525		1928.82	-0.02803		1928.82	-0.02602		1928.82	-0.02655		1928.82	-0.02533		1928.82	-0.02675
1930.74	-0.00254		1930.74	-0.02817		1930.74	-0.02926		1930.74	-0.02675		1930.74	-0.02898		1930.74	-0.02692		1930.74	-0.02802
1932.67	-0.00207		1932.67	-0.02771		1932.67	-0.02882		1932.67	-0.02613		1932.67	-0.02723		1932.67	-0.02689		1932.67	-0.02784
1934.6	-0.000802		1934.6	-0.02713		1934.6	-0.02758		1934.6	-0.02584		1934.6	-0.02572		1934.6	-0.02617		1934.6	-0.02782
1936.53	-0.00129		1936.53	-0.0276		1936.53	-0.02625		1936.53	-0.02636		1936.53	-0.0262		1936.53	-0.02489		1936.53	-0.02479
1938.46	-0.00175		1938.46	-0.02843		1938.46	-0.02583		1938.46	-0.02669		1938.46	-0.02732		1938.46	-0.02522		1938.46	-0.02372
1940.39	0.000433		1940.39	-0.02717		1940.39	-0.02512		1940.39	-0.02257		1940.39	-0.02514		1940.39	-0.02745		1940.39	-0.02532
1942.32	0.00379		1942.32	-0.02475		1942.32	-0.02393		1942.32	-0.02178		1942.32	-0.02369		1942.32	-0.02744		1942.32	-0.02516
1944.25	0.00417		1944.25	-0.02624		1944.25	-0.02368		1944.25	-0.02316		1944.25	-0.02566		1944.25	-0.02467		1944.25	-0.02539
1946.18	0.0016		1946.18	-0.02706		1946.18	-0.02341		1946.18	-0.0243		1946.18	-0.0264		1946.18	-0.025		1946.18	-0.0257
1948.1	7.1e-05		1948.1	-0.02785		1948.1	-0.02455		1948.1	-0.02529		1948.1	-0.02681		1948.1	-0.02703		1948.1	-0.0262
1950.03	-0.000242		1950.03	-0.02979		1950.03	-0.02515		1950.03	-0.02402		1950.03	-0.02644		1950.03	-0.02776		1950.03	-0.02774
1951.96	-0.000236		1951.96	-0.02927		1951.96	-0.02357		1951.96	-0.0234		1951.96	-0.02729		1951.96	-0.02683		1951.96	-0.02753
1953.89	0.00257		1953.89	-0.02489		1953.89	-0.02089		1953.89	-0.02054		1953.89	-0.02551		1953.89	-0.02359		1953.89	-0.02274
1955.82	0.00525		1955.82	-0.02316		1955.82	-0.02069		1955.82	-0.01984		1955.82	-0.02424		1955.82	-0.02349		1955.82	-0.02146
1957.75	0.00415		1957.75	-0.02598		1957.75	-0.02179		1957.75	-0.02283		1957.75	-0.02437		1957.75	-0.02533		1957.75	-0.02442
1959.68	0.00321		1959.68	-0.02949		1959.68	-0.02463		1959.68	-0.02594		1959.68	-0.02635		1959.68	-0.02712		1959.68	-0.0247
1961.61	0.00111		1961.61	-0.02972		1961.61	-0.02822		1961.61	-0.02756		1961.61	-0.02762		1961.61	-0.02827		1961.61	-0.02426
1963.53	-0.00318		1963.53	-0.02805		1963.53	-0.02997		1963.53	-0.02859		1963.53	-0.02785		1963.53	-0.02905		1963.53	-0.02594
1965.46	-0.00427		1965.46	-0.0271		1965.46	-0.029		1965.46	-0.02791		1965.46	-0.02788		1965.46	-0.02809		1965.46	-0.02771
1967.39	-0.00295		1967.39	-0.02771		1967.39	-0.02828		1967.39	-0.02782		1967.39	-0.02865		1967.39	-0.0283		1967.39	-0.02796
1969.32	0.0018		1969.32	-0.02625		1969.32	-0.02627		1969.32	-0.02596		1969.32	-0.02636		1969.32	-0.02513		1969.32	-0.02479
1971.25	0.00365		1971.25	-0.02708		1971.25	-0.02751		1971.25	-0.02511		1971.25	-0.02781		1971.25	-0.0233		1971.25	-0.02466
1973.18	0.00346		1973.18	-0.02622		1973.18	-0.02765		1973.18	-0.02571		1973.18	-0.02835		1973.18	-0.02327		1973.18	-0.02477
1975.11	0.00594		1975.11	-0.02392		1975.11	-0.02375		1975.11	-0.02687		1975.11	-0.02446		1975.11	-0.0224		1975.11	-0.02201
1977.04	0.00557		1977.04	-0.02471		1977.04	-0.02476		1977.04	-0.02719		1977.04	-0.02422		1977.04	-0.02213		1977.04	-0.02113
1978.97	0.00383		1978.97	-0.02738		1978.97	-0.02707		1978.97	-0.02589		1978.97	-0.0259		1978.97	-0.02272		1978.97	-0.02396
1980.89	0.000632		1980.89	-0.03044		1980.89	-0.02794		1980.89	-0.02368		1980.89	-0.02837		1980.89	-0.02552		1980.89	-0.02674
1982.82	-0.00194		1982.82	-0.03149		1982.82	-0.02982		1982.82	-0.02526		1982.82	-0.03073		1982.82	-0.02796		1982.82	-0.02971
1984.75	-0.000939		1984.75	-0.03069		1984.75	-0.02875		1984.75	-0.02783		1984.75	-0.03053		1984.75	-0.02583		1984.75	-0.02918
1986.68	-0.000556		1986.68	-0.02962		1986.68	-0.02848		1986.68	-0.02795		1986.68	-0.02892		1986.68	-0.02483		1986.68	-0.02915
1988.61	0.00073		1988.61	-0.02706		1988.61	-0.02956		1988.61	-0.02753		1988.61	-0.0281		1988.61	-0.02691		1988.61	-0.02906
1990.54	0.00157		1990.54	-0.02956		1990.54	-0.02888		1990.54	-0.0279		1990.54	-0.02959		1990.54	-0.02848		1990.54	-0.03025
1992.47	-9.2e-05		1992.47	-0.03188		1992.47	-0.02857		1992.47	-0.02606		1992.47	-0.03133		1992.47	-0.02734		1992.47	-0.03076
1994.4	-0.00222		1994.4	-0.03087		1994.4	-0.02818		1994.4	-0.02672		1994.4	-0.03025		1994.4	-0.02871		1994.4	-0.0295
1996.32	-0.00228		1996.32	-0.03163		1996.32	-0.02889		1996.32	-0.03001		1996.32	-0.03053		1996.32	-0.03067		1996.32	-0.02877
1998.25	-0.00226		1998.25	-0.03102		1998.25	-0.02968		1998.25	-0.03214		1998.25	-0.03034		1998.25	-0.02916		1998.25	-0.02932
2000.18	-4.9e-05		2000.18	-0.02936		2000.18	-0.03006		2000.18	-0.03058		2000.18	-0.02817		2000.18	-0.02814		2000.18	-0.02992
2002.11	-0.00159		2002.11	-0.0312		2002.11	-0.03227		2002.11	-0.03191		2002.11	-0.02931		2002.11	-0.02958		2002.11	-0.0298
2004.04	-0.00603		2004.04	-0.03513		2004.04	-0.03338		2004.04	-0.03247		2004.04	-0.03064		2004.04	-0.03088		2004.04	-0.02963
2005.97	-0.00411		2005.97	-0.0334		2005.97	-0.03122		2005.97	-0.02968		2005.97	-0.02803		2005.97	-0.0277		2005.97	-0.03018
2007.9	-0.00016		2007.9	-0.03062		2007.9	-0.02939		2007.9	-0.02743		2007.9	-0.02471		2007.9	-0.0255		2007.9	-0.02846
2009.83	0.00242		2009.83	-0.0303		2009.83	-0.02802		2009.83	-0.02738		2009.83	-0.02539		2009.83	-0.02589		2009.83	-0.02792
2011.76	0.0014		2011.76	-0.03248		2011.76	-0.02841		2011.76	-0.0295		2011.76	-0.03052		2011.76	-0.02906		2011.76	-0.03021
2013.68	0.000754		2013.68	-0.0308		2013.68	-0.02702		2013.68	-0.02829		2013.68	-0.03166		2013.68	-0.02942		2013.68	-0.02943
2015.61	0.000856		2015.61	-0.02736		2015.61	-0.02791		2015.61	-0.02709		2015.61	-0.03052		2015.61	-0.02838		2015.61	-0.02684
2017.54	-0.00192		2017.54	-0.02794		2017.54	-0.03081		2017.54	-0.02831		2017.54	-0.03105		2017.54	-0.02976		2017.54	-0.02692
2019.47	-0.00304		2019.47	-0.03204		2019.47	-0.03398		2019.47	-0.03032		2019.47	-0.0322		2019.47	-0.03104		2019.47	-0.02833
2021.4	0.000436		2021.4	-0.03352		2021.4	-0.03293		2021.4	-0.02958		2021.4	-0.02862		2021.4	-0.02813		2021.4	-0.02714
2023.33	0.000181		2023.33	-0.03098		2023.33	-0.03056		2023.33	-0.02808		2023.33	-0.02823		2023.33	-0.02691		2023.33	-0.02721
2025.26	-0.00433		2025.26	-0.03277		2025.26	-0.03495		2025.26	-0.03203		2025.26	-0.03353		2025.26	-0.03362		2025.26	-0.03439
2027.19	-0.00541		2027.19	-0.03568		2027.19	-0.03616		2027.19	-0.03396		2027.19	-0.03542		2027.19	-0.03635		2027.19	-0.03576
2029.11	-0.00301		2029.11	-0.03458		2029.11	-0.03387		2029.11	-0.03197		2029.11	-0.03499		2029.11	-0.03391		2029.11	-0.03307
2031.04	-0.00123		2031.04	-0.03474		2031.04	-0.0343		2031.04	-0.03235		2031.04	-0.03545		2031.04	-0.03416		2031.04	-0.03353
2032.97	-0.00242		2032.97	-0.03536		2032.97	-0.0363		2032.97	-0.03508		2032.97	-0.03508		2032.97	-0.03512		2032.97	-0.03464
2034.9	-0.00239		2034.9	-0.03579		2034.9	-0.03589		2034.9	-0.03543		2034.9	-0.03213		2034.9	-0.03334		2034.9	-0.03357
2036.83	-0.00211		2036.83	-0.03602		2036.83	-0.03492		2036.83	-0.0333		2036.83	-0.03128		2036.83	-0.0314		2036.83	-0.03338
2038.76	-0.00334		2038.76	-0.03412		2038.76	-0.03553		2038.76	-0.03272		2038.76	-0.03265		2038.76	-0.03209		2038.76	-0.03347
2040.69	-0.00223		2040.69	-0.03229		2040.69	-0.0341		2040.69	-0.02985		2040.69	-0.03085		2040.69	-0.03245		2040.69	-0.03217
2042.62	0.000689		2042.62	-0.03039		2042.62	-0.0312		2042.62	-0.02791		2042.62	-0.02867		2042.62	-0.03122		2042.62	-0.03056
2044.54	0.000802		2044.54	-0.0311		2044.54	-0.03197		2044.54	-0.03064		2044.54	-0.03128		2044.54	-0.03139		2044.54	-0.03219
2046.47	-0.000939		2046.47	-0.03408		2046.47	-0.03392		2046.47	-0.03221		2046.47	-0.03276		2046.47	-0.03278		2046.47	-0.03313
2048.4	-0.00349		2048.4	-0.03655		2048.4	-0.03703		2048.4	-0.03271		2048.4	-0.03545		2048.4	-0.03559		2048.4	-0.03602
2050.33	-0.00516		2050.33	-0.03698		2050.33	-0.03929		2050.33	-0.03507		2050.33	-0.03868		2050.33	-0.03829		2050.33	-0.03783
2052.26	-0.00455		2052.26	-0.03499		2052.26	-0.03636		2052.26	-0.03458		2052.26	-0.03768		2052.26	-0.03666		2052.26	-0.03518
2054.19	-0.00365		2054.19	-0.03664		2054.19	-0.03453		2054.19	-0.03162		2054.19	-0.03399		2054.19	-0.03352		2054.19	-0.03392
2056.12	-0.0026		2056.12	-0.03712		2056.12	-0.0345		2056.12	-0.03224		2056.12	-0.03109		2056.12	-0.0332		2056.12	-0.03294
2058.05	-0.00301		2058.05	-0.03572		2058.05	-0.03486		2058.05	-0.03392		2058.05	-0.03224		2058.05	-0.03438		2058.05	-0.03413
2059.98	-0.00221		2059.98	-0.0345		2059.98	-0.03493		2059.98	-0.03206		2059.98	-0.03271		2059.98	-0.03424		2059.98	-0.03532
2061.9	0.00276		2061.9	-0.03051		2061.9	-0.03417		2061.9	-0.03072		2061.9	-0.03071		2061.9	-0.03187		2061.9	-0.03178
2063.83	0.00495		2063.83	-0.03036		2063.83	-0.03681		2063.83	-0.03202		2063.83	-0.03214		2063.83	-0.03114		2063.83	-0.03118
2065.76	0.000715		2065.76	-0.03333		2065.76	-0.03842		2065.76	-0.03349		2065.76	-0.03612		2065.76	-0.03294		2065.76	-0.03284
2067.69	-0.00166		2067.69	-0.03605		2067.69	-0.03614		2067.69	-0.03486		2067.69	-0.03723		2067.69	-0.03506		2067.69	-0.03428
2069.62	-0.00214		2069.62	-0.03641		2069.62	-0.03527		2069.62	-0.03465		2069.62	-0.03613		2069.62	-0.03567		2069.62	-0.03616
2071.55	-0.00453		2071.55	-0.0387		2071.55	-0.03807		2071.55	-0.03684		2071.55	-0.03647		2071.55	-0.03588		2071.55	-0.03909
2073.48	-0.00653		2073.48	-0.04107		2073.48	-0.03888		2073.48	-0.03854		2073.48	-0.03796		2073.48	-0.03753		2073.48	-0.04101
2075.41	-0.00419		2075.41	-0.03798		2075.41	-0.03723		2075.41	-0.03641		2075.41	-0.03667		2075.41	-0.03738		2075.41	-0.03645
2077.33	0.000493		2077.33	-0.0353		2077.33	-0.03517		2077.33	-0.03478		2077.33	-0.0338		2077.33	-0.03595		2077.33	-0.03304
2079.26	0.00301		2079.26	-0.03436		2079.26	-0.035		2079.26	-0.03328		2079.26	-0.03322		2079.26	-0.03565		2079.26	-0.03496
2081.19	0.00112		2081.19	-0.03348		2081.19	-0.03541		2081.19	-0.03307		2081.19	-0.03516		2081.19	-0.03632		2081.19	-0.03631
2083.12	0.00138		2083.12	-0.03431		2083.12	-0.03526		2083.12	-0.03421		2083.12	-0.03561		2083.12	-0.03579		2083.12	-0.03742
2085.05	0.00418		2085.05	-0.03388		2085.05	-0.03536		2085.05	-0.03219		2085.05	-0.03355		2085.05	-0.0331		2085.05	-0.03648
2086.98	0.00285		2086.98	-0.03617		2086.98	-0.03656		2086.98	-0.03211		2086.98	-0.03359		2086.98	-0.03251		2086.98	-0.03601
2088.91	-0.00171		2088.91	-0.03884		2088.91	-0.04124		2088.91	-0.03636		2088.91	-0.03928		2088.91	-0.03721		2088.91	-0.03846
2090.84	-0.00103		2090.84	-0.03735		2090.84	-0.03938		2090.84	-0.03684		2090.84	-0.03956		2090.84	-0.03652		2090.84	-0.037
2092.77	0.000721		2092.77	-0.03724		2092.77	-0.03564		2092.77	-0.03269		2092.77	-0.03527		2092.77	-0.03364		2092.77	-0.03637
2094.69	0.00194		2094.69	-0.0374		2094.69	-0.03546		2094.69	-0.03315		2094.69	-0.03429		2094.69	-0.03194		2094.69	-0.03534
2096.62	-0.000632		2096.62	-0.03744		2096.62	-0.03662		2096.62	-0.03704		2096.62	-0.0371		2096.62	-0.03404		2096.62	-0.03596
2098.55	-0.00228		2098.55	-0.0367		2098.55	-0.03724		2098.55	-0.03856		2098.55	-0.03782		2098.55	-0.0358		2098.55	-0.03768
2100.48	-0.000591		2100.48	-0.03456		2100.48	-0.03615		2100.48	-0.03439		2100.48	-0.03441		2100.48	-0.03293		2100.48	-0.03666
2102.41	0.00125		2102.41	-0.03202		2102.41	-0.03512		2102.41	-0.03236		2102.41	-0.03151		2102.41	-0.03115		2102.41	-0.03412
2104.34	0.00194		2104.34	-0.03208		2104.34	-0.03573		2104.34	-0.03183		2104.34	-0.03322		2104.34	-0.03472		2104.34	-0.03411
2106.27	0.00117		2106.27	-0.03415		2106.27	-0.0363		2106.27	-0.03487		2106.27	-0.03475		2106.27	-0.0377		2106.27	-0.03422
2108.2	-7e-06		2108.2	-0.03731		2108.2	-0.03769		2108.2	-0.03754		2108.2	-0.03475		2108.2	-0.03741		2108.2	-0.0335
2110.12	-0.00119		2110.12	-0.03773		2110.12	-0.03772		2110.12	-0.03734		2110.12	-0.03713		2110.12	-0.03615		2110.12	-0.03391
2112.05	0.000538		2112.05	-0.03576		2112.05	-0.03514		2112.05	-0.0347		2112.05	-0.03646		2112.05	-0.03333		2112.05	-0.03361
2113.98	0.00106		2113.98	-0.03668		2113.98	-0.0351		2113.98	-0.03578		2113.98	-0.03609		2113.98	-0.03316		2113.98	-0.03541
2115.91	-0.000818		2115.91	-0.03859		2115.91	-0.03654		2115.91	-0.03824		2115.91	-0.03801		2115.91	-0.03621		2115.91	-0.0371
2117.84	0.00138		2117.84	-0.03931		2117.84	-0.03619		2117.84	-0.03742		2117.84	-0.03722		2117.84	-0.0375		2117.84	-0.03574
2119.77	0.00226		2119.77	-0.03608		2119.77	-0.0374		2119.77	-0.03486		2119.77	-0.03359		2119.77	-0.03514		2119.77	-0.03379
2121.7	0.00132		2121.7	-0.03359		2121.7	-0.03652		2121.7	-0.03331		2121.7	-0.03258		2121.7	-0.03357		2121.7	-0.03304
2123.63	0.000507		2123.63	-0.03563		2123.63	-0.03626		2123.63	-0.03484		2123.63	-0.03475		2123.63	-0.03457		2123.63	-0.03544
2125.56	-0.00162		2125.56	-0.04048		2125.56	-0.0395		2125.56	-0.03695		2125.56	-0.03758		2125.56	-0.03736		2125.56	-0.03811
2127.48	-7.6e-05		2127.48	-0.04048		2127.48	-0.03809		2127.48	-0.03359		2127.48	-0.03683		2127.48	-0.03678		2127.48	-0.03676
2129.41	0.00169		2129.41	-0.03689		2129.41	-0.03673		2129.41	-0.03187		2129.41	-0.03658		2129.41	-0.03619		2129.41	-0.03595
2131.34	0.000297		2131.34	-0.03702		2131.34	-0.03795		2131.34	-0.0349		2131.34	-0.03854		2131.34	-0.03604		2131.34	-0.03831
2133.27	-0.00395		2133.27	-0.03986		2133.27	-0.03954		2133.27	-0.0387		2133.27	-0.04115		2133.27	-0.03608		2133.27	-0.03884
2135.2	-0.00538		2135.2	-0.04039		2135.2	-0.04011		2135.2	-0.03999		2135.2	-0.04046		2135.2	-0.03757		2135.2	-0.0396
2137.13	-0.00406		2137.13	-0.03898		2137.13	-0.04043		2137.13	-0.0381		2137.13	-0.03748		2137.13	-0.03819		2137.13	-0.03903
2139.06	0.000667		2139.06	-0.03653		2139.06	-0.0378		2139.06	-0.03375		2139.06	-0.03471		2139.06	-0.03329		2139.06	-0.0354
2140.99	0.00265		2140.99	-0.03591		2140.99	-0.03736		2140.99	-0.03456		2140.99	-0.03346		2140.99	-0.03118		2140.99	-0.03654
2142.91	0.000722		2142.91	-0.03664		2142.91	-0.03912		2142.91	-0.03696		2142.91	-0.03497		2142.91	-0.03248		2142.91	-0.03908
2144.84	-0.00134		2144.84	-0.03577		2144.84	-0.03728		2144.84	-0.03489		2144.84	-0.03377		2144.84	-0.03357		2144.84	-0.03797
2146.77	-0.00107		2146.77	-0.03486		2146.77	-0.03584		2146.77	-0.0347		2146.77	-0.03448		2146.77	-0.03308		2146.77	-0.03551
2148.7	-0.000337		2148.7	-0.036		2148.7	-0.03847		2148.7	-0.03597		2148.7	-0.03564		2148.7	-0.03423		2148.7	-0.03688
2150.63	0.00033		2150.63	-0.03771		2150.63	-0.03859		2150.63	-0.03474		2150.63	-0.03594		2150.63	-0.03577		2150.63	-0.03802
2152.56	4.1e-05		2152.56	-0.03867		2152.56	-0.03919		2152.56	-0.03665		2152.56	-0.03872		2152.56	-0.03494		2152.56	-0.03884
2154.49	-0.000338		2154.49	-0.03884		2154.49	-0.04001		2154.49	-0.0377		2154.49	-0.03807		2154.49	-0.03496		2154.49	-0.03956
2156.42	0.000995		2156.42	-0.03763		2156.42	-0.0395		2156.42	-0.03556		2156.42	-0.03531		2156.42	-0.03439		2156.42	-0.03727
2158.35	0.0017		2158.35	-0.03523		2158.35	-0.03941		2158.35	-0.03454		2158.35	-0.03488		2158.35	-0.03411		2158.35	-0.03533
2160.27	0.00257		2160.27	-0.03381		2160.27	-0.03741		2160.27	-0.03158		2160.27	-0.03453		2160.27	-0.03253		2160.27	-0.03427
2162.2	0.00122		2162.2	-0.03542		2162.2	-0.03715		2162.2	-0.0321		2162.2	-0.03657		2162.2	-0.03348		2162.2	-0.03566
2164.13	-0.00108		2164.13	-0.03742		2164.13	-0.03882		2164.13	-0.03419		2164.13	-0.03691		2164.13	-0.03495		2164.13	-0.03542
2166.06	-0.000186		2166.06	-0.03671		2166.06	-0.03753		2166.06	-0.03526		2166.06	-0.03469		2166.06	-0.03512		2166.06	-0.03541
2167.99	-0.00151		2167.99	-0.03715		2167.99	-0.0387		2167.99	-0.03739		2167.99	-0.03458		2167.99	-0.03797		2167.99	-0.03899
2169.92	-0.00212		2169.92	-0.03909		2169.92	-0.03875		2169.92	-0.03837		2169.92	-0.03504		2169.92	-0.03729		2169.92	-0.03987
2171.85	-0.00217		2171.85	-0.03959		2171.85	-0.0378		2171.85	-0.03713		2171.85	-0.03664		2171.85	-0.03673		2171.85	-0.03967
2173.78	-0.00304		2173.78	-0.03984		2173.78	-0.04004		2173.78	-0.03798		2173.78	-0.03937		2173.78	-0.0385		2173.78	-0.04103
2175.7	-0.00395		2175.7	-0.04017		2175.7	-0.04202		2175.7	-0.03965		2175.7	-0.04125		2175.7	-0.04047		2175.7	-0.04043
2177.63	-0.00476		2177.63	-0.04057		2177.63	-0.04051		2177.63	-0.03939		2177.63	-0.03923		2177.63	-0.0391		2177.63	-0.03982
2179.56	-0.00246		2179.56	-0.04031		2179.56	-0.0397		2179.56	-0.0395		2179.56	-0.03756		2179.56	-0.03768		2179.56	-0.04021
2181.49	-0.000471		2181.49	-0.04018		2181.49	-0.04071		2181.49	-0.04028		2181.49	-0.03899		2181.49	-0.03757		2181.49	-0.03927
2183.42	-0.00103		2183.42	-0.03958		2183.42	-0.04143		2183.42	-0.0393		2183.42	-0.03972		2183.42	-0.03737		2183.42	-0.03803
2185.35	-0.00118		2185.35	-0.03803		2185.35	-0.03954		2185.35	-0.03845		2185.35	-0.03799		2185.35	-0.03774		2185.35	-0.03737
2187.28	0.000166		2187.28	-0.03682		2187.28	-0.03779		2187.28	-0.03726		2187.28	-0.03593		2187.28	-0.03557		2187.28	-0.03611
2189.21	-0.000863		2189.21	-0.03701		2189.21	-0.03964		2189.21	-0.03724		2189.21	-0.03635		2189.21	-0.03542		2189.21	-0.0362
2191.13	-0.00317		2191.13	-0.03787		2191.13	-0.03922		2191.13	-0.03833		2191.13	-0.03799		2191.13	-0.03746		2191.13	-0.03661
2193.06	-0.00335		2193.06	-0.03903		2193.06	-0.03879		2193.06	-0.03775		2193.06	-0.03791		2193.06	-0.03867		2193.06	-0.03788
2194.99	-0.0025		2194.99	-0.04209		2194.99	-0.03908		2194.99	-0.03775		2194.99	-0.03687		2194.99	-0.03869		2194.99	-0.03645
2196.92	-0.000606		2196.92	-0.04219		2196.92	-0.03859		2196.92	-0.0379		2196.92	-0.03692		2196.92	-0.03792		2196.92	-0.03548
2198.85	0.00107		2198.85	-0.03829		2198.85	-0.03767		2198.85	-0.03739		2198.85	-0.03659		2198.85	-0.03634		2198.85	-0.0348
2200.78	0.00218		2200.78	-0.03803		2200.78	-0.0367		2200.78	-0.03736		2200.78	-0.0364		2200.78	-0.03598		2200.78	-0.03547
2202.71	0.000882		2202.71	-0.04006		2202.71	-0.03703		2202.71	-0.03852		2202.71	-0.0371		2202.71	-0.03802		2202.71	-0.03821
2204.64	-0.00203		2204.64	-0.04106		2204.64	-0.03949		2204.64	-0.03901		2204.64	-0.03843		2204.64	-0.03821		2204.64	-0.04053
2206.57	-0.00298		2206.57	-0.03953		2206.57	-0.0386		2206.57	-0.03622		2206.57	-0.03588		2206.57	-0.03672		2206.57	-0.03815
2208.49	-0.00164		2208.49	-0.03779		2208.49	-0.0376		2208.49	-0.03426		2208.49	-0.03438		2208.49	-0.03668		2208.49	-0.03601
2210.42	-0.000958		2210.42	-0.03677		2210.42	-0.0377		2210.42	-0.03494		2210.42	-0.03631		2210.42	-0.03603		2210.42	-0.03563
2212.35	0.00179		2212.35	-0.03535		2212.35	-0.03419		2212.35	-0.03336		2212.35	-0.03538		2212.35	-0.03297		2212.35	-0.03343
2214.28	0.00123		2214.28	-0.0374		2214.28	-0.03435		2214.28	-0.03214		2214.28	-0.03573		2214.28	-0.03317		2214.28	-0.03482
2216.21	0.000168		2216.21	-0.03888		2216.21	-0.03662		2216.21	-0.0327		2216.21	-0.03696		2216.21	-0.03491		2216.21	-0.03577
2218.14	0.000442		2218.14	-0.03624		2218.14	-0.03736		2218.14	-0.03381		2218.14	-0.03706		2218.14	-0.03637		2218.14	-0.03431
2220.07	0.00102		2220.07	-0.03598		2220.07	-0.03842		2220.07	-0.03338		2220.07	-0.03732		2220.07	-0.03534		2220.07	-0.03481
2222	0.00328		2222	-0.03718		2222	-0.03753		2222	-0.03063		2222	-0.03558		2222	-0.03369		2222	-0.03418
2223.92	0.00126		2223.92	-0.03748		2223.92	-0.03702		2223.92	-0.03234		2223.92	-0.03543		2223.92	-0.03331		2223.92	-0.03416
2225.85	0.000193		2225.85	-0.03562		2225.85	-0.03622		2225.85	-0.035		2225.85	-0.03539		2225.85	-0.03168		2225.85	-0.03452
2227.78	0.00158		2227.78	-0.03459		2227.78	-0.03548		2227.78	-0.03416		2227.78	-0.03462		2227.78	-0.03114		2227.78	-0.03524
2229.71	0.000539		2229.71	-0.03624		2229.71	-0.03764		2229.71	-0.03467		2229.71	-0.03494		2229.71	-0.03481		2229.71	-0.03435
2231.64	0.00116		2231.64	-0.0369		2231.64	-0.03627		2231.64	-0.03411		2231.64	-0.03414		2231.64	-0.03531		2231.64	-0.03244
2233.57	0.00405		2233.57	-0.03378		2233.57	-0.03336		2233.57	-0.03306		2233.57	-0.03304		2233.57	-0.03163		2233.57	-0.03126
2235.5	0.00369		2235.5	-0.0323		2235.5	-0.03396		2235.5	-0.03302		2235.5	-0.0326		2235.5	-0.03221		2235.5	-0.03171
2237.43	0.00318		2237.43	-0.03321		2237.43	-0.03363		2237.43	-0.03307		2237.43	-0.03076		2237.43	-0.0335		2237.43	-0.03177
2239.36	0.00218		2239.36	-0.03372		2239.36	-0.03395		2239.36	-0.03382		2239.36	-0.03192		2239.36	-0.03169		2239.36	-0.03088
2241.28	0.00146		2241.28	-0.03312		2241.28	-0.03639		2241.28	-0.03295		2241.28	-0.03368		2241.28	-0.03092		2241.28	-0.03022
2243.21	0.0023		2243.21	-0.03302		2243.21	-0.03484		2243.21	-0.03163		2243.21	-0.03349		2243.21	-0.03318		2243.21	-0.02837
2245.14	0.00258		2245.14	-0.03441		2245.14	-0.03223		2245.14	-0.03229		2245.14	-0.03335		2245.14	-0.03439		2245.14	-0.02964
2247.07	0.000987		2247.07	-0.03582		2247.07	-0.03404		2247.07	-0.03312		2247.07	-0.03618		2247.07	-0.0339		2247.07	-0.0329
2249	0.000354		2249	-0.03775		2249	-0.03529		2249	-0.03253		2249	-0.03684		2249	-0.03262		2249	-0.03254
2250.93	0.000118		2250.93	-0.03773		2250.93	-0.03441		2250.93	-0.03159		2250.93	-0.03407		2250.93	-0.0305		2250.93	-0.0312
2252.86	-4.7e-05		2252.86	-0.03554		2252.86	-0.03419		2252.86	-0.03239		2252.86	-0.03316		2252.86	-0.02941		2252.86	-0.03141
2254.79	-0.00144		2254.79	-0.03408		2254.79	-0.0349		2254.79	-0.03378		2254.79	-0.03415		2254.79	-0.03114		2254.79	-0.03347
2256.71	0.000141		2256.71	-0.03437		2256.71	-0.03509		2256.71	-0.03186		2256.71	-0.03246		2256.71	-0.03186		2256.71	-0.03353
2258.64	0.0019		2258.64	-0.03603		2258.64	-0.03454		2258.64	-0.03147		2258.64	-0.03131		2258.64	-0.03204		2258.64	-0.03343
2260.57	0.000458		2260.57	-0.03522		2260.57	-0.03496		2260.57	-0.03177		2260.57	-0.03139		2260.57	-0.03258		2260.57	-0.03327
2262.5	-0.00121		2262.5	-0.0332		2262.5	-0.03636		2262.5	-0.03222		2262.5	-0.03303		2262.5	-0.03386		2262.5	-0.03379
2264.43	-0.00178		2264.43	-0.03265		2264.43	-0.03744		2264.43	-0.0334		2264.43	-0.03375		2264.43	-0.03386		2264.43	-0.03305
2266.36	0.000121		2266.36	-0.03042		2266.36	-0.03543		2266.36	-0.03162		2266.36	-0.03104		2266.36	-0.03169		2266.36	-0.0302
2268.29	-0.00062		2268.29	-0.03183		2268.29	-0.03373		2268.29	-0.02975		2268.29	-0.02991		2268.29	-0.03044		2268.29	-0.02909
2270.22	-0.000654		2270.22	-0.03521		2270.22	-0.03439		2270.22	-0.02916		2270.22	-0.03099		2270.22	-0.03098		2270.22	-0.02998
2272.15	-0.00143		2272.15	-0.03532		2272.15	-0.0354		2272.15	-0.03096		2272.15	-0.03036		2272.15	-0.03174		2272.15	-0.03245
2274.07	-0.00146		2274.07	-0.03511		2274.07	-0.03548		2274.07	-0.03338		2274.07	-0.03113		2274.07	-0.03345		2274.07	-0.03394
2276	0.00101		2276	-0.03761		2276	-0.03517		2276	-0.0344		2276	-0.03557		2276	-0.03391		2276	-0.03195
2277.93	0.00274		2277.93	-0.03799		2277.93	-0.03309		2277.93	-0.03287		2277.93	-0.0365		2277.93	-0.03441		2277.93	-0.03116
2279.86	0.00031		2279.86	-0.03594		2279.86	-0.03243		2279.86	-0.03123		2279.86	-0.03528		2279.86	-0.03344		2279.86	-0.03259
2281.79	-0.00212		2281.79	-0.0352		2281.79	-0.03324		2281.79	-0.03258		2281.79	-0.03578		2281.79	-0.03297		2281.79	-0.03291
2283.72	-0.00357		2283.72	-0.03415		2283.72	-0.03356		2283.72	-0.03282		2283.72	-0.03416		2283.72	-0.03255		2283.72	-0.03181
2285.65	-0.00591		2285.65	-0.03523		2285.65	-0.03524		2285.65	-0.03339		2285.65	-0.03392		2285.65	-0.03402		2285.65	-0.03172
2287.58	-0.0058		2287.58	-0.03698		2287.58	-0.03595		2287.58	-0.03373		2287.58	-0.0338		2287.58	-0.03483		2287.58	-0.02995
2289.5	-0.00335		2289.5	-0.03533		2289.5	-0.03417		2289.5	-0.03003		2289.5	-0.03141		2289.5	-0.0306		2289.5	-0.0268
2291.43	-0.00196		2291.43	-0.03437		2291.43	-0.03246		2291.43	-0.02734		2291.43	-0.02989		2291.43	-0.02878		2291.43	-0.0269
2293.36	-0.00122		2293.36	-0.03516		2293.36	-0.03217		2293.36	-0.02698		2293.36	-0.02801		2293.36	-0.02849		2293.36	-0.02775
2295.29	-0.00126		2295.29	-0.034		2295.29	-0.03161		2295.29	-0.02646		2295.29	-0.02737		2295.29	-0.02695		2295.29	-0.02655
2297.22	-0.000891		2297.22	-0.03077		2297.22	-0.02989		2297.22	-0.02463		2297.22	-0.0271		2297.22	-0.02433		2297.22	-0.02375
2299.15	0.000292		2299.15	-0.02912		2299.15	-0.02759		2299.15	-0.02349		2299.15	-0.02553		2299.15	-0.02287		2299.15	-0.02222
2301.08	-0.000705		2301.08	-0.02842		2301.08	-0.02881		2301.08	-0.02693		2301.08	-0.02646		2301.08	-0.02321		2301.08	-0.02225
2303.01	0.000269		2303.01	-0.0288		2303.01	-0.029		2303.01	-0.02878		2303.01	-0.02642		2303.01	-0.02235		2303.01	-0.02183
2304.94	0.00223		2304.94	-0.02706		2304.94	-0.02661		2304.94	-0.02524		2304.94	-0.0215		2304.94	-0.01964		2304.94	-0.01718
2306.86	0.00244		2306.86	-0.02427		2306.86	-0.02426		2306.86	-0.02312		2306.86	-0.02004		2306.86	-0.01666		2306.86	-0.01222
2308.79	0.00201		2308.79	-0.02666		2308.79	-0.02369		2308.79	-0.02271		2308.79	-0.02238		2308.79	-0.01893		2308.79	-0.01391
2310.72	0.00133		2310.72	-0.02783		2310.72	-0.02339		2310.72	-0.02089		2310.72	-0.02113		2310.72	-0.02024		2310.72	-0.01517
2312.65	0.00149		2312.65	-0.02619		2312.65	-0.02178		2312.65	-0.01739		2312.65	-0.01938		2312.65	-0.01734		2312.65	-0.01285
2314.58	0.00228		2314.58	-0.02626		2314.58	-0.01903		2314.58	-0.01382		2314.58	-0.01881		2314.58	-0.01397		2314.58	-0.01146
2316.51	0.00058		2316.51	-0.02857		2316.51	-0.01829		2316.51	-0.01529		2316.51	-0.01805		2316.51	-0.01279		2316.51	-0.01061
2318.44	0.00442		2318.44	-0.02329		2318.44	-0.01499		2318.44	-0.01326		2318.44	-0.01615		2318.44	-0.00809		2318.44	-0.00508
2320.37	0.00634		2320.37	-0.01757		2320.37	-0.01194		2320.37	-0.0086		2320.37	-0.01183		2320.37	-0.00134		2320.37	0.00397
2322.29	0.00119		2322.29	-0.02156		2322.29	-0.01664		2322.29	-0.01197		2322.29	-0.01021		2322.29	-0.00229		2322.29	0.00502
2324.22	-0.00076		2324.22	-0.02176		2324.22	-0.0204		2324.22	-0.01267		2324.22	-0.01032		2324.22	0.00166		2324.22	-0.000867
2326.15	-0.00402		2326.15	-0.01601		2326.15	-0.01495		2326.15	-0.00532		2326.15	-0.01066		2326.15	0.00651		2326.15	0.0011
2328.08	-0.00446		2328.08	-0.01934		2328.08	-0.01488		2328.08	-0.00342		2328.08	-0.00693		2328.08	0.00335		2328.08	0.00124
2330.01	-0.01255		2330.01	-0.02712		2330.01	-0.02751		2330.01	-0.01629		2330.01	-0.01415		2330.01	-0.01013		2330.01	-0.009
2331.94	-0.01341		2331.94	-0.02584		2331.94	-0.03164		2331.94	-0.02287		2331.94	-0.01976		2331.94	-0.00919		2331.94	-0.01112
2333.87	-0.00639		2333.87	-0.02525		2333.87	-0.02488		2333.87	-0.01594		2333.87	-0.0121		2333.87	-0.00699		2333.87	-0.000164
2335.8	-0.00794		2335.8	-0.02316		2335.8	-0.01982		2335.8	-0.00406		2335.8	-0.00704		2335.8	-0.0079		2335.8	0.00638
2337.72	-0.00666		2337.72	-0.01983		2337.72	-0.0117		2337.72	-0.00421		2337.72	-0.00646		2337.72	-0.00207		2337.72	0.0045
2339.65	0.00158		2339.65	-0.02235		2339.65	-0.01196		2339.65	-0.01238		2339.65	0.000646		2339.65	0.00296		2339.65	0.00839
2341.58	0.000798		2341.58	-0.01864		2341.58	-0.02099		2341.58	-0.00894		2341.58	0.00246		2341.58	0.01072		2341.58	0.01472
2343.51	-0.00123		2343.51	-0.01592		2343.51	-0.01878		2343.51	-0.00388		2343.51	-0.00111		2343.51	0.01445		2343.51	0.01207
2345.44	0.00344		2345.44	-0.02033		2345.44	-0.0152		2345.44	-0.00529		2345.44	-0.00531		2345.44	0.00356		2345.44	0.00913
2347.37	0.00537		2347.37	-0.0228		2347.37	-0.01503		2347.37	-0.00933		2347.37	-0.00961		2347.37	0.00164		2347.37	0.00631
2349.3	0.000561		2349.3	-0.01963		2349.3	-0.01152		2349.3	-0.00881		2349.3	-0.01017		2349.3	0.0023		2349.3	0.00373
2351.23	-0.00426		2351.23	-0.01874		2351.23	-0.00891		2351.23	-0.00537		2351.23	-0.00536		2351.23	0.00509		2351.23	0.00447
2353.16	-0.00793		2353.16	-0.02467		2353.16	-0.00944		2353.16	-0.00311		2353.16	0.00122		2353.16	0.00333		2353.16	0.00846
2355.08	-0.00543		2355.08	-0.01892		2355.08	-0.00752		2355.08	-0.00606		2355.08	-0.00293		2355.08	0.00646		2355.08	0.01917
2357.01	0.00317		2357.01	-0.01223		2357.01	-0.0086		2357.01	-0.00106		2357.01	0.01003		2357.01	0.02579		2357.01	0.03299
2358.94	0.01757		2358.94	-0.00729		2358.94	0.00581		2358.94	0.02001		2358.94	0.0274		2358.94	0.05165		2358.94	0.05694
2360.87	0.00169		2360.87	-0.02187		2360.87	0.00779		2360.87	-0.00247		2360.87	0.0034		2360.87	0.03351		2360.87	0.03283
2362.8	0.00876		2362.8	-0.02452		2362.8	-0.00295		2362.8	-0.00624		2362.8	0.00059		2362.8	0.02652		2362.8	0.01864
2364.73	0.01812		2364.73	-0.01239		2364.73	-0.000261		2364.73	0.00136		2364.73	0.00716		2364.73	0.02599		2364.73	0.02952
2366.66	0.00561		2366.66	-0.00531		2366.66	0.000597		2366.66	0.00246		2366.66	0.00574		2366.66	0.01915		2366.66	0.02583
2368.59	0.00571		2368.59	-0.00636		2368.59	-0.0056		2368.59	-0.000805		2368.59	0.0037		2368.59	0.01198		2368.59	0.02187
2370.51	0.0095		2370.51	-0.01504		2370.51	-0.01573		2370.51	-0.01015		2370.51	-0.0023		2370.51	0.00593		2370.51	0.0136
2372.44	0.00976		2372.44	-0.02031		2372.44	-0.01799		2372.44	-0.01487		2372.44	-0.00823		2372.44	0.000942		2372.44	0.00137
2374.37	-0.00241		2374.37	-0.02721		2374.37	-0.02367		2374.37	-0.02082		2374.37	-0.01475		2374.37	-0.00682		2374.37	-0.00844
2376.3	-0.00269		2376.3	-0.02638		2376.3	-0.02511		2376.3	-0.01815		2376.3	-0.01671		2376.3	-0.01312		2376.3	-0.00845
2378.23	0.000321		2378.23	-0.02897		2378.23	-0.02356		2378.23	-0.01652		2378.23	-0.01943		2378.23	-0.01731		2378.23	-0.01068
2380.16	0.00038		2380.16	-0.02974		2380.16	-0.02468		2380.16	-0.0191		2380.16	-0.02161		2380.16	-0.01911		2380.16	-0.01695
2382.09	0.000186		2382.09	-0.0294		2382.09	-0.02508		2382.09	-0.02281		2382.09	-0.02397		2382.09	-0.02228		2382.09	-0.02206
2384.02	0.000971		2384.02	-0.02817		2384.02	-0.02708		2384.02	-0.02687		2384.02	-0.02775		2384.02	-0.02581		2384.02	-0.02484
2385.95	0.00059		2385.95	-0.03013		2385.95	-0.02959		2385.95	-0.03095		2385.95	-0.03083		2385.95	-0.02967		2385.95	-0.02882
2387.87	-0.00107		2387.87	-0.03566		2387.87	-0.03311		2387.87	-0.03287		2387.87	-0.03295		2387.87	-0.03334		2387.87	-0.03162
2389.8	-0.000899		2389.8	-0.03483		2389.8	-0.03314		2389.8	-0.03184		2389.8	-0.03198		2389.8	-0.03243		2389.8	-0.03107
2391.73	-0.000933		2391.73	-0.03308		2391.73	-0.03373		2391.73	-0.03207		2391.73	-0.03209		2391.73	-0.03223		2391.73	-0.03082
2393.66	0.000725		2393.66	-0.03245		2393.66	-0.03324		2393.66	-0.03263		2393.66	-0.03141		2393.66	-0.02919		2393.66	-0.02998
2395.59	0.00201		2395.59	-0.03158		2395.59	-0.03099		2395.59	-0.03045		2395.59	-0.03039		2395.59	-0.02629		2395.59	-0.02922
2397.52	0.000357		2397.52	-0.03274		2397.52	-0.03299		2397.52	-0.02984		2397.52	-0.03055		2397.52	-0.02862		2397.52	-0.03043
2399.45	-0.000502		2399.45	-0.03333		2399.45	-0.03459		2399.45	-0.03201		2399.45	-0.03068		2399.45	-0.03101		2399.45	-0.0319
2401.38	-0.0011		2401.38	-0.03314		2401.38	-0.03389		2401.38	-0.03258		2401.38	-0.03232		2401.38	-0.03275		2401.38	-0.03227
2403.3	-0.00152		2403.3	-0.03178		2403.3	-0.03293		2403.3	-0.03163		2403.3	-0.03268		2403.3	-0.03284		2403.3	-0.0324
2405.23	-0.000563		2405.23	-0.03113		2405.23	-0.03184		2405.23	-0.02986		2405.23	-0.03183		2405.23	-0.0334		2405.23	-0.03116
2407.16	0.000508		2407.16	-0.03021		2407.16	-0.03136		2407.16	-0.02827		2407.16	-0.03083		2407.16	-0.03188		2407.16	-0.03159
2409.09	0.00134		2409.09	-0.02934		2409.09	-0.03112		2409.09	-0.02597		2409.09	-0.02957		2409.09	-0.03069		2409.09	-0.03167
2411.02	0.00114		2411.02	-0.03027		2411.02	-0.03161		2411.02	-0.02661		2411.02	-0.0303		2411.02	-0.03133		2411.02	-0.0294
2412.95	-0.000562		2412.95	-0.02952		2412.95	-0.0306		2412.95	-0.02756		2412.95	-0.03029		2412.95	-0.02982		2412.95	-0.02874
2414.88	-0.00423		2414.88	-0.02969		2414.88	-0.0323		2414.88	-0.029		2414.88	-0.03079		2414.88	-0.03041		2414.88	-0.0306
2416.81	-0.00437		2416.81	-0.03094		2416.81	-0.03232		2416.81	-0.02981		2416.81	-0.03073		2416.81	-0.03005		2416.81	-0.03096
2418.74	-0.00208		2418.74	-0.03053		2418.74	-0.03051		2418.74	-0.02906		2418.74	-0.02985		2418.74	-0.02949		2418.74	-0.03135
2420.66	-0.000698		2420.66	-0.02981		2420.66	-0.03093		2420.66	-0.02891		2420.66	-0.03088		2420.66	-0.02995		2420.66	-0.03083
2422.59	-0.000831		2422.59	-0.02874		2422.59	-0.03291		2422.59	-0.02894		2422.59	-0.0298		2422.59	-0.03017		2422.59	-0.0304
2424.52	-0.000373		2424.52	-0.02877		2424.52	-0.03235		2424.52	-0.02878		2424.52	-0.02672		2424.52	-0.02868		2424.52	-0.03145
2426.45	0.00325		2426.45	-0.02696		2426.45	-0.02722		2426.45	-0.02626		2426.45	-0.02561		2426.45	-0.02576		2426.45	-0.02788
2428.38	0.00423		2428.38	-0.02703		2428.38	-0.02604		2428.38	-0.02599		2428.38	-0.02634		2428.38	-0.02545		2428.38	-0.02572
2430.31	0.00262		2430.31	-0.03061		2430.31	-0.02924		2430.31	-0.02843		2430.31	-0.0275		2430.31	-0.02752		2430.31	-0.02706
2432.24	0.00151		2432.24	-0.03203		2432.24	-0.03028		2432.24	-0.0282		2432.24	-0.02849		2432.24	-0.02928		2432.24	-0.02827
2434.17	0.000147		2434.17	-0.03151		2434.17	-0.0322		2434.17	-0.02895		2434.17	-0.03061		2434.17	-0.03016		2434.17	-0.02995
2436.09	0.000487		2436.09	-0.02902		2436.09	-0.03039		2436.09	-0.0286		2436.09	-0.02988		2436.09	-0.02787		2436.09	-0.02835
2438.02	0.00195		2438.02	-0.02791		2438.02	-0.02701		2438.02	-0.02693		2438.02	-0.02777		2438.02	-0.02502		2438.02	-0.02592
2439.95	0.000116		2439.95	-0.02843		2439.95	-0.03128		2439.95	-0.02851		2439.95	-0.028		2439.95	-0.02619		2439.95	-0.02774
2441.88	-0.00235		2441.88	-0.0287		2441.88	-0.03498		2441.88	-0.02878		2441.88	-0.02928		2441.88	-0.02955		2441.88	-0.02739
2443.81	9.6e-05		2443.81	-0.02897		2443.81	-0.03291		2443.81	-0.02745		2443.81	-0.0287		2443.81	-0.03099		2443.81	-0.02771
2445.74	-0.000296		2445.74	-0.02675		2445.74	-0.02912		2445.74	-0.02719		2445.74	-0.02884		2445.74	-0.02922		2445.74	-0.02953
2447.67	-0.00104		2447.67	-0.02652		2447.67	-0.02714		2447.67	-0.02644		2447.67	-0.02728		2447.67	-0.02799		2447.67	-0.02916
2449.6	-0.000269		2449.6	-0.02963		2449.6	-0.02789		2449.6	-0.02624		2449.6	-0.02507		2449.6	-0.02559		2449.6	-0.02785
2451.53	0.000269		2451.53	-0.0298		2451.53	-0.02966		2451.53	-0.02794		2451.53	-0.02629		2451.53	-0.02526		2451.53	-0.02717
2453.45	0.000671		2453.45	-0.02859		2453.45	-0.02858		2453.45	-0.02722		2453.45	-0.027		2453.45	-0.02769		2453.45	-0.02702
2455.38	0.00111		2455.38	-0.02929		2455.38	-0.02592		2455.38	-0.02369		2455.38	-0.02499		2455.38	-0.02623		2455.38	-0.02757
2457.31	-0.000906		2457.31	-0.03141		2457.31	-0.02618		2457.31	-0.02464		2457.31	-0.0273		2457.31	-0.02458		2457.31	-0.02978
2459.24	-0.000367		2459.24	-0.03019		2459.24	-0.02708		2459.24	-0.02742		2459.24	-0.02721		2459.24	-0.02503		2459.24	-0.02894
2461.17	0.000723		2461.17	-0.02734		2461.17	-0.02771		2461.17	-0.0279		2461.17	-0.02599		2461.17	-0.02628		2461.17	-0.02582
2463.1	-0.00165		2463.1	-0.03039		2463.1	-0.02861		2463.1	-0.02909		2463.1	-0.02852		2463.1	-0.02651		2463.1	-0.02598
2465.03	-0.000877		2465.03	-0.02974		2465.03	-0.02693		2465.03	-0.02829		2465.03	-0.02819		2465.03	-0.02526		2465.03	-0.02655
2466.96	0.00191		2466.96	-0.02707		2466.96	-0.0237		2466.96	-0.02383		2466.96	-0.02519		2466.96	-0.02444		2466.96	-0.0269
2468.88	0.00177		2468.88	-0.02766		2468.88	-0.02579		2468.88	-0.02342		2468.88	-0.02518		2468.88	-0.02634		2468.88	-0.02779
2470.81	0.00385		2470.81	-0.02667		2470.81	-0.02808		2470.81	-0.0257		2470.81	-0.02512		2470.81	-0.02596		2470.81	-0.02638
2472.74	0.00357		2472.74	-0.02694		2472.74	-0.02723		2472.74	-0.0259		2472.74	-0.0238		2472.74	-0.02368		2472.74	-0.02721
2474.67	-0.0021		2474.67	-0.03112		2474.67	-0.02949		2474.67	-0.02749		2474.67	-0.02636		2474.67	-0.02666		2474.67	-0.02982
2476.6	-0.00388		2476.6	-0.03347		2476.6	-0.03159		2476.6	-0.02972		2476.6	-0.03053		2476.6	-0.02948		2476.6	-0.03161
2478.53	-0.000581		2478.53	-0.02943		2478.53	-0.02715		2478.53	-0.02633		2478.53	-0.02853		2478.53	-0.02776		2478.53	-0.02856
2480.46	5.3e-05		2480.46	-0.02883		2480.46	-0.02762		2480.46	-0.02434		2480.46	-0.02749		2480.46	-0.02709		2480.46	-0.02711
2482.39	-0.000988		2482.39	-0.02937		2482.39	-0.02994		2482.39	-0.02613		2482.39	-0.02879		2482.39	-0.02628		2482.39	-0.02758
2484.32	-0.00114		2484.32	-0.02997		2484.32	-0.02817		2484.32	-0.02696		2484.32	-0.02977		2484.32	-0.02643		2484.32	-0.02914
2486.24	-0.000815		2486.24	-0.03065		2486.24	-0.02785		2486.24	-0.02831		2486.24	-0.0303		2486.24	-0.02713		2486.24	-0.03031
2488.17	0.000534		2488.17	-0.0275		2488.17	-0.0286		2488.17	-0.02714		2488.17	-0.0274		2488.17	-0.0271		2488.17	-0.02807
2490.1	0.00116		2490.1	-0.02759		2490.1	-0.02927		2490.1	-0.02739		2490.1	-0.02741		2490.1	-0.02621		2490.1	-0.02774
2492.03	0.000727		2492.03	-0.02883		2492.03	-0.02867		2492.03	-0.02842		2492.03	-0.02841		2492.03	-0.02622		2492.03	-0.02784
2493.96	0.000413		2493.96	-0.02872		2493.96	-0.02879		2493.96	-0.02675		2493.96	-0.02834		2493.96	-0.0258		2493.96	-0.02781
2495.89	0.000443		2495.89	-0.02785		2495.89	-0.03116		2495.89	-0.02741		2495.89	-0.02904		2495.89	-0.02727		2495.89	-0.02961
2497.82	-0.00139		2497.82	-0.02976		2497.82	-0.03219		2497.82	-0.02952		2497.82	-0.02994		2497.82	-0.0301		2497.82	-0.03039
2499.75	-0.000579		2499.75	-0.03059		2499.75	-0.03052		2499.75	-0.02856		2499.75	-0.02981		2499.75	-0.02972		2499.75	-0.02867
2501.67	0.00093		2501.67	-0.03035		2501.67	-0.02885		2501.67	-0.02841		2501.67	-0.03036		2501.67	-0.02939		2501.67	-0.02719
2503.6	-0.00163		2503.6	-0.03227		2503.6	-0.03026		2503.6	-0.02998		2503.6	-0.03121		2503.6	-0.03071		2503.6	-0.02879
2505.53	-0.00475		2505.53	-0.03298		2505.53	-0.03211		2505.53	-0.02974		2505.53	-0.03013		2505.53	-0.0321		2505.53	-0.02998
2507.46	-0.00556		2507.46	-0.03179		2507.46	-0.03221		2507.46	-0.02915		2507.46	-0.03096		2507.46	-0.03195		2507.46	-0.03258
2509.39	-0.0044		2509.39	-0.03216		2509.39	-0.0312		2509.39	-0.03053		2509.39	-0.03165		2509.39	-0.03025		2509.39	-0.0344
2511.32	-0.000728		2511.32	-0.03088		2511.32	-0.02958		2511.32	-0.02822		2511.32	-0.02755		2511.32	-0.02624		2511.32	-0.03108
2513.25	-0.000346		2513.25	-0.02936		2513.25	-0.02848		2513.25	-0.02467		2513.25	-0.02651		2513.25	-0.02533		2513.25	-0.02822
2515.18	0.000326		2515.18	-0.02829		2515.18	-0.02833		2515.18	-0.026		2515.18	-0.02605		2515.18	-0.02732		2515.18	-0.02639
2517.1	-0.000714		2517.1	-0.02977		2517.1	-0.03184		2517.1	-0.03016		2517.1	-0.02725		2517.1	-0.0284		2517.1	-0.02866
2519.03	-0.00201		2519.03	-0.02986		2519.03	-0.03252		2519.03	-0.03091		2519.03	-0.02957		2519.03	-0.02808		2519.03	-0.03265
2520.96	-0.00116		2520.96	-0.02869		2520.96	-0.02976		2520.96	-0.02968		2520.96	-0.03113		2520.96	-0.02845		2520.96	-0.0312
2522.89	-0.00287		2522.89	-0.03154		2522.89	-0.03064		2522.89	-0.03025		2522.89	-0.03131		2522.89	-0.02947		2522.89	-0.03055
2524.82	-0.00486		2524.82	-0.03515		2524.82	-0.03381		2524.82	-0.02994		2524.82	-0.03096		2524.82	-0.03021		2524.82	-0.03122
2526.75	-0.00171		2526.75	-0.03321		2526.75	-0.03142		2526.75	-0.02924		2526.75	-0.02948		2526.75	-0.02957		2526.75	-0.03041
2528.68	0.00156		2528.68	-0.03156		2528.68	-0.02939		2528.68	-0.02759		2528.68	-0.02785		2528.68	-0.02752		2528.68	-0.02949
2530.61	0.00189		2530.61	-0.03151		2530.61	-0.03183		2530.61	-0.02717		2530.61	-0.03024		2530.61	-0.02724		2530.61	-0.02992
2532.54	0.000845		2532.54	-0.03245		2532.54	-0.03273		2532.54	-0.02842		2532.54	-0.03173		2532.54	-0.02926		2532.54	-0.03023
2534.46	7.9e-05		2534.46	-0.03193		2534.46	-0.03202		2534.46	-0.0287		2534.46	-0.03017		2534.46	-0.02945		2534.46	-0.02856
2536.39	-0.00212		2536.39	-0.03064		2536.39	-0.03278		2536.39	-0.0317		2536.39	-0.03099		2536.39	-0.03166		2536.39	-0.02953
2538.32	-0.00321		2538.32	-0.0302		2538.32	-0.03205		2538.32	-0.03369		2538.32	-0.03305		2538.32	-0.03379		2538.32	-0.0308
2540.25	-0.000429		2540.25	-0.02919		2540.25	-0.02863		2540.25	-0.03059		2540.25	-0.03027		2540.25	-0.02937		2540.25	-0.02785
2542.18	0.00133		2542.18	-0.02925		2542.18	-0.02886		2542.18	-0.0268		2542.18	-0.02765		2542.18	-0.02599		2542.18	-0.02671
2544.11	0.000273		2544.11	-0.03091		2544.11	-0.03034		2544.11	-0.02797		2544.11	-0.02758		2544.11	-0.02811		2544.11	-0.02732
2546.04	-2.2e-05		2546.04	-0.03118		2546.04	-0.02871		2546.04	-0.03019		2546.04	-0.02859		2546.04	-0.03018		2546.04	-0.02676
2547.97	-0.00166		2547.97	-0.03262		2547.97	-0.02999		2547.97	-0.0325		2547.97	-0.03129		2547.97	-0.02959		2547.97	-0.02868
2549.89	-0.00105		2549.89	-0.03454		2549.89	-0.03243		2549.89	-0.0336		2549.89	-0.03186		2549.89	-0.02933		2549.89	-0.03149
2551.82	0.000629		2551.82	-0.03167		2551.82	-0.03295		2551.82	-0.0303		2551.82	-0.02905		2551.82	-0.02839		2551.82	-0.03198
2553.75	0.000485		2553.75	-0.02968		2553.75	-0.03296		2553.75	-0.02868		2553.75	-0.02975		2553.75	-0.0277		2553.75	-0.03071
2555.68	-0.000523		2555.68	-0.03042		2555.68	-0.03386		2555.68	-0.03031		2555.68	-0.03189		2555.68	-0.03146		2555.68	-0.03143
2557.61	-0.00141		2557.61	-0.03326		2557.61	-0.03447		2557.61	-0.03202		2557.61	-0.03232		2557.61	-0.0344		2557.61	-0.03378
2559.54	-0.00148		2559.54	-0.03504		2559.54	-0.0349		2559.54	-0.03322		2559.54	-0.03367		2559.54	-0.03369		2559.54	-0.03399
2561.47	-0.000964		2561.47	-0.03662		2561.47	-0.03682		2561.47	-0.03211		2561.47	-0.0333		2561.47	-0.03309		2561.47	-0.0345
2563.4	-0.00185		2563.4	-0.03753		2563.4	-0.03923		2563.4	-0.03282		2563.4	-0.03499		2563.4	-0.03494		2563.4	-0.03727
2565.33	-0.000542		2565.33	-0.03512		2565.33	-0.03923		2565.33	-0.03267		2565.33	-0.03383		2565.33	-0.03612		2565.33	-0.03663
2567.25	0.000884		2567.25	-0.03312		2567.25	-0.03546		2567.25	-0.03118		2567.25	-0.03168		2567.25	-0.03414		2567.25	-0.03376
2569.18	0.0012		2569.18	-0.03278		2569.18	-0.0322		2569.18	-0.0296		2569.18	-0.03152		2569.18	-0.03172		2569.18	-0.03007
2571.11	0.00226		2571.11	-0.03349		2571.11	-0.03225		2571.11	-0.03072		2571.11	-0.02996		2571.11	-0.03116		2571.11	-0.02796
2573.04	0.000505		2573.04	-0.03585		2573.04	-0.03617		2573.04	-0.03502		2573.04	-0.0316		2573.04	-0.03297		2573.04	-0.02956
2574.97	-0.000913		2574.97	-0.03264		2574.97	-0.03488		2574.97	-0.03488		2574.97	-0.03159		2574.97	-0.03049		2574.97	-0.0308
2576.9	0.000426		2576.9	-0.03037		2576.9	-0.03171		2576.9	-0.03128		2576.9	-0.0307		2576.9	-0.0279		2576.9	-0.02898
2578.83	0.00254		2578.83	-0.03219		2578.83	-0.03292		2578.83	-0.02911		2578.83	-0.03316		2578.83	-0.02997		2578.83	-0.02763
2580.76	0.00037		2580.76	-0.03333		2580.76	-0.03527		2580.76	-0.03042		2580.76	-0.03422		2580.76	-0.03283		2580.76	-0.02863
2582.68	0.000569		2582.68	-0.0328		2582.68	-0.03388		2582.68	-0.03137		2582.68	-0.03291		2582.68	-0.03233		2582.68	-0.0291
2584.61	0.00216		2584.61	-0.03304		2584.61	-0.03134		2584.61	-0.02988		2584.61	-0.03408		2584.61	-0.03133		2584.61	-0.02898
2586.54	0.000828		2586.54	-0.03592		2586.54	-0.03397		2586.54	-0.03304		2586.54	-0.03701		2586.54	-0.03397		2586.54	-0.03402
2588.47	0.00198		2588.47	-0.03648		2588.47	-0.03601		2588.47	-0.03352		2588.47	-0.03546		2588.47	-0.03316		2588.47	-0.03414
2590.4	0.000887		2590.4	-0.03383		2590.4	-0.03444		2590.4	-0.0314		2590.4	-0.03198		2590.4	-0.03072		2590.4	-0.03052
2592.33	-0.00173		2592.33	-0.0322		2592.33	-0.03342		2592.33	-0.03118		2592.33	-0.03197		2592.33	-0.03095		2592.33	-0.03088
2594.26	-0.0022		2594.26	-0.03538		2594.26	-0.03319		2594.26	-0.03304		2594.26	-0.03473		2594.26	-0.03549		2594.26	-0.03469
2596.19	0.00157		2596.19	-0.03385		2596.19	-0.0328		2596.19	-0.03137		2596.19	-0.03434		2596.19	-0.03477		2596.19	-0.0347
2598.12	0.00355		2598.12	-0.03036		2598.12	-0.03227		2598.12	-0.02952		2598.12	-0.03251		2598.12	-0.03192		2598.12	-0.03119
2600.04	0.00369		2600.04	-0.03296		2600.04	-0.03337		2600.04	-0.0296		2600.04	-0.03448		2600.04	-0.03277		2600.04	-0.02973
2601.97	0.00508		2601.97	-0.03453		2601.97	-0.03195		2601.97	-0.02938		2601.97	-0.03449		2601.97	-0.03131		2601.97	-0.03022
2603.9	0.00406		2603.9	-0.03464		2603.9	-0.03476		2603.9	-0.03117		2603.9	-0.03483		2603.9	-0.03137		2603.9	-0.03277
2605.83	0.00324		2605.83	-0.03523		2605.83	-0.03756		2605.83	-0.03193		2605.83	-0.03467		2605.83	-0.03014		2605.83	-0.03231
2607.76	0.0013		2607.76	-0.03622		2607.76	-0.0393		2607.76	-0.03339		2607.76	-0.03452		2607.76	-0.0304		2607.76	-0.03238
2609.69	-0.00494		2609.69	-0.03863		2609.69	-0.04093		2609.69	-0.03623		2609.69	-0.03783		2609.69	-0.03499		2609.69	-0.03702
2611.62	-0.00486		2611.62	-0.03963		2611.62	-0.04085		2611.62	-0.03637		2611.62	-0.0382		2611.62	-0.03701		2611.62	-0.03915
2613.55	-0.00194		2613.55	-0.03933		2613.55	-0.04023		2613.55	-0.03549		2613.55	-0.03907		2613.55	-0.03733		2613.55	-0.03835
2615.47	-0.000297		2615.47	-0.04008		2615.47	-0.03982		2615.47	-0.03368		2615.47	-0.03735		2615.47	-0.03698		2615.47	-0.03666
2617.4	4.5e-05		2617.4	-0.04072		2617.4	-0.04178		2617.4	-0.03119		2617.4	-0.03633		2617.4	-0.03732		2617.4	-0.03563
2619.33	-0.000845		2619.33	-0.03929		2619.33	-0.04149		2619.33	-0.03313		2619.33	-0.03855		2619.33	-0.03764		2619.33	-0.03601
2621.26	0.00136		2621.26	-0.03778		2621.26	-0.0375		2621.26	-0.03231		2621.26	-0.0368		2621.26	-0.03828		2621.26	-0.03439
2623.19	0.00258		2623.19	-0.03543		2623.19	-0.03627		2623.19	-0.03169		2623.19	-0.03253		2623.19	-0.03778		2623.19	-0.0335
2625.12	0.00454		2625.12	-0.03303		2625.12	-0.03611		2625.12	-0.03081		2625.12	-0.03142		2625.12	-0.03484		2625.12	-0.03339
2627.05	0.00425		2627.05	-0.03443		2627.05	-0.0349		2627.05	-0.02976		2627.05	-0.0326		2627.05	-0.03253		2627.05	-0.0339
2628.98	0.00029		2628.98	-0.03697		2628.98	-0.03732		2628.98	-0.03341		2628.98	-0.03437		2628.98	-0.0357		2628.98	-0.03607
2630.91	-0.00296		2630.91	-0.04016		2630.91	-0.04031		2630.91	-0.0384		2630.91	-0.03812		2630.91	-0.03941		2630.91	-0.03867
2632.83	-0.00634		2632.83	-0.0418		2632.83	-0.04186		2632.83	-0.04011		2632.83	-0.04123		2632.83	-0.04162		2632.83	-0.03964
2634.76	-0.00689		2634.76	-0.0413		2634.76	-0.04269		2634.76	-0.03866		2634.76	-0.04518		2634.76	-0.04125		2634.76	-0.04031
2636.69	-0.00502		2636.69	-0.04038		2636.69	-0.03992		2636.69	-0.03569		2636.69	-0.04262		2636.69	-0.038		2636.69	-0.03916
2638.62	-0.00447		2638.62	-0.04222		2638.62	-0.04164		2638.62	-0.03826		2638.62	-0.04093		2638.62	-0.03842		2638.62	-0.04114
2640.55	-0.00255		2640.55	-0.04303		2640.55	-0.0432		2640.55	-0.03993		2640.55	-0.04197		2640.55	-0.03944		2640.55	-0.04124
2642.48	-0.000493		2642.48	-0.03936		2642.48	-0.04222		2642.48	-0.03848		2642.48	-0.04014		2642.48	-0.03779		2642.48	-0.03991
2644.41	0.000533		2644.41	-0.03605		2644.41	-0.03983		2644.41	-0.03793		2644.41	-0.03594		2644.41	-0.03822		2644.41	-0.0377
2646.34	0.00357		2646.34	-0.03654		2646.34	-0.03873		2646.34	-0.03604		2646.34	-0.03455		2646.34	-0.03988		2646.34	-0.03631
2648.26	0.0014		2648.26	-0.0377		2648.26	-0.03939		2648.26	-0.03671		2648.26	-0.03608		2648.26	-0.04001		2648.26	-0.03483
2650.19	-0.0009		2650.19	-0.03764		2650.19	-0.04093		2650.19	-0.03702		2650.19	-0.03855		2650.19	-0.0388		2650.19	-0.03622
2652.12	0.000196		2652.12	-0.03857		2652.12	-0.04071		2652.12	-0.03912		2652.12	-0.04006		2652.12	-0.03893		2652.12	-0.0379
2654.05	0.000879		2654.05	-0.04148		2654.05	-0.04127		2654.05	-0.04265		2654.05	-0.04136		2654.05	-0.04138		2654.05	-0.04054
2655.98	0.00254		2655.98	-0.04151		2655.98	-0.04169		2655.98	-0.0409		2655.98	-0.03879		2655.98	-0.04011		2655.98	-0.04014
2657.91	-0.000259		2657.91	-0.03934		2657.91	-0.04141		2657.91	-0.03741		2657.91	-0.03789		2657.91	-0.03839		2657.91	-0.03807
2659.84	-0.0021		2659.84	-0.03959		2659.84	-0.04249		2659.84	-0.03786		2659.84	-0.03975		2659.84	-0.04001		2659.84	-0.03897
2661.77	-7e-05		2661.77	-0.03948		2661.77	-0.04475		2661.77	-0.03896		2661.77	-0.03795		2661.77	-0.04084		2661.77	-0.04048
2663.69	0.00105		2663.69	-0.03968		2663.69	-0.04242		2663.69	-0.03846		2663.69	-0.038		2663.69	-0.04188		2663.69	-0.04163
2665.62	-0.00103		2665.62	-0.04092		2665.62	-0.04314		2665.62	-0.04026		2665.62	-0.04022		2665.62	-0.04123		2665.62	-0.04128
2667.55	-0.00472		2667.55	-0.04172		2667.55	-0.04701		2667.55	-0.04231		2667.55	-0.04177		2667.55	-0.04151		2667.55	-0.04351
2669.48	-0.00477		2669.48	-0.04262		2669.48	-0.04469		2669.48	-0.04274		2669.48	-0.04123		2669.48	-0.0432		2669.48	-0.04512
2671.41	-9.3e-05		2671.41	-0.04304		2671.41	-0.04225		2671.41	-0.04324		2671.41	-0.04092		2671.41	-0.04322		2671.41	-0.04193
2673.34	0.00123		2673.34	-0.04398		2673.34	-0.04348		2673.34	-0.04448		2673.34	-0.04174		2673.34	-0.04511		2673.34	-0.04186
2675.27	0.0012		2675.27	-0.04362		2675.27	-0.0438		2675.27	-0.04346		2675.27	-0.04281		2675.27	-0.04474		2675.27	-0.0414
2677.2	0.0019		2677.2	-0.04374		2677.2	-0.04382		2677.2	-0.04304		2677.2	-0.04284		2677.2	-0.04442		2677.2	-0.04315
2679.13	0.00227		2679.13	-0.04441		2679.13	-0.0412		2679.13	-0.04052		2679.13	-0.04207		2679.13	-0.04247		2679.13	-0.04229
2681.05	0.00277		2681.05	-0.04361		2681.05	-0.04165		2681.05	-0.0375		2681.05	-0.04226		2681.05	-0.04052		2681.05	-0.04117
2682.98	0.00157		2682.98	-0.04314		2682.98	-0.04553		2682.98	-0.03998		2682.98	-0.04398		2682.98	-0.04261		2682.98	-0.04275
2684.91	-0.000662		2684.91	-0.0439		2684.91	-0.04644		2684.91	-0.04247		2684.91	-0.04589		2684.91	-0.0437		2684.91	-0.0433
2686.84	-0.00225		2686.84	-0.04487		2686.84	-0.04602		2686.84	-0.04376		2686.84	-0.04478		2686.84	-0.0457		2686.84	-0.04322
2688.77	-0.000513		2688.77	-0.04425		2688.77	-0.04664		2688.77	-0.04436		2688.77	-0.04278		2688.77	-0.04731		2688.77	-0.0432
2690.7	0.00282		2690.7	-0.04344		2690.7	-0.04517		2690.7	-0.04333		2690.7	-0.04276		2690.7	-0.04484		2690.7	-0.04508
2692.63	0.00466		2692.63	-0.0427		2692.63	-0.04348		2692.63	-0.04256		2692.63	-0.03964		2692.63	-0.04		2692.63	-0.04322
2694.56	0.00224		2694.56	-0.04486		2694.56	-0.04611		2694.56	-0.04245		2694.56	-0.03894		2694.56	-0.04134		2694.56	-0.04203
2696.48	-0.000432		2696.48	-0.04564		2696.48	-0.04552		2696.48	-0.041		2696.48	-0.04223		2696.48	-0.04258		2696.48	-0.04161
2698.41	-0.00422		2698.41	-0.0449		2698.41	-0.0435		2698.41	-0.0419		2698.41	-0.04588		2698.41	-0.04515		2698.41	-0.04402
2700.34	-0.00372		2700.34	-0.04529		2700.34	-0.04375		2700.34	-0.04329		2700.34	-0.04478		2700.34	-0.04638		2700.34	-0.04469
2702.27	-0.00127		2702.27	-0.04528		2702.27	-0.04389		2702.27	-0.0419		2702.27	-0.04224		2702.27	-0.04479		2702.27	-0.04229
2704.2	-0.000132		2704.2	-0.04523		2704.2	-0.04636		2704.2	-0.04282		2704.2	-0.04447		2704.2	-0.04386		2704.2	-0.04251
2706.13	-0.00124		2706.13	-0.04669		2706.13	-0.04693		2706.13	-0.04761		2706.13	-0.04627		2706.13	-0.04314		2706.13	-0.04473
2708.06	-0.00162		2708.06	-0.04597		2708.06	-0.04098		2708.06	-0.04642		2708.06	-0.04437		2708.06	-0.04017		2708.06	-0.04273
2709.99	-0.000378		2709.99	-0.04587		2709.99	-0.03984		2709.99	-0.04373		2709.99	-0.04546		2709.99	-0.04252		2709.99	-0.04262
2711.92	-0.000904		2711.92	-0.04985		2711.92	-0.04687		2711.92	-0.0466		2711.92	-0.0495		2711.92	-0.04735		2711.92	-0.04783
2713.84	-0.00321		2713.84	-0.05224		2713.84	-0.05176		2713.84	-0.04886		2713.84	-0.04707		2713.84	-0.0459		2713.84	-0.05136
2715.77	-0.00358		2715.77	-0.05306		2715.77	-0.05131		2715.77	-0.0476		2715.77	-0.04521		2715.77	-0.04319		2715.77	-0.04823
2717.7	0.000841		2717.7	-0.0482		2717.7	-0.04774		2717.7	-0.04538		2717.7	-0.04363		2717.7	-0.04078		2717.7	-0.04338
2719.63	0.00147		2719.63	-0.04582		2719.63	-0.04295		2719.63	-0.04309		2719.63	-0.04386		2719.63	-0.04088		2719.63	-0.04305
2721.56	-0.00368		2721.56	-0.05145		2721.56	-0.04462		2721.56	-0.04528		2721.56	-0.04804		2721.56	-0.04577		2721.56	-0.04749
2723.49	-0.00279		2723.49	-0.05131		2723.49	-0.04944		2723.49	-0.04859		2723.49	-0.05009		2723.49	-0.04851		2723.49	-0.04986
2725.42	-0.000944		2725.42	-0.05081		2725.42	-0.05252		2725.42	-0.05102		2725.42	-0.05174		2725.42	-0.04949		2725.42	-0.05115
2727.35	-0.00207		2727.35	-0.05132		2727.35	-0.05328		2727.35	-0.05085		2727.35	-0.05265		2727.35	-0.0501		2727.35	-0.05034
2729.27	0.000938		2729.27	-0.04884		2729.27	-0.04943		2729.27	-0.04636		2729.27	-0.04873		2729.27	-0.04754		2729.27	-0.04749
2731.2	0.00128		2731.2	-0.04927		2731.2	-0.04948		2731.2	-0.04485		2731.2	-0.04685		2731.2	-0.04598		2731.2	-0.04742
2733.13	0.00342		2733.13	-0.04995		2733.13	-0.05081		2733.13	-0.04554		2733.13	-0.04639		2733.13	-0.04718		2733.13	-0.04602
2735.06	0.00559		2735.06	-0.05092		2735.06	-0.05035		2735.06	-0.04451		2735.06	-0.04461		2735.06	-0.04483		2735.06	-0.04448
2736.99	0.0026		2736.99	-0.05051		2736.99	-0.04745		2736.99	-0.04395		2736.99	-0.04409		2736.99	-0.04245		2736.99	-0.04658
2738.92	-0.00102		2738.92	-0.05136		2738.92	-0.04758		2738.92	-0.04718		2738.92	-0.04694		2738.92	-0.04483		2738.92	-0.04996
2740.85	-0.00141		2740.85	-0.05574		2740.85	-0.05093		2740.85	-0.05123		2740.85	-0.05157		2740.85	-0.04909		2740.85	-0.05408
2742.78	-0.00376		2742.78	-0.05933		2742.78	-0.05301		2742.78	-0.05278		2742.78	-0.05436		2742.78	-0.05126		2742.78	-0.05292
2744.71	-0.00761		2744.71	-0.05737		2744.71	-0.0536		2744.71	-0.0508		2744.71	-0.05391		2744.71	-0.0524		2744.71	-0.05024
2746.63	-0.0039		2746.63	-0.05429		2746.63	-0.05534		2746.63	-0.05106		2746.63	-0.05289		2746.63	-0.05236		2746.63	-0.05095
2748.56	0.00053		2748.56	-0.05216		2748.56	-0.05375		2748.56	-0.0508		2748.56	-0.0519		2748.56	-0.05215		2748.56	-0.05114
2750.49	0.000816		2750.49	-0.05035		2750.49	-0.05227		2750.49	-0.04907		2750.49	-0.04863		2750.49	-0.04964		2750.49	-0.05056
2752.42	-0.000782		2752.42	-0.05252		2752.42	-0.05476		2752.42	-0.05165		2752.42	-0.05117		2752.42	-0.04998		2752.42	-0.05253
2754.35	9.3e-05		2754.35	-0.05337		2754.35	-0.05419		2754.35	-0.05386		2754.35	-0.05283		2754.35	-0.05089		2754.35	-0.05178
2756.28	0.00292		2756.28	-0.05274		2756.28	-0.05444		2756.28	-0.05386		2756.28	-0.05274		2756.28	-0.05115		2756.28	-0.05061
2758.21	0.00175		2758.21	-0.05304		2758.21	-0.05538		2758.21	-0.05293		2758.21	-0.05216		2758.21	-0.05293		2758.21	-0.05347
2760.14	-5.5e-05		2760.14	-0.05453		2760.14	-0.05601		2760.14	-0.05281		2760.14	-0.05332		2760.14	-0.05443		2760.14	-0.05473
2762.06	-0.00218		2762.06	-0.05475		2762.06	-0.05679		2762.06	-0.05093		2762.06	-0.05424		2762.06	-0.05472		2762.06	-0.05339
2763.99	-0.0031		2763.99	-0.05453		2763.99	-0.05739		2763.99	-0.0533		2763.99	-0.05652		2763.99	-0.05434		2763.99	-0.05084
2765.92	-0.00474		2765.92	-0.05616		2765.92	-0.05971		2765.92	-0.05826		2765.92	-0.05866		2765.92	-0.05571		2765.92	-0.05227
2767.85	-0.00566		2767.85	-0.05922		2767.85	-0.05971		2767.85	-0.0602		2767.85	-0.06097		2767.85	-0.05593		2767.85	-0.05588
2769.78	-0.00381		2769.78	-0.06191		2769.78	-0.05895		2769.78	-0.05998		2769.78	-0.06016		2769.78	-0.05682		2769.78	-0.05794
2771.71	-0.00138		2771.71	-0.062		2771.71	-0.06225		2771.71	-0.05805		2771.71	-0.05942		2771.71	-0.0588		2771.71	-0.05889
2773.64	-0.00156		2773.64	-0.06222		2773.64	-0.06156		2773.64	-0.05861		2773.64	-0.0598		2773.64	-0.05834		2773.64	-0.05916
2775.57	0.00213		2775.57	-0.05855		2775.57	-0.05464		2775.57	-0.05548		2775.57	-0.05539		2775.57	-0.05448		2775.57	-0.05572
2777.5	0.00482		2777.5	-0.0571		2777.5	-0.05159		2777.5	-0.05542		2777.5	-0.05367		2777.5	-0.05085		2777.5	-0.05449
2779.42	0.000691		2779.42	-0.05811		2779.42	-0.05689		2779.42	-0.05975		2779.42	-0.05757		2779.42	-0.05186		2779.42	-0.05772
2781.35	-0.00107		2781.35	-0.058		2781.35	-0.05918		2781.35	-0.06029		2781.35	-0.05748		2781.35	-0.05385		2781.35	-0.05604
2783.28	0.000166		2783.28	-0.05742		2783.28	-0.05957		2783.28	-0.05681		2783.28	-0.05571		2783.28	-0.05448		2783.28	-0.05283
2785.21	-0.0036		2785.21	-0.05892		2785.21	-0.06333		2785.21	-0.05844		2785.21	-0.05848		2785.21	-0.05841		2785.21	-0.05849
2787.14	-0.00382		2787.14	-0.06323		2787.14	-0.06639		2787.14	-0.06203		2787.14	-0.06233		2787.14	-0.06175		2787.14	-0.06293
2789.07	-0.0016		2789.07	-0.06523		2789.07	-0.06576		2789.07	-0.06357		2789.07	-0.06254		2789.07	-0.06002		2789.07	-0.05974
2791	-0.00192		2791	-0.0652		2791	-0.06434		2791	-0.06503		2791	-0.06208		2791	-0.0588		2791	-0.05731
2792.93	-0.000321		2792.93	-0.06398		2792.93	-0.06292		2792.93	-0.06245		2792.93	-0.06382		2792.93	-0.05907		2792.93	-0.05885
2794.85	0.00171		2794.85	-0.0633		2794.85	-0.06343		2794.85	-0.06228		2794.85	-0.06331		2794.85	-0.06211		2794.85	-0.0621
2796.78	0.00208		2796.78	-0.06609		2796.78	-0.0661		2796.78	-0.0659		2796.78	-0.06389		2796.78	-0.0647		2796.78	-0.06449
2798.71	0.0017		2798.71	-0.06802		2798.71	-0.06829		2798.71	-0.06388		2798.71	-0.06623		2798.71	-0.06515		2798.71	-0.06332
2800.64	0.00119		2800.64	-0.06616		2800.64	-0.0666		2800.64	-0.05993		2800.64	-0.06613		2800.64	-0.06137		2800.64	-0.06115
2802.57	-0.000356		2802.57	-0.06791		2802.57	-0.0659		2802.57	-0.06197		2802.57	-0.06568		2802.57	-0.06		2802.57	-0.06382
2804.5	-0.00106		2804.5	-0.07101		2804.5	-0.06906		2804.5	-0.06465		2804.5	-0.06627		2804.5	-0.06467		2804.5	-0.06558
2806.43	-0.00145		2806.43	-0.06696		2806.43	-0.0695		2806.43	-0.06277		2806.43	-0.06297		2806.43	-0.06448		2806.43	-0.06446
2808.36	-0.000265		2808.36	-0.06393		2808.36	-0.06662		2808.36	-0.0652		2808.36	-0.06193		2808.36	-0.06378		2808.36	-0.0644
2810.28	-0.00251		2810.28	-0.06695		2810.28	-0.06569		2810.28	-0.06783		2810.28	-0.06281		2810.28	-0.06605		2810.28	-0.06718
2812.21	-0.00607		2812.21	-0.06904		2812.21	-0.06567		2812.21	-0.06704		2812.21	-0.06486		2812.21	-0.06472		2812.21	-0.06782
2814.14	-0.00536		2814.14	-0.0698		2814.14	-0.06905		2814.14	-0.06682		2814.14	-0.06961		2814.14	-0.06392		2814.14	-0.06753
2816.07	-0.00183		2816.07	-0.06753		2816.07	-0.07105		2816.07	-0.06479		2816.07	-0.06579		2816.07	-0.06384		2816.07	-0.06554
2818	0.00104		2818	-0.06361		2818	-0.06632		2818	-0.06354		2818	-0.06369		2818	-0.06279		2818	-0.06257
2819.93	0.00273		2819.93	-0.06506		2819.93	-0.06506		2819.93	-0.06483		2819.93	-0.06491		2819.93	-0.06248		2819.93	-0.06295
2821.86	-0.00162		2821.86	-0.07313		2821.86	-0.0721		2821.86	-0.06996		2821.86	-0.07022		2821.86	-0.06898		2821.86	-0.06865
2823.79	-0.00413		2823.79	-0.07743		2823.79	-0.07449		2823.79	-0.07212		2823.79	-0.07579		2823.79	-0.07053		2823.79	-0.07347
2825.72	-0.00372		2825.72	-0.07747		2825.72	-0.07414		2825.72	-0.07464		2825.72	-0.07681		2825.72	-0.07042		2825.72	-0.07443
2827.64	0.000385		2827.64	-0.07299		2827.64	-0.07164		2827.64	-0.07304		2827.64	-0.07072		2827.64	-0.07001		2827.64	-0.07132
2829.57	0.00478		2829.57	-0.06912		2829.57	-0.06872		2829.57	-0.06701		2829.57	-0.0672		2829.57	-0.06884		2829.57	-0.06832
2831.5	0.00374		2831.5	-0.07011		2831.5	-0.06864		2831.5	-0.0635		2831.5	-0.0662		2831.5	-0.06621		2831.5	-0.0626
2833.43	0.00414		2833.43	-0.07006		2833.43	-0.06662		2833.43	-0.06276		2833.43	-0.06519		2833.43	-0.06259		2833.43	-0.06027
2835.36	0.00443		2835.36	-0.06996		2835.36	-0.06826		2835.36	-0.06579		2835.36	-0.06676		2835.36	-0.06167		2835.36	-0.06661
2837.29	0.00242		2837.29	-0.07145		2837.29	-0.0724		2837.29	-0.06792		2837.29	-0.06787		2837.29	-0.06359		2837.29	-0.06975
2839.22	-0.00354		2839.22	-0.07431		2839.22	-0.07499		2839.22	-0.06875		2839.22	-0.06898		2839.22	-0.06507		2839.22	-0.06959
2841.15	-0.00923		2841.15	-0.0747		2841.15	-0.07494		2841.15	-0.07083		2841.15	-0.07135		2841.15	-0.06641		2841.15	-0.06793
2843.07	-0.00863		2843.07	-0.07506		2843.07	-0.06988		2843.07	-0.0709		2843.07	-0.06843		2843.07	-0.06752		2843.07	-0.06729
2845	-0.00388		2845	-0.07785		2845	-0.07151		2845	-0.07279		2845	-0.07277		2845	-0.07241		2845	-0.07191
2846.93	0.000548		2846.93	-0.07714		2846.93	-0.07546		2846.93	-0.07176		2846.93	-0.0774		2846.93	-0.07467		2846.93	-0.07275
2848.86	0.00445		2848.86	-0.07486		2848.86	-0.07748		2848.86	-0.06787		2848.86	-0.07466		2848.86	-0.06902		2848.86	-0.06868
2850.79	0.00471		2850.79	-0.07303		2850.79	-0.0756		2850.79	-0.06718		2850.79	-0.07131		2850.79	-0.0676		2850.79	-0.06577
2852.72	-2.9e-05		2852.72	-0.07105		2852.72	-0.07084		2852.72	-0.06603		2852.72	-0.06724		2852.72	-0.06822		2852.72	-0.06533
2854.65	-0.00318		2854.65	-0.07571		2854.65	-0.07209		2854.65	-0.06884		2854.65	-0.06933		2854.65	-0.07076		2854.65	-0.06945
2856.58	-0.000188		2856.58	-0.07886		2856.58	-0.07658		2856.58	-0.07326		2856.58	-0.07199		2856.58	-0.07161		2856.58	-0.0738
2858.51	-0.00202		2858.51	-0.0817		2858.51	-0.07742		2858.51	-0.0772		2858.51	-0.07555		2858.51	-0.07388		2858.51	-0.07277
2860.43	-0.00444		2860.43	-0.08168		2860.43	-0.07824		2860.43	-0.07915		2860.43	-0.07784		2860.43	-0.07573		2860.43	-0.07121
2862.36	0.000124		2862.36	-0.07491		2862.36	-0.07094		2862.36	-0.07087		2862.36	-0.07032		2862.36	-0.06707		2862.36	-0.06704
2864.29	0.00503		2864.29	-0.07036		2864.29	-0.06146		2864.29	-0.06215		2864.29	-0.063		2864.29	-0.06047		2864.29	-0.06475
2866.22	0.00442		2866.22	-0.07502		2866.22	-0.06798		2866.22	-0.06867		2866.22	-0.06801		2866.22	-0.07053		2866.22	-0.07125
2868.15	0.00542		2868.15	-0.07717		2868.15	-0.07413		2868.15	-0.07306		2868.15	-0.07028		2868.15	-0.07307		2868.15	-0.07629
2870.08	0.00869		2870.08	-0.07553		2870.08	-0.07163		2870.08	-0.0713		2870.08	-0.06594		2870.08	-0.06724		2870.08	-0.07393
2872.01	0.00609		2872.01	-0.07468		2872.01	-0.06832		2872.01	-0.06897		2872.01	-0.06766		2872.01	-0.06492		2872.01	-0.07106
2873.94	0.000485		2873.94	-0.06762		2873.94	-0.06654		2873.94	-0.0635		2873.94	-0.0677		2873.94	-0.06566		2873.94	-0.06907
2875.86	-0.00145		2875.86	-0.06713		2875.86	-0.07145		2875.86	-0.06116		2875.86	-0.06773		2875.86	-0.06862		2875.86	-0.06835
2877.79	0.000859		2877.79	-0.07507		2877.79	-0.08029		2877.79	-0.0699		2877.79	-0.07416		2877.79	-0.07267		2877.79	-0.07214
2879.72	0.00222		2879.72	-0.08034		2879.72	-0.08048		2879.72	-0.07491		2879.72	-0.0726		2879.72	-0.07341		2879.72	-0.07425
2881.65	0.00357		2881.65	-0.08208		2881.65	-0.07818		2881.65	-0.07391		2881.65	-0.0698		2881.65	-0.07238		2881.65	-0.07185
2883.58	0.00629		2883.58	-0.07891		2883.58	-0.07213		2883.58	-0.06606		2883.58	-0.06731		2883.58	-0.06419		2883.58	-0.06787
2885.51	0.0075		2885.51	-0.07234		2885.51	-0.06224		2885.51	-0.05995		2885.51	-0.06314		2885.51	-0.05752		2885.51	-0.06262
2887.44	0.00312		2887.44	-0.07893		2887.44	-0.07178		2887.44	-0.07215		2887.44	-0.07226		2887.44	-0.06769		2887.44	-0.07453
2889.37	-0.00225		2889.37	-0.08448		2889.37	-0.07941		2889.37	-0.08171		2889.37	-0.08174		2889.37	-0.07597		2889.37	-0.08308
2891.3	-0.00652		2891.3	-0.08363		2891.3	-0.08357		2891.3	-0.08494		2891.3	-0.08269		2891.3	-0.0784		2891.3	-0.08454
2893.22	-0.00119		2893.22	-0.07678		2893.22	-0.08066		2893.22	-0.07849		2893.22	-0.07359		2893.22	-0.07009		2893.22	-0.0792
2895.15	0.00714		2895.15	-0.07229		2895.15	-0.07337		2895.15	-0.07204		2895.15	-0.06334		2895.15	-0.06397		2895.15	-0.07566
2897.08	0.00348		2897.08	-0.0846		2897.08	-0.0814		2897.08	-0.08123		2897.08	-0.07181		2897.08	-0.07679		2897.08	-0.08305
2899.01	-0.00107		2899.01	-0.09207		2899.01	-0.092		2899.01	-0.08711		2899.01	-0.0817		2899.01	-0.08176		2899.01	-0.08563
2900.94	-0.00307		2900.94	-0.09121		2900.94	-0.0929		2900.94	-0.08618		2900.94	-0.08501		2900.94	-0.08308		2900.94	-0.08513
2902.87	-0.00215		2902.87	-0.08825		2902.87	-0.08969		2902.87	-0.0837		2902.87	-0.08285		2902.87	-0.08489		2902.87	-0.08449
2904.8	-0.00165		2904.8	-0.08459		2904.8	-0.08948		2904.8	-0.07781		2904.8	-0.07987		2904.8	-0.08209		2904.8	-0.08164
2906.73	0.00255		2906.73	-0.08852		2906.73	-0.09116		2906.73	-0.07105		2906.73	-0.0773		2906.73	-0.07579		2906.73	-0.07911
2908.65	0.00561		2908.65	-0.09691		2908.65	-0.08679		2908.65	-0.07733		2908.65	-0.08364		2908.65	-0.07961		2908.65	-0.08541
2910.58	0.00501		2910.58	-0.0973		2910.58	-0.08713		2910.58	-0.08475		2910.58	-0.0873		2910.58	-0.08385		2910.58	-0.08654
2912.51	0.00145		2912.51	-0.09727		2912.51	-0.09232		2912.51	-0.09088		2912.51	-0.08794		2912.51	-0.08617		2912.51	-0.08664
2914.44	-0.00465		2914.44	-0.0961		2914.44	-0.09143		2914.44	-0.09265		2914.44	-0.08948		2914.44	-0.08965		2914.44	-0.09219
2916.37	-0.01414		2916.37	-0.10374		2916.37	-0.09371		2916.37	-0.0948		2916.37	-0.09619		2916.37	-0.10137		2916.37	-0.10356
2918.3	-0.00998		2918.3	-0.10635		2918.3	-0.09774		2918.3	-0.09325		2918.3	-0.09975		2918.3	-0.10605		2918.3	-0.1046
2920.23	-0.00454		2920.23	-0.10119		2920.23	-0.10048		2920.23	-0.09285		2920.23	-0.09609		2920.23	-0.09935		2920.23	-0.1004
2922.16	-0.00538		2922.16	-0.10286		2922.16	-0.10221		2922.16	-0.09619		2922.16	-0.09777		2922.16	-0.09871		2922.16	-0.09858
2924.09	-0.00441		2924.09	-0.10452		2924.09	-0.09765		2924.09	-0.09626		2924.09	-0.10082		2924.09	-0.10066		2924.09	-0.09552
2926.01	-0.00424		2926.01	-0.10752		2926.01	-0.09617		2926.01	-0.09635		2926.01	-0.10171		2926.01	-0.09893		2926.01	-0.09244
2927.94	-0.00105		2927.94	-0.10874		2927.94	-0.09687		2927.94	-0.0941		2927.94	-0.09671		2927.94	-0.09883		2927.94	-0.09035
2929.87	-0.00243		2929.87	-0.11071		2929.87	-0.10309		2929.87	-0.09879		2929.87	-0.10312		2929.87	-0.10265		2929.87	-0.09841
2931.8	0.00207		2931.8	-0.10718		2931.8	-0.10126		2931.8	-0.09778		2931.8	-0.10495		2931.8	-0.09812		2931.8	-0.10066
2933.73	-0.00106		2933.73	-0.10563		2933.73	-0.09956		2933.73	-0.09932		2933.73	-0.10303		2933.73	-0.09817		2933.73	-0.10358
2935.66	-0.0075		2935.66	-0.10644		2935.66	-0.10196		2935.66	-0.10341		2935.66	-0.10086		2935.66	-0.10282		2935.66	-0.10676
2937.59	-0.01296		2937.59	-0.10713		2937.59	-0.11099		2937.59	-0.10511		2937.59	-0.10488		2937.59	-0.10488		2937.59	-0.11174
2939.52	-0.0078		2939.52	-0.10404		2939.52	-0.10568		2939.52	-0.09634		2939.52	-0.10331		2939.52	-0.09972		2939.52	-0.10101
2941.44	-0.00339		2941.44	-0.10542		2941.44	-0.10129		2941.44	-0.09524		2941.44	-0.09777		2941.44	-0.09622		2941.44	-0.09511
2943.37	-0.00183		2943.37	-0.10382		2943.37	-0.10014		2943.37	-0.09977		2943.37	-0.09883		2943.37	-0.09456		2943.37	-0.09617
2945.3	0.00289		2945.3	-0.09821		2945.3	-0.09401		2945.3	-0.09605		2945.3	-0.09364		2945.3	-0.08983		2945.3	-0.09506
2947.23	0.01081		2947.23	-0.10024		2947.23	-0.09388		2947.23	-0.08732		2947.23	-0.08545		2947.23	-0.08634		2947.23	-0.09459
2949.16	0.00609		2949.16	-0.11178		2949.16	-0.11162		2949.16	-0.10172		2949.16	-0.10415		2949.16	-0.10276		2949.16	-0.10788
2951.09	0.0024		2951.09	-0.11141		2951.09	-0.10979		2951.09	-0.10966		2951.09	-0.11298		2951.09	-0.10698		2951.09	-0.10546
2953.02	0.0047		2953.02	-0.10892		2953.02	-0.11219		2953.02	-0.10952		2953.02	-0.11177		2953.02	-0.10546		2953.02	-0.10171
2954.95	0.00238		2954.95	-0.11027		2954.95	-0.11529		2954.95	-0.10878		2954.95	-0.11095		2954.95	-0.1021		2954.95	-0.1056
2956.87	-0.000743		2956.87	-0.1177		2956.87	-0.11431		2956.87	-0.10376		2956.87	-0.11131		2956.87	-0.10316		2956.87	-0.11162
2958.8	-0.00711		2958.8	-0.12778		2958.8	-0.12652		2958.8	-0.10977		2958.8	-0.11846		2958.8	-0.11755		2958.8	-0.11706
2960.73	-0.00784		2960.73	-0.11875		2960.73	-0.12112		2960.73	-0.10922		2960.73	-0.11347		2960.73	-0.10893		2960.73	-0.11124
2962.66	-0.00195		2962.66	-0.11032		2962.66	-0.10986		2962.66	-0.10049		2962.66	-0.10067		2962.66	-0.10093		2962.66	-0.10065
2964.59	-0.00483		2964.59	-0.11346		2964.59	-0.11207		2964.59	-0.10492		2964.59	-0.10437		2964.59	-0.10973		2964.59	-0.10309
2966.52	-0.01075		2966.52	-0.1224		2966.52	-0.12133		2966.52	-0.11357		2966.52	-0.11561		2966.52	-0.11519		2966.52	-0.1143
2968.45	-0.01435		2968.45	-0.13118		2968.45	-0.12857		2968.45	-0.11356		2968.45	-0.12181		2968.45	-0.11956		2968.45	-0.11869
2970.38	-0.01392		2970.38	-0.12513		2970.38	-0.12575		2970.38	-0.11271		2970.38	-0.11765		2970.38	-0.11903		2970.38	-0.11211
2972.31	-0.00683		2972.31	-0.11728		2972.31	-0.11927		2972.31	-0.11254		2972.31	-0.11068		2972.31	-0.11344		2972.31	-0.10603
2974.23	-0.00318		2974.23	-0.11467		2974.23	-0.11302		2974.23	-0.11318		2974.23	-0.10875		2974.23	-0.1094		2974.23	-0.1044
2976.16	-0.00742		2976.16	-0.11669		2976.16	-0.11355		2976.16	-0.11681		2976.16	-0.11077		2976.16	-0.11024		2976.16	-0.1063
2978.09	-0.01059		2978.09	-0.11604		2978.09	-0.11933		2978.09	-0.12222		2978.09	-0.11721		2978.09	-0.11554		2978.09	-0.11561
2980.02	-0.00421		2980.02	-0.11116		2980.02	-0.11348		2980.02	-0.11515		2980.02	-0.1203		2980.02	-0.10922		2980.02	-0.11882
2981.95	0.0022		2981.95	-0.11238		2981.95	-0.11192		2981.95	-0.10562		2981.95	-0.11179		2981.95	-0.10235		2981.95	-0.11334
2983.88	0.00655		2983.88	-0.11268		2983.88	-0.11431		2983.88	-0.10365		2983.88	-0.10617		2983.88	-0.10481		2983.88	-0.10817
2985.81	0.00592		2985.81	-0.11021		2985.81	-0.11457		2985.81	-0.10567		2985.81	-0.10488		2985.81	-0.10908		2985.81	-0.10994
2987.74	0.00504		2987.74	-0.11014		2987.74	-0.1144		2987.74	-0.10406		2987.74	-0.10739		2987.74	-0.11213		2987.74	-0.11248
2989.66	-0.00058		2989.66	-0.11726		2989.66	-0.11823		2989.66	-0.10914		2989.66	-0.11506		2989.66	-0.11807		2989.66	-0.11506
2991.59	0.00363		2991.59	-0.1129		2991.59	-0.10879		2991.59	-0.10525		2991.59	-0.10571		2991.59	-0.10523		2991.59	-0.10713
2993.52	0.00471		2993.52	-0.11031		2993.52	-0.10843		2993.52	-0.10306		2993.52	-0.10481		2993.52	-0.10392		2993.52	-0.10744
2995.45	-0.00292		2995.45	-0.11577		2995.45	-0.1174		2995.45	-0.11202		2995.45	-0.11493		2995.45	-0.11545		2995.45	-0.11468
2997.38	-0.00802		2997.38	-0.11556		2997.38	-0.11986		2997.38	-0.1193		2997.38	-0.117		2997.38	-0.11632		2997.38	-0.11814
2999.31	0.000701		2999.31	-0.11527		2999.31	-0.11342		2999.31	-0.11434		2999.31	-0.10922		2999.31	-0.10677		2999.31	-0.11041
3001.24	0.00917		3001.24	-0.11221		3001.24	-0.10295		3001.24	-0.10551		3001.24	-0.10208		3001.24	-0.09866		3001.24	-0.10329
3003.17	0.000289		3003.17	-0.11104		3003.17	-0.10021		3003.17	-0.10083		3003.17	-0.1		3003.17	-0.09854		3003.17	-0.09945
3005.1	-0.00563		3005.1	-0.10881		3005.1	-0.09733		3005.1	-0.09678		3005.1	-0.09255		3005.1	-0.09438		3005.1	-0.09454
3007.02	-0.02139		3007.02	-0.10743		3007.02	-0.09784		3007.02	-0.10203		3007.02	-0.09056		3007.02	-0.08654		3007.02	-0.09221
3008.95	-0.01535		3008.95	-0.07981		3008.95	-0.07065		3008.95	-0.07562		3008.95	-0.06647		3008.95	-0.0566		3008.95	-0.06786
3010.88	0.00577		3010.88	-0.04498		3010.88	-0.01783		3010.88	-0.04025		3010.88	-0.01673		3010.88	-0.0158		3010.88	-0.05862
3012.81	-0.02674		3012.81	-0.05562		3012.81	0.00934		3012.81	-0.06489		3012.81	0.083		3012.81	-0.0579		3012.81	-0.1015
3014.74	0.06939		3014.74	-0.01965		3014.74	0.03651		3014.74	-0.00631		3014.74	0.45745		3014.74	-0.0875		3014.74	0.02915
3016.67	0.04788		3016.67	-0.01211		3016.67	-0.02544		3016.67	-0.06804		3016.67	0.06615		3016.67	-0.15088		3016.67	0.05108
3018.6	0.00164		3018.6	-0.09044		3018.6	-0.11642		3018.6	-0.0995		3018.6	-0.08838		3018.6	-0.10642		3018.6	-0.10024
3020.53	0.00166		3020.53	-0.12324		3020.53	-0.12119		3020.53	-0.1181		3020.53	-0.11276		3020.53	-0.11073		3020.53	-0.11508
3022.45	0.00875		3022.45	-0.13006		3022.45	-0.11253		3022.45	-0.11274		3022.45	-0.1164		3022.45	-0.11495		3022.45	-0.11118
3024.38	0.01299		3024.38	-0.1306		3024.38	-0.11007		3024.38	-0.11131		3024.38	-0.11774		3024.38	-0.11934		3024.38	-0.10867
3026.31	0.0106		3026.31	-0.13045		3026.31	-0.11373		3026.31	-0.11454		3026.31	-0.11687		3026.31	-0.12144		3026.31	-0.1097
3028.24	0.01274		3028.24	-0.12599		3028.24	-0.12247		3028.24	-0.12005		3028.24	-0.12324		3028.24	-0.11778		3028.24	-0.11427
3030.17	0.00864		3030.17	-0.12409		3030.17	-0.12312		3030.17	-0.11981		3030.17	-0.12566		3030.17	-0.11484		3030.17	-0.1136
3032.1	0.000526		3032.1	-0.12967		3032.1	-0.12669		3032.1	-0.12108		3032.1	-0.12327		3032.1	-0.11858		3032.1	-0.11858
3034.03	0.00102		3034.03	-0.13276		3034.03	-0.12311		3034.03	-0.12065		3034.03	-0.12177		3034.03	-0.118		3034.03	-0.12262
3035.96	0.00134		3035.96	-0.1354		3035.96	-0.12275		3035.96	-0.12374		3035.96	-0.12462		3035.96	-0.11978		3035.96	-0.1228
3037.89	0.00367		3037.89	-0.13874		3037.89	-0.13307		3037.89	-0.12928		3037.89	-0.13117		3037.89	-0.1279		3037.89	-0.12301
3039.81	0.00578		3039.81	-0.13402		3039.81	-0.1344		3039.81	-0.1261		3039.81	-0.12696		3039.81	-0.1259		3039.81	-0.12313
3041.74	0.00477		3041.74	-0.12609		3041.74	-0.12514		3041.74	-0.11908		3041.74	-0.11856		3041.74	-0.11441		3041.74	-0.1157
3043.67	0.00124		3043.67	-0.12823		3043.67	-0.12583		3043.67	-0.11861		3043.67	-0.12141		3043.67	-0.11263		3043.67	-0.1162
3045.6	0.00271		3045.6	-0.12932		3045.6	-0.13218		3045.6	-0.11762		3045.6	-0.12613		3045.6	-0.11585		3045.6	-0.11988
3047.53	-0.00291		3047.53	-0.13083		3047.53	-0.13962		3047.53	-0.12954		3047.53	-0.13711		3047.53	-0.12708		3047.53	-0.13251
3049.46	-0.00916		3049.46	-0.13196		3049.46	-0.13671		3049.46	-0.1323		3049.46	-0.13557		3049.46	-0.13257		3049.46	-0.13854
3051.39	0.00414		3051.39	-0.12697		3051.39	-0.13135		3051.39	-0.12274		3051.39	-0.12419		3051.39	-0.1268		3051.39	-0.13103
3053.32	0.01593		3053.32	-0.12921		3053.32	-0.13291		3053.32	-0.12159		3053.32	-0.1238		3053.32	-0.1277		3053.32	-0.12519
3055.24	0.01094		3055.24	-0.14084		3055.24	-0.13759		3055.24	-0.13106		3055.24	-0.13496		3055.24	-0.1368		3055.24	-0.13364
3057.17	0.00368		3057.17	-0.14966		3057.17	-0.13787		3057.17	-0.14199		3057.17	-0.15002		3057.17	-0.14877		3057.17	-0.15227
3059.1	0.00717		3059.1	-0.14952		3059.1	-0.13469		3059.1	-0.13769		3059.1	-0.14182		3059.1	-0.13873		3059.1	-0.14942
3061.03	0.00133		3061.03	-0.14321		3061.03	-0.13664		3061.03	-0.13218		3061.03	-0.13188		3061.03	-0.13039		3061.03	-0.13606
3062.96	-0.00138		3062.96	-0.13976		3062.96	-0.13637		3062.96	-0.131		3062.96	-0.13166		3062.96	-0.12519		3062.96	-0.12594
3064.89	0.00214		3064.89	-0.13443		3064.89	-0.13106		3064.89	-0.13373		3064.89	-0.13596		3064.89	-0.12844		3064.89	-0.12616
3066.82	0.00686		3066.82	-0.12529		3066.82	-0.13751		3066.82	-0.13268		3066.82	-0.13195		3066.82	-0.13581		3066.82	-0.13063
3068.75	0.00752		3068.75	-0.12801		3068.75	-0.14232		3068.75	-0.13042		3068.75	-0.12709		3068.75	-0.13738		3068.75	-0.12705
3070.68	0.01183		3070.68	-0.12856		3070.68	-0.13152		3070.68	-0.12732		3070.68	-0.1283		3070.68	-0.13021		3070.68	-0.12224
3072.6	0.02179		3072.6	-0.12804		3072.6	-0.12711		3072.6	-0.12314		3072.6	-0.12139		3072.6	-0.12035		3072.6	-0.12364
3074.53	0.01372		3074.53	-0.13573		3074.53	-0.13389		3074.53	-0.13263		3074.53	-0.12601		3074.53	-0.12448		3074.53	-0.13381
3076.46	-0.00095		3076.46	-0.15815		3076.46	-0.14112		3076.46	-0.14133		3076.46	-0.14965		3076.46	-0.14325		3076.46	-0.14843
3078.39	5.3e-05		3078.39	-0.15452		3078.39	-0.14117		3078.39	-0.13806		3078.39	-0.15051		3078.39	-0.1425		3078.39	-0.14399
3080.32	0.00214		3080.32	-0.14621		3080.32	-0.14337		3080.32	-0.13878		3080.32	-0.13956		3080.32	-0.13871		3080.32	-0.14127
3082.25	-0.00534		3082.25	-0.14991		3082.25	-0.14346		3082.25	-0.14521		3082.25	-0.14061		3082.25	-0.14291		3082.25	-0.14753
3084.18	-0.01037		3084.18	-0.15069		3084.18	-0.14498		3084.18	-0.14879		3084.18	-0.13639		3084.18	-0.13987		3084.18	-0.14846
3086.11	-0.0152		3086.11	-0.15648		3086.11	-0.15384		3086.11	-0.15676		3086.11	-0.13213		3086.11	-0.13424		3086.11	-0.14452
3088.03	-0.01424		3088.03	-0.1658		3088.03	-0.15417		3088.03	-0.15162		3088.03	-0.14693		3088.03	-0.14285		3088.03	-0.14792
3089.96	-0.0126		3089.96	-0.16594		3089.96	-0.14996		3089.96	-0.14996		3089.96	-0.15342		3089.96	-0.14226		3089.96	-0.14755
3091.89	-0.0128		3091.89	-0.15828		3091.89	-0.15284		3091.89	-0.15048		3091.89	-0.15306		3091.89	-0.13871		3091.89	-0.1444
3093.82	-0.01824		3093.82	-0.15226		3093.82	-0.15617		3093.82	-0.15584		3093.82	-0.15299		3093.82	-0.14032		3093.82	-0.14393
3095.75	-0.00143		3095.75	-0.1495		3095.75	-0.14725		3095.75	-0.15053		3095.75	-0.14382		3095.75	-0.14571		3095.75	-0.13988
3097.68	-0.00428		3097.68	-0.1584		3097.68	-0.15246		3097.68	-0.14544		3097.68	-0.13826		3097.68	-0.14799		3097.68	-0.13921
3099.61	0.00493		3099.61	-0.14368		3099.61	-0.1387		3099.61	-0.13443		3099.61	-0.12846		3099.61	-0.13559		3099.61	-0.12363
3101.54	0.01786		3101.54	-0.1328		3101.54	-0.12982		3101.54	-0.12927		3101.54	-0.12985		3101.54	-0.12579		3101.54	-0.12206
3103.46	0.01876		3103.46	-0.13014		3103.46	-0.12358		3103.46	-0.12872		3103.46	-0.13061		3103.46	-0.13004		3103.46	-0.1305
3105.39	0.01391		3105.39	-0.13708		3105.39	-0.12894		3105.39	-0.11506		3105.39	-0.12504		3105.39	-0.13571		3105.39	-0.13662
3107.32	0.000119		3107.32	-0.15058		3107.32	-0.14565		3107.32	-0.13036		3107.32	-0.14032		3107.32	-0.13689		3107.32	-0.14105
3109.25	-0.00362		3109.25	-0.15505		3109.25	-0.14787		3109.25	-0.1451		3109.25	-0.14622		3109.25	-0.13905		3109.25	-0.14418
3111.18	-0.00157		3111.18	-0.14368		3111.18	-0.13951		3111.18	-0.13893		3111.18	-0.13712		3111.18	-0.13191		3111.18	-0.13394
3113.11	-0.01232		3113.11	-0.1346		3113.11	-0.13955		3113.11	-0.13771		3113.11	-0.14409		3113.11	-0.13641		3113.11	-0.13219
3115.04	-0.00997		3115.04	-0.14508		3115.04	-0.14658		3115.04	-0.14675		3115.04	-0.15202		3115.04	-0.148		3115.04	-0.14328
3116.97	-0.000139		3116.97	-0.14529		3116.97	-0.14383		3116.97	-0.14125		3116.97	-0.14363		3116.97	-0.13882		3116.97	-0.13719
3118.9	-0.000413		3118.9	-0.14207		3118.9	-0.14588		3118.9	-0.13583		3118.9	-0.14054		3118.9	-0.13685		3118.9	-0.12999
3120.82	-0.00354		3120.82	-0.14565		3120.82	-0.15541		3120.82	-0.13884		3120.82	-0.13635		3120.82	-0.14217		3120.82	-0.13133
3122.75	-0.00953		3122.75	-0.15502		3122.75	-0.16925		3122.75	-0.15175		3122.75	-0.13817		3122.75	-0.14131		3122.75	-0.13909
3124.68	-0.00838		3124.68	-0.15594		3124.68	-0.15818		3124.68	-0.15149		3124.68	-0.14599		3124.68	-0.13756		3124.68	-0.14069
3126.61	-0.01081		3126.61	-0.15544		3126.61	-0.14954		3126.61	-0.14794		3126.61	-0.15244		3126.61	-0.14629		3126.61	-0.14633
3128.54	-0.00969		3128.54	-0.15177		3128.54	-0.14376		3128.54	-0.14035		3128.54	-0.15127		3128.54	-0.14834		3128.54	-0.15038
3130.47	-0.000813		3130.47	-0.14015		3130.47	-0.14075		3130.47	-0.12861		3130.47	-0.13747		3130.47	-0.14274		3130.47	-0.14085
3132.4	0.00449		3132.4	-0.13929		3132.4	-0.13902		3132.4	-0.13416		3132.4	-0.1395		3132.4	-0.15022		3132.4	-0.1398
3134.33	-0.00105		3134.33	-0.15119		3134.33	-0.14498		3134.33	-0.14445		3134.33	-0.15279		3134.33	-0.15434		3134.33	-0.14709
3136.25	-0.00154		3136.25	-0.15932		3136.25	-0.15349		3136.25	-0.15138		3136.25	-0.15814		3136.25	-0.15778		3136.25	-0.14845
3138.18	0.01131		3138.18	-0.15261		3138.18	-0.14956		3138.18	-0.14914		3138.18	-0.14972		3138.18	-0.1474		3138.18	-0.13892
3140.11	0.02729		3140.11	-0.14023		3140.11	-0.14634		3140.11	-0.13801		3140.11	-0.13929		3140.11	-0.13835		3140.11	-0.12926
3142.04	0.0108		3142.04	-0.15515		3142.04	-0.15459		3142.04	-0.14932		3142.04	-0.14742		3142.04	-0.14891		3142.04	-0.14617
3143.97	-0.0026		3143.97	-0.16677		3143.97	-0.15809		3143.97	-0.1588		3143.97	-0.15384		3143.97	-0.15063		3143.97	-0.15158
3145.9	-0.00498		3145.9	-0.16036		3145.9	-0.15875		3145.9	-0.15362		3145.9	-0.15454		3145.9	-0.14728		3145.9	-0.14511
3147.83	0.00285		3147.83	-0.15977		3147.83	-0.1549		3147.83	-0.14985		3147.83	-0.14798		3147.83	-0.14326		3147.83	-0.13734
3149.76	0.00397		3149.76	-0.16387		3149.76	-0.15425		3149.76	-0.15729		3149.76	-0.14407		3149.76	-0.14328		3149.76	-0.14002
3151.69	-0.00152		3151.69	-0.16702		3151.69	-0.16041		3151.69	-0.16322		3151.69	-0.15849		3151.69	-0.15502		3151.69	-0.15572
3153.61	-0.00687		3153.61	-0.16357		3153.61	-0.15412		3153.61	-0.15584		3153.61	-0.15739		3153.61	-0.15508		3153.61	-0.15434
3155.54	-0.00774		3155.54	-0.151		3155.54	-0.14044		3155.54	-0.13972		3155.54	-0.13847		3155.54	-0.14819		3155.54	-0.14329
3157.47	-0.00888		3157.47	-0.15244		3157.47	-0.14179		3157.47	-0.13744		3157.47	-0.1366		3157.47	-0.14867		3157.47	-0.14338
3159.4	-0.00799		3159.4	-0.16778		3159.4	-0.16055		3159.4	-0.14976		3159.4	-0.1515		3159.4	-0.15551		3159.4	-0.15623
3161.33	-0.00633		3161.33	-0.17168		3161.33	-0.16637		3161.33	-0.15653		3161.33	-0.15888		3161.33	-0.15836		3161.33	-0.16327
3163.26	0.00139		3163.26	-0.16279		3163.26	-0.15886		3163.26	-0.15262		3163.26	-0.15904		3163.26	-0.15451		3163.26	-0.15423
3165.19	0.00213		3165.19	-0.15711		3165.19	-0.15018		3165.19	-0.14551		3165.19	-0.15073		3165.19	-0.14586		3165.19	-0.13827
3167.12	0.00103		3167.12	-0.15742		3167.12	-0.15597		3167.12	-0.14807		3167.12	-0.14591		3167.12	-0.14764		3167.12	-0.1388
3169.04	0.00912		3169.04	-0.16119		3169.04	-0.16149		3169.04	-0.15086		3169.04	-0.14955		3169.04	-0.15377		3169.04	-0.14048
3170.97	0.0015		3170.97	-0.17236		3170.97	-0.16976		3170.97	-0.15631		3170.97	-0.15696		3170.97	-0.16345		3170.97	-0.14651
3172.9	-0.00272		3172.9	-0.1735		3172.9	-0.16894		3172.9	-0.16342		3172.9	-0.16137		3172.9	-0.1658		3172.9	-0.15339
3174.83	0.0078		3174.83	-0.16811		3174.83	-0.15557		3174.83	-0.15767		3174.83	-0.15806		3174.83	-0.15382		3174.83	-0.14564
3176.76	0.01424		3176.76	-0.16482		3176.76	-0.14965		3176.76	-0.15418		3176.76	-0.15068		3176.76	-0.14733		3176.76	-0.14581
3178.69	0.0026		3178.69	-0.17145		3178.69	-0.15856		3178.69	-0.16425		3178.69	-0.15481		3178.69	-0.15683		3178.69	-0.15558
3180.62	-0.00236		3180.62	-0.17358		3180.62	-0.16778		3180.62	-0.16515		3180.62	-0.15764		3180.62	-0.16199		3180.62	-0.16163
3182.55	0.0035		3182.55	-0.16559		3182.55	-0.17209		3182.55	-0.16013		3182.55	-0.15489		3182.55	-0.1594		3182.55	-0.16157
3184.48	-0.00294		3184.48	-0.1739		3184.48	-0.18024		3184.48	-0.17321		3184.48	-0.16207		3184.48	-0.16846		3184.48	-0.16974
3186.4	-0.00223		3186.4	-0.17788		3186.4	-0.17876		3186.4	-0.17459		3186.4	-0.16873		3186.4	-0.17073		3186.4	-0.16945
3188.33	0.00172		3188.33	-0.17203		3188.33	-0.16991		3188.33	-0.16692		3188.33	-0.16961		3188.33	-0.16622		3188.33	-0.16452
3190.26	0.00556		3190.26	-0.17155		3190.26	-0.16885		3190.26	-0.16384		3190.26	-0.17254		3190.26	-0.16331		3190.26	-0.16858
3192.19	0.00873		3192.19	-0.17571		3192.19	-0.17631		3192.19	-0.1625		3192.19	-0.17661		3192.19	-0.16292		3192.19	-0.17211
3194.12	0.00223		3194.12	-0.17479		3194.12	-0.17982		3194.12	-0.16613		3194.12	-0.17446		3194.12	-0.16602		3194.12	-0.16814
3196.05	-0.0061		3196.05	-0.17755		3196.05	-0.18092		3196.05	-0.17118		3196.05	-0.17829		3196.05	-0.17024		3196.05	-0.16782
3197.98	0.000178		3197.98	-0.18241		3197.98	-0.18114		3197.98	-0.17241		3197.98	-0.17727		3197.98	-0.16959		3197.98	-0.16661
3199.91	0.01421		3199.91	-0.1783		3199.91	-0.17567		3199.91	-0.16736		3199.91	-0.16618		3199.91	-0.1626		3199.91	-0.16317
3201.83	0.01392		3201.83	-0.17727		3201.83	-0.17149		3201.83	-0.16486		3201.83	-0.16281		3201.83	-0.16177		3201.83	-0.16384
3203.76	0.01009		3203.76	-0.17963		3203.76	-0.17626		3203.76	-0.17165		3203.76	-0.16319		3203.76	-0.16541		3203.76	-0.16731
3205.69	0.00313		3205.69	-0.1776		3205.69	-0.17652		3205.69	-0.1732		3205.69	-0.16742		3205.69	-0.1681		3205.69	-0.16792
3207.62	0.00549		3207.62	-0.17102		3207.62	-0.16962		3207.62	-0.1603		3207.62	-0.16441		3207.62	-0.16441		3207.62	-0.1661
3209.55	0.01238		3209.55	-0.17295		3209.55	-0.1702		3209.55	-0.15827		3209.55	-0.16096		3209.55	-0.16532		3209.55	-0.1636
3211.48	-0.00461		3211.48	-0.18494		3211.48	-0.17916		3211.48	-0.17394		3211.48	-0.17542		3211.48	-0.17272		3211.48	-0.16874
3213.41	-0.01098		3213.41	-0.18149		3213.41	-0.17956		3213.41	-0.17541		3213.41	-0.17124		3213.41	-0.16732		3213.41	-0.16616
3215.34	-0.00263		3215.34	-0.17416		3215.34	-0.17355		3215.34	-0.16939		3215.34	-0.1601		3215.34	-0.16343		3215.34	-0.16248
3217.27	0.00336		3217.27	-0.17775		3217.27	-0.17575		3217.27	-0.16956		3217.27	-0.17057		3217.27	-0.17212		3217.27	-0.1683
3219.19	-0.00172		3219.19	-0.17553		3219.19	-0.17501		3219.19	-0.16823		3219.19	-0.17648		3219.19	-0.1735		3219.19	-0.16671
3221.12	-0.01157		3221.12	-0.17036		3221.12	-0.1737		3221.12	-0.16291		3221.12	-0.17287		3221.12	-0.16923		3221.12	-0.15802
3223.05	0.00367		3223.05	-0.16358		3223.05	-0.16497		3223.05	-0.1573		3223.05	-0.16447		3223.05	-0.16098		3223.05	-0.15157
3224.98	0.01714		3224.98	-0.16494		3224.98	-0.16343		3224.98	-0.16692		3224.98	-0.16731		3224.98	-0.16622		3224.98	-0.15787
3226.91	0.00192		3226.91	-0.17991		3226.91	-0.1766		3226.91	-0.17577		3226.91	-0.17238		3226.91	-0.17174		3226.91	-0.17172
3228.84	-0.01428		3228.84	-0.18992		3228.84	-0.18875		3228.84	-0.17604		3228.84	-0.17614		3228.84	-0.17236		3228.84	-0.17916
3230.77	-0.00739		3230.77	-0.18568		3230.77	-0.18677		3230.77	-0.17099		3230.77	-0.17591		3230.77	-0.16594		3230.77	-0.16683
3232.7	0.00695		3232.7	-0.1868		3232.7	-0.1759		3232.7	-0.1671		3232.7	-0.17479		3232.7	-0.16496		3232.7	-0.15986
3234.62	0.00615		3234.62	-0.18409		3234.62	-0.16168		3234.62	-0.16205		3234.62	-0.16589		3234.62	-0.16321		3234.62	-0.15806
3236.55	-0.00792		3236.55	-0.18226		3236.55	-0.16298		3236.55	-0.16533		3236.55	-0.16685		3236.55	-0.1637		3236.55	-0.16278
3238.48	-0.00653		3238.48	-0.18117		3238.48	-0.17138		3238.48	-0.16727		3238.48	-0.17328		3238.48	-0.15996		3238.48	-0.16775
3240.41	-0.00383		3240.41	-0.18646		3240.41	-0.17856		3240.41	-0.17358		3240.41	-0.17591		3240.41	-0.16631		3240.41	-0.17302
3242.34	-2.3e-05		3242.34	-0.19489		3242.34	-0.17943		3242.34	-0.18026		3242.34	-0.17571		3242.34	-0.17131		3242.34	-0.17759
3244.27	-0.000321		3244.27	-0.19247		3244.27	-0.18019		3244.27	-0.17895		3244.27	-0.17412		3244.27	-0.17013		3244.27	-0.177
3246.2	-0.01421		3246.2	-0.19506		3246.2	-0.19115		3246.2	-0.18641		3246.2	-0.18101		3246.2	-0.17642		3246.2	-0.17741
3248.13	-0.01322		3248.13	-0.1964		3248.13	-0.19174		3248.13	-0.18191		3248.13	-0.18641		3248.13	-0.1753		3248.13	-0.1715
3250.05	-0.000437		3250.05	-0.19198		3250.05	-0.18678		3250.05	-0.17542		3250.05	-0.18537		3250.05	-0.17351		3250.05	-0.17251
3251.98	-0.00532		3251.98	-0.19279		3251.98	-0.18972		3251.98	-0.18447		3251.98	-0.18671		3251.98	-0.18551		3251.98	-0.18682
3253.91	-0.00476		3253.91	-0.19067		3253.91	-0.19214		3253.91	-0.18818		3253.91	-0.18369		3253.91	-0.18628		3253.91	-0.18859
3255.84	-0.00357		3255.84	-0.18547		3255.84	-0.18834		3255.84	-0.18341		3255.84	-0.18125		3255.84	-0.1801		3255.84	-0.18414
3257.77	0.00266		3257.77	-0.17848		3257.77	-0.1715		3257.77	-0.17174		3257.77	-0.17381		3257.77	-0.16891		3257.77	-0.16449
3259.7	0.00233		3259.7	-0.18617		3259.7	-0.17147		3259.7	-0.17155		3259.7	-0.17265		3259.7	-0.16461		3259.7	-0.16041
3261.63	0.00439		3261.63	-0.18076		3261.63	-0.17471		3261.63	-0.17375		3261.63	-0.17232		3261.63	-0.15843		3261.63	-0.16573
3263.56	0.00574		3263.56	-0.17463		3263.56	-0.17467		3263.56	-0.17898		3263.56	-0.16794		3263.56	-0.16224		3263.56	-0.16431
3265.49	0.0058		3265.49	-0.175		3265.49	-0.18127		3265.49	-0.17361		3265.49	-0.16621		3265.49	-0.16178		3265.49	-0.16098
3267.41	0.01503		3267.41	-0.16769		3267.41	-0.16978		3267.41	-0.1606		3267.41	-0.16336		3267.41	-0.15288		3267.41	-0.15552
3269.34	0.00651		3269.34	-0.17693		3269.34	-0.1706		3269.34	-0.17449		3269.34	-0.1749		3269.34	-0.16908		3269.34	-0.16489
3271.27	0.00381		3271.27	-0.18177		3271.27	-0.17151		3271.27	-0.17625		3271.27	-0.17836		3271.27	-0.16873		3271.27	-0.16615
3273.2	0.0094		3273.2	-0.18179		3273.2	-0.17427		3273.2	-0.1679		3273.2	-0.17366		3273.2	-0.15925		3273.2	-0.16331
3275.13	0.00507		3275.13	-0.18086		3275.13	-0.18299		3275.13	-0.17201		3275.13	-0.17051		3275.13	-0.16007		3275.13	-0.16433
3277.06	0.000953		3277.06	-0.18529		3277.06	-0.19071		3277.06	-0.18743		3277.06	-0.18171		3277.06	-0.17286		3277.06	-0.17956
3278.99	-0.01237		3278.99	-0.18772		3278.99	-0.18787		3278.99	-0.18681		3278.99	-0.18822		3278.99	-0.18357		3278.99	-0.18688
3280.92	-0.01082		3280.92	-0.1822		3280.92	-0.18909		3280.92	-0.17466		3280.92	-0.18221		3280.92	-0.18168		3280.92	-0.185
3282.84	-9.9e-05		3282.84	-0.18288		3282.84	-0.19411		3282.84	-0.17281		3282.84	-0.1768		3282.84	-0.1772		3282.84	-0.18231
3284.77	0.000973		3284.77	-0.1839		3284.77	-0.19318		3284.77	-0.17368		3284.77	-0.17151		3284.77	-0.16974		3284.77	-0.17738
3286.7	0.00292		3286.7	-0.1863		3286.7	-0.18218		3286.7	-0.16891		3286.7	-0.17007		3286.7	-0.16785		3286.7	-0.17118
3288.63	-0.00049		3288.63	-0.18984		3288.63	-0.1793		3288.63	-0.16742		3288.63	-0.17213		3288.63	-0.17201		3288.63	-0.16949
3290.56	0.00272		3290.56	-0.1904		3290.56	-0.18464		3290.56	-0.17054		3290.56	-0.1759		3290.56	-0.17171		3290.56	-0.16214
3292.49	0.01211		3292.49	-0.17574		3292.49	-0.17454		3292.49	-0.16458		3292.49	-0.17089		3292.49	-0.16143		3292.49	-0.15318
3294.42	-0.00197		3294.42	-0.16546		3294.42	-0.1695		3294.42	-0.16618		3294.42	-0.17304		3294.42	-0.15608		3294.42	-0.15272
3296.35	0.01194		3296.35	-0.15581		3296.35	-0.16549		3296.35	-0.15562		3296.35	-0.16494		3296.35	-0.15058		3296.35	-0.13576
3298.28	0.01827		3298.28	-0.16581		3298.28	-0.17771		3298.28	-0.15676		3298.28	-0.17259		3298.28	-0.15873		3298.28	-0.14526
3300.2	0.00953		3300.2	-0.17499		3300.2	-0.17107		3300.2	-0.1627		3300.2	-0.17023		3300.2	-0.16355		3300.2	-0.15988
3302.13	0.00536		3302.13	-0.17991		3302.13	-0.16498		3302.13	-0.16935		3302.13	-0.1592		3302.13	-0.16432		3302.13	-0.17018
3304.06	-0.00239		3304.06	-0.18569		3304.06	-0.17955		3304.06	-0.16886		3304.06	-0.16448		3304.06	-0.16484		3304.06	-0.17537
3305.99	0.00828		3305.99	-0.18453		3305.99	-0.17937		3305.99	-0.15809		3305.99	-0.16601		3305.99	-0.15963		3305.99	-0.16469
3307.92	0.01399		3307.92	-0.17672		3307.92	-0.17007		3307.92	-0.15991		3307.92	-0.16039		3307.92	-0.15945		3307.92	-0.16505
3309.85	0.01106		3309.85	-0.17631		3309.85	-0.17781		3309.85	-0.17026		3309.85	-0.16363		3309.85	-0.17208		3309.85	-0.18257
3311.78	-0.00408		3311.78	-0.18279		3311.78	-0.18583		3311.78	-0.18153		3311.78	-0.17556		3311.78	-0.1883		3311.78	-0.18186
3313.71	-0.01288		3313.71	-0.19104		3313.71	-0.18896		3313.71	-0.18869		3313.71	-0.18609		3313.71	-0.19102		3313.71	-0.17756
3315.63	-0.01342		3315.63	-0.19891		3315.63	-0.20007		3315.63	-0.19332		3315.63	-0.1912		3315.63	-0.19145		3315.63	-0.18766
3317.56	-0.00867		3317.56	-0.18924		3317.56	-0.18949		3317.56	-0.18514		3317.56	-0.17622		3317.56	-0.18082		3317.56	-0.17957
3319.49	0.00152		3319.49	-0.18291		3319.49	-0.1806		3319.49	-0.17541		3319.49	-0.17224		3319.49	-0.16678		3319.49	-0.16837
3321.42	-0.01569		3321.42	-0.18948		3321.42	-0.18331		3321.42	-0.18119		3321.42	-0.18362		3321.42	-0.17075		3321.42	-0.17536
3323.35	-0.01897		3323.35	-0.18873		3323.35	-0.18721		3323.35	-0.18505		3323.35	-0.1844		3323.35	-0.17867		3323.35	-0.18061
3325.28	-0.0013		3325.28	-0.19492		3325.28	-0.18632		3325.28	-0.18622		3325.28	-0.18359		3325.28	-0.18669		3325.28	-0.17903
3327.21	0.000709		3327.21	-0.197		3327.21	-0.18531		3327.21	-0.18014		3327.21	-0.17625		3327.21	-0.18252		3327.21	-0.16698
3329.14	0.0156		3329.14	-0.18231		3329.14	-0.16597		3329.14	-0.16674		3329.14	-0.1695		3329.14	-0.16465		3329.14	-0.15593
3331.07	0.02354		3331.07	-0.16642		3331.07	-0.14363		3331.07	-0.15481		3331.07	-0.15844		3331.07	-0.14582		3331.07	-0.14941
3332.99	0.00661		3332.99	-0.17318		3332.99	-0.14916		3332.99	-0.16388		3332.99	-0.16306		3332.99	-0.15128		3332.99	-0.15484
3334.92	-0.00908		3334.92	-0.18798		3334.92	-0.17254		3334.92	-0.18422		3334.92	-0.18873		3334.92	-0.17792		3334.92	-0.17586
3336.85	0.00805		3336.85	-0.18309		3336.85	-0.17688		3336.85	-0.18284		3336.85	-0.1848		3336.85	-0.18128		3336.85	-0.18337
3338.78	0.02405		3338.78	-0.1707		3338.78	-0.1693		3338.78	-0.16454		3338.78	-0.16678		3338.78	-0.16071		3338.78	-0.17336
3340.71	0.02399		3340.71	-0.1744		3340.71	-0.16435		3340.71	-0.15461		3340.71	-0.16537		3340.71	-0.15619		3340.71	-0.16788
3342.64	0.0056		3342.64	-0.19065		3342.64	-0.1711		3342.64	-0.1599		3342.64	-0.17419		3342.64	-0.1712		3342.64	-0.17309
3344.57	-0.01577		3344.57	-0.19089		3344.57	-0.18377		3344.57	-0.16854		3344.57	-0.17915		3344.57	-0.17159		3344.57	-0.17588
3346.5	-0.02166		3346.5	-0.19056		3346.5	-0.19169		3346.5	-0.18489		3346.5	-0.18594		3346.5	-0.17195		3346.5	-0.18635
3348.42	-0.00916		3348.42	-0.19218		3348.42	-0.18738		3348.42	-0.18483		3348.42	-0.17797		3348.42	-0.17488		3348.42	-0.17699
3350.35	0.0077		3350.35	-0.17552		3350.35	-0.17498		3350.35	-0.15889		3350.35	-0.15431		3350.35	-0.15636		3350.35	-0.14687
3352.28	0.01399		3352.28	-0.16412		3352.28	-0.17558		3352.28	-0.1549		3352.28	-0.15161		3352.28	-0.15058		3352.28	-0.14469
3354.21	0.01776		3354.21	-0.17648		3354.21	-0.17434		3354.21	-0.16066		3354.21	-0.16652		3354.21	-0.1658		3354.21	-0.16534
3356.14	-0.00169		3356.14	-0.18894		3356.14	-0.17832		3356.14	-0.17148		3356.14	-0.17979		3356.14	-0.17759		3356.14	-0.18161
3358.07	-0.00808		3358.07	-0.1855		3358.07	-0.17966		3358.07	-0.1752		3358.07	-0.1801		3358.07	-0.17845		3358.07	-0.17888
3360	-0.02539		3360	-0.18132		3360	-0.17863		3360	-0.17015		3360	-0.18156		3360	-0.17825		3360	-0.17336
3361.93	-0.03624		3361.93	-0.18329		3361.93	-0.18397		3361.93	-0.1719		3361.93	-0.18222		3361.93	-0.18032		3361.93	-0.17636
3363.86	-0.01553		3363.86	-0.18773		3363.86	-0.19206		3363.86	-0.1807		3363.86	-0.17413		3363.86	-0.18338		3363.86	-0.17086
3365.78	-0.00757		3365.78	-0.18559		3365.78	-0.19487		3365.78	-0.17636		3365.78	-0.1708		3365.78	-0.18367		3365.78	-0.16522
3367.71	-0.00215		3367.71	-0.17621		3367.71	-0.19079		3367.71	-0.17004		3367.71	-0.17718		3367.71	-0.17745		3367.71	-0.17039
3369.64	0.000402		3369.64	-0.18243		3369.64	-0.18694		3369.64	-0.17438		3369.64	-0.1805		3369.64	-0.17253		3369.64	-0.17933
3371.57	-0.00769		3371.57	-0.18953		3371.57	-0.18976		3371.57	-0.17593		3371.57	-0.18698		3371.57	-0.16971		3371.57	-0.18153
3373.5	-0.01287		3373.5	-0.19123		3373.5	-0.19545		3373.5	-0.17788		3373.5	-0.1962		3373.5	-0.17165		3373.5	-0.17776
3375.43	-0.00563		3375.43	-0.18731		3375.43	-0.1916		3375.43	-0.17578		3375.43	-0.19055		3375.43	-0.17149		3375.43	-0.17847
3377.36	0.00577		3377.36	-0.17831		3377.36	-0.18081		3377.36	-0.17025		3377.36	-0.17558		3377.36	-0.15671		3377.36	-0.16548
3379.29	0.01562		3379.29	-0.16811		3379.29	-0.17162		3379.29	-0.16745		3379.29	-0.16653		3379.29	-0.15142		3379.29	-0.15275
3381.21	0.01418		3381.21	-0.16142		3381.21	-0.16657		3381.21	-0.16643		3381.21	-0.16736		3381.21	-0.15605		3381.21	-0.14658
3383.14	0.0124		3383.14	-0.16695		3383.14	-0.16797		3383.14	-0.16148		3383.14	-0.17172		3383.14	-0.16519		3383.14	-0.15233
3385.07	0.00611		3385.07	-0.18249		3385.07	-0.16711		3385.07	-0.15155		3385.07	-0.17875		3385.07	-0.167		3385.07	-0.16183
3387	0.00525		3387	-0.18551		3387	-0.17523		3387	-0.15693		3387	-0.17954		3387	-0.17937		3387	-0.16479
3388.93	-0.00464		3388.93	-0.1796		3388.93	-0.16592		3388.93	-0.16406		3388.93	-0.16667		3388.93	-0.18329		3388.93	-0.1649
3390.86	-0.00398		3390.86	-0.18363		3390.86	-0.15945		3390.86	-0.16373		3390.86	-0.16215		3390.86	-0.17396		3390.86	-0.16066
3392.79	0.0169		3392.79	-0.16177		3392.79	-0.15713		3392.79	-0.15297		3392.79	-0.14855		3392.79	-0.15363		3392.79	-0.14429
3394.72	0.0184		3394.72	-0.16206		3394.72	-0.16561		3394.72	-0.15704		3394.72	-0.14878		3394.72	-0.15012		3394.72	-0.15503
3396.64	0.00962		3396.64	-0.17389		3396.64	-0.16715		3396.64	-0.15887		3396.64	-0.15704		3396.64	-0.15443		3396.64	-0.16265
3398.57	0.00204		3398.57	-0.17178		3398.57	-0.16899		3398.57	-0.16053		3398.57	-0.1522		3398.57	-0.15669		3398.57	-0.15917
3400.5	-0.000741		3400.5	-0.1709		3400.5	-0.17072		3400.5	-0.17157		3400.5	-0.16048		3400.5	-0.15436		3400.5	-0.16519
3402.43	-0.0022		3402.43	-0.17696		3402.43	-0.17265		3402.43	-0.17153		3402.43	-0.16386		3402.43	-0.15329		3402.43	-0.16802
3404.36	-9.9e-05		3404.36	-0.17973		3404.36	-0.16823		3404.36	-0.16059		3404.36	-0.16142		3404.36	-0.15444		3404.36	-0.16216
3406.29	-0.01599		3406.29	-0.18294		3406.29	-0.17428		3406.29	-0.17665		3406.29	-0.17745		3406.29	-0.1606		3406.29	-0.16067
3408.22	-0.0223		3408.22	-0.18444		3408.22	-0.17848		3408.22	-0.18783		3408.22	-0.18369		3408.22	-0.16412		3408.22	-0.16132
3410.15	-0.02908		3410.15	-0.18284		3410.15	-0.18565		3410.15	-0.18041		3410.15	-0.17929		3410.15	-0.1617		3410.15	-0.1692
3412.08	-0.03112		3412.08	-0.18708		3412.08	-0.18869		3412.08	-0.17532		3412.08	-0.18572		3412.08	-0.16255		3412.08	-0.18312
3414	-0.01664		3414	-0.19282		3414	-0.18428		3414	-0.18002		3414	-0.18517		3414	-0.17484		3414	-0.17597
3415.93	-0.02429		3415.93	-0.20121		3415.93	-0.18728		3415.93	-0.18777		3415.93	-0.19453		3415.93	-0.19259		3415.93	-0.17746
3417.86	-0.04301		3417.86	-0.20584		3417.86	-0.19458		3417.86	-0.19431		3417.86	-0.20259		3417.86	-0.19307		3417.86	-0.19089
3419.79	-0.02966		3419.79	-0.19437		3419.79	-0.19489		3419.79	-0.19179		3419.79	-0.19009		3419.79	-0.18368		3419.79	-0.18973
3421.72	-0.00422		3421.72	-0.17636		3421.72	-0.17877		3421.72	-0.18054		3421.72	-0.17091		3421.72	-0.1724		3421.72	-0.17227
3423.65	0.00269		3423.65	-0.16955		3423.65	-0.17445		3423.65	-0.17534		3423.65	-0.16713		3423.65	-0.16573		3423.65	-0.16201
3425.58	-0.00828		3425.58	-0.18467		3425.58	-0.18885		3425.58	-0.19285		3425.58	-0.18141		3425.58	-0.17896		3425.58	-0.17546
3427.51	0.01167		3427.51	-0.1855		3427.51	-0.18567		3427.51	-0.18693		3427.51	-0.17408		3427.51	-0.17844		3427.51	-0.17767
3429.43	0.01489		3429.43	-0.17131		3429.43	-0.16999		3429.43	-0.16012		3429.43	-0.16136		3429.43	-0.16484		3429.43	-0.15944
3431.36	0.00692		3431.36	-0.17679		3431.36	-0.17947		3431.36	-0.16168		3431.36	-0.16607		3431.36	-0.17468		3431.36	-0.15952
3433.29	0.00263		3433.29	-0.18604		3433.29	-0.19051		3433.29	-0.17418		3433.29	-0.17033		3433.29	-0.18338		3433.29	-0.1723
3435.22	-0.00357		3435.22	-0.18821		3435.22	-0.18108		3435.22	-0.17087		3435.22	-0.17158		3435.22	-0.17111		3435.22	-0.17225
3437.15	-0.00599		3437.15	-0.18779		3437.15	-0.17015		3437.15	-0.17574		3437.15	-0.16734		3437.15	-0.16705		3437.15	-0.17572
3439.08	0.00381		3439.08	-0.17127		3439.08	-0.16972		3439.08	-0.16619		3439.08	-0.15487		3439.08	-0.16005		3439.08	-0.16866
3441.01	0.00303		3441.01	-0.16876		3441.01	-0.17936		3441.01	-0.15939		3441.01	-0.15765		3441.01	-0.15625		3441.01	-0.16373
3442.94	-0.00645		3442.94	-0.17799		3442.94	-0.18921		3442.94	-0.17597		3442.94	-0.16555		3442.94	-0.16912		3442.94	-0.17685
3444.87	-0.00796		3444.87	-0.17899		3444.87	-0.19359		3444.87	-0.18075		3444.87	-0.17985		3444.87	-0.18331		3444.87	-0.18425
3446.79	0.00256		3446.79	-0.17151		3446.79	-0.18732		3446.79	-0.16383		3446.79	-0.17291		3446.79	-0.17881		3446.79	-0.1715
3448.72	0.000457		3448.72	-0.17019		3448.72	-0.17147		3448.72	-0.16677		3448.72	-0.16277		3448.72	-0.16641		3448.72	-0.15711
3450.65	-0.00244		3450.65	-0.17034		3450.65	-0.15539		3450.65	-0.1681		3450.65	-0.15718		3450.65	-0.15579		3450.65	-0.14405
3452.58	0.000942		3452.58	-0.16994		3452.58	-0.16553		3452.58	-0.16603		3452.58	-0.15802		3452.58	-0.15715		3452.58	-0.14271
3454.51	0.00452		3454.51	-0.16621		3454.51	-0.16784		3454.51	-0.15881		3454.51	-0.16462		3454.51	-0.16372		3454.51	-0.14944
3456.44	-0.00157		3456.44	-0.17186		3456.44	-0.16842		3456.44	-0.1602		3456.44	-0.17103		3456.44	-0.17087		3456.44	-0.15901
3458.37	0.00152		3458.37	-0.1736		3458.37	-0.16408		3458.37	-0.15291		3458.37	-0.15961		3458.37	-0.16325		3458.37	-0.15553
3460.3	-0.00309		3460.3	-0.16839		3460.3	-0.15381		3460.3	-0.15002		3460.3	-0.15541		3460.3	-0.15302		3460.3	-0.15166
3462.22	-0.01036		3462.22	-0.15605		3462.22	-0.15281		3462.22	-0.15427		3462.22	-0.15531		3462.22	-0.1493		3462.22	-0.14918
3464.15	-0.00121		3464.15	-0.15447		3464.15	-0.16158		3464.15	-0.1686		3464.15	-0.15447		3464.15	-0.14871		3464.15	-0.15269
3466.08	0.00143		3466.08	-0.16537		3466.08	-0.16301		3466.08	-0.17524		3466.08	-0.16593		3466.08	-0.15592		3466.08	-0.16394
3468.01	-0.01246		3468.01	-0.18004		3468.01	-0.16716		3468.01	-0.17461		3468.01	-0.17552		3468.01	-0.16655		3468.01	-0.16514
3469.94	-0.0225		3469.94	-0.17689		3469.94	-0.17502		3469.94	-0.1635		3469.94	-0.16859		3469.94	-0.17325		3469.94	-0.15313
3471.87	-0.01532		3471.87	-0.16505		3471.87	-0.16939		3471.87	-0.15394		3471.87	-0.16166		3471.87	-0.16397		3471.87	-0.14542
3473.8	-0.0126		3473.8	-0.16813		3473.8	-0.1645		3473.8	-0.16232		3473.8	-0.16078		3473.8	-0.15547		3473.8	-0.15173
3475.73	-0.00368		3475.73	-0.16917		3475.73	-0.16232		3475.73	-0.16468		3475.73	-0.15895		3475.73	-0.15154		3475.73	-0.15546
3477.66	0.02068		3477.66	-0.14824		3477.66	-0.14585		3477.66	-0.13785		3477.66	-0.12888		3477.66	-0.13442		3477.66	-0.13329
3479.58	0.02195		3479.58	-0.14323		3479.58	-0.1511		3479.58	-0.13476		3479.58	-0.12427		3479.58	-0.13975		3479.58	-0.1299
3481.51	-0.00197		3481.51	-0.15719		3481.51	-0.17305		3481.51	-0.16286		3481.51	-0.1535		3481.51	-0.1608		3481.51	-0.15035
3483.44	0.000516		3483.44	-0.15935		3483.44	-0.15998		3483.44	-0.14886		3483.44	-0.15276		3483.44	-0.14422		3483.44	-0.13974
3485.37	0.00586		3485.37	-0.16719		3485.37	-0.1545		3485.37	-0.14547		3485.37	-0.1444		3485.37	-0.13464		3485.37	-0.14007
3487.3	0.02185		3487.3	-0.16514		3487.3	-0.1646		3487.3	-0.14629		3487.3	-0.13727		3487.3	-0.13328		3487.3	-0.13935
3489.23	0.03216		3489.23	-0.1553		3489.23	-0.16083		3489.23	-0.13232		3489.23	-0.1384		3489.23	-0.13673		3489.23	-0.13435
3491.16	0.02313		3491.16	-0.14416		3491.16	-0.1397		3491.16	-0.12792		3491.16	-0.13711		3491.16	-0.13939		3491.16	-0.13456
3493.09	0.01381		3493.09	-0.13566		3493.09	-0.134		3493.09	-0.13188		3493.09	-0.13385		3493.09	-0.13256		3493.09	-0.13004
3495.01	0.02346		3495.01	-0.13588		3495.01	-0.13556		3495.01	-0.13216		3495.01	-0.12889		3495.01	-0.12948		3495.01	-0.13888
3496.94	0.01684		3496.94	-0.16151		3496.94	-0.14805		3496.94	-0.14333		3496.94	-0.14731		3496.94	-0.14501		3496.94	-0.15725
3498.87	-0.00526		3498.87	-0.17737		3498.87	-0.1725		3498.87	-0.15732		3498.87	-0.15822		3498.87	-0.15565		3498.87	-0.16186
3500.8	-0.000398		3500.8	-0.16454		3500.8	-0.16545		3500.8	-0.14736		3500.8	-0.14019		3500.8	-0.14376		3500.8	-0.14281
3502.73	0.00554		3502.73	-0.16035		3502.73	-0.15072		3502.73	-0.14617		3502.73	-0.14172		3502.73	-0.1498		3502.73	-0.14822
3504.66	-0.00294		3504.66	-0.1498		3504.66	-0.14876		3504.66	-0.14007		3504.66	-0.1511		3504.66	-0.15638		3504.66	-0.15409
3506.59	-0.00807		3506.59	-0.14846		3506.59	-0.15108		3506.59	-0.14226		3506.59	-0.14405		3506.59	-0.15202		3506.59	-0.15734
3508.52	-0.01363		3508.52	-0.15943		3508.52	-0.1566		3508.52	-0.14865		3508.52	-0.14355		3508.52	-0.152		3508.52	-0.16328
3510.45	-0.01917		3510.45	-0.16149		3510.45	-0.15788		3510.45	-0.14996		3510.45	-0.14729		3510.45	-0.14388		3510.45	-0.15007
3512.37	-0.01394		3512.37	-0.15892		3512.37	-0.14835		3512.37	-0.14259		3512.37	-0.13794		3512.37	-0.13881		3512.37	-0.14139
3514.3	0.00182		3514.3	-0.15022		3514.3	-0.13072		3514.3	-0.13104		3514.3	-0.13207		3514.3	-0.13062		3514.3	-0.13536
3516.23	0.00719		3516.23	-0.14747		3516.23	-0.1311		3516.23	-0.1355		3516.23	-0.13582		3516.23	-0.13704		3516.23	-0.13378
3518.16	0.00729		3518.16	-0.14257		3518.16	-0.13366		3518.16	-0.13406		3518.16	-0.13298		3518.16	-0.13451		3518.16	-0.13239
3520.09	-0.00507		3520.09	-0.13874		3520.09	-0.13209		3520.09	-0.12926		3520.09	-0.14004		3520.09	-0.1319		3520.09	-0.12995
3522.02	-0.00575		3522.02	-0.13358		3522.02	-0.1172		3522.02	-0.11869		3522.02	-0.12816		3522.02	-0.12218		3522.02	-0.12573
3523.95	-0.01351		3523.95	-0.15115		3523.95	-0.12813		3523.95	-0.13465		3523.95	-0.14108		3523.95	-0.12776		3523.95	-0.13793
3525.88	0.00173		3525.88	-0.14636		3525.88	-0.13871		3525.88	-0.13464		3525.88	-0.14249		3525.88	-0.12865		3525.88	-0.12938
3527.8	0.00765		3527.8	-0.14382		3527.8	-0.14464		3527.8	-0.13083		3527.8	-0.13711		3527.8	-0.13544		3527.8	-0.12786
3529.73	-0.00978		3529.73	-0.15628		3529.73	-0.15912		3529.73	-0.13735		3529.73	-0.14401		3529.73	-0.14507		3529.73	-0.14132
3531.66	-0.00847		3531.66	-0.149		3531.66	-0.14984		3531.66	-0.14336		3531.66	-0.13053		3531.66	-0.13828		3531.66	-0.13907
3533.59	-0.00206		3533.59	-0.13489		3533.59	-0.13545		3533.59	-0.13687		3533.59	-0.12437		3533.59	-0.13109		3533.59	-0.12389
3535.52	0.00871		3535.52	-0.12102		3535.52	-0.12297		3535.52	-0.12064		3535.52	-0.12298		3535.52	-0.11461		3535.52	-0.11736
3537.45	0.01148		3537.45	-0.11686		3537.45	-0.11754		3537.45	-0.11368		3537.45	-0.12713		3537.45	-0.10509		3537.45	-0.11308
3539.38	0.0125		3539.38	-0.12622		3539.38	-0.11816		3539.38	-0.1128		3539.38	-0.12585		3539.38	-0.11068		3539.38	-0.11614
3541.31	0.00725		3541.31	-0.12937		3541.31	-0.12119		3541.31	-0.11717		3541.31	-0.12293		3541.31	-0.11224		3541.31	-0.11927
3543.23	-0.01439		3543.23	-0.12935		3543.23	-0.13229		3543.23	-0.12817		3543.23	-0.13075		3543.23	-0.12866		3543.23	-0.12841
3545.16	-0.01606		3545.16	-0.12998		3545.16	-0.13502		3545.16	-0.13153		3545.16	-0.11995		3545.16	-0.1316		3545.16	-0.13094
3547.09	0.0105		3547.09	-0.12923		3547.09	-0.13148		3547.09	-0.12091		3547.09	-0.10161		3547.09	-0.11468		3547.09	-0.1356
3549.02	0.01343		3549.02	-0.12555		3549.02	-0.12399		3549.02	-0.11078		3549.02	-0.106		3549.02	-0.10495		3549.02	-0.12864
3550.95	0.00776		3550.95	-0.13313		3550.95	-0.1256		3550.95	-0.11123		3550.95	-0.12264		3550.95	-0.12139		3550.95	-0.12506
3552.88	-0.000977		3552.88	-0.14913		3552.88	-0.14667		3552.88	-0.12584		3552.88	-0.13214		3552.88	-0.1494		3552.88	-0.13515
3554.81	0.00443		3554.81	-0.14381		3554.81	-0.14732		3554.81	-0.12183		3554.81	-0.12545		3554.81	-0.14589		3554.81	-0.12896
3556.74	0.01044		3556.74	-0.13832		3556.74	-0.13585		3556.74	-0.11475		3556.74	-0.12488		3556.74	-0.12369		3556.74	-0.11901
3558.67	0.00483		3558.67	-0.13921		3558.67	-0.13135		3558.67	-0.12561		3558.67	-0.12562		3558.67	-0.11504		3558.67	-0.11644
3560.59	-0.0119		3560.59	-0.13482		3560.59	-0.14081		3560.59	-0.13966		3560.59	-0.12432		3560.59	-0.12088		3560.59	-0.1264
3562.52	-0.0168		3562.52	-0.1346		3562.52	-0.14833		3562.52	-0.13644		3562.52	-0.12934		3562.52	-0.13092		3562.52	-0.13529
3564.45	-0.01214		3564.45	-0.13314		3564.45	-0.13858		3564.45	-0.12532		3564.45	-0.13102		3564.45	-0.1194		3564.45	-0.11433
3566.38	-0.00989		3566.38	-0.12565		3566.38	-0.12912		3566.38	-0.12013		3566.38	-0.12655		3566.38	-0.10568		3566.38	-0.10189
3568.31	-0.00247		3568.31	-0.11363		3568.31	-0.12073		3568.31	-0.10954		3568.31	-0.10523		3568.31	-0.1053		3568.31	-0.11713
3570.24	-0.00534		3570.24	-0.11475		3570.24	-0.11983		3570.24	-0.10579		3570.24	-0.10662		3570.24	-0.10173		3570.24	-0.11637
3572.17	-0.01763		3572.17	-0.12369		3572.17	-0.1238		3572.17	-0.11578		3572.17	-0.11884		3572.17	-0.10497		3572.17	-0.11397
3574.1	-0.01181		3574.1	-0.11061		3574.1	-0.11946		3574.1	-0.11266		3574.1	-0.11329		3574.1	-0.10207		3574.1	-0.09918
3576.02	0.00496		3576.02	-0.09432		3576.02	-0.10659		3576.02	-0.09612		3576.02	-0.09818		3576.02	-0.09596		3576.02	-0.08631
3577.95	0.00357		3577.95	-0.09699		3577.95	-0.10261		3577.95	-0.09337		3577.95	-0.09299		3577.95	-0.09963		3577.95	-0.09201
3579.88	-0.01004		3579.88	-0.10597		3579.88	-0.09656		3579.88	-0.09206		3579.88	-0.09431		3579.88	-0.09594		3579.88	-0.09402
3581.81	-0.00724		3581.81	-0.10402		3581.81	-0.09416		3581.81	-0.08674		3581.81	-0.0835		3581.81	-0.08362		3581.81	-0.08927
3583.74	-7.2e-05		3583.74	-0.08494		3583.74	-0.0864		3583.74	-0.08096		3583.74	-0.06256		3583.74	-0.06356		3583.74	-0.07439
3585.67	-0.00652		3585.67	-0.07482		3585.67	-0.0875		3585.67	-0.07513		3585.67	-0.06782		3585.67	-0.0521		3585.67	-0.06199
3587.6	-0.01597		3587.6	-0.08797		3587.6	-0.08898		3587.6	-0.07303		3587.6	-0.08772		3587.6	-0.05059		3587.6	-0.06676
3589.53	-0.000869		3589.53	-0.08955		3589.53	-0.06624		3589.53	-0.06697		3589.53	-0.07361		3589.53	-0.05493		3589.53	-0.06904
3591.46	0.00508		3591.46	-0.07199		3591.46	-0.05684		3591.46	-0.06449		3591.46	-0.06268		3591.46	-0.05875		3591.46	-0.06393
3593.38	0.01266		3593.38	-0.06359		3593.38	-0.03769		3593.38	-0.05445		3593.38	-0.06133		3593.38	-0.05674		3593.38	-0.04811
3595.31	0.0208		3595.31	-0.06615		3595.31	-0.0298		3595.31	-0.04837		3595.31	-0.04854		3595.31	-0.05135		3595.31	-0.04021
3597.24	0.01915		3597.24	-0.06014		3597.24	-0.04657		3597.24	-0.04689		3597.24	-0.03883		3597.24	-0.04738		3597.24	-0.04265
3599.17	0.0037		3599.17	-0.05639		3599.17	-0.05483		3599.17	-0.04477		3599.17	-0.05043		3599.17	-0.04722		3599.17	-0.04884
3601.1	-0.01458		3601.1	-0.06508		3601.1	-0.06928		3601.1	-0.05392		3601.1	-0.06771		3601.1	-0.05999		3601.1	-0.06508
3603.03	-0.0167		3603.03	-0.06151		3603.03	-0.06896		3603.03	-0.06032		3603.03	-0.06216		3603.03	-0.06062		3603.03	-0.062
3604.96	-0.02261		3604.96	-0.06345		3604.96	-0.06328		3604.96	-0.05967		3604.96	-0.05631		3604.96	-0.05967		3604.96	-0.05208
3606.89	-0.01883		3606.89	-0.07029		3606.89	-0.05891		3606.89	-0.06137		3606.89	-0.05923		3606.89	-0.05933		3606.89	-0.04688
3608.81	-0.0048		3608.81	-0.0701		3608.81	-0.06283		3608.81	-0.06256		3608.81	-0.05427		3608.81	-0.05609		3608.81	-0.05007
3610.74	0.000607		3610.74	-0.06185		3610.74	-0.06793		3610.74	-0.05195		3610.74	-0.05199		3610.74	-0.05196		3610.74	-0.05316
3612.67	-0.00524		3612.67	-0.06374		3612.67	-0.0766		3612.67	-0.0574		3612.67	-0.06959		3612.67	-0.06677		3612.67	-0.06145
3614.6	-0.01261		3614.6	-0.07202		3614.6	-0.07838		3614.6	-0.06707		3614.6	-0.07482		3614.6	-0.0699		3614.6	-0.06565
3616.53	-0.0095		3616.53	-0.06452		3616.53	-0.07302		3616.53	-0.06294		3616.53	-0.0563		3616.53	-0.05408		3616.53	-0.05494
3618.46	-0.00442		3618.46	-0.05764		3618.46	-0.07132		3618.46	-0.05314		3618.46	-0.0412		3618.46	-0.04671		3618.46	-0.04542
3620.39	-0.00345		3620.39	-0.05969		3620.39	-0.07122		3620.39	-0.04876		3620.39	-0.04526		3620.39	-0.05342		3620.39	-0.05745
3622.32	0.00169		3622.32	-0.05387		3622.32	-0.05744		3622.32	-0.04795		3622.32	-0.0454		3622.32	-0.05762		3622.32	-0.05725
3624.25	-0.00532		3624.25	-0.04901		3624.25	-0.04865		3624.25	-0.03966		3624.25	-0.04374		3624.25	-0.05131		3624.25	-0.0469
3626.17	-0.01133		3626.17	-0.0424		3626.17	-0.05064		3626.17	-0.03691		3626.17	-0.04532		3626.17	-0.03996		3626.17	-0.04263
3628.1	0.00626		3628.1	-0.02613		3628.1	-0.03213		3628.1	-0.03402		3628.1	-0.02941		3628.1	-0.02371		3628.1	-0.02066
3630.03	0.00568		3630.03	-0.04156		3630.03	-0.02993		3630.03	-0.04106		3630.03	-0.03471		3630.03	-0.04724		3630.03	-0.03073
3631.96	-0.00545		3631.96	-0.058		3631.96	-0.04849		3631.96	-0.04572		3631.96	-0.0449		3631.96	-0.05736		3631.96	-0.04728
3633.89	-0.00117		3633.89	-0.04856		3633.89	-0.03893		3633.89	-0.0358		3633.89	-0.0376		3633.89	-0.04331		3633.89	-0.03443
3635.82	0.00319		3635.82	-0.03525		3635.82	-0.03347		3635.82	-0.03113		3635.82	-0.03324		3635.82	-0.027		3635.82	-0.02839
3637.75	0.00315		3637.75	-0.03484		3637.75	-0.0362		3637.75	-0.03263		3637.75	-0.03371		3637.75	-0.02464		3637.75	-0.03606
3639.68	0.00241		3639.68	-0.03655		3639.68	-0.03389		3639.68	-0.02673		3639.68	-0.03503		3639.68	-0.02897		3639.68	-0.03762
3641.6	0.00225		3641.6	-0.03744		3641.6	-0.03245		3641.6	-0.02638		3641.6	-0.03392		3641.6	-0.03041		3641.6	-0.03328
3643.53	0.00269		3643.53	-0.03492		3643.53	-0.031		3643.53	-0.0254		3643.53	-0.02896		3643.53	-0.02855		3643.53	-0.02948
3645.46	0.00114		3645.46	-0.02309		3645.46	-0.02866		3645.46	-0.02225		3645.46	-0.01858		3645.46	-0.0225		3645.46	-0.02189
3647.39	0.00696		3647.39	-0.00504		3647.39	-0.02787		3647.39	-0.02005		3647.39	-0.00837		3647.39	-0.01265		3647.39	-0.00934
3649.32	0.00419		3649.32	-0.00973		3649.32	-0.03716		3649.32	-0.0295		3649.32	-0.01655		3649.32	-0.02233		3649.32	-0.01906
3651.25	-0.00485		3651.25	-0.01599		3651.25	-0.027		3651.25	-0.01882		3651.25	-0.02283		3651.25	-0.03026		3651.25	-0.02751
3653.18	0.00351		3653.18	-0.00793		3653.18	-0.01302		3653.18	-0.00519		3653.18	-0.01338		3653.18	-0.01085		3653.18	-0.017
3655.11	0.00603		3655.11	0.00441		3655.11	-0.00604		3655.11	-0.000305		3655.11	-0.00517		3655.11	0.00156		3655.11	-0.00206
3657.04	-0.00464		3657.04	0.00975		3657.04	-0.00334		3657.04	-0.00164		3657.04	0.000629		3657.04	0.00781		3657.04	0.00552
3658.96	-0.0026		3658.96	0.00391		3658.96	0.00275		3658.96	0.00104		3658.96	0.00246		3658.96	0.00463		3658.96	0.00129
3660.89	0.00279		3660.89	0.00283		3660.89	0.00469		3660.89	0.00581		3660.89	-0.00285		3660.89	0.000445		3660.89	-0.000135
3662.82	0.00906		3662.82	0.00459		3662.82	0.00319		3662.82	0.01101		3662.82	-0.00184		3662.82	0.00597		3662.82	0.00575
3664.75	0.00881		3664.75	-0.00419		3664.75	-0.00767		3664.75	0.00683		3664.75	-0.00225		3664.75	0.00164		3664.75	0.00167
3666.68	0.000906		3666.68	-0.00722		3666.68	-0.01311		3666.68	-0.00246		3666.68	-0.00014		3666.68	-0.01294		3666.68	-0.00958
3668.61	-0.00337		3668.61	-0.01066		3668.61	-0.01361		3668.61	-0.01285		3668.61	-0.0086		3668.61	-0.01921		3668.61	-0.02131
3670.54	-0.00245		3670.54	-0.02789		3670.54	-0.03369		3670.54	-0.02359		3670.54	-0.03045		3670.54	-0.02311		3670.54	-0.02691
3672.47	-0.00562		3672.47	-0.03483		3672.47	-0.0343		3672.47	-0.02836		3672.47	-0.03217		3672.47	-0.03121		3672.47	-0.02647
3674.39	-0.01481		3674.39	-0.04675		3674.39	-0.03163		3674.39	-0.0387		3674.39	-0.04295		3674.39	-0.04352		3674.39	-0.04069
3676.32	-0.01043		3676.32	-0.05168		3676.32	-0.04402		3676.32	-0.03551		3676.32	-0.03981		3676.32	-0.04475		3676.32	-0.03938
3678.25	-0.00439		3678.25	-0.04623		3678.25	-0.04173		3678.25	-0.029		3678.25	-0.0255		3678.25	-0.03025		3678.25	-0.02851
3680.18	-0.00999		3680.18	-0.04601		3680.18	-0.03889		3680.18	-0.03113		3680.18	-0.02567		3680.18	-0.03091		3680.18	-0.03522
3682.11	-0.01092		3682.11	-0.04479		3682.11	-0.03906		3682.11	-0.0359		3682.11	-0.03631		3682.11	-0.03119		3682.11	-0.03968
3684.04	-0.01338		3684.04	-0.04628		3684.04	-0.03662		3684.04	-0.03619		3684.04	-0.03794		3684.04	-0.03106		3684.04	-0.03825
3685.97	-0.015		3685.97	-0.04626		3685.97	-0.03244		3685.97	-0.03156		3685.97	-0.03322		3685.97	-0.03099		3685.97	-0.0358
3687.9	-0.01383		3687.9	-0.03375		3687.9	-0.03051		3687.9	-0.0327		3687.9	-0.03089		3687.9	-0.03608		3687.9	-0.02951
3689.83	-0.02241		3689.83	-0.03447		3689.83	-0.02671		3689.83	-0.03644		3689.83	-0.03934		3689.83	-0.03663		3689.83	-0.03477
3691.75	-0.02178		3691.75	-0.05586		3691.75	-0.04427		3691.75	-0.05319		3691.75	-0.04582		3691.75	-0.0434		3691.75	-0.04429
3693.68	-0.00277		3693.68	-0.05563		3693.68	-0.04714		3693.68	-0.05419		3693.68	-0.04533		3693.68	-0.04796		3693.68	-0.05023
3695.61	0.00783		3695.61	-0.06385		3695.61	-0.04965		3695.61	-0.05369		3695.61	-0.05231		3695.61	-0.06051		3695.61	-0.06888
3697.54	0.01027		3697.54	-0.08828		3697.54	-0.07564		3697.54	-0.07407		3697.54	-0.07364		3697.54	-0.08169		3697.54	-0.08782
3699.47	0.0056		3699.47	-0.11109		3699.47	-0.10256		3699.47	-0.102		3699.47	-0.0991		3699.47	-0.10456		3699.47	-0.10346
3701.4	0.00426		3701.4	-0.11475		3701.4	-0.11224		3701.4	-0.11389		3701.4	-0.11395		3701.4	-0.1118		3701.4	-0.109
3703.33	0.0073		3703.33	-0.11278		3703.33	-0.10854		3703.33	-0.11044		3703.33	-0.11308		3703.33	-0.1053		3703.33	-0.10623
3705.26	0.00652		3705.26	-0.10626		3705.26	-0.10275		3705.26	-0.09968		3705.26	-0.10086		3705.26	-0.09528		3705.26	-0.09846
3707.18	0.00116		3707.18	-0.09351		3707.18	-0.092		3707.18	-0.09005		3707.18	-0.08593		3707.18	-0.07738		3707.18	-0.08513
3709.11	-0.00692		3709.11	-0.08702		3709.11	-0.08303		3709.11	-0.0795		3709.11	-0.07734		3709.11	-0.07151		3709.11	-0.07731
3711.04	-0.00832		3711.04	-0.08322		3711.04	-0.07796		3711.04	-0.06896		3711.04	-0.08103		3711.04	-0.07636		3711.04	-0.07323
3712.97	-0.00301		3712.97	-0.0656		3712.97	-0.07189		3712.97	-0.06002		3712.97	-0.06825		3712.97	-0.06919		3712.97	-0.06803
3714.9	-0.00338		3714.9	-0.05222		3714.9	-0.0616		3714.9	-0.04792		3714.9	-0.05429		3714.9	-0.05807		3714.9	-0.05666
3716.83	-0.00371		3716.83	-0.04688		3716.83	-0.05287		3716.83	-0.04327		3716.83	-0.05004		3716.83	-0.04847		3716.83	-0.04545
3718.76	-0.00356		3718.76	-0.04509		3718.76	-0.04825		3718.76	-0.04257		3718.76	-0.04678		3718.76	-0.04376		3718.76	-0.04438
3720.69	-0.00653		3720.69	-0.04013		3720.69	-0.0464		3720.69	-0.04031		3720.69	-0.0416		3720.69	-0.03711		3720.69	-0.04518
3722.61	-0.00682		3722.61	-0.03268		3722.61	-0.03945		3722.61	-0.03367		3722.61	-0.03367		3722.61	-0.02732		3722.61	-0.03425
3724.54	-0.00374		3724.54	-0.0313		3724.54	-0.03009		3724.54	-0.02761		3724.54	-0.02921		3724.54	-0.02489		3724.54	-0.02435
3726.47	-0.00151		3726.47	-0.02863		3726.47	-0.02658		3726.47	-0.02737		3726.47	-0.02545		3726.47	-0.02404		3726.47	-0.02225
3728.4	-0.00292		3728.4	-0.02897		3728.4	-0.02751		3728.4	-0.02757		3728.4	-0.02365		3728.4	-0.02389		3728.4	-0.02289
3730.33	-0.00144		3730.33	-0.02456		3730.33	-0.02664		3730.33	-0.02254		3730.33	-0.02584		3730.33	-0.01998		3730.33	-0.02112
3732.26	0.00427		3732.26	-0.01868		3732.26	-0.01987		3732.26	-0.01958		3732.26	-0.03039		3732.26	-0.01984		3732.26	-0.01938
3734.19	0.00277		3734.19	-0.02244		3734.19	-0.01327		3734.19	-0.01911		3734.19	-0.02054		3734.19	-0.02262		3734.19	-0.02044
3736.12	-0.00158		3736.12	-0.02225		3736.12	-0.01339		3736.12	-0.01673		3736.12	-0.00935		3736.12	-0.01808		3736.12	-0.02248
3738.05	-0.00242		3738.05	-0.02026		3738.05	-0.01709		3738.05	-0.01221		3738.05	-0.00949		3738.05	-0.01633		3738.05	-0.01729
3739.97	-0.00601		3739.97	-0.01948		3739.97	-0.01837		3739.97	-0.01227		3739.97	-0.01149		3739.97	-0.01626		3739.97	-0.0153
3741.9	-0.00829		3741.9	-0.01758		3741.9	-0.02159		3741.9	-0.01838		3741.9	-0.01363		3741.9	-0.01711		3741.9	-0.01991
3743.83	-0.00487		3743.83	-0.01719		3743.83	-0.02393		3743.83	-0.03348		3743.83	-0.0138		3743.83	-0.02197		3743.83	-0.02647
3745.76	-0.00179		3745.76	-0.02119		3745.76	-0.02101		3745.76	-0.02963		3745.76	-0.01581		3745.76	-0.02173		3745.76	-0.02421
3747.69	0.00146		3747.69	-0.01856		3747.69	-0.01063		3747.69	-0.01205		3747.69	-0.01339		3747.69	-0.01247		3747.69	-0.014
3749.62	0.0019		3749.62	-0.01586		3749.62	-0.00553		3749.62	-0.0069		3749.62	-0.01323		3749.62	-0.00525		3749.62	-0.01734
3751.55	-0.00765		3751.55	-0.02367		3751.55	-0.01769		3751.55	-0.01771		3751.55	-0.01908		3751.55	-0.01766		3751.55	-0.02956
3753.48	-0.00736		3753.48	-0.02039		3753.48	-0.0223		3753.48	-0.01969		3753.48	-0.01488		3753.48	-0.02169		3753.48	-0.01919
3755.4	-0.00545		3755.4	-0.01806		3755.4	-0.02133		3755.4	-0.0179		3755.4	-0.01563		3755.4	-0.01793		3755.4	-0.01575
3757.33	-0.000622		3757.33	-0.01504		3757.33	-0.02197		3757.33	-0.01244		3757.33	-0.01264		3757.33	-0.00968		3757.33	-0.0178
3759.26	-0.00023		3759.26	-0.01502		3759.26	-0.02163		3759.26	-0.01356		3759.26	-0.01243		3759.26	-0.00813		3759.26	-0.01802
3761.19	-0.00502		3761.19	-0.01633		3761.19	-0.01946		3761.19	-0.01977		3761.19	-0.01473		3761.19	-0.01623		3761.19	-0.01699
3763.12	-0.00154		3763.12	-0.01644		3763.12	-0.01377		3763.12	-0.01769		3763.12	-0.00926		3763.12	-0.015		3763.12	-0.01409
3765.05	0.00153		3765.05	-0.0188		3765.05	-0.00993		3765.05	-0.01612		3765.05	-0.01076		3765.05	-0.00844		3765.05	-0.01112
3766.98	-0.00225		3766.98	-0.01822		3766.98	-0.01242		3766.98	-0.01468		3766.98	-0.01616		3766.98	-0.0099		3766.98	-0.01191
3768.91	-0.00178		3768.91	-0.01847		3768.91	-0.01525		3768.91	-0.01122		3768.91	-0.01554		3768.91	-0.01335		3768.91	-0.01639
3770.84	0.00669		3770.84	-0.02065		3770.84	-0.01288		3770.84	-0.00917		3770.84	-0.01285		3770.84	-0.0139		3770.84	-0.01904
3772.76	0.00289		3772.76	-0.01859		3772.76	-0.01437		3772.76	-0.01089		3772.76	-0.01222		3772.76	-0.0138		3772.76	-0.0173
3774.69	0.00155		3774.69	-0.01506		3774.69	-0.01287		3774.69	-0.00953		3774.69	-0.01172		3774.69	-0.01083		3774.69	-0.01403
3776.62	0.000132		3776.62	-0.01551		3776.62	-0.0129		3776.62	-0.01042		3776.62	-0.01112		3776.62	-0.00772		3776.62	-0.01423
3778.55	-0.00153		3778.55	-0.01423		3778.55	-0.0121		3778.55	-0.01098		3778.55	-0.00946		3778.55	-0.0051		3778.55	-0.01718
3780.48	0.00398		3780.48	-0.01265		3780.48	-0.01099		3780.48	-0.00664		3780.48	-0.00453		3780.48	-0.00431		3780.48	-0.01266
3782.41	0.00273		3782.41	-0.01577		3782.41	-0.01195		3782.41	-0.00797		3782.41	-0.00794		3782.41	-0.0096		3782.41	-0.00669
3784.34	-0.000888		3784.34	-0.01377		3784.34	-0.01238		3784.34	-0.0079		3784.34	-0.01103		3784.34	-0.01114		3784.34	-0.00646
3786.27	-0.00178		3786.27	-0.01342		3786.27	-0.01204		3786.27	-0.00891		3786.27	-0.01072		3786.27	-0.01216		3786.27	-0.01242
3788.19	0.000993		3788.19	-0.01494		3788.19	-0.01329		3788.19	-0.00918		3788.19	-0.01205		3788.19	-0.01158		3788.19	-0.01629
3790.12	0.00635		3790.12	-0.01086		3790.12	-0.01236		3790.12	-0.00788		3790.12	-0.01137		3790.12	-0.01004		3790.12	-0.01064
3792.05	0.00849		3792.05	-0.00744		3792.05	-0.0105		3792.05	-0.00791		3792.05	-0.00907		3792.05	-0.00865		3792.05	-0.00683
3793.98	0.00599		3793.98	-0.00836		3793.98	-0.01163		3793.98	-0.00929		3793.98	-0.01128		3793.98	-0.0094		3793.98	-0.00881
3795.91	0.00418		3795.91	-0.00827		3795.91	-0.01372		3795.91	-0.00806		3795.91	-0.01453		3795.91	-0.00932		3795.91	-0.01052
3797.84	6.8e-05		3797.84	-0.01364		3797.84	-0.01275		3797.84	-0.00477		3797.84	-0.01676		3797.84	-0.01406		3797.84	-0.01068
3799.77	-0.0077		3799.77	-0.01927		3799.77	-0.01381		3799.77	-0.01126		3799.77	-0.02008		3799.77	-0.01931		3799.77	-0.01259
3801.7	-0.01159		3801.7	-0.02252		3801.7	-0.01748		3801.7	-0.01972		3801.7	-0.02748		3801.7	-0.02314		3801.7	-0.01929
3803.63	-0.000465		3803.63	-0.01553		3803.63	-0.01174		3803.63	-0.01405		3803.63	-0.01754		3803.63	-0.01469		3803.63	-0.01227
3805.55	0.00402		3805.55	-0.00731		3805.55	-0.00863		3805.55	-0.00805		3805.55	-0.00633		3805.55	-0.00553		3805.55	-0.00862
3807.48	0.00142		3807.48	-0.00981		3807.48	-0.00857		3807.48	-0.00815		3807.48	-0.00645		3807.48	-0.00558		3807.48	-0.01142
3809.41	0.00125		3809.41	-0.01381		3809.41	-0.00944		3809.41	-0.0081		3809.41	-0.01018		3809.41	-0.00965		3809.41	-0.01041
3811.34	0.00348		3811.34	-0.01243		3811.34	-0.0103		3811.34	-0.00589		3811.34	-0.01061		3811.34	-0.00963		3811.34	-0.00982
3813.27	0.00241		3813.27	-0.01153		3813.27	-0.01107		3813.27	-0.00838		3813.27	-0.00893		3813.27	-0.01115		3813.27	-0.0127
3815.2	-0.00188		3815.2	-0.01297		3815.2	-0.01119		3815.2	-0.01201		3815.2	-0.00509		3815.2	-0.01214		3815.2	-0.01226
3817.13	-0.000364		3817.13	-0.01722		3817.13	-0.01109		3817.13	-0.00813		3817.13	-0.00743		3817.13	-0.01293		3817.13	-0.00631
3819.06	-0.000116		3819.06	-0.01915		3819.06	-0.01173		3819.06	-0.01072		3819.06	-0.00854		3819.06	-0.01665		3819.06	-0.00909
3820.98	-0.00455		3820.98	-0.0198		3820.98	-0.01324		3820.98	-0.02058		3820.98	-0.01331		3820.98	-0.01774		3820.98	-0.01605
3822.91	-0.00132		3822.91	-0.01528		3822.91	-0.01269		3822.91	-0.01455		3822.91	-0.01373		3822.91	-0.00848		3822.91	-0.01401
3824.84	-0.00148		3824.84	-0.01915		3824.84	-0.01397		3824.84	-0.01118		3824.84	-0.01169		3824.84	-0.00932		3824.84	-0.0158
3826.77	-0.000256		3826.77	-0.02018		3826.77	-0.01248		3826.77	-0.00849		3826.77	-0.01152		3826.77	-0.01119		3826.77	-0.01327
3828.7	0.00397		3828.7	-0.01431		3828.7	-0.00926		3828.7	-0.00614		3828.7	-0.00884		3828.7	-0.00592		3828.7	-0.00723
3830.63	0.00628		3830.63	-0.00893		3830.63	-0.00991		3830.63	-0.00848		3830.63	-0.00371		3830.63	-0.00408		3830.63	-0.00735
3832.56	0.00362		3832.56	-0.01036		3832.56	-0.01085		3832.56	-0.01033		3832.56	-0.00387		3832.56	-0.00856		3832.56	-0.01244
3834.49	0.00298		3834.49	-0.01207		3834.49	-0.00918		3834.49	-0.00826		3834.49	-0.00399		3834.49	-0.00908		3834.49	-0.01283
3836.42	0.00678		3836.42	-0.0061		3836.42	-0.00801		3836.42	-0.000996		3836.42	-0.00378		3836.42	-0.00695		3836.42	-0.0076
3838.34	0.00264		3838.34	-0.00572		3838.34	-0.01245		3838.34	-0.00459		3838.34	-0.01206		3838.34	-0.00939		3838.34	-0.01067
3840.27	-0.00747		3840.27	-0.01301		3840.27	-0.02136		3840.27	-0.01464		3840.27	-0.02194		3840.27	-0.01808		3840.27	-0.02201
3842.2	-0.01122		3842.2	-0.01741		3842.2	-0.02484		3842.2	-0.01712		3842.2	-0.02078		3842.2	-0.01995		3842.2	-0.02536
3844.13	-0.00466		3844.13	-0.01745		3844.13	-0.01771		3844.13	-0.01268		3844.13	-0.0134		3844.13	-0.01428		3844.13	-0.0187
3846.06	-0.0038		3846.06	-0.01923		3846.06	-0.01397		3846.06	-0.01465		3846.06	-0.01229		3846.06	-0.01415		3846.06	-0.01668
3847.99	-0.00391		3847.99	-0.01721		3847.99	-0.01323		3847.99	-0.01276		3847.99	-0.01414		3847.99	-0.01458		3847.99	-0.01595
3849.92	0.00207		3849.92	-0.00905		3849.92	-0.00426		3849.92	-0.00633		3849.92	-0.00688		3849.92	-0.01194		3849.92	-0.00954
3851.85	0.01162		3851.85	-0.00593		3851.85	0.00683		3851.85	-0.000383		3851.85	0.00322		3851.85	-0.00991		3851.85	-0.00046
3853.77	0.00612		3853.77	-0.01776		3853.77	-0.00304		3853.77	-0.000278		3853.77	-0.01202		3853.77	-0.01716		3853.77	-0.00156
3855.7	0.00077		3855.7	-0.02049		3855.7	-0.01562		3855.7	-0.00842		3855.7	-0.01635		3855.7	-0.01429		3855.7	-0.00782
3857.63	0.00156		3857.63	-0.01722		3857.63	-0.0151		3857.63	-0.01295		3857.63	-0.01598		3857.63	-0.01132		3857.63	-0.0083
3859.56	-0.00155		3859.56	-0.01528		3859.56	-0.01169		3859.56	-0.01472		3859.56	-0.01564		3859.56	-0.00991		3859.56	-0.00921
3861.49	-0.00371		3861.49	-0.01103		3861.49	-0.00987		3861.49	-0.01113		3861.49	-0.01264		3861.49	-0.00724		3861.49	-0.00788
3863.42	-0.0044		3863.42	-0.00947		3863.42	-0.01659		3863.42	-0.01346		3863.42	-0.01101		3863.42	-0.01055		3863.42	-0.01049
3865.35	-0.00179		3865.35	-0.01332		3865.35	-0.02618		3865.35	-0.01558		3865.35	-0.0154		3865.35	-0.01654		3865.35	-0.01906
3867.28	0.00281		3867.28	-0.00892		3867.28	-0.01986		3867.28	-0.00906		3867.28	-0.01138		3867.28	-0.01258		3867.28	-0.01255
3869.2	0.00776		3869.2	-0.00599		3869.2	-0.01322		3869.2	-0.00344		3869.2	-0.00583		3869.2	-0.00827		3869.2	-0.00213
3871.13	0.00292		3871.13	-0.00858		3871.13	-0.01611		3871.13	-0.0069		3871.13	-0.00971		3871.13	-0.01001		3871.13	-0.00769
3873.06	-0.00195		3873.06	-0.01019		3873.06	-0.01446		3873.06	-0.00721		3873.06	-0.01114		3873.06	-0.01107		3873.06	-0.00865
3874.99	-0.00146		3874.99	-0.00812		3874.99	-0.011		3874.99	-0.0016		3874.99	-0.01156		3874.99	-0.00886		3874.99	-0.00436
3876.92	-0.00266		3876.92	-0.01037		3876.92	-0.01551		3876.92	-0.00372		3876.92	-0.01156		3876.92	-0.01299		3876.92	-0.00931
3878.85	-0.00309		3878.85	-0.01251		3878.85	-0.01561		3878.85	-0.00866		3878.85	-0.01378		3878.85	-0.01543		3878.85	-0.0132
3880.78	0.00387		3880.78	-0.01096		3880.78	-0.0089		3880.78	-0.00535		3880.78	-0.01244		3880.78	-0.01049		3880.78	-0.01162
3882.71	0.00614		3882.71	-0.0114		3882.71	-0.01169		3882.71	-0.0061		3882.71	-0.00925		3882.71	-0.00721		3882.71	-0.01312
3884.64	-0.00134		3884.64	-0.01472		3884.64	-0.01785		3884.64	-0.00972		3884.64	-0.01028		3884.64	-0.00735		3884.64	-0.01497
3886.56	-0.00629		3886.56	-0.01964		3886.56	-0.02092		3886.56	-0.01009		3886.56	-0.01623		3886.56	-0.01299		3886.56	-0.01642
3888.49	0.00117		3888.49	-0.01249		3888.49	-0.01547		3888.49	-0.000769		3888.49	-0.01117		3888.49	-0.00895		3888.49	-0.01004
3890.42	0.00636		3890.42	-0.0045		3890.42	-0.00834		3890.42	0.00334		3890.42	-0.00356		3890.42	-0.00148		3890.42	-0.00505
3892.35	0.00281		3892.35	-0.00298		3892.35	-0.0125		3892.35	-0.00404		3892.35	-0.00237		3892.35	-0.00523		3892.35	-0.00731
3894.28	0.00139		3894.28	-0.01062		3894.28	-0.01446		3894.28	-0.00837		3894.28	-0.00641		3894.28	-0.01038		3894.28	-0.01205
3896.21	0.00477		3896.21	-0.00929		3896.21	-0.01185		3896.21	-0.00414		3896.21	-0.00619		3896.21	-0.00878		3896.21	-0.01246
3898.14	-0.000409		3898.14	-0.00994		3898.14	-0.01123		3898.14	-0.00636		3898.14	-0.00692		3898.14	-0.01034		3898.14	-0.01456
3900.07	0.000958		3900.07	-0.01319		3900.07	-0.01126		3900.07	-0.0104		3900.07	-0.0057		3900.07	-0.00936		3900.07	-0.01156
3901.99	-0.000227		3901.99	-0.01114		3901.99	-0.01188		3901.99	-0.00846		3901.99	-0.00594		3901.99	-0.00706		3901.99	-0.00389
3903.92	-0.00123		3903.92	-0.00839		3903.92	-0.00974		3903.92	-0.0062		3903.92	-0.00873		3903.92	-0.01152		3903.92	-0.0049
3905.85	0.00292		3905.85	-0.01198		3905.85	-0.00981		3905.85	-0.00733		3905.85	-0.01054		3905.85	-0.01254		3905.85	-0.01149
3907.78	0.00247		3907.78	-0.01462		3907.78	-0.01405		3907.78	-0.00903		3907.78	-0.00945		3907.78	-0.01125		3907.78	-0.01306
3909.71	0.00316		3909.71	-0.0104		3909.71	-0.01331		3909.71	-0.00797		3909.71	-0.00617		3909.71	-0.0094		3909.71	-0.0095
3911.64	0.00189		3911.64	-0.0072		3911.64	-0.00983		3911.64	-0.00603		3911.64	-0.00726		3911.64	-0.01088		3911.64	-0.00975
3913.57	-0.00124		3913.57	-0.01228		3913.57	-0.01182		3913.57	-0.0075		3913.57	-0.01178		3913.57	-0.0119		3913.57	-0.01237
3915.5	-0.00199		3915.5	-0.01382		3915.5	-0.01331		3915.5	-0.00971		3915.5	-0.01384		3915.5	-0.01181		3915.5	-0.01335
3917.43	-0.000464		3917.43	-0.0075		3917.43	-0.00961		3917.43	-0.01021		3917.43	-0.0105		3917.43	-0.00976		3917.43	-0.01121
3919.35	0.00339		3919.35	-0.00673		3919.35	-0.00711		3919.35	-0.00537		3919.35	-0.00752		3919.35	-0.0074		3919.35	-0.01042
3921.28	-0.000959		3921.28	-0.01322		3921.28	-0.01331		3921.28	-0.0081		3921.28	-0.0152		3921.28	-0.01038		3921.28	-0.01648
3923.21	-0.00429		3923.21	-0.01499		3923.21	-0.01994		3923.21	-0.01302		3923.21	-0.02022		3923.21	-0.01234		3923.21	-0.01837
3925.14	-0.00501		3925.14	-0.01313		3925.14	-0.01591		3925.14	-0.01501		3925.14	-0.0143		3925.14	-0.0126		3925.14	-0.01436
3927.07	-0.00144		3927.07	-0.01162		3927.07	-0.01091		3927.07	-0.01009		3927.07	-0.01073		3927.07	-0.00795		3927.07	-0.0105
3929	0.00209		3929	-0.01087		3929	-0.00986		3929	-0.00612		3929	-0.01283		3929	-0.00556		3929	-0.0104
3930.93	0.00307		3930.93	-0.01114		3930.93	-0.01068		3930.93	-0.00785		3930.93	-0.01143		3930.93	-0.00384		3930.93	-0.00923
3932.86	0.00411		3932.86	-0.01208		3932.86	-0.00962		3932.86	-0.01188		3932.86	-0.00627		3932.86	-0.00868		3932.86	-0.00864
3934.78	0.000511		3934.78	-0.01454		3934.78	-0.01511		3934.78	-0.01274		3934.78	-0.01028		3934.78	-0.01435		3934.78	-0.01108
3936.71	-0.000567		3936.71	-0.01293		3936.71	-0.01397		3936.71	-0.00925		3936.71	-0.01058		3936.71	-0.01313		3936.71	-0.01056
3938.64	-0.00133		3938.64	-0.01096		3938.64	-0.0139		3938.64	-0.00714		3938.64	-0.00802		3938.64	-0.01196		3938.64	-0.01331
3940.57	3e-06		3940.57	-0.00649		3940.57	-0.01301		3940.57	-0.0063		3940.57	-0.00434		3940.57	-0.00863		3940.57	-0.00837
3942.5	-0.00172		3942.5	-0.0068		3942.5	-0.00999		3942.5	-0.00752		3942.5	-0.00588		3942.5	-0.01026		3942.5	-0.00945
3944.43	-0.00445		3944.43	-0.0121		3944.43	-0.01114		3944.43	-0.00625		3944.43	-0.0089		3944.43	-0.01294		3944.43	-0.01159
3946.36	0.0014		3946.36	-0.01017		3946.36	-0.01193		3946.36	-0.00717		3946.36	-0.00762		3946.36	-0.00543		3946.36	-0.0061
3948.29	0.00518		3948.29	-0.01208		3948.29	-0.00939		3948.29	-0.00888		3948.29	-0.00922		3948.29	-0.00477		3948.29	-0.0062
3950.22	0.00076		3950.22	-0.01562		3950.22	-0.0106		3950.22	-0.00961		3950.22	-0.01088		3950.22	-0.01247		3950.22	-0.00882
3952.14	-0.000597		3952.14	-0.01322		3952.14	-0.0134		3952.14	-0.00637		3952.14	-0.00997		3952.14	-0.01276		3952.14	-0.00967
3954.07	-0.00541		3954.07	-0.01415		3954.07	-0.01684		3954.07	-0.00649		3954.07	-0.01302		3954.07	-0.01115		3954.07	-0.0144
3956	-0.007		3956	-0.01487		3956	-0.01751		3956	-0.007		3956	-0.01581		3956	-0.01148		3956	-0.01734
3957.93	-0.000593		3957.93	-0.01136		3957.93	-0.01608		3957.93	-0.00675		3957.93	-0.0133		3957.93	-0.01063		3957.93	-0.01392
3959.86	0.000534		3959.86	-0.00995		3959.86	-0.01872		3959.86	-0.01025		3959.86	-0.01161		3959.86	-0.00931		3959.86	-0.01137
3961.79	-0.000819		3961.79	-0.01198		3961.79	-0.0184		3961.79	-0.01485		3961.79	-0.012		3961.79	-0.00913		3961.79	-0.01061
3963.72	-0.00119		3963.72	-0.01027		3963.72	-0.01388		3963.72	-0.01368		3963.72	-0.01038		3963.72	-0.01035		3963.72	-0.00801
3965.65	-0.00239		3965.65	-0.01121		3965.65	-0.01389		3965.65	-0.013		3965.65	-0.0116		3965.65	-0.01181		3965.65	-0.0098
3967.57	-0.00321		3967.57	-0.01533		3967.57	-0.01621		3967.57	-0.01325		3967.57	-0.0125		3967.57	-0.01268		3967.57	-0.01244
3969.5	0.000803		3969.5	-0.0108		3969.5	-0.01295		3969.5	-0.01075		3969.5	-0.00975		3969.5	-0.01061		3969.5	-0.00939
3971.43	0.00353		3971.43	-0.00487		3971.43	-0.01074		3971.43	-0.00552		3971.43	-0.00759		3971.43	-0.00791		3971.43	-0.00498
3973.36	0.00361		3973.36	-0.00763		3973.36	-0.00908		3973.36	-0.00412		3973.36	-0.00556		3973.36	-0.00772		3973.36	-0.00718
3975.29	-0.000731		3975.29	-0.01386		3975.29	-0.01258		3975.29	-0.0095		3975.29	-0.01093		3975.29	-0.01043		3975.29	-0.01288
3977.22	-0.00593		3977.22	-0.01653		3977.22	-0.01824		3977.22	-0.01332		3977.22	-0.01889		3977.22	-0.01538		3977.22	-0.01477
3979.15	-0.00535		3979.15	-0.01766		3979.15	-0.01675		3979.15	-0.01189		3979.15	-0.01783		3979.15	-0.01669		3979.15	-0.01158
3981.08	-0.00161		3981.08	-0.0159		3981.08	-0.01397		3981.08	-0.00945		3981.08	-0.01403		3981.08	-0.01142		3981.08	-0.01101
3983.01	-0.0011		3983.01	-0.01584		3983.01	-0.01756		3983.01	-0.01211		3983.01	-0.01309		3983.01	-0.01032		3983.01	-0.0142
3984.93	0.00144		3984.93	-0.01627		3984.93	-0.01661		3984.93	-0.01307		3984.93	-0.01106		3984.93	-0.01147		3984.93	-0.01342
3986.86	0.00187		3986.86	-0.01493		3986.86	-0.01146		3986.86	-0.01137		3986.86	-0.00831		3986.86	-0.00774		3986.86	-0.00951
3988.79	-0.000142		3988.79	-0.01446		3988.79	-0.0114		3988.79	-0.01376		3988.79	-0.01029		3988.79	-0.00748		3988.79	-0.01282
3990.72	0.000436		3990.72	-0.01466		3990.72	-0.01591		3990.72	-0.01561		3990.72	-0.01257		3990.72	-0.00793		3990.72	-0.01617
3992.65	-0.0019		3992.65	-0.01542		3992.65	-0.02177		3992.65	-0.01492		3992.65	-0.01324		3992.65	-0.01126		3992.65	-0.01755
3994.58	-0.00456		3994.58	-0.01744		3994.58	-0.01963		3994.58	-0.01469		3994.58	-0.01254		3994.58	-0.01353		3994.58	-0.01614
3996.51	-0.00335		3996.51	-0.0155		3996.51	-0.01318		3996.51	-0.01214		3996.51	-0.01146		3996.51	-0.00699		3996.51	-0.0104
3998.44	0.001		3998.44	-0.01426		3998.44	-0.01191		3998.44	-0.00923		3998.44	-0.01098		3998.44	-0.00324		3998.44	-0.00853
4000.36	0.00181		4000.36	-0.01036		4000.36	-0.0142		4000.36	-0.00792		4000.36	-0.00843		4000.36	-0.00671		4000.36	-0.00889

## Sheet: SI-Fig.56b
##TITLE=No	dark		##TITLE=No	10min		##TITLE=No	20min		##TITLE=No	30min		##TITLE=No	40min		##TITLE=No	50min		##TITLE=No	60min
999.127	-0.00262		999.127	-0.02101		999.127	-0.02611		999.127	-0.00434		999.127	-0.00945		999.127	-0.01967		999.127	-0.0175
1001.06	-0.00284		1001.06	-0.0224		1001.06	-0.03165		1001.06	0.01055		1001.06	-0.01423		1001.06	-0.01195		1001.06	-0.01341
1002.98	0.02023		1002.98	-0.00536		1002.98	-0.01522		1002.98	0.00521		1002.98	-0.00944		1002.98	0.01107		1002.98	-0.00415
1004.91	0.00538		1004.91	-0.02091		1004.91	-0.00371		1004.91	-0.01429		1004.91	-0.00856		1004.91	0.00638		1004.91	-0.01207
1006.84	0.01033		1006.84	-0.01854		1006.84	0.00518		1006.84	-0.00937		1006.84	-0.00762		1006.84	-0.01068		1006.84	-0.00602
1008.77	0.03166		1008.77	-0.00873		1008.77	-0.00541		1008.77	-0.01061		1008.77	-0.02311		1008.77	-0.01437		1008.77	-0.01744
1010.7	0.02962		1010.7	-0.01587		1010.7	-0.03772		1010.7	-0.04576		1010.7	-0.04874		1010.7	-0.04723		1010.7	-0.029
1012.63	0.00325		1012.63	-0.04455		1012.63	-0.06279		1012.63	-0.06606		1012.63	-0.07235		1012.63	-0.0756		1012.63	-0.0394
1014.56	0.00965		1014.56	-0.03189		1014.56	-0.04974		1014.56	-0.0422		1014.56	-0.04706		1014.56	-0.0424		1014.56	-0.03214
1016.49	0.0292		1016.49	-0.02228		1016.49	-0.02395		1016.49	-0.03344		1016.49	-0.01969		1016.49	-0.00722		1016.49	-0.02815
1018.41	0.01456		1018.41	-0.03745		1018.41	-0.0237		1018.41	-0.04232		1018.41	-0.01789		1018.41	-0.0076		1018.41	-0.02919
1020.34	-0.01884		1020.34	-0.04782		1020.34	-0.03109		1020.34	-0.05067		1020.34	-0.03165		1020.34	-0.02649		1020.34	-0.02806
1022.27	-0.000653		1022.27	-0.04451		1022.27	-0.0196		1022.27	-0.03875		1022.27	-0.04433		1022.27	-0.04191		1022.27	-0.04737
1024.2	-0.00325		1024.2	-0.04424		1024.2	-0.03831		1024.2	-0.04278		1024.2	-0.05372		1024.2	-0.05297		1024.2	-0.05066
1026.13	-0.02535		1026.13	-0.04286		1026.13	-0.0478		1026.13	-0.05919		1026.13	-0.02837		1026.13	-0.05957		1026.13	-0.0412
1028.06	-0.00979		1028.06	-0.0393		1028.06	-0.03415		1028.06	-0.06393		1028.06	0.00386		1028.06	-0.05937		1028.06	-0.04316
1029.99	0.00496		1029.99	-0.03713		1029.99	-0.01242		1029.99	-0.0446		1029.99	-0.00602		1029.99	-0.03186		1029.99	-0.02857
1031.92	0.01531		1031.92	-0.00642		1031.92	-0.00538		1031.92	-0.03118		1031.92	-0.012		1031.92	0.01048		1031.92	-0.00603
1033.85	0.03904		1033.85	0.01349		1033.85	-0.01668		1033.85	-0.00762		1033.85	0.0088		1033.85	0.01422		1033.85	-0.03023
1035.77	0.04537		1035.77	-0.00224		1035.77	0.00478		1035.77	0.02744		1035.77	0.03356		1035.77	0.00319		1035.77	-0.02672
1037.7	0.03288		1037.7	-0.00612		1037.7	0.01907		1037.7	0.02374		1037.7	0.0343		1037.7	-0.01182		1037.7	0.00183
1039.63	0.01664		1039.63	-0.00359		1039.63	-0.000391		1039.63	-0.00537		1039.63	0.01958		1039.63	-0.02995		1039.63	0.00482
1041.56	-0.00214		1041.56	-0.013		1041.56	-0.01713		1041.56	-0.02162		1041.56	-0.01406		1041.56	-0.04021		1041.56	-0.02433
1043.49	0.00166		1043.49	-0.0305		1043.49	-0.02587		1043.49	-0.02503		1043.49	-0.0281		1043.49	-0.03205		1043.49	-0.05222
1045.42	-0.01231		1045.42	-0.04185		1045.42	-0.0343		1045.42	-0.04354		1045.42	-0.04942		1045.42	-0.03117		1045.42	-0.05517
1047.35	-0.0149		1047.35	-0.02117		1047.35	-0.00687		1047.35	-0.02966		1047.35	-0.05336		1047.35	-0.04588		1047.35	-0.04801
1049.28	-0.01071		1049.28	0.00495		1049.28	-0.01952		1049.28	-0.02725		1049.28	-0.05614		1049.28	-0.0447		1049.28	-0.02879
1051.2	-0.00511		1051.2	-0.00257		1051.2	-0.03441		1051.2	-0.03529		1051.2	-0.03832		1051.2	-0.02317		1051.2	-0.0129
1053.13	0.0077		1053.13	-0.01323		1053.13	-0.02797		1053.13	-0.0325		1053.13	-0.00623		1053.13	-0.00524		1053.13	-0.01633
1055.06	0.02078		1055.06	0.000501		1055.06	-0.0281		1055.06	-0.03385		1055.06	-0.00247		1055.06	0.00276		1055.06	-0.03151
1056.99	0.00493		1056.99	-0.01285		1056.99	-0.03252		1056.99	-0.05248		1056.99	-0.02761		1056.99	-0.02329		1056.99	-0.03988
1058.92	-0.02261		1058.92	-0.04598		1058.92	-0.0309		1058.92	-0.06187		1058.92	-0.05311		1058.92	-0.06156		1058.92	-0.05423
1060.85	-0.02151		1060.85	-0.0446		1060.85	-0.02708		1060.85	-0.04007		1060.85	-0.04078		1060.85	-0.05437		1060.85	-0.03149
1062.78	-0.02871		1062.78	-0.03618		1062.78	-0.02863		1062.78	-0.01374		1062.78	-0.02448		1062.78	-0.02923		1062.78	-0.01871
1064.71	-0.01466		1064.71	-0.03096		1064.71	-0.02399		1064.71	-0.00759		1064.71	-0.01076		1064.71	-0.01728		1064.71	-0.02571
1066.64	0.00959		1066.64	-0.01811		1066.64	-0.01554		1066.64	-0.00765		1066.64	0.00101		1066.64	-0.01562		1066.64	-0.02032
1068.56	-0.00669		1068.56	-0.0023		1068.56	-0.03211		1068.56	-0.02188		1068.56	-0.01329		1068.56	-0.02576		1068.56	-0.000531
1070.49	0.01267		1070.49	0.01852		1070.49	-0.01042		1070.49	-0.01829		1070.49	-0.01476		1070.49	-0.00657		1070.49	0.00791
1072.42	0.03046		1072.42	0.03657		1072.42	0.000659		1072.42	-0.0181		1072.42	-0.01536		1072.42	0.00596		1072.42	-0.0151
1074.35	0.02184		1074.35	0.02103		1074.35	-0.01166		1074.35	-0.03342		1074.35	-0.02797		1074.35	-0.01373		1074.35	-0.0272
1076.28	0.02102		1076.28	-0.00089		1076.28	0.00366		1076.28	-0.01587		1076.28	-0.01081		1076.28	-0.00766		1076.28	-0.01851
1078.21	0.00102		1078.21	-0.02731		1078.21	-0.01278		1078.21	-0.02724		1078.21	-0.00806		1078.21	-0.01099		1078.21	-0.04321
1080.14	-0.03064		1080.14	-0.05303		1080.14	-0.06087		1080.14	-0.06659		1080.14	-0.03965		1080.14	-0.03342		1080.14	-0.06612
1082.07	-0.02819		1082.07	-0.05333		1082.07	-0.0582		1082.07	-0.0632		1082.07	-0.05297		1082.07	-0.03826		1082.07	-0.03905
1083.99	-0.0176		1083.99	-0.04324		1083.99	-0.02421		1083.99	-0.05287		1083.99	-0.03937		1083.99	-0.02904		1083.99	-0.03327
1085.92	-0.00683		1085.92	-0.02878		1085.92	-0.01476		1085.92	-0.04343		1085.92	-0.01858		1085.92	-0.01275		1085.92	-0.04694
1087.85	-0.01484		1087.85	-0.02876		1087.85	-0.0345		1087.85	-0.05292		1087.85	-0.03454		1087.85	-0.02057		1087.85	-0.03865
1089.78	-0.02798		1089.78	-0.01757		1089.78	-0.03158		1089.78	-0.04542		1089.78	-0.01848		1089.78	-0.02386		1089.78	-0.02258
1091.71	-0.00823		1091.71	0.02433		1091.71	0.00772		1091.71	0.01208		1091.71	0.00561		1091.71	0.01329		1091.71	-0.000646
1093.64	0.00835		1093.64	0.04804		1093.64	0.01972		1093.64	0.04546		1093.64	-0.00169		1093.64	0.02171		1093.64	0.01281
1095.57	0.02696		1095.57	0.03897		1095.57	0.01793		1095.57	0.04657		1095.57	0.00912		1095.57	0.01915		1095.57	0.02381
1097.5	0.02007		1097.5	0.01327		1097.5	-0.00217		1097.5	0.02959		1097.5	0.01574		1097.5	0.00867		1097.5	0.00184
1099.43	-0.02956		1099.43	-0.00473		1099.43	-0.00917		1099.43	-0.01494		1099.43	0.00211		1099.43	-0.01317		1099.43	-0.02758
1101.35	-0.03952		1101.35	0.00334		1101.35	0.0088		1101.35	-0.01537		1101.35	-0.00155		1101.35	-0.000409		1101.35	-0.01645
1103.28	-0.00888		1103.28	0.02088		1103.28	0.02917		1103.28	0.02186		1103.28	0.01673		1103.28	0.03741		1103.28	0.01437
1105.21	0.01671		1105.21	0.03446		1105.21	0.04267		1105.21	0.03846		1105.21	0.0268		1105.21	0.03693		1105.21	0.03042
1107.14	0.01309		1107.14	0.03831		1107.14	0.04152		1107.14	0.04258		1107.14	0.03119		1107.14	0.03563		1107.14	0.05949
1109.07	0.01312		1109.07	0.03418		1109.07	0.02518		1109.07	0.04186		1109.07	0.02541		1109.07	0.03754		1109.07	0.05761
1111	0.00257		1111	0.02985		1111	0.0072		1111	0.02907		1111	0.01709		1111	0.03137		1111	0.02265
1112.93	-0.0128		1112.93	0.02443		1112.93	0.0028		1112.93	0.02417		1112.93	0.00662		1112.93	0.01899		1112.93	0.01936
1114.86	-0.01251		1114.86	0.021		1114.86	0.0194		1114.86	0.02733		1114.86	0.01133		1114.86	0.02703		1114.86	0.03416
1116.78	-0.000215		1116.78	0.0231		1116.78	0.03007		1116.78	0.03441		1116.78	0.04045		1116.78	0.04587		1116.78	0.03512
1118.71	0.00708		1118.71	0.02045		1118.71	0.02603		1118.71	0.0333		1118.71	0.03804		1118.71	0.03999		1118.71	0.02686
1120.64	-0.00222		1120.64	0.02329		1120.64	0.01288		1120.64	0.02684		1120.64	0.02437		1120.64	0.0387		1120.64	0.02357
1122.57	-0.01468		1122.57	0.02293		1122.57	0.00828		1122.57	0.01615		1122.57	0.02974		1122.57	0.04899		1122.57	0.02938
1124.5	-0.0067		1124.5	0.0238		1124.5	0.01755		1124.5	0.01686		1124.5	0.03428		1124.5	0.04582		1124.5	0.03158
1126.43	0.000943		1126.43	0.03161		1126.43	0.02404		1126.43	0.01543		1126.43	0.02724		1126.43	0.03695		1126.43	0.01557
1128.36	-0.0107		1128.36	0.04059		1128.36	0.02004		1128.36	0.01305		1128.36	0.02972		1128.36	0.02762		1128.36	0.01337
1130.29	-0.01037		1130.29	0.04397		1130.29	0.02237		1130.29	0.02262		1130.29	0.03309		1130.29	0.02303		1130.29	0.02723
1132.21	-0.00389		1132.21	0.03653		1132.21	0.02781		1132.21	0.02683		1132.21	0.03365		1132.21	0.02937		1132.21	0.02684
1134.14	-0.00878		1134.14	0.02469		1134.14	0.02997		1134.14	0.01868		1134.14	0.03173		1134.14	0.02314		1134.14	0.01274
1136.07	-0.01191		1136.07	0.01894		1136.07	0.02592		1136.07	0.0138		1136.07	0.03537		1136.07	0.0264		1136.07	0.01006
1138	-0.00957		1138	0.01139		1138	0.02032		1138	-2.8e-05		1138	0.02763		1138	0.02852		1138	0.00969
1139.93	-0.00596		1139.93	0.01138		1139.93	0.01945		1139.93	0.01012		1139.93	0.02243		1139.93	0.02383		1139.93	0.01803
1141.86	0.0021		1141.86	0.01493		1141.86	0.0236		1141.86	0.02889		1141.86	0.02787		1141.86	0.03299		1141.86	0.02518
1143.79	-0.00504		1143.79	0.000484		1143.79	0.01425		1143.79	0.01937		1143.79	0.01174		1143.79	0.01882		1143.79	0.00484
1145.72	-0.00647		1145.72	-0.00427		1145.72	0.00913		1145.72	0.01708		1145.72	0.01845		1145.72	0.00305		1145.72	-0.00172
1147.65	-0.00335		1147.65	0.00064		1147.65	0.00904		1147.65	0.01591		1147.65	0.02843		1147.65	0.0034		1147.65	0.00357
1149.57	-0.00693		1149.57	-0.00839		1149.57	0.00369		1149.57	0.00109		1149.57	0.01008		1149.57	-0.00265		1149.57	-0.00262
1151.5	-0.01063		1151.5	-0.00971		1151.5	0.00279		1151.5	-0.00486		1151.5	-0.00577		1151.5	0.0016		1151.5	-0.00594
1153.43	0.000298		1153.43	0.00544		1153.43	0.01352		1153.43	0.00749		1153.43	0.0074		1153.43	0.01767		1153.43	0.00909
1155.36	0.000569		1155.36	0.0051		1155.36	0.00733		1155.36	0.00816		1155.36	0.00813		1155.36	0.01204		1155.36	0.01907
1157.29	-0.00273		1157.29	-0.00021		1157.29	-0.00306		1157.29	-0.000963		1157.29	0.00311		1157.29	-0.000457		1157.29	0.0211
1159.22	0.0018		1159.22	0.00381		1159.22	-0.00861		1159.22	-0.00304		1159.22	0.000557		1159.22	-0.00216		1159.22	0.0136
1161.15	-0.00323		1161.15	0.00483		1161.15	-0.00844		1161.15	-0.00241		1161.15	-0.00442		1161.15	-0.01024		1161.15	-0.00124
1163.08	-0.00187		1163.08	-0.00513		1163.08	-0.00762		1163.08	-0.00695		1163.08	-0.00462		1163.08	-0.01025		1163.08	-0.00445
1165	0.00451		1165	-0.01063		1165	-0.00678		1165	-0.00987		1165	-0.00374		1165	-0.00657		1165	-0.000707
1166.93	0.00064		1166.93	-0.01474		1166.93	-0.00586		1166.93	-0.00747		1166.93	-0.01058		1166.93	-0.00436		1166.93	0.000773
1168.86	-0.00761		1168.86	-0.02047		1168.86	-0.01899		1168.86	-0.01944		1168.86	-0.0197		1168.86	-0.01485		1168.86	-0.00905
1170.79	-0.00678		1170.79	-0.01991		1170.79	-0.0255		1170.79	-0.02089		1170.79	-0.02062		1170.79	-0.02033		1170.79	-0.01469
1172.72	0.00101		1172.72	-0.01005		1172.72	-0.01653		1172.72	-0.00715		1172.72	-0.01714		1172.72	-0.01388		1172.72	-0.0083
1174.65	-0.00525		1174.65	-0.01729		1174.65	-0.0139		1174.65	-0.01034		1174.65	-0.0264		1174.65	-0.01626		1174.65	-0.01262
1176.58	-0.00727		1176.58	-0.02573		1176.58	-0.01841		1176.58	-0.01806		1176.58	-0.02422		1176.58	-0.0179		1176.58	-0.01573
1178.51	0.00196		1178.51	-0.01459		1178.51	-0.02017		1178.51	-0.01624		1178.51	-0.01593		1178.51	-0.01576		1178.51	-0.01631
1180.44	0.0015		1180.44	-0.00336		1180.44	-0.01692		1180.44	-0.01082		1180.44	-0.01099		1180.44	-0.00894		1180.44	-0.01114
1182.36	0.00579		1182.36	-0.00429		1182.36	-0.01252		1182.36	-0.01293		1182.36	-0.00866		1182.36	-0.00922		1182.36	-0.00927
1184.29	0.00886		1184.29	-0.02038		1184.29	-0.02345		1184.29	-0.0192		1184.29	-0.01543		1184.29	-0.01534		1184.29	-0.02181
1186.22	0.01023		1186.22	-0.02061		1186.22	-0.02045		1186.22	-0.0139		1186.22	-0.00863		1186.22	-0.01241		1186.22	-0.01662
1188.15	0.00614		1188.15	-0.01165		1188.15	-0.00982		1188.15	-0.00975		1188.15	-0.0043		1188.15	-0.00657		1188.15	-0.01019
1190.08	-0.00176		1190.08	-0.01911		1190.08	-0.01671		1190.08	-0.01821		1190.08	-0.02032		1190.08	-0.0123		1190.08	-0.0148
1192.01	-0.00728		1192.01	-0.03372		1192.01	-0.0297		1192.01	-0.02724		1192.01	-0.02837		1192.01	-0.0272		1192.01	-0.02616
1193.94	0.0014		1193.94	-0.02805		1193.94	-0.02539		1193.94	-0.01703		1193.94	-0.0161		1193.94	-0.02645		1193.94	-0.0226
1195.87	0.00943		1195.87	-0.02048		1195.87	-0.01576		1195.87	-0.01129		1195.87	-0.00668		1195.87	-0.02276		1195.87	-0.01422
1197.79	0.00299		1197.79	-0.02208		1197.79	-0.01826		1197.79	-0.01923		1197.79	-0.01273		1197.79	-0.02379		1197.79	-0.01099
1199.72	-0.00226		1199.72	-0.0264		1199.72	-0.0204		1199.72	-0.01913		1199.72	-0.01717		1199.72	-0.02241		1199.72	-0.01322
1201.65	-0.00259		1201.65	-0.02281		1201.65	-0.01733		1201.65	-0.01317		1201.65	-0.02171		1201.65	-0.01986		1201.65	-0.01765
1203.58	-0.00453		1203.58	-0.01974		1203.58	-0.01524		1203.58	-0.01511		1203.58	-0.02451		1203.58	-0.02051		1203.58	-0.01882
1205.51	-0.00589		1205.51	-0.01886		1205.51	-0.01608		1205.51	-0.01718		1205.51	-0.02379		1205.51	-0.01937		1205.51	-0.01613
1207.44	0.00027		1207.44	-0.01962		1207.44	-0.01743		1207.44	-0.01776		1207.44	-0.01926		1207.44	-0.02083		1207.44	-0.01473
1209.37	0.00979		1209.37	-0.01216		1209.37	-0.01266		1209.37	-0.01045		1209.37	-0.01303		1209.37	-0.01784		1209.37	-0.0097
1211.3	0.00499		1211.3	-0.00707		1211.3	-0.00843		1211.3	-0.00515		1211.3	-0.00741		1211.3	-0.0142		1211.3	-0.00641
1213.23	0.00245		1213.23	-0.00846		1213.23	-0.01238		1213.23	-0.01018		1213.23	-0.0061		1213.23	-0.01113		1213.23	-0.00658
1215.15	0.00589		1215.15	-0.00792		1215.15	-0.01221		1215.15	-0.00909		1215.15	-0.00551		1215.15	-0.00773		1215.15	-0.00133
1217.08	-0.00077		1217.08	-0.01042		1217.08	-0.01126		1217.08	-0.00452		1217.08	-0.0036		1217.08	-0.00406		1217.08	0.000292
1219.01	-0.00587		1219.01	-0.01418		1219.01	-0.00801		1219.01	-0.00167		1219.01	0.000547		1219.01	-0.00388		1219.01	-0.00183
1220.94	-0.00295		1220.94	-0.01612		1220.94	-0.00673		1220.94	-0.000366		1220.94	-0.00146		1220.94	-0.01167		1220.94	-0.00549
1222.87	-0.00193		1222.87	-0.0088		1222.87	-0.00741		1222.87	-0.00795		1222.87	-0.00556		1222.87	-0.01252		1222.87	-0.00951
1224.8	-0.000195		1224.8	-0.00604		1224.8	-0.00467		1224.8	-0.01162		1224.8	-0.00693		1224.8	-0.00373		1224.8	-0.01162
1226.73	0.00173		1226.73	-0.00699		1226.73	-0.0038		1226.73	-0.00778		1226.73	-0.00592		1226.73	-0.00302		1226.73	-0.01325
1228.66	0.00413		1228.66	-0.00365		1228.66	-0.00116		1228.66	-0.0069		1228.66	0.000766		1228.66	-0.0014		1228.66	-0.00992
1230.58	0.00838		1230.58	-0.00584		1230.58	9.6e-05		1230.58	-0.00339		1230.58	0.00348		1230.58	0.00549		1230.58	-0.000358
1232.51	0.00586		1232.51	-0.01074		1232.51	-0.00846		1232.51	0.000153		1232.51	-0.00106		1232.51	-0.00184		1232.51	-0.00387
1234.44	0.00738		1234.44	-0.00775		1234.44	-0.00873		1234.44	-0.00087		1234.44	-0.00089		1234.44	-0.00557		1234.44	-0.01148
1236.37	0.02211		1236.37	0.00224		1236.37	0.00433		1236.37	0.00411		1236.37	0.00741		1236.37	0.00236		1236.37	-0.00871
1238.3	0.01173		1238.3	-0.00176		1238.3	0.00129		1238.3	0.000747		1238.3	0.00478		1238.3	-0.00606		1238.3	-0.00671
1240.23	-0.0025		1240.23	-0.01051		1240.23	-0.00723		1240.23	-0.00454		1240.23	-0.00302		1240.23	-0.00901		1240.23	-0.00746
1242.16	-0.00813		1242.16	-0.01787		1242.16	-0.01157		1242.16	-0.01477		1242.16	-0.00949		1242.16	-0.00752		1242.16	-0.00873
1244.09	-0.01016		1244.09	-0.01948		1244.09	-0.0115		1244.09	-0.02526		1244.09	-0.01369		1244.09	-0.00812		1244.09	-0.01027
1246.02	-0.01324		1246.02	-0.01952		1246.02	-0.00933		1246.02	-0.02569		1246.02	-0.01965		1246.02	-0.00495		1246.02	-0.01715
1247.94	-0.00654		1247.94	-0.02341		1247.94	-0.00985		1247.94	-0.02111		1247.94	-0.02497		1247.94	-0.00927		1247.94	-0.01944
1249.87	-0.00214		1249.87	-0.02159		1249.87	-0.01203		1249.87	-0.01201		1249.87	-0.02225		1249.87	-0.01048		1249.87	-0.00823
1251.8	-0.00225		1251.8	-0.02207		1251.8	-0.01376		1251.8	-0.01074		1251.8	-0.02058		1251.8	-0.01098		1251.8	-0.01038
1253.73	-0.00626		1253.73	-0.02541		1253.73	-0.01943		1253.73	-0.02753		1253.73	-0.03076		1253.73	-0.01455		1253.73	-0.02722
1255.66	0.00272		1255.66	-0.01591		1255.66	-0.02083		1255.66	-0.03423		1255.66	-0.03181		1255.66	-0.01937		1255.66	-0.02783
1257.59	0.00966		1257.59	-0.01644		1257.59	-0.02308		1257.59	-0.02519		1257.59	-0.02606		1257.59	-0.02589		1257.59	-0.02273
1259.52	0.00678		1259.52	-0.02556		1259.52	-0.02728		1259.52	-0.03192		1259.52	-0.03018		1259.52	-0.03143		1259.52	-0.02723
1261.45	-0.00447		1261.45	-0.03827		1261.45	-0.04528		1261.45	-0.04454		1261.45	-0.04244		1261.45	-0.04192		1261.45	-0.03413
1263.37	-0.00531		1263.37	-0.04182		1263.37	-0.04347		1263.37	-0.03541		1263.37	-0.038		1263.37	-0.03725		1263.37	-0.03017
1265.3	-0.00516		1265.3	-0.04772		1265.3	-0.03473		1265.3	-0.03683		1265.3	-0.04316		1265.3	-0.03275		1265.3	-0.03676
1267.23	0.00539		1267.23	-0.05164		1267.23	-0.03249		1267.23	-0.03477		1267.23	-0.04934		1267.23	-0.03343		1267.23	-0.03847
1269.16	-0.00265		1269.16	-0.06163		1269.16	-0.05545		1269.16	-0.04566		1269.16	-0.06331		1269.16	-0.05303		1269.16	-0.05477
1271.09	-0.01136		1271.09	-0.06413		1271.09	-0.06642		1271.09	-0.05399		1271.09	-0.06832		1271.09	-0.06073		1271.09	-0.06784
1273.02	0.000125		1273.02	-0.05252		1273.02	-0.04967		1273.02	-0.05093		1273.02	-0.05866		1273.02	-0.04959		1273.02	-0.05502
1274.95	0.00479		1274.95	-0.055		1274.95	-0.04711		1274.95	-0.05083		1274.95	-0.06055		1274.95	-0.05052		1274.95	-0.05661
1276.88	0.00579		1276.88	-0.05959		1276.88	-0.05976		1276.88	-0.05135		1276.88	-0.06446		1276.88	-0.05912		1276.88	-0.06709
1278.81	-0.00234		1278.81	-0.05321		1278.81	-0.05858		1278.81	-0.05632		1278.81	-0.05494		1278.81	-0.05929		1278.81	-0.06439
1280.73	-0.0045		1280.73	-0.0516		1280.73	-0.05615		1280.73	-0.06044		1280.73	-0.05656		1280.73	-0.05773		1280.73	-0.06604
1282.66	-0.00324		1282.66	-0.05621		1282.66	-0.0558		1282.66	-0.06067		1282.66	-0.06578		1282.66	-0.05938		1282.66	-0.06864
1284.59	-0.00696		1284.59	-0.05946		1284.59	-0.0611		1284.59	-0.05857		1284.59	-0.06408		1284.59	-0.05841		1284.59	-0.06311
1286.52	-0.00653		1286.52	-0.06126		1286.52	-0.06316		1286.52	-0.05529		1286.52	-0.0635		1286.52	-0.05724		1286.52	-0.06217
1288.45	-0.0042		1288.45	-0.06316		1288.45	-0.06274		1288.45	-0.06335		1288.45	-0.07248		1288.45	-0.06203		1288.45	-0.06419
1290.38	-0.00302		1290.38	-0.05332		1290.38	-0.04927		1290.38	-0.05654		1290.38	-0.06625		1290.38	-0.05376		1290.38	-0.05732
1292.31	-0.00419		1292.31	-0.05411		1292.31	-0.04696		1292.31	-0.05798		1292.31	-0.06223		1292.31	-0.05778		1292.31	-0.05772
1294.24	-0.00494		1294.24	-0.07086		1294.24	-0.06185		1294.24	-0.07933		1294.24	-0.06585		1294.24	-0.07568		1294.24	-0.06331
1296.16	-0.00107		1296.16	-0.07609		1296.16	-0.06796		1296.16	-0.07097		1296.16	-0.05947		1296.16	-0.06973		1296.16	-0.05538
1298.09	-0.00684		1298.09	-0.07455		1298.09	-0.06151		1298.09	-0.0715		1298.09	-0.06251		1298.09	-0.05553		1298.09	-0.04551
1300.02	-0.02909		1300.02	-0.08386		1300.02	-0.0768		1300.02	-0.09364		1300.02	-0.07702		1300.02	-0.06282		1300.02	-0.05634
1301.95	-0.10566		1301.95	-0.15745		1301.95	-0.14802		1301.95	-0.14794		1301.95	-0.10391		1301.95	-0.15891		1301.95	-0.08424
1303.88	0.00931		1303.88	-0.24682		1303.88	-0.07947		1303.88	-0.15947		1303.88	-0.03718		1303.88	-0.10464		1303.88	0.03816
1305.81	0.07349		1305.81	-0.06522		1305.81	-0.03427		1305.81	-0.05905		1305.81	-0.03961		1305.81	-0.02928		1305.81	-0.04428
1307.74	0.01482		1307.74	-0.05833		1307.74	-0.05897		1307.74	-0.0612		1307.74	-0.05436		1307.74	-0.06503		1307.74	-0.0604
1309.67	-0.00161		1309.67	-0.06712		1309.67	-0.06394		1309.67	-0.06556		1309.67	-0.05867		1309.67	-0.06657		1309.67	-0.06196
1311.59	-0.00877		1311.59	-0.06947		1311.59	-0.06234		1311.59	-0.0713		1311.59	-0.06156		1311.59	-0.06274		1311.59	-0.06629
1313.52	-0.00669		1313.52	-0.06177		1313.52	-0.05915		1313.52	-0.06422		1313.52	-0.05992		1313.52	-0.05598		1313.52	-0.06026
1315.45	-0.000124		1315.45	-0.0652		1315.45	-0.06536		1315.45	-0.0596		1315.45	-0.06787		1315.45	-0.06048		1315.45	-0.06225
1317.38	0.00235		1317.38	-0.06765		1317.38	-0.06656		1317.38	-0.06087		1317.38	-0.06407		1317.38	-0.06194		1317.38	-0.05612
1319.31	0.000457		1319.31	-0.06538		1319.31	-0.06306		1319.31	-0.06294		1319.31	-0.04915		1319.31	-0.05507		1319.31	-0.04658
1321.24	0.00106		1321.24	-0.06533		1321.24	-0.06808		1321.24	-0.07251		1321.24	-0.05213		1321.24	-0.05817		1321.24	-0.05414
1323.17	0.00675		1323.17	-0.05502		1323.17	-0.05935		1323.17	-0.06455		1323.17	-0.05689		1323.17	-0.05256		1323.17	-0.05395
1325.1	0.0029		1325.1	-0.05168		1325.1	-0.05402		1325.1	-0.05768		1325.1	-0.05246		1325.1	-0.04974		1325.1	-0.05155
1327.03	0.00159		1327.03	-0.06014		1327.03	-0.05638		1327.03	-0.05943		1327.03	-0.056		1327.03	-0.05814		1327.03	-0.05278
1328.95	0.00337		1328.95	-0.0605		1328.95	-0.05411		1328.95	-0.05258		1328.95	-0.05544		1328.95	-0.05434		1328.95	-0.05351
1330.88	0.003		1330.88	-0.06426		1330.88	-0.05401		1330.88	-0.05262		1330.88	-0.05267		1330.88	-0.05866		1330.88	-0.05975
1332.81	-0.00135		1332.81	-0.06398		1332.81	-0.06004		1332.81	-0.0548		1332.81	-0.05897		1332.81	-0.06633		1332.81	-0.06538
1334.74	-0.00565		1334.74	-0.06244		1334.74	-0.0611		1334.74	-0.05525		1334.74	-0.06123		1334.74	-0.06009		1334.74	-0.06179
1336.67	-0.00314		1336.67	-0.06079		1336.67	-0.05641		1336.67	-0.05631		1336.67	-0.05388		1336.67	-0.05049		1336.67	-0.05624
1338.6	0.00072		1338.6	-0.05837		1338.6	-0.05925		1338.6	-0.04744		1338.6	-0.03975		1338.6	-0.03537		1338.6	-0.04412
1340.53	-0.00414		1340.53	-0.05702		1340.53	-0.05818		1340.53	-0.04195		1340.53	-0.04296		1340.53	-0.03568		1340.53	-0.0375
1342.46	-0.00414		1342.46	-0.05973		1342.46	-0.04909		1342.46	-0.04425		1342.46	-0.04436		1342.46	-0.02847		1342.46	-0.03033
1344.38	-0.00156		1344.38	-0.05756		1344.38	-0.04468		1344.38	-0.04065		1344.38	-0.03608		1344.38	-0.02245		1344.38	-0.02549
1346.31	-0.01349		1346.31	-0.0665		1346.31	-0.0502		1346.31	-0.04859		1346.31	-0.03688		1346.31	-0.02352		1346.31	-0.0369
1348.24	-0.01471		1348.24	-0.06039		1348.24	-0.04692		1348.24	-0.04717		1348.24	-0.03399		1348.24	-0.02602		1348.24	-0.0375
1350.17	-0.01679		1350.17	-0.05537		1350.17	-0.04461		1350.17	-0.04525		1350.17	-0.03662		1350.17	-0.03518		1350.17	-0.03411
1352.1	-0.01949		1352.1	-0.05148		1352.1	-0.04315		1352.1	-0.03842		1352.1	-0.03501		1352.1	-0.03857		1352.1	-0.03394
1354.03	-0.02117		1354.03	-0.04174		1354.03	-0.03552		1354.03	-0.02448		1354.03	-0.02857		1354.03	-0.01727		1354.03	-0.02132
1355.96	-0.0224		1355.96	-0.02557		1355.96	-0.01375		1355.96	0.00264		1355.96	-0.00969		1355.96	0.00617		1355.96	0.000915
1357.89	-0.00933		1357.89	-0.00397		1357.89	0.01064		1357.89	0.02712		1357.89	0.01972		1357.89	0.02238		1357.89	0.02074
1359.82	0.00206		1359.82	-0.000605		1359.82	0.01048		1359.82	0.02584		1359.82	0.02177		1359.82	0.02463		1359.82	0.02233
1361.74	0.00762		1361.74	-0.01504		1361.74	-0.00542		1361.74	0.00867		1361.74	0.01181		1361.74	0.00666		1361.74	0.0107
1363.67	0.00397		1363.67	-0.02558		1363.67	-0.01782		1363.67	-0.00295		1363.67	0.000924		1363.67	-0.00527		1363.67	-0.00408
1365.6	-0.00176		1365.6	-0.03117		1365.6	-0.02172		1365.6	-0.01561		1365.6	-0.01066		1365.6	-0.00606		1365.6	-0.00735
1367.53	-0.00739		1367.53	-0.03368		1367.53	-0.01966		1367.53	-0.0196		1367.53	-0.01482		1367.53	0.000284		1367.53	-0.00184
1369.46	-0.00351		1369.46	-0.02028		1369.46	-0.00923		1369.46	-0.00167		1369.46	0.000381		1369.46	0.01511		1369.46	0.01116
1371.39	0.0029		1371.39	-0.00459		1371.39	0.0061		1371.39	0.01537		1371.39	0.01981		1371.39	0.02294		1371.39	0.02384
1373.32	0.00267		1373.32	0.000607		1373.32	0.01636		1373.32	0.0201		1373.32	0.02407		1373.32	0.02955		1373.32	0.03244
1375.25	0.00301		1375.25	-0.00229		1375.25	0.01421		1375.25	0.01604		1375.25	0.01571		1375.25	0.02938		1375.25	0.03123
1377.17	-0.000711		1377.17	-0.00476		1377.17	0.00755		1377.17	0.0137		1377.17	0.01367		1377.17	0.02148		1377.17	0.02462
1379.1	-0.00125		1379.1	-0.00822		1379.1	0.00536		1379.1	0.01022		1379.1	0.01331		1379.1	0.01378		1379.1	0.01708
1381.03	-0.00132		1381.03	-0.01199		1381.03	-0.00126		1381.03	0.000365		1381.03	0.00711		1381.03	0.00512		1381.03	0.01012
1382.96	0.000927		1382.96	-0.01358		1382.96	-0.00508		1382.96	-0.00646		1382.96	0.00332		1382.96	0.00371		1382.96	0.00582
1384.89	-0.00193		1384.89	-0.01201		1384.89	-0.0077		1384.89	-0.01051		1384.89	0.00214		1384.89	0.00535		1384.89	0.00506
1386.82	-0.00286		1386.82	-0.00826		1386.82	-0.00597		1386.82	-0.00389		1386.82	0.00695		1386.82	0.01178		1386.82	0.01403
1388.75	-0.00136		1388.75	-0.0111		1388.75	-0.00549		1388.75	-0.00167		1388.75	0.0043		1388.75	0.00761		1388.75	0.01167
1390.68	-0.00282		1390.68	-0.01258		1390.68	-0.00931		1390.68	-0.00391		1390.68	-0.000392		1390.68	0.0025		1390.68	0.00373
1392.61	0.00287		1392.61	-0.01006		1392.61	-0.00791		1392.61	-4e-06		1392.61	0.00127		1392.61	0.00727		1392.61	0.00789
1394.53	0.00702		1394.53	-0.00999		1394.53	-0.00978		1394.53	0.00531		1394.53	0.00444		1394.53	0.01271		1394.53	0.01516
1396.46	-0.00114		1396.46	-0.01367		1396.46	-0.01131		1396.46	0.000952		1396.46	0.003		1396.46	0.01022		1396.46	0.01496
1398.39	-0.00324		1398.39	-0.01355		1398.39	-0.00814		1398.39	-0.00336		1398.39	0.00399		1398.39	0.00949		1398.39	0.01757
1400.32	-0.00527		1400.32	-0.02031		1400.32	-0.00914		1400.32	-0.00556		1400.32	-7.3e-05		1400.32	0.01184		1400.32	0.01519
1402.25	-0.00168		1402.25	-0.02213		1402.25	-0.00967		1402.25	-0.00163		1402.25	0.000265		1402.25	0.01347		1402.25	0.01953
1404.18	0.00246		1404.18	-0.02226		1404.18	-0.01127		1404.18	-0.00149		1404.18	0.00368		1404.18	0.01351		1404.18	0.02255
1406.11	-0.00537		1406.11	-0.02315		1406.11	-0.01308		1406.11	-0.000414		1406.11	0.00253		1406.11	0.01343		1406.11	0.02051
1408.04	-0.00588		1408.04	-0.01952		1408.04	-0.01293		1408.04	0.00574		1408.04	0.00689		1408.04	0.0175		1408.04	0.02529
1409.96	-0.00176		1409.96	-0.01515		1409.96	-0.01153		1409.96	0.01073		1409.96	0.01051		1409.96	0.02093		1409.96	0.03454
1411.89	0.000369		1411.89	-0.01813		1411.89	-0.00899		1411.89	0.00971		1411.89	0.01237		1411.89	0.02362		1411.89	0.03755
1413.82	0.00207		1413.82	-0.01967		1413.82	-0.004		1413.82	0.01071		1413.82	0.01544		1413.82	0.02854		1413.82	0.03643
1415.75	0.00107		1415.75	-0.02069		1415.75	-0.00497		1415.75	0.0111		1415.75	0.02155		1415.75	0.03526		1415.75	0.04021
1417.68	0.00122		1417.68	-0.0227		1417.68	-0.0026		1417.68	0.01281		1417.68	0.02561		1417.68	0.03932		1417.68	0.04862
1419.61	-0.00339		1419.61	-0.01964		1419.61	0.00871		1419.61	0.01601		1419.61	0.02639		1419.61	0.04677		1419.61	0.05742
1421.54	-0.00622		1421.54	-0.01929		1421.54	0.00878		1421.54	0.01825		1421.54	0.03176		1421.54	0.0513		1421.54	0.06064
1423.47	-0.00455		1423.47	-0.01965		1423.47	0.0113		1423.47	0.02573		1423.47	0.04103		1423.47	0.06258		1423.47	0.06817
1425.4	-0.00222		1425.4	-0.01178		1425.4	0.02014		1425.4	0.03798		1425.4	0.05596		1425.4	0.08096		1425.4	0.08748
1427.32	0.000991		1427.32	-0.001		1427.32	0.02484		1427.32	0.0472		1427.32	0.06807		1427.32	0.09193		1427.32	0.09978
1429.25	0.00286		1429.25	0.00496		1429.25	0.03036		1429.25	0.05667		1429.25	0.07844		1429.25	0.09595		1429.25	0.10552
1431.18	0.00428		1431.18	0.00459		1431.18	0.03266		1431.18	0.06507		1431.18	0.08351		1431.18	0.09416		1431.18	0.10977
1433.11	0.0027		1433.11	0.00447		1433.11	0.03472		1433.11	0.06542		1433.11	0.08014		1433.11	0.09114		1433.11	0.11379
1435.04	-0.00257		1435.04	0.00249		1435.04	0.03161		1435.04	0.05672		1435.04	0.07432		1435.04	0.08776		1435.04	0.11026
1436.97	-0.000243		1436.97	-0.00947		1436.97	0.02122		1436.97	0.04386		1436.97	0.06704		1436.97	0.08576		1436.97	0.10459
1438.9	0.00451		1438.9	-0.01008		1438.9	0.01864		1438.9	0.04758		1438.9	0.06718		1438.9	0.08631		1438.9	0.10335
1440.83	0.00453		1440.83	-0.01175		1440.83	0.01666		1440.83	0.04437		1440.83	0.06302		1440.83	0.08028		1440.83	0.09828
1442.75	0.00269		1442.75	-0.01478		1442.75	0.01052		1442.75	0.03367		1442.75	0.05237		1442.75	0.07121		1442.75	0.08951
1444.68	9.3e-05		1444.68	-0.01781		1444.68	0.00254		1444.68	0.02274		1444.68	0.04148		1444.68	0.06118		1444.68	0.07713
1446.61	0.0019		1446.61	-0.02164		1446.61	0.00176		1446.61	0.01539		1446.61	0.03887		1446.61	0.05417		1446.61	0.06963
1448.54	0.00355		1448.54	-0.02743		1448.54	-0.00425		1448.54	0.00793		1448.54	0.03382		1448.54	0.04086		1448.54	0.06141
1450.47	-0.00142		1450.47	-0.03356		1450.47	-0.01417		1450.47	-0.00038		1450.47	0.01997		1450.47	0.02859		1450.47	0.04183
1452.4	-0.00176		1452.4	-0.03422		1452.4	-0.01759		1452.4	-0.00274		1452.4	0.00767		1452.4	0.02245		1452.4	0.03025
1454.33	0.000625		1454.33	-0.02888		1454.33	-0.01651		1454.33	-0.0023		1454.33	0.00183		1454.33	0.01741		1454.33	0.0294
1456.26	0.000209		1456.26	-0.01989		1456.26	-0.01735		1456.26	-0.00302		1456.26	0.00265		1456.26	0.01571		1456.26	0.03417
1458.18	-0.000945		1458.18	-0.01357		1458.18	-0.02207		1458.18	-0.00552		1458.18	0.0084		1458.18	0.01154		1458.18	0.01991
1460.11	-0.00143		1460.11	-0.02652		1460.11	-0.024		1460.11	-0.01145		1460.11	-0.00432		1460.11	0.00179		1460.11	0.00638
1462.04	-0.00139		1462.04	-0.03426		1462.04	-0.02323		1462.04	-0.01433		1462.04	-0.0103		1462.04	-0.0047		1462.04	-0.0011
1463.97	-0.000573		1463.97	-0.03399		1463.97	-0.02248		1463.97	-0.0165		1463.97	-0.01093		1463.97	-0.01222		1463.97	-0.00349
1465.9	-7.3e-05		1465.9	-0.02861		1465.9	-0.02265		1465.9	-0.01816		1465.9	-0.00951		1465.9	-0.01036		1465.9	-0.00419
1467.83	0.000212		1467.83	-0.02504		1467.83	-0.0189		1467.83	-0.01619		1467.83	-0.00708		1467.83	-0.00277		1467.83	-0.00506
1469.76	0.00336		1469.76	-0.02295		1469.76	-0.01506		1469.76	-0.01377		1469.76	-0.00464		1469.76	0.000404		1469.76	-0.00198
1471.69	0.0077		1471.69	-0.01874		1471.69	-0.00958		1471.69	-0.01193		1471.69	0.00204		1471.69	-0.00138		1471.69	0.00795
1473.62	0.00367		1473.62	-0.01843		1473.62	-0.01081		1473.62	-0.00967		1473.62	0.000382		1473.62	-0.01211		1473.62	0.00611
1475.54	0.00357		1475.54	-0.0195		1475.54	-0.01685		1475.54	-0.00659		1475.54	-0.0066		1475.54	-0.01091		1475.54	-0.00156
1477.47	-0.000296		1477.47	-0.0243		1477.47	-0.0261		1477.47	-0.01345		1477.47	-0.01293		1477.47	-0.01279		1477.47	-0.00492
1479.4	-0.00423		1479.4	-0.02619		1479.4	-0.02632		1479.4	-0.01814		1479.4	-0.01374		1479.4	-0.01455		1479.4	-0.00747
1481.33	-0.00439		1481.33	-0.02772		1481.33	-0.02381		1481.33	-0.0181		1481.33	-0.01255		1481.33	-0.01482		1481.33	-0.00913
1483.26	-0.00114		1483.26	-0.02789		1483.26	-0.02103		1483.26	-0.01496		1483.26	-0.01521		1483.26	-0.01224		1483.26	-0.00912
1485.19	0.00222		1485.19	-0.02243		1485.19	-0.01801		1485.19	-0.01421		1485.19	-0.0151		1485.19	-0.00769		1485.19	-0.00939
1487.12	0.000204		1487.12	-0.02367		1487.12	-0.02139		1487.12	-0.01945		1487.12	-0.01458		1487.12	-0.00807		1487.12	-0.01469
1489.05	0.000399		1489.05	-0.03067		1489.05	-0.02438		1489.05	-0.022		1489.05	-0.01496		1489.05	-0.00648		1489.05	-0.01358
1490.97	-0.000375		1490.97	-0.031		1490.97	-0.02007		1490.97	-0.02369		1490.97	-0.01661		1490.97	-0.01132		1490.97	-0.01302
1492.9	-0.000341		1492.9	-0.03218		1492.9	-0.02348		1492.9	-0.02614		1492.9	-0.01882		1492.9	-0.01828		1492.9	-0.01664
1494.83	0.00278		1494.83	-0.03372		1494.83	-0.02745		1494.83	-0.02638		1494.83	-0.01657		1494.83	-0.01824		1494.83	-0.01514
1496.76	0.01145		1496.76	-0.0254		1496.76	-0.02243		1496.76	-0.01832		1496.76	-0.00804		1496.76	-0.01031		1496.76	-0.00754
1498.69	0.00953		1498.69	-0.02421		1498.69	-0.02165		1498.69	-0.01661		1498.69	-0.00872		1498.69	-0.01069		1498.69	-0.01157
1500.62	0.00565		1500.62	-0.03131		1500.62	-0.02653		1500.62	-0.01948		1500.62	-0.01419		1500.62	-0.01428		1500.62	-0.01673
1502.55	0.00145		1502.55	-0.03395		1502.55	-0.03134		1502.55	-0.02538		1502.55	-0.02116		1502.55	-0.01667		1502.55	-0.01938
1504.48	-0.00137		1504.48	-0.03196		1504.48	-0.03414		1504.48	-0.03014		1504.48	-0.02735		1504.48	-0.01571		1504.48	-0.01823
1506.41	-0.00505		1506.41	-0.02778		1506.41	-0.03398		1506.41	-0.02383		1506.41	-0.01106		1506.41	-0.01838		1506.41	-0.01199
1508.33	-0.00333		1508.33	-0.02157		1508.33	-0.03159		1508.33	-0.0203		1508.33	-0.01261		1508.33	-0.01789		1508.33	-0.0122
1510.26	-0.00302		1510.26	-0.02668		1510.26	-0.02794		1510.26	-0.02065		1510.26	-0.02602		1510.26	-0.0181		1510.26	-0.01734
1512.19	-0.0014		1512.19	-0.02959		1512.19	-0.02813		1512.19	-0.0239		1512.19	-0.02653		1512.19	-0.01876		1512.19	-0.01885
1514.12	0.00269		1514.12	-0.03088		1514.12	-0.02872		1514.12	-0.02803		1514.12	-0.02802		1514.12	-0.01667		1514.12	-0.02096
1516.05	0.00228		1516.05	-0.03965		1516.05	-0.02958		1516.05	-0.03097		1516.05	-0.03221		1516.05	-0.01781		1516.05	-0.02093
1517.98	0.0031		1517.98	-0.04745		1517.98	-0.02988		1517.98	-0.03811		1517.98	-0.02813		1517.98	-0.01573		1517.98	-0.01531
1519.91	0.000796		1519.91	-0.05158		1519.91	-0.03212		1519.91	-0.04776		1519.91	-0.02444		1519.91	-0.01373		1519.91	-0.01269
1521.84	0.00426		1521.84	-0.05191		1521.84	-0.04028		1521.84	-0.05096		1521.84	-0.0373		1521.84	-0.01857		1521.84	-0.01166
1523.76	0.00887		1523.76	-0.0413		1523.76	-0.0361		1523.76	-0.03075		1523.76	-0.03255		1523.76	-0.01796		1523.76	-0.00737
1525.69	0.0071		1525.69	-0.03422		1525.69	-0.0344		1525.69	-0.02639		1525.69	-0.02432		1525.69	-0.01729		1525.69	-0.01186
1527.62	0.000304		1527.62	-0.03614		1527.62	-0.03806		1527.62	-0.02707		1527.62	-0.02117		1527.62	-0.0145		1527.62	-0.01567
1529.55	-0.000332		1529.55	-0.04059		1529.55	-0.03952		1529.55	-0.02842		1529.55	-0.02177		1529.55	-0.01768		1529.55	-0.00849
1531.48	-0.000426		1531.48	-0.04274		1531.48	-0.04076		1531.48	-0.03312		1531.48	-0.02666		1531.48	-0.02275		1531.48	-0.00182
1533.41	-0.000497		1533.41	-0.04464		1533.41	-0.04122		1533.41	-0.03994		1533.41	-0.02775		1533.41	-0.03354		1533.41	-0.00425
1535.34	-0.00155		1535.34	-0.04233		1535.34	-0.04022		1535.34	-0.03904		1535.34	-0.02242		1535.34	-0.03182		1535.34	-0.01942
1537.27	-6.8e-05		1537.27	-0.03752		1537.27	-0.03794		1537.27	-0.03015		1537.27	-0.01933		1537.27	-0.02147		1537.27	-0.02064
1539.2	0.00432		1539.2	-0.04263		1539.2	-0.04416		1539.2	-0.02613		1539.2	-0.01887		1539.2	-0.01827		1539.2	-0.02043
1541.12	0.00397		1541.12	-0.06406		1541.12	-0.04512		1541.12	-0.02836		1541.12	-0.00562		1541.12	-0.00905		1541.12	-0.00811
1543.05	-0.00906		1543.05	-0.05545		1543.05	-0.03805		1543.05	-0.0282		1543.05	-0.00862		1543.05	-0.01354		1543.05	0.000488
1544.98	-0.0077		1544.98	-0.04052		1544.98	-0.03628		1544.98	-0.02762		1544.98	-0.01126		1544.98	-0.02002		1544.98	-0.00353
1546.91	0.00212		1546.91	-0.0295		1546.91	-0.0221		1546.91	-0.0102		1546.91	-0.00523		1546.91	-0.00484		1546.91	0.00152
1548.84	-0.000111		1548.84	-0.02767		1548.84	-0.01863		1548.84	-0.00218		1548.84	-0.00304		1548.84	0.000425		1548.84	0.0029
1550.77	-0.00138		1550.77	-0.03239		1550.77	-0.02966		1550.77	-0.01237		1550.77	-0.01298		1550.77	-0.01399		1550.77	-0.00784
1552.7	-0.000942		1552.7	-0.03859		1552.7	-0.04116		1552.7	-0.02332		1552.7	-0.02485		1552.7	-0.02621		1552.7	-0.01736
1554.63	-0.00085		1554.63	-0.04863		1554.63	-0.04666		1554.63	-0.02556		1554.63	-0.03206		1554.63	-0.02891		1554.63	-0.02352
1556.55	0.01005		1556.55	-0.05869		1556.55	-0.04694		1556.55	-0.02522		1556.55	-0.03684		1556.55	-0.02553		1556.55	-0.02887
1558.48	0.01941		1558.48	-0.07343		1558.48	-0.04866		1558.48	-0.01988		1558.48	-0.04996		1558.48	-0.02662		1558.48	-0.03472
1560.41	-0.00511		1560.41	-0.06803		1560.41	-0.04504		1560.41	-0.04425		1560.41	-0.04428		1560.41	-0.03967		1560.41	-0.03145
1562.34	0.00171		1562.34	-0.05732		1562.34	-0.04634		1562.34	-0.04491		1562.34	-0.04018		1562.34	-0.03713		1562.34	-0.03129
1564.27	0.000102		1564.27	-0.061		1564.27	-0.05049		1564.27	-0.04445		1564.27	-0.0431		1564.27	-0.03945		1564.27	-0.03977
1566.2	-0.000358		1566.2	-0.06498		1566.2	-0.05331		1566.2	-0.04824		1566.2	-0.04526		1566.2	-0.04432		1566.2	-0.04446
1568.13	0.00976		1568.13	-0.06036		1568.13	-0.04911		1568.13	-0.04822		1568.13	-0.04425		1568.13	-0.03917		1568.13	-0.03875
1570.06	0.000966		1570.06	-0.06664		1570.06	-0.0527		1570.06	-0.05708		1570.06	-0.05419		1570.06	-0.04632		1570.06	-0.04334
1571.99	-0.00369		1571.99	-0.07111		1571.99	-0.06029		1571.99	-0.06063		1571.99	-0.05713		1571.99	-0.05238		1571.99	-0.05002
1573.91	-9.9e-05		1573.91	-0.06578		1573.91	-0.06157		1573.91	-0.05782		1573.91	-0.05327		1573.91	-0.04631		1573.91	-0.04456
1575.84	-0.00887		1575.84	-0.0655		1575.84	-0.0726		1575.84	-0.06015		1575.84	-0.05478		1575.84	-0.05004		1575.84	-0.04739
1577.77	-0.00435		1577.77	-0.07099		1577.77	-0.07412		1577.77	-0.06434		1577.77	-0.0612		1577.77	-0.05771		1577.77	-0.05495
1579.7	-0.00182		1579.7	-0.06998		1579.7	-0.06627		1579.7	-0.06574		1579.7	-0.06337		1579.7	-0.05952		1579.7	-0.05642
1581.63	-5.5e-05		1581.63	-0.0669		1581.63	-0.06502		1581.63	-0.06164		1581.63	-0.06155		1581.63	-0.06023		1581.63	-0.05622
1583.56	0.00264		1583.56	-0.06418		1583.56	-0.06355		1583.56	-0.05927		1583.56	-0.05703		1583.56	-0.05898		1583.56	-0.05519
1585.49	0.00325		1585.49	-0.06229		1585.49	-0.06365		1585.49	-0.0621		1585.49	-0.05736		1585.49	-0.06112		1585.49	-0.05588
1587.42	0.00216		1587.42	-0.06109		1587.42	-0.06458		1587.42	-0.06421		1587.42	-0.05924		1587.42	-0.06088		1587.42	-0.05485
1589.34	-0.00217		1589.34	-0.06316		1589.34	-0.06632		1589.34	-0.06646		1589.34	-0.06054		1589.34	-0.06141		1589.34	-0.05589
1591.27	6.3e-05		1591.27	-0.06237		1591.27	-0.06304		1591.27	-0.06031		1591.27	-0.05468		1591.27	-0.05806		1591.27	-0.0544
1593.2	0.00439		1593.2	-0.05849		1593.2	-0.05875		1593.2	-0.058		1593.2	-0.05412		1593.2	-0.05365		1593.2	-0.04911
1595.13	0.00317		1595.13	-0.05478		1595.13	-0.05563		1595.13	-0.05585		1595.13	-0.0537		1595.13	-0.05022		1595.13	-0.04536
1597.06	-0.00121		1597.06	-0.05462		1597.06	-0.05883		1597.06	-0.05846		1597.06	-0.05323		1597.06	-0.05407		1597.06	-0.05181
1598.99	0.000461		1598.99	-0.05228		1598.99	-0.06061		1598.99	-0.05901		1598.99	-0.05278		1598.99	-0.0552		1598.99	-0.05353
1600.92	0.0033		1600.92	-0.04842		1600.92	-0.05647		1600.92	-0.0519		1600.92	-0.04898		1600.92	-0.04754		1600.92	-0.04868
1602.85	0.00235		1602.85	-0.04861		1602.85	-0.05311		1602.85	-0.05133		1602.85	-0.04821		1602.85	-0.04458		1602.85	-0.04633
1604.77	0.00396		1604.77	-0.05225		1604.77	-0.05489		1604.77	-0.05492		1604.77	-0.05036		1604.77	-0.05281		1604.77	-0.04892
1606.7	0.0048		1606.7	-0.05504		1606.7	-0.05615		1606.7	-0.05785		1606.7	-0.05521		1606.7	-0.05888		1606.7	-0.05313
1608.63	0.00549		1608.63	-0.05595		1608.63	-0.05565		1608.63	-0.05818		1608.63	-0.0583		1608.63	-0.06139		1608.63	-0.05529
1610.56	-0.000202		1610.56	-0.06018		1610.56	-0.06209		1610.56	-0.05769		1610.56	-0.05629		1610.56	-0.06131		1610.56	-0.05685
1612.49	-0.00762		1612.49	-0.06156		1612.49	-0.06617		1612.49	-0.0605		1612.49	-0.06029		1612.49	-0.06397		1612.49	-0.06316
1614.42	-0.00356		1614.42	-0.05983		1614.42	-0.0663		1614.42	-0.06686		1614.42	-0.06745		1614.42	-0.06621		1614.42	-0.06462
1616.35	0.00707		1616.35	-0.05717		1616.35	-0.06125		1616.35	-0.05931		1616.35	-0.06908		1616.35	-0.06549		1616.35	-0.05866
1618.28	0.00682		1618.28	-0.06561		1618.28	-0.06589		1618.28	-0.06332		1618.28	-0.0719		1618.28	-0.07232		1618.28	-0.06552
1620.21	0.00451		1620.21	-0.07082		1620.21	-0.07705		1620.21	-0.07358		1620.21	-0.07208		1620.21	-0.0762		1620.21	-0.07528
1622.13	0.00494		1622.13	-0.07423		1622.13	-0.08276		1622.13	-0.07607		1622.13	-0.07255		1622.13	-0.07679		1622.13	-0.07863
1624.06	0.00761		1624.06	-0.07831		1624.06	-0.08324		1624.06	-0.08131		1624.06	-0.08004		1624.06	-0.07877		1624.06	-0.08211
1625.99	0.00166		1625.99	-0.08239		1625.99	-0.08742		1625.99	-0.09013		1625.99	-0.08609		1625.99	-0.08588		1625.99	-0.09243
1627.92	0.000372		1627.92	-0.0848		1627.92	-0.09064		1627.92	-0.08924		1627.92	-0.08638		1627.92	-0.08809		1627.92	-0.09915
1629.85	-0.00164		1629.85	-0.08962		1629.85	-0.09359		1629.85	-0.09326		1629.85	-0.09302		1629.85	-0.09408		1629.85	-0.10086
1631.78	-0.00405		1631.78	-0.09436		1631.78	-0.0945		1631.78	-0.09883		1631.78	-0.09752		1631.78	-0.09991		1631.78	-0.10037
1633.71	0.00371		1633.71	-0.0926		1633.71	-0.08966		1633.71	-0.09229		1633.71	-0.08881		1633.71	-0.09303		1633.71	-0.09262
1635.64	0.01202		1635.64	-0.0969		1635.64	-0.08353		1635.64	-0.08467		1635.64	-0.08982		1635.64	-0.08307		1635.64	-0.08397
1637.56	0.00593		1637.56	-0.10337		1637.56	-0.09851		1637.56	-0.10741		1637.56	-0.10834		1637.56	-0.10026		1637.56	-0.09707
1639.49	0.00469		1639.49	-0.09933		1639.49	-0.10051		1639.49	-0.10989		1639.49	-0.10865		1639.49	-0.10837		1639.49	-0.10618
1641.42	0.00389		1641.42	-0.09732		1641.42	-0.09756		1641.42	-0.1043		1641.42	-0.10613		1641.42	-0.10837		1641.42	-0.10649
1643.35	0.00408		1643.35	-0.0979		1643.35	-0.09921		1643.35	-0.10447		1643.35	-0.10535		1643.35	-0.10743		1643.35	-0.10538
1645.28	0.00605		1645.28	-0.09827		1645.28	-0.10068		1645.28	-0.1052		1645.28	-0.10093		1645.28	-0.10701		1645.28	-0.10383
1647.21	0.00703		1647.21	-0.10044		1647.21	-0.09912		1647.21	-0.10472		1647.21	-0.09076		1647.21	-0.10593		1647.21	-0.09695
1649.14	-0.00138		1649.14	-0.10462		1649.14	-0.10544		1649.14	-0.10793		1649.14	-0.10312		1649.14	-0.11385		1649.14	-0.10461
1651.07	-0.00472		1651.07	-0.10445		1651.07	-0.10861		1651.07	-0.11347		1651.07	-0.11285		1651.07	-0.11951		1651.07	-0.11338
1653	-0.01665		1653	-0.10805		1653	-0.11067		1653	-0.13255		1653	-0.12048		1653	-0.12091		1653	-0.12598
1654.92	-0.01372		1654.92	-0.11633		1654.92	-0.12331		1654.92	-0.13436		1654.92	-0.12286		1654.92	-0.12303		1654.92	-0.12357
1656.85	-0.00453		1656.85	-0.11263		1656.85	-0.11693		1656.85	-0.1212		1656.85	-0.11859		1656.85	-0.11872		1656.85	-0.11992
1658.78	0.00183		1658.78	-0.11082		1658.78	-0.11321		1658.78	-0.11842		1658.78	-0.11534		1658.78	-0.11848		1658.78	-0.11813
1660.71	0.000703		1660.71	-0.11298		1660.71	-0.11636		1660.71	-0.11926		1660.71	-0.11502		1660.71	-0.12152		1660.71	-0.11988
1662.64	-0.00533		1662.64	-0.11617		1662.64	-0.11993		1662.64	-0.1232		1662.64	-0.11798		1662.64	-0.12259		1662.64	-0.12491
1664.57	-0.00403		1664.57	-0.11457		1664.57	-0.12055		1664.57	-0.1231		1664.57	-0.11866		1664.57	-0.11855		1664.57	-0.12164
1666.5	-1e-05		1666.5	-0.11082		1666.5	-0.11768		1666.5	-0.11736		1666.5	-0.11491		1666.5	-0.11329		1666.5	-0.11591
1668.43	0.00411		1668.43	-0.10832		1668.43	-0.11364		1668.43	-0.11587		1668.43	-0.11571		1668.43	-0.11066		1668.43	-0.1124
1670.35	0.0068		1670.35	-0.10673		1670.35	-0.10925		1670.35	-0.1147		1670.35	-0.1131		1670.35	-0.10767		1670.35	-0.1095
1672.28	0.00295		1672.28	-0.10958		1672.28	-0.11116		1672.28	-0.11085		1672.28	-0.10957		1672.28	-0.10722		1672.28	-0.10728
1674.21	-0.000267		1674.21	-0.11244		1674.21	-0.11332		1674.21	-0.10987		1674.21	-0.11185		1674.21	-0.11176		1674.21	-0.10684
1676.14	0.000306		1676.14	-0.11225		1676.14	-0.11241		1676.14	-0.11114		1676.14	-0.11521		1676.14	-0.11383		1676.14	-0.10871
1678.07	-0.000709		1678.07	-0.10891		1678.07	-0.11184		1678.07	-0.11125		1678.07	-0.11487		1678.07	-0.1104		1678.07	-0.10904
1680	-0.0027		1680	-0.10577		1680	-0.1112		1680	-0.1098		1680	-0.11117		1680	-0.10985		1680	-0.10652
1681.93	0.00311		1681.93	-0.10258		1681.93	-0.10802		1681.93	-0.10562		1681.93	-0.10581		1681.93	-0.10859		1681.93	-0.10499
1683.86	0.00848		1683.86	-0.09901		1683.86	-0.10114		1683.86	-0.09953		1683.86	-0.10015		1683.86	-0.10435		1683.86	-0.10286
1685.79	0.00594		1685.79	-0.09394		1685.79	-0.09858		1685.79	-0.09788		1685.79	-0.09677		1685.79	-0.09571		1685.79	-0.09565
1687.71	0.00709		1687.71	-0.09008		1687.71	-0.09518		1687.71	-0.09525		1687.71	-0.09412		1687.71	-0.09173		1687.71	-0.08767
1689.64	0.00676		1689.64	-0.09043		1689.64	-0.09329		1689.64	-0.09102		1689.64	-0.08987		1689.64	-0.08813		1689.64	-0.08563
1691.57	0.00144		1691.57	-0.09126		1691.57	-0.09309		1691.57	-0.08948		1691.57	-0.08889		1691.57	-0.08868		1691.57	-0.08762
1693.5	0.000513		1693.5	-0.08739		1693.5	-0.08967		1693.5	-0.08843		1693.5	-0.08804		1693.5	-0.08702		1693.5	-0.08588
1695.43	0.00241		1695.43	-0.08207		1695.43	-0.0844		1695.43	-0.08715		1695.43	-0.08618		1695.43	-0.08404		1695.43	-0.08117
1697.36	0.00552		1697.36	-0.07827		1697.36	-0.07814		1697.36	-0.07798		1697.36	-0.07799		1697.36	-0.07608		1697.36	-0.07719
1699.29	0.00386		1699.29	-0.07853		1699.29	-0.07808		1699.29	-0.07692		1699.29	-0.07666		1699.29	-0.07229		1699.29	-0.07759
1701.22	-0.00165		1701.22	-0.07957		1701.22	-0.08143		1701.22	-0.07869		1701.22	-0.08092		1701.22	-0.07479		1701.22	-0.07827
1703.14	-0.000246		1703.14	-0.07623		1703.14	-0.0772		1703.14	-0.07615		1703.14	-0.07513		1703.14	-0.07464		1703.14	-0.07447
1705.07	-0.001		1705.07	-0.07275		1705.07	-0.07256		1705.07	-0.07443		1705.07	-0.07131		1705.07	-0.07245		1705.07	-0.07293
1707	0.00232		1707	-0.06831		1707	-0.06936		1707	-0.06992		1707	-0.06933		1707	-0.06766		1707	-0.0704
1708.93	0.00318		1708.93	-0.06859		1708.93	-0.07061		1708.93	-0.06972		1708.93	-0.06884		1708.93	-0.06621		1708.93	-0.06936
1710.86	-0.0025		1710.86	-0.0715		1710.86	-0.07183		1710.86	-0.07115		1710.86	-0.06987		1710.86	-0.06977		1710.86	-0.06979
1712.79	-0.00446		1712.79	-0.07053		1712.79	-0.07012		1712.79	-0.0694		1712.79	-0.06982		1712.79	-0.07001		1712.79	-0.06945
1714.72	-0.00141		1714.72	-0.06702		1714.72	-0.06754		1714.72	-0.06707		1714.72	-0.06819		1714.72	-0.06972		1714.72	-0.06821
1716.65	-0.0018		1716.65	-0.06782		1716.65	-0.07033		1716.65	-0.06813		1716.65	-0.06941		1716.65	-0.07216		1716.65	-0.06833
1718.58	-0.00198		1718.58	-0.06522		1718.58	-0.06684		1718.58	-0.06481		1718.58	-0.06602		1718.58	-0.06751		1718.58	-0.06475
1720.5	-0.000418		1720.5	-0.06073		1720.5	-0.06144		1720.5	-0.06206		1720.5	-0.06308		1720.5	-0.0648		1720.5	-0.06284
1722.43	-0.000709		1722.43	-0.05821		1722.43	-0.05846		1722.43	-0.06143		1722.43	-0.06026		1722.43	-0.06287		1722.43	-0.06071
1724.36	-0.00231		1724.36	-0.05468		1724.36	-0.05578		1724.36	-0.05937		1724.36	-0.05873		1724.36	-0.06049		1724.36	-0.0575
1726.29	-0.00183		1726.29	-0.05405		1726.29	-0.05638		1726.29	-0.05697		1726.29	-0.05839		1726.29	-0.05782		1726.29	-0.0572
1728.22	0.000973		1728.22	-0.05268		1728.22	-0.05411		1728.22	-0.05368		1728.22	-0.0535		1728.22	-0.05312		1728.22	-0.0553
1730.15	-0.00103		1730.15	-0.05094		1730.15	-0.05191		1730.15	-0.05259		1730.15	-0.05157		1730.15	-0.05399		1730.15	-0.05393
1732.08	-0.00112		1732.08	-0.05052		1732.08	-0.05272		1732.08	-0.05421		1732.08	-0.05457		1732.08	-0.05629		1732.08	-0.05254
1734.01	0.00442		1734.01	-0.04849		1734.01	-0.05116		1734.01	-0.05388		1734.01	-0.0527		1734.01	-0.05403		1734.01	-0.04952
1735.93	0.00505		1735.93	-0.04522		1735.93	-0.04666		1735.93	-0.04994		1735.93	-0.0484		1735.93	-0.051		1735.93	-0.04605
1737.86	0.0029		1737.86	-0.04451		1737.86	-0.04642		1737.86	-0.04772		1737.86	-0.04613		1737.86	-0.04974		1737.86	-0.04541
1739.79	0.000678		1739.79	-0.04393		1739.79	-0.0463		1739.79	-0.04673		1739.79	-0.04363		1739.79	-0.04722		1739.79	-0.04841
1741.72	0.000715		1741.72	-0.04215		1741.72	-0.04517		1741.72	-0.04644		1741.72	-0.04358		1741.72	-0.0471		1741.72	-0.0499
1743.65	0.00189		1743.65	-0.04283		1743.65	-0.04453		1743.65	-0.04648		1743.65	-0.04555		1743.65	-0.04689		1743.65	-0.04515
1745.58	0.00112		1745.58	-0.04415		1745.58	-0.04572		1745.58	-0.04711		1745.58	-0.04807		1745.58	-0.04717		1745.58	-0.04406
1747.51	-0.00108		1747.51	-0.0439		1747.51	-0.04388		1747.51	-0.04429		1747.51	-0.04855		1747.51	-0.04586		1747.51	-0.04476
1749.44	-0.00132		1749.44	-0.04224		1749.44	-0.04196		1749.44	-0.03963		1749.44	-0.0462		1749.44	-0.04592		1749.44	-0.04535
1751.36	2.7e-05		1751.36	-0.04211		1751.36	-0.04235		1751.36	-0.0388		1751.36	-0.0441		1751.36	-0.04595		1751.36	-0.04457
1753.29	0.00209		1753.29	-0.04142		1753.29	-0.04301		1753.29	-0.04042		1753.29	-0.04317		1753.29	-0.04457		1753.29	-0.04361
1755.22	0.0031		1755.22	-0.04116		1755.22	-0.04374		1755.22	-0.04291		1755.22	-0.04408		1755.22	-0.04461		1755.22	-0.0443
1757.15	0.00213		1757.15	-0.04278		1757.15	-0.04385		1757.15	-0.04733		1757.15	-0.04524		1757.15	-0.04584		1757.15	-0.0449
1759.08	0.00151		1759.08	-0.04179		1759.08	-0.04214		1759.08	-0.04637		1759.08	-0.04376		1759.08	-0.0453		1759.08	-0.04497
1761.01	0.000259		1761.01	-0.04112		1761.01	-0.04206		1761.01	-0.04392		1761.01	-0.04235		1761.01	-0.04412		1761.01	-0.04527
1762.94	-0.00132		1762.94	-0.03885		1762.94	-0.04209		1762.94	-0.04143		1762.94	-0.03974		1762.94	-0.04241		1762.94	-0.04368
1764.87	-0.00115		1764.87	-0.0378		1764.87	-0.04181		1764.87	-0.04063		1764.87	-0.03984		1764.87	-0.04242		1764.87	-0.04203
1766.8	-0.000347		1766.8	-0.03694		1766.8	-0.0399		1766.8	-0.04023		1766.8	-0.04069		1766.8	-0.04146		1766.8	-0.04062
1768.72	-0.00157		1768.72	-0.03554		1768.72	-0.03954		1768.72	-0.0394		1768.72	-0.04254		1768.72	-0.04035		1768.72	-0.04107
1770.65	0.000701		1770.65	-0.03373		1770.65	-0.03752		1770.65	-0.03764		1770.65	-0.04052		1770.65	-0.03991		1770.65	-0.0402
1772.58	0.00263		1772.58	-0.0342		1772.58	-0.03452		1772.58	-0.03899		1772.58	-0.03748		1772.58	-0.04137		1772.58	-0.0381
1774.51	0.000537		1774.51	-0.03562		1774.51	-0.03614		1774.51	-0.03986		1774.51	-0.03783		1774.51	-0.03889		1774.51	-0.03783
1776.44	0.000304		1776.44	-0.03542		1776.44	-0.03703		1776.44	-0.03809		1776.44	-0.03811		1776.44	-0.03698		1776.44	-0.03782
1778.37	0.00264		1778.37	-0.03535		1778.37	-0.03477		1778.37	-0.03594		1778.37	-0.03717		1778.37	-0.03666		1778.37	-0.03869
1780.3	0.00184		1780.3	-0.03596		1780.3	-0.03454		1780.3	-0.03667		1780.3	-0.03588		1780.3	-0.03631		1780.3	-0.03967
1782.23	0.000876		1782.23	-0.03492		1782.23	-0.03534		1782.23	-0.03685		1782.23	-0.03431		1782.23	-0.03616		1782.23	-0.03726
1784.15	-0.000302		1784.15	-0.0345		1784.15	-0.0362		1784.15	-0.03471		1784.15	-0.03457		1784.15	-0.03771		1784.15	-0.03577
1786.08	-0.000227		1786.08	-0.03352		1786.08	-0.03601		1786.08	-0.03353		1786.08	-0.03554		1786.08	-0.03745		1786.08	-0.03611
1788.01	0.000539		1788.01	-0.03289		1788.01	-0.03551		1788.01	-0.03562		1788.01	-0.03659		1788.01	-0.03657		1788.01	-0.03628
1789.94	-0.00164		1789.94	-0.03448		1789.94	-0.03589		1789.94	-0.03724		1789.94	-0.03778		1789.94	-0.03664		1789.94	-0.0365
1791.87	-0.00291		1791.87	-0.03689		1791.87	-0.03592		1791.87	-0.03747		1791.87	-0.03474		1791.87	-0.03471		1791.87	-0.03813
1793.8	-0.00261		1793.8	-0.03526		1793.8	-0.03646		1793.8	-0.03715		1793.8	-0.03279		1793.8	-0.03372		1793.8	-0.03754
1795.73	-0.00308		1795.73	-0.03374		1795.73	-0.03615		1795.73	-0.03727		1795.73	-0.03547		1795.73	-0.0346		1795.73	-0.03593
1797.66	-0.00246		1797.66	-0.03253		1797.66	-0.03479		1797.66	-0.03638		1797.66	-0.0367		1797.66	-0.03537		1797.66	-0.03434
1799.59	0.00112		1799.59	-0.03205		1799.59	-0.03259		1799.59	-0.03279		1799.59	-0.03274		1799.59	-0.03256		1799.59	-0.03194
1801.51	0.000737		1801.51	-0.03369		1801.51	-0.03308		1801.51	-0.03233		1801.51	-0.0319		1801.51	-0.03235		1801.51	-0.03272
1803.44	-0.000848		1803.44	-0.03369		1803.44	-0.03348		1803.44	-0.03366		1803.44	-0.0342		1803.44	-0.03355		1803.44	-0.03513
1805.37	3.4e-05		1805.37	-0.03199		1805.37	-0.03186		1805.37	-0.03403		1805.37	-0.03358		1805.37	-0.03257		1805.37	-0.03355
1807.3	0.00117		1807.3	-0.03012		1807.3	-0.03096		1807.3	-0.0328		1807.3	-0.03239		1807.3	-0.03073		1807.3	-0.03168
1809.23	0.00138		1809.23	-0.02903		1809.23	-0.03044		1809.23	-0.03217		1809.23	-0.03232		1809.23	-0.03046		1809.23	-0.03198
1811.16	0.000423		1811.16	-0.02894		1811.16	-0.03031		1811.16	-0.0324		1811.16	-0.03221		1811.16	-0.03163		1811.16	-0.03319
1813.09	0.00108		1813.09	-0.02798		1813.09	-0.02923		1813.09	-0.02962		1813.09	-0.03069		1813.09	-0.03142		1813.09	-0.03166
1815.02	0.00156		1815.02	-0.02762		1815.02	-0.03029		1815.02	-0.02941		1815.02	-0.03069		1815.02	-0.03241		1815.02	-0.03161
1816.94	0.00141		1816.94	-0.02842		1816.94	-0.03093		1816.94	-0.03084		1816.94	-0.03018		1816.94	-0.03184		1816.94	-0.03249
1818.87	0.00104		1818.87	-0.0283		1818.87	-0.03071		1818.87	-0.03111		1818.87	-0.03113		1818.87	-0.03212		1818.87	-0.03351
1820.8	-0.000321		1820.8	-0.02989		1820.8	-0.03247		1820.8	-0.03252		1820.8	-0.03272		1820.8	-0.03354		1820.8	-0.03373
1822.73	0.000313		1822.73	-0.02954		1822.73	-0.03258		1822.73	-0.03176		1822.73	-0.03138		1822.73	-0.03286		1822.73	-0.03171
1824.66	0.00117		1824.66	-0.02772		1824.66	-0.03008		1824.66	-0.03016		1824.66	-0.02957		1824.66	-0.0306		1824.66	-0.03095
1826.59	0.000903		1826.59	-0.02812		1826.59	-0.02911		1826.59	-0.03121		1826.59	-0.03101		1826.59	-0.03103		1826.59	-0.03202
1828.52	-0.000195		1828.52	-0.02683		1828.52	-0.02811		1828.52	-0.03169		1828.52	-0.03166		1828.52	-0.03198		1828.52	-0.03167
1830.45	-0.00281		1830.45	-0.02891		1830.45	-0.03055		1830.45	-0.03288		1830.45	-0.03171		1830.45	-0.03338		1830.45	-0.03342
1832.38	-0.000841		1832.38	-0.02968		1832.38	-0.03197		1832.38	-0.03286		1832.38	-0.03139		1832.38	-0.03354		1832.38	-0.03407
1834.3	0.00137		1834.3	-0.02855		1834.3	-0.02968		1834.3	-0.03127		1834.3	-0.02887		1834.3	-0.03149		1834.3	-0.03172
1836.23	-0.000484		1836.23	-0.02858		1836.23	-0.02856		1836.23	-0.03004		1836.23	-0.03021		1836.23	-0.0304		1836.23	-0.03062
1838.16	5.2e-05		1838.16	-0.02732		1838.16	-0.02823		1838.16	-0.0292		1838.16	-0.0311		1838.16	-0.03062		1838.16	-0.0306
1840.09	0.00155		1840.09	-0.02666		1840.09	-0.02835		1840.09	-0.0283		1840.09	-0.03025		1840.09	-0.03056		1840.09	-0.03101
1842.02	0.000429		1842.02	-0.02692		1842.02	-0.02974		1842.02	-0.02785		1842.02	-0.02981		1842.02	-0.03041		1842.02	-0.03104
1843.95	-0.00139		1843.95	-0.02666		1843.95	-0.03196		1843.95	-0.02948		1843.95	-0.02955		1843.95	-0.02963		1843.95	-0.02983
1845.88	-0.00121		1845.88	-0.02694		1845.88	-0.03033		1845.88	-0.02944		1845.88	-0.03015		1845.88	-0.03002		1845.88	-0.02959
1847.81	-0.000691		1847.81	-0.02692		1847.81	-0.02851		1847.81	-0.02938		1847.81	-0.02938		1847.81	-0.02964		1847.81	-0.02974
1849.73	-5.7e-05		1849.73	-0.02764		1849.73	-0.0289		1849.73	-0.03052		1849.73	-0.02884		1849.73	-0.02762		1849.73	-0.02878
1851.66	3e-05		1851.66	-0.02806		1851.66	-0.02926		1851.66	-0.03002		1851.66	-0.02941		1851.66	-0.02823		1851.66	-0.02946
1853.59	0.000819		1853.59	-0.02649		1853.59	-0.02768		1853.59	-0.02865		1853.59	-0.02825		1853.59	-0.0298		1853.59	-0.02986
1855.52	0.00141		1855.52	-0.02577		1855.52	-0.02708		1855.52	-0.02824		1855.52	-0.0272		1855.52	-0.02902		1855.52	-0.02852
1857.45	0.00118		1857.45	-0.02493		1857.45	-0.02651		1857.45	-0.02874		1857.45	-0.02673		1857.45	-0.02689		1857.45	-0.02771
1859.38	0.00161		1859.38	-0.02363		1859.38	-0.02522		1859.38	-0.02754		1859.38	-0.02532		1859.38	-0.02608		1859.38	-0.02812
1861.31	-0.000992		1861.31	-0.02619		1861.31	-0.02682		1861.31	-0.02827		1861.31	-0.02707		1861.31	-0.02848		1861.31	-0.02968
1863.24	-0.00308		1863.24	-0.02861		1863.24	-0.02916		1863.24	-0.02984		1863.24	-0.02895		1863.24	-0.02991		1863.24	-0.03021
1865.17	-0.00323		1865.17	-0.02834		1865.17	-0.02969		1865.17	-0.03104		1865.17	-0.02947		1865.17	-0.03033		1865.17	-0.02976
1867.09	-0.00264		1867.09	-0.02685		1867.09	-0.02802		1867.09	-0.03034		1867.09	-0.02851		1867.09	-0.02892		1867.09	-0.0289
1869.02	-0.00145		1869.02	-0.02606		1869.02	-0.02773		1869.02	-0.02876		1869.02	-0.02655		1869.02	-0.02596		1869.02	-0.02802
1870.95	-0.000334		1870.95	-0.02411		1870.95	-0.02732		1870.95	-0.02751		1870.95	-0.02645		1870.95	-0.02625		1870.95	-0.02693
1872.88	0.000571		1872.88	-0.02461		1872.88	-0.02765		1872.88	-0.02747		1872.88	-0.02792		1872.88	-0.02745		1872.88	-0.02731
1874.81	0.000576		1874.81	-0.02723		1874.81	-0.02841		1874.81	-0.02878		1874.81	-0.02915		1874.81	-0.02834		1874.81	-0.02906
1876.74	-0.00205		1876.74	-0.02911		1876.74	-0.02926		1876.74	-0.03086		1876.74	-0.03132		1876.74	-0.03181		1876.74	-0.0304
1878.67	-0.00296		1878.67	-0.02928		1878.67	-0.02848		1878.67	-0.03106		1878.67	-0.03144		1878.67	-0.03236		1878.67	-0.03089
1880.6	0.000523		1880.6	-0.02547		1880.6	-0.0268		1880.6	-0.02737		1880.6	-0.02862		1880.6	-0.02832		1880.6	-0.0279
1882.52	0.00285		1882.52	-0.02328		1882.52	-0.02559		1882.52	-0.02451		1882.52	-0.02661		1882.52	-0.02597		1882.52	-0.02549
1884.45	0.00115		1884.45	-0.02489		1884.45	-0.02668		1884.45	-0.02674		1884.45	-0.02714		1884.45	-0.02661		1884.45	-0.02655
1886.38	-0.000246		1886.38	-0.02602		1886.38	-0.0287		1886.38	-0.02912		1886.38	-0.02737		1886.38	-0.02796		1886.38	-0.02869
1888.31	0.00125		1888.31	-0.02465		1888.31	-0.02672		1888.31	-0.02769		1888.31	-0.0252		1888.31	-0.02712		1888.31	-0.02889
1890.24	0.00118		1890.24	-0.02457		1890.24	-0.02538		1890.24	-0.02783		1890.24	-0.02617		1890.24	-0.0274		1890.24	-0.02992
1892.17	0.00111		1892.17	-0.02495		1892.17	-0.0263		1892.17	-0.02788		1892.17	-0.02792		1892.17	-0.02806		1892.17	-0.029
1894.1	0.000756		1894.1	-0.02506		1894.1	-0.02708		1894.1	-0.0279		1894.1	-0.02776		1894.1	-0.02657		1894.1	-0.02769
1896.03	0.000943		1896.03	-0.02466		1896.03	-0.02653		1896.03	-0.02648		1896.03	-0.02644		1896.03	-0.02562		1896.03	-0.02741
1897.95	0.00144		1897.95	-0.02488		1897.95	-0.02487		1897.95	-0.02644		1897.95	-0.02616		1897.95	-0.02666		1897.95	-0.02728
1899.88	0.000833		1899.88	-0.02611		1899.88	-0.02701		1899.88	-0.02811		1899.88	-0.02726		1899.88	-0.02805		1899.88	-0.02952
1901.81	-7.4e-05		1901.81	-0.02621		1901.81	-0.02865		1901.81	-0.02857		1901.81	-0.02768		1901.81	-0.02874		1901.81	-0.03017
1903.74	-0.000174		1903.74	-0.02585		1903.74	-0.02748		1903.74	-0.02851		1903.74	-0.02689		1903.74	-0.02851		1903.74	-0.02929
1905.67	9.2e-05		1905.67	-0.02588		1905.67	-0.02713		1905.67	-0.02913		1905.67	-0.02748		1905.67	-0.02915		1905.67	-0.03036
1907.6	0.00119		1907.6	-0.02497		1907.6	-0.02757		1907.6	-0.02801		1907.6	-0.02894		1907.6	-0.02774		1907.6	-0.03059
1909.53	0.00252		1909.53	-0.02428		1909.53	-0.02562		1909.53	-0.02704		1909.53	-0.02841		1909.53	-0.02602		1909.53	-0.02839
1911.46	0.00132		1911.46	-0.02513		1911.46	-0.0241		1911.46	-0.02783		1911.46	-0.0271		1911.46	-0.02739		1911.46	-0.02686
1913.39	0.00243		1913.39	-0.02344		1913.39	-0.02458		1913.39	-0.02701		1913.39	-0.02714		1913.39	-0.02636		1913.39	-0.02571
1915.31	0.00284		1915.31	-0.02403		1915.31	-0.02632		1915.31	-0.02661		1915.31	-0.02835		1915.31	-0.02722		1915.31	-0.02642
1917.24	0.000994		1917.24	-0.02661		1917.24	-0.0276		1917.24	-0.02748		1917.24	-0.02809		1917.24	-0.02856		1917.24	-0.02793
1919.17	0.000824		1919.17	-0.02616		1919.17	-0.02805		1919.17	-0.0277		1919.17	-0.02616		1919.17	-0.02691		1919.17	-0.02771
1921.1	-0.000464		1921.1	-0.02642		1921.1	-0.02763		1921.1	-0.02693		1921.1	-0.02566		1921.1	-0.02734		1921.1	-0.02762
1923.03	-0.00185		1923.03	-0.02658		1923.03	-0.02649		1923.03	-0.02676		1923.03	-0.0275		1923.03	-0.02916		1923.03	-0.02859
1924.96	-0.00299		1924.96	-0.02671		1924.96	-0.02756		1924.96	-0.02914		1924.96	-0.02987		1924.96	-0.0304		1924.96	-0.03086
1926.89	-0.00205		1926.89	-0.02598		1926.89	-0.02732		1926.89	-0.02911		1926.89	-0.02926		1926.89	-0.02907		1926.89	-0.03036
1928.82	0.000316		1928.82	-0.02643		1928.82	-0.02717		1928.82	-0.02866		1928.82	-0.02868		1928.82	-0.02782		1928.82	-0.02857
1930.74	0.000678		1930.74	-0.02772		1930.74	-0.0272		1930.74	-0.02854		1930.74	-0.02899		1930.74	-0.02897		1930.74	-0.02892
1932.67	0.00148		1932.67	-0.02554		1932.67	-0.02588		1932.67	-0.02684		1932.67	-0.02681		1932.67	-0.02656		1932.67	-0.02783
1934.6	-4.2e-05		1934.6	-0.02486		1934.6	-0.02574		1934.6	-0.02698		1934.6	-0.02628		1934.6	-0.02615		1934.6	-0.02875
1936.53	-0.00195		1936.53	-0.02513		1936.53	-0.02759		1936.53	-0.02795		1936.53	-0.0268		1936.53	-0.03019		1936.53	-0.03011
1938.46	-0.000933		1938.46	-0.02668		1938.46	-0.02885		1938.46	-0.02811		1938.46	-0.02819		1938.46	-0.03204		1938.46	-0.03001
1940.39	-0.000144		1940.39	-0.02821		1940.39	-0.02847		1940.39	-0.02837		1940.39	-0.02865		1940.39	-0.02973		1940.39	-0.02981
1942.32	7.4e-05		1942.32	-0.02683		1942.32	-0.02655		1942.32	-0.02681		1942.32	-0.02836		1942.32	-0.02617		1942.32	-0.02887
1944.25	0.00026		1944.25	-0.02635		1944.25	-0.0266		1944.25	-0.02691		1944.25	-0.02999		1944.25	-0.02884		1944.25	-0.02976
1946.18	-0.00133		1946.18	-0.0271		1946.18	-0.02843		1946.18	-0.02929		1946.18	-0.03153		1946.18	-0.03163		1946.18	-0.03179
1948.1	-0.00193		1948.1	-0.02742		1948.1	-0.02972		1948.1	-0.03034		1948.1	-0.03168		1948.1	-0.03242		1948.1	-0.0316
1950.03	-0.000588		1950.03	-0.027		1950.03	-0.03038		1950.03	-0.03012		1950.03	-0.0299		1950.03	-0.03157		1950.03	-0.02999
1951.96	-0.00119		1951.96	-0.02683		1951.96	-0.0307		1951.96	-0.02948		1951.96	-0.02874		1951.96	-0.03138		1951.96	-0.03043
1953.89	-0.00123		1953.89	-0.02726		1953.89	-0.03155		1953.89	-0.02889		1953.89	-0.02912		1953.89	-0.03126		1953.89	-0.03049
1955.82	0.000421		1955.82	-0.02555		1955.82	-0.02932		1955.82	-0.02833		1955.82	-0.02833		1955.82	-0.02815		1955.82	-0.02927
1957.75	0.000705		1957.75	-0.02531		1957.75	-0.02743		1957.75	-0.02853		1957.75	-0.02816		1957.75	-0.02802		1957.75	-0.02922
1959.68	0.00112		1959.68	-0.02741		1959.68	-0.03016		1959.68	-0.02995		1959.68	-0.03033		1959.68	-0.03114		1959.68	-0.0308
1961.61	0.0015		1961.61	-0.02793		1961.61	-0.02996		1961.61	-0.02878		1961.61	-0.03016		1961.61	-0.03085		1961.61	-0.03018
1963.53	0.000565		1963.53	-0.02729		1963.53	-0.02775		1963.53	-0.02774		1963.53	-0.03001		1963.53	-0.02921		1963.53	-0.02985
1965.46	-0.000227		1965.46	-0.02746		1965.46	-0.02912		1965.46	-0.02943		1965.46	-0.03104		1965.46	-0.02986		1965.46	-0.03217
1967.39	-0.000427		1967.39	-0.02816		1967.39	-0.02938		1967.39	-0.03007		1967.39	-0.03161		1967.39	-0.03057		1967.39	-0.03232
1969.32	-0.000704		1969.32	-0.02991		1969.32	-0.02933		1969.32	-0.03014		1969.32	-0.03048		1969.32	-0.03171		1969.32	-0.03133
1971.25	-0.000722		1971.25	-0.03008		1971.25	-0.03038		1971.25	-0.03021		1971.25	-0.02874		1971.25	-0.03166		1971.25	-0.03146
1973.18	0.001		1973.18	-0.0284		1973.18	-0.02867		1973.18	-0.02856		1973.18	-0.02824		1973.18	-0.02993		1973.18	-0.03054
1975.11	0.00109		1975.11	-0.02758		1975.11	-0.028		1975.11	-0.02842		1975.11	-0.02927		1975.11	-0.03007		1975.11	-0.03094
1977.04	-0.000384		1977.04	-0.02861		1977.04	-0.03037		1977.04	-0.02983		1977.04	-0.03045		1977.04	-0.03159		1977.04	-0.03227
1978.97	-0.00211		1978.97	-0.02955		1978.97	-0.03181		1978.97	-0.03056		1978.97	-0.03115		1978.97	-0.03289		1978.97	-0.03311
1980.89	-0.0025		1980.89	-0.03008		1980.89	-0.03238		1980.89	-0.03152		1980.89	-0.03257		1980.89	-0.03408		1980.89	-0.0339
1982.82	-0.00115		1982.82	-0.03071		1982.82	-0.03206		1982.82	-0.03245		1982.82	-0.03448		1982.82	-0.03362		1982.82	-0.03372
1984.75	-0.000303		1984.75	-0.03131		1984.75	-0.03146		1984.75	-0.03292		1984.75	-0.03393		1984.75	-0.03225		1984.75	-0.03261
1986.68	0.00131		1986.68	-0.03031		1986.68	-0.02977		1986.68	-0.03288		1986.68	-0.03201		1986.68	-0.03242		1986.68	-0.03131
1988.61	0.000911		1988.61	-0.02921		1988.61	-0.02971		1988.61	-0.03311		1988.61	-0.03109		1988.61	-0.03301		1988.61	-0.03125
1990.54	0.000328		1990.54	-0.02813		1990.54	-0.03103		1990.54	-0.03086		1990.54	-0.03097		1990.54	-0.03217		1990.54	-0.03138
1992.47	-0.000282		1992.47	-0.02911		1992.47	-0.03306		1992.47	-0.0301		1992.47	-0.03155		1992.47	-0.03226		1992.47	-0.03312
1994.4	-0.000542		1994.4	-0.03036		1994.4	-0.03232		1994.4	-0.03222		1994.4	-0.03231		1994.4	-0.03221		1994.4	-0.03447
1996.32	-0.000353		1996.32	-0.02917		1996.32	-0.03091		1996.32	-0.03339		1996.32	-0.03237		1996.32	-0.03228		1996.32	-0.03318
1998.25	-0.0002		1998.25	-0.02806		1998.25	-0.03062		1998.25	-0.03248		1998.25	-0.03204		1998.25	-0.03294		1998.25	-0.03137
2000.18	0.000721		2000.18	-0.03013		2000.18	-0.03102		2000.18	-0.03118		2000.18	-0.0321		2000.18	-0.03419		2000.18	-0.03165
2002.11	0.00118		2002.11	-0.0319		2002.11	-0.03165		2002.11	-0.03284		2002.11	-0.03169		2002.11	-0.03419		2002.11	-0.03339
2004.04	0.00085		2004.04	-0.03282		2004.04	-0.03209		2004.04	-0.03398		2004.04	-0.03174		2004.04	-0.03387		2004.04	-0.03341
2005.97	0.000399		2005.97	-0.03272		2005.97	-0.03217		2005.97	-0.03345		2005.97	-0.03255		2005.97	-0.03444		2005.97	-0.0339
2007.9	0.000259		2007.9	-0.03146		2007.9	-0.03184		2007.9	-0.03247		2007.9	-0.03196		2007.9	-0.03349		2007.9	-0.03387
2009.83	0.000202		2009.83	-0.0311		2009.83	-0.03175		2009.83	-0.03203		2009.83	-0.0336		2009.83	-0.03219		2009.83	-0.03374
2011.76	-0.00018		2011.76	-0.0312		2011.76	-0.03265		2011.76	-0.03218		2011.76	-0.03478		2011.76	-0.03309		2011.76	-0.03392
2013.68	-0.000298		2013.68	-0.03072		2013.68	-0.03268		2013.68	-0.03207		2013.68	-0.03405		2013.68	-0.03323		2013.68	-0.03359
2015.61	-0.000811		2015.61	-0.03063		2015.61	-0.03365		2015.61	-0.03336		2015.61	-0.0339		2015.61	-0.0329		2015.61	-0.03403
2017.54	-0.000361		2017.54	-0.03064		2017.54	-0.03419		2017.54	-0.03365		2017.54	-0.03242		2017.54	-0.0335		2017.54	-0.03312
2019.47	-0.000913		2019.47	-0.03126		2019.47	-0.0336		2019.47	-0.03444		2019.47	-0.03264		2019.47	-0.03557		2019.47	-0.03326
2021.4	-0.000722		2021.4	-0.03142		2021.4	-0.0331		2021.4	-0.03494		2021.4	-0.03327		2021.4	-0.0357		2021.4	-0.03379
2023.33	-0.000479		2023.33	-0.03119		2023.33	-0.03263		2023.33	-0.0339		2023.33	-0.03342		2023.33	-0.03306		2023.33	-0.0334
2025.26	0.00164		2025.26	-0.03145		2025.26	-0.03261		2025.26	-0.03225		2025.26	-0.03365		2025.26	-0.03325		2025.26	-0.03323
2027.19	0.00299		2027.19	-0.03127		2027.19	-0.03277		2027.19	-0.03304		2027.19	-0.03326		2027.19	-0.03348		2027.19	-0.03376
2029.11	0.000603		2029.11	-0.03271		2029.11	-0.03358		2029.11	-0.03405		2029.11	-0.03386		2029.11	-0.03353		2029.11	-0.03502
2031.04	-0.00115		2031.04	-0.03436		2031.04	-0.0345		2031.04	-0.03472		2031.04	-0.0332		2031.04	-0.03445		2031.04	-0.0351
2032.97	-0.0015		2032.97	-0.03407		2032.97	-0.03428		2032.97	-0.03477		2032.97	-0.03181		2032.97	-0.03503		2032.97	-0.03499
2034.9	-0.00183		2034.9	-0.03285		2034.9	-0.03339		2034.9	-0.03423		2034.9	-0.03239		2034.9	-0.03569		2034.9	-0.03515
2036.83	3.3e-05		2036.83	-0.03069		2036.83	-0.03252		2036.83	-0.03318		2036.83	-0.03426		2036.83	-0.03579		2036.83	-0.03405
2038.76	0.00145		2038.76	-0.03222		2038.76	-0.03329		2038.76	-0.03204		2038.76	-0.03539		2038.76	-0.03626		2038.76	-0.03397
2040.69	0.00143		2040.69	-0.03454		2040.69	-0.03535		2040.69	-0.03209		2040.69	-0.03528		2040.69	-0.03619		2040.69	-0.03459
2042.62	0.00271		2042.62	-0.03416		2042.62	-0.03423		2042.62	-0.03264		2042.62	-0.03424		2042.62	-0.03492		2042.62	-0.03404
2044.54	0.00288		2044.54	-0.03349		2044.54	-0.03136		2044.54	-0.03339		2044.54	-0.03371		2044.54	-0.03396		2044.54	-0.03359
2046.47	0.00143		2046.47	-0.03276		2046.47	-0.03201		2046.47	-0.03513		2046.47	-0.03445		2046.47	-0.03513		2046.47	-0.0355
2048.4	0.00101		2048.4	-0.03196		2048.4	-0.03509		2048.4	-0.03649		2048.4	-0.03577		2048.4	-0.03739		2048.4	-0.03697
2050.33	0.00159		2050.33	-0.0306		2050.33	-0.03538		2050.33	-0.03582		2050.33	-0.03478		2050.33	-0.03747		2050.33	-0.03453
2052.26	0.00162		2052.26	-0.03162		2052.26	-0.03465		2052.26	-0.03469		2052.26	-0.03393		2052.26	-0.0363		2052.26	-0.03324
2054.19	0.00158		2054.19	-0.03238		2054.19	-0.03592		2054.19	-0.03441		2054.19	-0.03379		2054.19	-0.03506		2054.19	-0.03447
2056.12	0.000981		2056.12	-0.03304		2056.12	-0.03725		2056.12	-0.0349		2056.12	-0.03418		2056.12	-0.03503		2056.12	-0.03581
2058.05	0.000708		2058.05	-0.03367		2058.05	-0.03588		2058.05	-0.03426		2058.05	-0.03509		2058.05	-0.03638		2058.05	-0.03599
2059.98	0.001		2059.98	-0.03381		2059.98	-0.03398		2059.98	-0.03487		2059.98	-0.0356		2059.98	-0.03667		2059.98	-0.03577
2061.9	0.00214		2061.9	-0.0322		2061.9	-0.03103		2061.9	-0.03438		2061.9	-0.03442		2061.9	-0.03406		2061.9	-0.03428
2063.83	0.00258		2063.83	-0.03004		2063.83	-0.02921		2063.83	-0.03265		2063.83	-0.03298		2063.83	-0.03309		2063.83	-0.03343
2065.76	0.00153		2065.76	-0.03066		2065.76	-0.03089		2065.76	-0.03306		2065.76	-0.03391		2065.76	-0.03424		2065.76	-0.03504
2067.69	9.4e-05		2067.69	-0.03038		2067.69	-0.03237		2067.69	-0.03408		2067.69	-0.03514		2067.69	-0.03468		2067.69	-0.03773
2069.62	-0.000194		2069.62	-0.03178		2069.62	-0.03333		2069.62	-0.03503		2069.62	-0.03612		2069.62	-0.03543		2069.62	-0.03881
2071.55	-0.00165		2071.55	-0.03424		2071.55	-0.03436		2071.55	-0.03672		2071.55	-0.03757		2071.55	-0.03719		2071.55	-0.03923
2073.48	-0.00161		2073.48	-0.03331		2073.48	-0.03343		2073.48	-0.03579		2073.48	-0.0369		2073.48	-0.03749		2073.48	-0.03832
2075.41	-1.6e-05		2075.41	-0.0323		2075.41	-0.03373		2075.41	-0.0335		2075.41	-0.03562		2075.41	-0.03622		2075.41	-0.03712
2077.33	0.00018		2077.33	-0.03291		2077.33	-0.03436		2077.33	-0.03332		2077.33	-0.03452		2077.33	-0.03632		2077.33	-0.03685
2079.26	-0.00203		2079.26	-0.03363		2079.26	-0.03508		2079.26	-0.03596		2079.26	-0.03561		2079.26	-0.03755		2079.26	-0.03821
2081.19	-0.00139		2081.19	-0.03295		2081.19	-0.03425		2081.19	-0.03707		2081.19	-0.03469		2081.19	-0.03593		2081.19	-0.03857
2083.12	0.00191		2083.12	-0.03241		2083.12	-0.03259		2083.12	-0.0356		2083.12	-0.03293		2083.12	-0.03543		2083.12	-0.03728
2085.05	0.00244		2085.05	-0.03167		2085.05	-0.03101		2085.05	-0.03388		2085.05	-0.0313		2085.05	-0.03609		2085.05	-0.03576
2086.98	0.000725		2086.98	-0.02995		2086.98	-0.03068		2086.98	-0.0327		2086.98	-0.03135		2086.98	-0.03508		2086.98	-0.03565
2088.91	-0.000182		2088.91	-0.0288		2088.91	-0.0321		2088.91	-0.0314		2088.91	-0.03276		2088.91	-0.03329		2088.91	-0.03534
2090.84	0.00175		2090.84	-0.02829		2090.84	-0.03157		2090.84	-0.03073		2090.84	-0.03223		2090.84	-0.03272		2090.84	-0.03379
2092.77	0.000985		2092.77	-0.03073		2092.77	-0.03242		2092.77	-0.03244		2092.77	-0.03277		2092.77	-0.03424		2092.77	-0.03508
2094.69	-0.000719		2094.69	-0.03312		2094.69	-0.03301		2094.69	-0.0342		2094.69	-0.03328		2094.69	-0.03585		2094.69	-0.03625
2096.62	6.5e-05		2096.62	-0.03276		2096.62	-0.03281		2096.62	-0.03476		2096.62	-0.03337		2096.62	-0.03546		2096.62	-0.03473
2098.55	0.00221		2098.55	-0.03039		2098.55	-0.03271		2098.55	-0.03415		2098.55	-0.03324		2098.55	-0.03301		2098.55	-0.03126
2100.48	0.00225		2100.48	-0.0301		2100.48	-0.03374		2100.48	-0.03438		2100.48	-0.03427		2100.48	-0.03287		2100.48	-0.03213
2102.41	0.00119		2102.41	-0.03135		2102.41	-0.03407		2102.41	-0.03395		2102.41	-0.0342		2102.41	-0.03401		2102.41	-0.03544
2104.34	0.000949		2104.34	-0.03052		2104.34	-0.03161		2104.34	-0.0317		2104.34	-0.03345		2104.34	-0.03386		2104.34	-0.03524
2106.27	0.00224		2106.27	-0.03009		2106.27	-0.02937		2106.27	-0.03152		2106.27	-0.03293		2106.27	-0.03294		2106.27	-0.03395
2108.2	0.00106		2108.2	-0.02998		2108.2	-0.031		2108.2	-0.03268		2108.2	-0.03289		2108.2	-0.03324		2108.2	-0.03355
2110.12	-0.00121		2110.12	-0.03091		2110.12	-0.03268		2110.12	-0.03385		2110.12	-0.03325		2110.12	-0.03395		2110.12	-0.03362
2112.05	0.000274		2112.05	-0.03254		2112.05	-0.03233		2112.05	-0.03316		2112.05	-0.03353		2112.05	-0.03418		2112.05	-0.03402
2113.98	0.00196		2113.98	-0.03218		2113.98	-0.03145		2113.98	-0.03206		2113.98	-0.03271		2113.98	-0.03314		2113.98	-0.03304
2115.91	0.00177		2115.91	-0.02951		2115.91	-0.03069		2115.91	-0.0317		2115.91	-0.03072		2115.91	-0.0322		2115.91	-0.03171
2117.84	0.0026		2117.84	-0.02792		2117.84	-0.02969		2117.84	-0.03004		2117.84	-0.02957		2117.84	-0.03279		2117.84	-0.03099
2119.77	0.00256		2119.77	-0.02878		2119.77	-0.02978		2119.77	-0.02953		2119.77	-0.03066		2119.77	-0.0326		2119.77	-0.02955
2121.7	0.000809		2121.7	-0.03103		2121.7	-0.03151		2121.7	-0.03205		2121.7	-0.03141		2121.7	-0.03278		2121.7	-0.03044
2123.63	-0.00166		2123.63	-0.03197		2123.63	-0.03337		2123.63	-0.03428		2123.63	-0.0338		2123.63	-0.03434		2123.63	-0.03364
2125.56	-0.000914		2125.56	-0.03147		2125.56	-0.03283		2125.56	-0.03289		2125.56	-0.03416		2125.56	-0.03382		2125.56	-0.03404
2127.48	0.000874		2127.48	-0.03018		2127.48	-0.03196		2127.48	-0.0316		2127.48	-0.03204		2127.48	-0.03344		2127.48	-0.03306
2129.41	-5e-06		2129.41	-0.03003		2129.41	-0.03153		2129.41	-0.03174		2129.41	-0.03102		2129.41	-0.03429		2129.41	-0.03458
2131.34	-0.00103		2131.34	-0.03207		2131.34	-0.03202		2131.34	-0.03232		2131.34	-0.0318		2131.34	-0.03493		2131.34	-0.03632
2133.27	0.000432		2133.27	-0.03273		2133.27	-0.03192		2133.27	-0.03149		2133.27	-0.03171		2133.27	-0.0337		2133.27	-0.03409
2135.2	0.00184		2135.2	-0.02949		2135.2	-0.02974		2135.2	-0.03033		2135.2	-0.03003		2135.2	-0.03157		2135.2	-0.03112
2137.13	0.000112		2137.13	-0.02945		2137.13	-0.03107		2137.13	-0.03171		2137.13	-0.03062		2137.13	-0.03247		2137.13	-0.03249
2139.06	-0.00161		2139.06	-0.03114		2139.06	-0.03255		2139.06	-0.03303		2139.06	-0.03394		2139.06	-0.03426		2139.06	-0.03406
2140.99	-0.000913		2140.99	-0.03065		2140.99	-0.03216		2140.99	-0.03374		2140.99	-0.03481		2140.99	-0.03407		2140.99	-0.03429
2142.91	0.00055		2142.91	-0.0306		2142.91	-0.03274		2142.91	-0.03431		2142.91	-0.03448		2142.91	-0.03351		2142.91	-0.03449
2144.84	-0.000758		2144.84	-0.03133		2144.84	-0.03397		2144.84	-0.0345		2144.84	-0.03481		2144.84	-0.03441		2144.84	-0.0354
2146.77	-0.00135		2146.77	-0.03089		2146.77	-0.03391		2146.77	-0.03343		2146.77	-0.03325		2146.77	-0.03584		2146.77	-0.03515
2148.7	-0.000905		2148.7	-0.03074		2148.7	-0.0331		2148.7	-0.03306		2148.7	-0.03207		2148.7	-0.03652		2148.7	-0.03507
2150.63	-0.000603		2150.63	-0.03105		2150.63	-0.03201		2150.63	-0.03303		2150.63	-0.03186		2150.63	-0.03629		2150.63	-0.03451
2152.56	0.000243		2152.56	-0.03026		2152.56	-0.03096		2152.56	-0.0335		2152.56	-0.0319		2152.56	-0.03523		2152.56	-0.03367
2154.49	6.1e-05		2154.49	-0.03143		2154.49	-0.03316		2154.49	-0.03574		2154.49	-0.03368		2154.49	-0.03693		2154.49	-0.03493
2156.42	-0.000699		2156.42	-0.03313		2156.42	-0.03375		2156.42	-0.03493		2156.42	-0.0342		2156.42	-0.0361		2156.42	-0.03607
2158.35	0.000248		2158.35	-0.03147		2158.35	-0.03289		2158.35	-0.0318		2158.35	-0.03194		2158.35	-0.03193		2158.35	-0.0342
2160.27	0.00033		2160.27	-0.03054		2160.27	-0.03307		2160.27	-0.032		2160.27	-0.03136		2160.27	-0.03299		2160.27	-0.03416
2162.2	-0.000282		2162.2	-0.03126		2162.2	-0.03305		2162.2	-0.03256		2162.2	-0.03273		2162.2	-0.03592		2162.2	-0.03613
2164.13	-0.00126		2164.13	-0.032		2164.13	-0.03275		2164.13	-0.03363		2164.13	-0.03427		2164.13	-0.03663		2164.13	-0.0369
2166.06	-0.00104		2166.06	-0.03099		2166.06	-0.03191		2166.06	-0.03414		2166.06	-0.03405		2166.06	-0.03496		2166.06	-0.03539
2167.99	0.00182		2167.99	-0.02928		2167.99	-0.0307		2167.99	-0.03297		2167.99	-0.03166		2167.99	-0.03305		2167.99	-0.03376
2169.92	0.00174		2169.92	-0.03017		2169.92	-0.03033		2169.92	-0.03319		2169.92	-0.0324		2169.92	-0.03445		2169.92	-0.03474
2171.85	0.000279		2171.85	-0.03104		2171.85	-0.03117		2171.85	-0.03413		2171.85	-0.03297		2171.85	-0.03564		2171.85	-0.03486
2173.78	0.00239		2173.78	-0.02986		2173.78	-0.03181		2173.78	-0.0338		2173.78	-0.03227		2173.78	-0.03317		2173.78	-0.0341
2175.7	0.00395		2175.7	-0.02935		2175.7	-0.03237		2175.7	-0.03288		2175.7	-0.03356		2175.7	-0.03263		2175.7	-0.03418
2177.63	0.00306		2177.63	-0.02983		2177.63	-0.03187		2177.63	-0.03218		2177.63	-0.03321		2177.63	-0.03305		2177.63	-0.03374
2179.56	0.00353		2179.56	-0.03025		2179.56	-0.03098		2179.56	-0.03102		2179.56	-0.03163		2179.56	-0.03159		2179.56	-0.03334
2181.49	0.00194		2181.49	-0.03159		2181.49	-0.03206		2181.49	-0.03249		2181.49	-0.03164		2181.49	-0.03297		2181.49	-0.03331
2183.42	-0.00166		2183.42	-0.03388		2183.42	-0.03427		2183.42	-0.03575		2183.42	-0.03429		2183.42	-0.03665		2183.42	-0.03558
2185.35	-0.000338		2185.35	-0.0337		2185.35	-0.03348		2185.35	-0.03532		2185.35	-0.03246		2185.35	-0.03627		2185.35	-0.03453
2187.28	0.000493		2187.28	-0.03337		2187.28	-0.03259		2187.28	-0.03409		2187.28	-0.03085		2187.28	-0.03608		2187.28	-0.03514
2189.21	0.000682		2189.21	-0.03298		2189.21	-0.03268		2189.21	-0.03417		2189.21	-0.03357		2189.21	-0.03559		2189.21	-0.0372
2191.13	0.00203		2191.13	-0.03121		2191.13	-0.0312		2191.13	-0.03316		2191.13	-0.03364		2191.13	-0.03407		2191.13	-0.03549
2193.06	0.00334		2193.06	-0.03056		2193.06	-0.03061		2193.06	-0.03176		2193.06	-0.03183		2193.06	-0.03304		2193.06	-0.033
2194.99	0.00259		2194.99	-0.03046		2194.99	-0.03105		2194.99	-0.03209		2194.99	-0.03215		2194.99	-0.03242		2194.99	-0.03252
2196.92	0.00168		2196.92	-0.0314		2196.92	-0.03148		2196.92	-0.03306		2196.92	-0.03273		2196.92	-0.03269		2196.92	-0.03271
2198.85	-0.000738		2198.85	-0.03263		2198.85	-0.03396		2198.85	-0.03514		2198.85	-0.03528		2198.85	-0.03468		2198.85	-0.0357
2200.78	-0.00242		2200.78	-0.03258		2200.78	-0.03611		2200.78	-0.03538		2200.78	-0.0372		2200.78	-0.03671		2200.78	-0.03765
2202.71	-0.000833		2202.71	-0.03179		2202.71	-0.0328		2202.71	-0.03344		2202.71	-0.03516		2202.71	-0.03498		2202.71	-0.03561
2204.64	-0.000331		2204.64	-0.03255		2204.64	-0.03145		2204.64	-0.03286		2204.64	-0.03373		2204.64	-0.03328		2204.64	-0.03425
2206.57	-0.00215		2206.57	-0.03365		2206.57	-0.03376		2206.57	-0.03558		2206.57	-0.03492		2206.57	-0.03449		2206.57	-0.0341
2208.49	-0.00175		2208.49	-0.03345		2208.49	-0.0337		2208.49	-0.03614		2208.49	-0.0351		2208.49	-0.03483		2208.49	-0.03578
2210.42	-0.000628		2210.42	-0.03292		2210.42	-0.03289		2210.42	-0.03512		2210.42	-0.03497		2210.42	-0.03475		2210.42	-0.03515
2212.35	-0.00153		2212.35	-0.03398		2212.35	-0.03314		2212.35	-0.03517		2212.35	-0.03537		2212.35	-0.03563		2212.35	-0.03574
2214.28	-0.00303		2214.28	-0.0342		2214.28	-0.03296		2214.28	-0.0354		2214.28	-0.03572		2214.28	-0.03744		2214.28	-0.03869
2216.21	-0.00108		2216.21	-0.03212		2216.21	-0.03302		2216.21	-0.03581		2216.21	-0.035		2216.21	-0.03673		2216.21	-0.03807
2218.14	0.000301		2218.14	-0.03049		2218.14	-0.03311		2218.14	-0.0341		2218.14	-0.03307		2218.14	-0.03537		2218.14	-0.0344
2220.07	-0.000476		2220.07	-0.03125		2220.07	-0.03263		2220.07	-0.0332		2220.07	-0.03299		2220.07	-0.03542		2220.07	-0.03225
2222	-0.0014		2222	-0.03153		2222	-0.03294		2222	-0.03453		2222	-0.03411		2222	-0.03535		2222	-0.03369
2223.92	-0.000105		2223.92	-0.03129		2223.92	-0.03227		2223.92	-0.03479		2223.92	-0.03438		2223.92	-0.03509		2223.92	-0.03447
2225.85	0.000606		2225.85	-0.03131		2225.85	-0.03257		2225.85	-0.03433		2225.85	-0.03519		2225.85	-0.03595		2225.85	-0.03477
2227.78	-0.000668		2227.78	-0.03135		2227.78	-0.03319		2227.78	-0.03338		2227.78	-0.03558		2227.78	-0.03594		2227.78	-0.03559
2229.71	-0.00232		2229.71	-0.03127		2229.71	-0.0317		2229.71	-0.03265		2229.71	-0.03361		2229.71	-0.03494		2229.71	-0.036
2231.64	-0.000489		2231.64	-0.03111		2231.64	-0.0296		2231.64	-0.03188		2231.64	-0.03232		2231.64	-0.03329		2231.64	-0.03495
2233.57	0.00106		2233.57	-0.03098		2233.57	-0.03013		2233.57	-0.03303		2233.57	-0.03412		2233.57	-0.03193		2233.57	-0.03424
2235.5	0.000598		2235.5	-0.0318		2235.5	-0.03325		2235.5	-0.03459		2235.5	-0.03405		2235.5	-0.03383		2235.5	-0.03536
2237.43	-0.000867		2237.43	-0.03157		2237.43	-0.0356		2237.43	-0.03527		2237.43	-0.03311		2237.43	-0.03504		2237.43	-0.03628
2239.36	-0.0012		2239.36	-0.03268		2239.36	-0.03614		2239.36	-0.03573		2239.36	-0.03378		2239.36	-0.03646		2239.36	-0.03733
2241.28	-0.00158		2241.28	-0.03375		2241.28	-0.03541		2241.28	-0.03575		2241.28	-0.03438		2241.28	-0.03684		2241.28	-0.03722
2243.21	0.000665		2243.21	-0.03176		2243.21	-0.03328		2243.21	-0.03367		2243.21	-0.03241		2243.21	-0.03502		2243.21	-0.03511
2245.14	0.00264		2245.14	-0.03048		2245.14	-0.03254		2245.14	-0.031		2245.14	-0.03066		2245.14	-0.03278		2245.14	-0.03253
2247.07	0.00219		2247.07	-0.03127		2247.07	-0.03275		2247.07	-0.03098		2247.07	-0.03144		2247.07	-0.03264		2247.07	-0.03367
2249	0.00179		2249	-0.03157		2249	-0.03235		2249	-0.03087		2249	-0.03271		2249	-0.03326		2249	-0.03442
2250.93	0.00109		2250.93	-0.03211		2250.93	-0.03334		2250.93	-0.03294		2250.93	-0.0349		2250.93	-0.03542		2250.93	-0.03483
2252.86	0.000985		2252.86	-0.03193		2252.86	-0.03525		2252.86	-0.03535		2252.86	-0.03624		2252.86	-0.03753		2252.86	-0.03638
2254.79	0.00191		2254.79	-0.03265		2254.79	-0.03543		2254.79	-0.03519		2254.79	-0.03375		2254.79	-0.03696		2254.79	-0.03626
2256.71	0.000827		2256.71	-0.03364		2256.71	-0.03434		2256.71	-0.03478		2256.71	-0.03162		2256.71	-0.03636		2256.71	-0.03577
2258.64	-0.000599		2258.64	-0.03241		2258.64	-0.03292		2258.64	-0.03454		2258.64	-0.03264		2258.64	-0.03571		2258.64	-0.03521
2260.57	-0.000885		2260.57	-0.0329		2260.57	-0.03322		2260.57	-0.03498		2260.57	-0.03379		2260.57	-0.0356		2260.57	-0.03524
2262.5	-0.00144		2262.5	-0.03468		2262.5	-0.03524		2262.5	-0.03573		2262.5	-0.03402		2262.5	-0.03691		2262.5	-0.03613
2264.43	-0.000848		2264.43	-0.03422		2264.43	-0.03531		2264.43	-0.03537		2264.43	-0.03437		2264.43	-0.03714		2264.43	-0.03662
2266.36	0.00272		2266.36	-0.03159		2266.36	-0.03356		2266.36	-0.03424		2266.36	-0.03395		2266.36	-0.03541		2266.36	-0.03605
2268.29	0.002		2268.29	-0.03267		2268.29	-0.03509		2268.29	-0.03564		2268.29	-0.03405		2268.29	-0.03534		2268.29	-0.03593
2270.22	-0.00164		2270.22	-0.03592		2270.22	-0.03762		2270.22	-0.0363		2270.22	-0.03675		2270.22	-0.03743		2270.22	-0.03679
2272.15	-0.00137		2272.15	-0.03726		2272.15	-0.03764		2272.15	-0.037		2272.15	-0.03839		2272.15	-0.03816		2272.15	-0.03819
2274.07	0.000987		2274.07	-0.0354		2274.07	-0.03611		2274.07	-0.03596		2274.07	-0.03542		2274.07	-0.03683		2274.07	-0.03687
2276	0.00186		2276	-0.03374		2276	-0.03546		2276	-0.03485		2276	-0.03352		2276	-0.03531		2276	-0.03459
2277.93	0.00109		2277.93	-0.03359		2277.93	-0.03455		2277.93	-0.03478		2277.93	-0.03519		2277.93	-0.03533		2277.93	-0.0346
2279.86	0.00189		2279.86	-0.03298		2279.86	-0.03314		2279.86	-0.03362		2279.86	-0.03356		2279.86	-0.03466		2279.86	-0.03456
2281.79	0.00368		2281.79	-0.03103		2281.79	-0.03405		2281.79	-0.03319		2281.79	-0.0318		2281.79	-0.0339		2281.79	-0.03541
2283.72	0.00304		2283.72	-0.03028		2283.72	-0.03398		2283.72	-0.03312		2283.72	-0.03141		2283.72	-0.03433		2283.72	-0.0351
2285.65	0.00091		2285.65	-0.03141		2285.65	-0.03191		2285.65	-0.03262		2285.65	-0.03181		2285.65	-0.03389		2285.65	-0.0342
2287.58	0.000138		2287.58	-0.03226		2287.58	-0.03179		2287.58	-0.03186		2287.58	-0.03404		2287.58	-0.03377		2287.58	-0.03309
2289.5	0.000409		2289.5	-0.03229		2289.5	-0.03304		2289.5	-0.03187		2289.5	-0.03382		2289.5	-0.03391		2289.5	-0.03336
2291.43	-0.000256		2291.43	-0.0342		2291.43	-0.03415		2291.43	-0.03391		2291.43	-0.03433		2291.43	-0.03648		2291.43	-0.03523
2293.36	-0.000923		2293.36	-0.03506		2293.36	-0.03383		2293.36	-0.03363		2293.36	-0.03399		2293.36	-0.03485		2293.36	-0.03468
2295.29	-0.000864		2295.29	-0.03474		2295.29	-0.03469		2295.29	-0.03355		2295.29	-0.03225		2295.29	-0.03334		2295.29	-0.03407
2297.22	-0.000505		2297.22	-0.03399		2297.22	-0.03526		2297.22	-0.03446		2297.22	-0.03126		2297.22	-0.03347		2297.22	-0.03341
2299.15	-0.000908		2299.15	-0.03351		2299.15	-0.03311		2299.15	-0.03432		2299.15	-0.03095		2299.15	-0.03233		2299.15	-0.03186
2301.08	-0.00067		2301.08	-0.03344		2301.08	-0.03186		2301.08	-0.03392		2301.08	-0.03061		2301.08	-0.0306		2301.08	-0.03125
2303.01	-0.000243		2303.01	-0.03412		2303.01	-0.03276		2303.01	-0.03346		2303.01	-0.03156		2303.01	-0.03017		2303.01	-0.03051
2304.94	0.000228		2304.94	-0.03207		2304.94	-0.03186		2304.94	-0.03048		2304.94	-0.03202		2304.94	-0.0289		2304.94	-0.0288
2306.86	-0.0002		2306.86	-0.03248		2306.86	-0.03131		2306.86	-0.0293		2306.86	-0.03058		2306.86	-0.02841		2306.86	-0.02701
2308.79	-0.00159		2308.79	-0.03554		2308.79	-0.03259		2308.79	-0.03067		2308.79	-0.02915		2308.79	-0.02791		2308.79	-0.02579
2310.72	-0.00444		2310.72	-0.03638		2310.72	-0.03238		2310.72	-0.03055		2310.72	-0.02958		2310.72	-0.02598		2310.72	-0.02426
2312.65	-0.00478		2312.65	-0.03409		2312.65	-0.0311		2312.65	-0.02801		2312.65	-0.02929		2312.65	-0.02553		2312.65	-0.02387
2314.58	-0.0027		2314.58	-0.03295		2314.58	-0.03288		2314.58	-0.02989		2314.58	-0.02744		2314.58	-0.02684		2314.58	-0.02599
2316.51	-0.00355		2316.51	-0.03597		2316.51	-0.03617		2316.51	-0.03141		2316.51	-0.02861		2316.51	-0.02938		2316.51	-0.02669
2318.44	-0.00631		2318.44	-0.03866		2318.44	-0.03449		2318.44	-0.0309		2318.44	-0.03005		2318.44	-0.02911		2318.44	-0.02437
2320.37	-0.00629		2320.37	-0.03897		2320.37	-0.03402		2320.37	-0.03098		2320.37	-0.02913		2320.37	-0.02758		2320.37	-0.02334
2322.29	-0.00722		2322.29	-0.03592		2322.29	-0.03399		2322.29	-0.02843		2322.29	-0.02657		2322.29	-0.02552		2322.29	-0.02221
2324.22	-0.00515		2324.22	-0.03071		2324.22	-0.03053		2324.22	-0.02701		2324.22	-0.0245		2324.22	-0.02181		2324.22	-0.01568
2326.15	0.00119		2326.15	-0.02613		2326.15	-0.02859		2326.15	-0.02508		2326.15	-0.02457		2326.15	-0.01377		2326.15	-0.00925
2328.08	0.00371		2328.08	-0.02674		2328.08	-0.03072		2328.08	-0.02483		2328.08	-0.02559		2328.08	-0.01242		2328.08	-0.00586
2330.01	0.000929		2330.01	-0.03147		2330.01	-0.03102		2330.01	-0.03231		2330.01	-0.02565		2330.01	-0.01832		2330.01	-0.00953
2331.94	0.000555		2331.94	-0.03124		2331.94	-0.02808		2331.94	-0.03279		2331.94	-0.02012		2331.94	-0.018		2331.94	-0.01256
2333.87	0.00342		2333.87	-0.03023		2333.87	-0.02749		2333.87	-0.02656		2333.87	-0.02044		2333.87	-0.01674		2333.87	-0.01376
2335.8	0.000798		2335.8	-0.04146		2335.8	-0.03506		2335.8	-0.02874		2335.8	-0.03221		2335.8	-0.01892		2335.8	-0.01731
2337.72	-0.00489		2337.72	-0.04519		2337.72	-0.03893		2337.72	-0.03425		2337.72	-0.03744		2337.72	-0.02391		2337.72	-0.01553
2339.65	-0.00694		2339.65	-0.04178		2339.65	-0.03787		2339.65	-0.03241		2339.65	-0.03586		2339.65	-0.02897		2339.65	-0.01053
2341.58	-0.00541		2341.58	-0.0356		2341.58	-0.03255		2341.58	-0.02484		2341.58	-0.02724		2341.58	-0.02428		2341.58	-0.00744
2343.51	-0.00536		2343.51	-0.03222		2343.51	-0.03061		2343.51	-0.02511		2343.51	-0.02302		2343.51	-0.02303		2343.51	-0.01472
2345.44	-0.00753		2345.44	-0.03286		2345.44	-0.03262		2345.44	-0.02799		2345.44	-0.02496		2345.44	-0.02349		2345.44	-0.01695
2347.37	-0.00596		2347.37	-0.03462		2347.37	-0.03045		2347.37	-0.02792		2347.37	-0.02707		2347.37	-0.02175		2347.37	-0.01785
2349.3	-0.00561		2349.3	-0.0355		2349.3	-0.02784		2349.3	-0.02807		2349.3	-0.02357		2349.3	-0.01998		2349.3	-0.01945
2351.23	-0.01199		2351.23	-0.03942		2351.23	-0.03148		2351.23	-0.0321		2351.23	-0.02446		2351.23	-0.0194		2351.23	-0.02047
2353.16	-0.0137		2353.16	-0.04212		2353.16	-0.03519		2353.16	-0.03266		2353.16	-0.0259		2353.16	-0.01687		2353.16	-0.01467
2355.08	-0.01452		2355.08	-0.04603		2355.08	-0.03505		2355.08	-0.03217		2355.08	-0.02401		2355.08	-0.01758		2355.08	-0.00692
2357.01	-0.00553		2357.01	-0.04524		2357.01	-0.02654		2357.01	-0.02965		2357.01	-0.02061		2357.01	-0.01281		2357.01	-0.000425
2358.94	0.000476		2358.94	-0.04221		2358.94	-0.02552		2358.94	-0.02654		2358.94	-0.02448		2358.94	-0.01884		2358.94	0.00273
2360.87	-0.00172		2360.87	-0.03669		2360.87	-0.0259		2360.87	-0.01667		2360.87	-0.02176		2360.87	-0.01615		2360.87	0.00392
2362.8	-0.01729		2362.8	-0.04416		2362.8	-0.0247		2362.8	-0.0202		2362.8	-0.02584		2362.8	-0.0097		2362.8	-0.00146
2364.73	-0.02667		2364.73	-0.04572		2364.73	-0.02761		2364.73	-0.02723		2364.73	-0.0231		2364.73	-0.00969		2364.73	-0.00291
2366.66	-0.01696		2366.66	-0.03662		2366.66	-0.02582		2366.66	-0.02547		2366.66	-0.01683		2366.66	-0.01506		2366.66	-0.00421
2368.59	-0.00473		2368.59	-0.03022		2368.59	-0.02216		2368.59	-0.02171		2368.59	-0.01747		2368.59	-0.01939		2368.59	-0.00857
2370.51	-0.000321		2370.51	-0.03069		2370.51	-0.02391		2370.51	-0.0245		2370.51	-0.02087		2370.51	-0.02118		2370.51	-0.01027
2372.44	-0.00665		2372.44	-0.03491		2372.44	-0.03464		2372.44	-0.03355		2372.44	-0.0283		2372.44	-0.02525		2372.44	-0.01363
2374.37	-0.00479		2374.37	-0.03549		2374.37	-0.03633		2374.37	-0.03231		2374.37	-0.02835		2374.37	-0.02495		2374.37	-0.0169
2376.3	0.0014		2376.3	-0.0309		2376.3	-0.02824		2376.3	-0.02612		2376.3	-0.02328		2376.3	-0.01984		2376.3	-0.0182
2378.23	0.00335		2378.23	-0.02872		2378.23	-0.02617		2378.23	-0.02593		2378.23	-0.02259		2378.23	-0.02061		2378.23	-0.01827
2380.16	-2.4e-05		2380.16	-0.03066		2380.16	-0.03072		2380.16	-0.03117		2380.16	-0.02575		2380.16	-0.02549		2380.16	-0.02432
2382.09	-0.00322		2382.09	-0.03223		2382.09	-0.0317		2382.09	-0.03214		2382.09	-0.02842		2382.09	-0.02877		2382.09	-0.02848
2384.02	-0.00399		2384.02	-0.0335		2384.02	-0.03141		2384.02	-0.0318		2384.02	-0.03116		2384.02	-0.03187		2384.02	-0.03093
2385.95	-0.003		2385.95	-0.03357		2385.95	-0.03174		2385.95	-0.03284		2385.95	-0.03206		2385.95	-0.03261		2385.95	-0.0342
2387.87	-0.00139		2387.87	-0.0334		2387.87	-0.03184		2387.87	-0.03253		2387.87	-0.03186		2387.87	-0.03283		2387.87	-0.03452
2389.8	-0.00123		2389.8	-0.03187		2389.8	-0.03164		2389.8	-0.03156		2389.8	-0.03191		2389.8	-0.03307		2389.8	-0.03317
2391.73	-0.000733		2391.73	-0.03023		2391.73	-0.03075		2391.73	-0.03118		2391.73	-0.03		2391.73	-0.03198		2391.73	-0.03256
2393.66	0.000927		2393.66	-0.03004		2393.66	-0.03067		2393.66	-0.03194		2393.66	-0.03048		2393.66	-0.03235		2393.66	-0.03329
2395.59	0.000504		2395.59	-0.03094		2395.59	-0.03095		2395.59	-0.03261		2395.59	-0.03079		2395.59	-0.03377		2395.59	-0.03451
2397.52	-0.000493		2397.52	-0.031		2397.52	-0.03197		2397.52	-0.03196		2397.52	-0.02995		2397.52	-0.03285		2397.52	-0.03352
2399.45	0.000177		2399.45	-0.02905		2399.45	-0.03164		2399.45	-0.02971		2399.45	-0.03023		2399.45	-0.02892		2399.45	-0.03203
2401.38	-0.000121		2401.38	-0.02723		2401.38	-0.03018		2401.38	-0.03015		2401.38	-0.03091		2401.38	-0.02872		2401.38	-0.02992
2403.3	-0.00077		2403.3	-0.02801		2403.3	-0.02973		2403.3	-0.03137		2403.3	-0.03206		2403.3	-0.03124		2403.3	-0.03051
2405.23	-0.000126		2405.23	-0.02837		2405.23	-0.03009		2405.23	-0.03051		2405.23	-0.03262		2405.23	-0.03228		2405.23	-0.03226
2407.16	-0.000254		2407.16	-0.02778		2407.16	-0.02887		2407.16	-0.0307		2407.16	-0.03219		2407.16	-0.03103		2407.16	-0.03188
2409.09	-0.000131		2409.09	-0.02898		2409.09	-0.02894		2409.09	-0.03039		2409.09	-0.0316		2409.09	-0.03162		2409.09	-0.03181
2411.02	-0.000627		2411.02	-0.02898		2411.02	-0.02974		2411.02	-0.02978		2411.02	-0.03048		2411.02	-0.0324		2411.02	-0.03239
2412.95	-0.000101		2412.95	-0.02779		2412.95	-0.0291		2412.95	-0.02848		2412.95	-0.02972		2412.95	-0.03134		2412.95	-0.03136
2414.88	0.000698		2414.88	-0.02731		2414.88	-0.029		2414.88	-0.0294		2414.88	-0.03007		2414.88	-0.0323		2414.88	-0.03045
2416.81	0.000524		2416.81	-0.02584		2416.81	-0.02898		2416.81	-0.02953		2416.81	-0.02951		2416.81	-0.03158		2416.81	-0.03083
2418.74	0.000616		2418.74	-0.02611		2418.74	-0.02912		2418.74	-0.02806		2418.74	-0.02894		2418.74	-0.03086		2418.74	-0.03096
2420.66	-0.000488		2420.66	-0.02679		2420.66	-0.03024		2420.66	-0.02765		2420.66	-0.02817		2420.66	-0.03112		2420.66	-0.03085
2422.59	-0.00333		2422.59	-0.02844		2422.59	-0.03091		2422.59	-0.03024		2422.59	-0.03007		2422.59	-0.03325		2422.59	-0.03217
2424.52	-0.00283		2424.52	-0.02925		2424.52	-0.02961		2424.52	-0.0309		2424.52	-0.03218		2424.52	-0.03319		2424.52	-0.03229
2426.45	-0.000677		2426.45	-0.02848		2426.45	-0.02759		2426.45	-0.02898		2426.45	-0.03147		2426.45	-0.0322		2426.45	-0.03083
2428.38	-0.000777		2428.38	-0.02783		2428.38	-0.0287		2428.38	-0.02879		2428.38	-0.02994		2428.38	-0.03166		2428.38	-0.03047
2430.31	-0.00089		2430.31	-0.02717		2430.31	-0.03049		2430.31	-0.02897		2430.31	-0.0291		2430.31	-0.03014		2430.31	-0.02974
2432.24	0.000202		2432.24	-0.02683		2432.24	-0.02989		2432.24	-0.02908		2432.24	-0.0281		2432.24	-0.02959		2432.24	-0.02868
2434.17	-0.00027		2434.17	-0.02761		2434.17	-0.02877		2434.17	-0.02914		2434.17	-0.02763		2434.17	-0.03011		2434.17	-0.0287
2436.09	-0.0021		2436.09	-0.02893		2436.09	-0.0289		2436.09	-0.0294		2436.09	-0.02927		2436.09	-0.03134		2436.09	-0.02983
2438.02	-0.00186		2438.02	-0.02929		2438.02	-0.02903		2438.02	-0.02956		2438.02	-0.02933		2438.02	-0.03207		2438.02	-0.03058
2439.95	0.00064		2439.95	-0.0267		2439.95	-0.02887		2439.95	-0.02764		2439.95	-0.02801		2439.95	-0.03088		2439.95	-0.02891
2441.88	0.000296		2441.88	-0.02461		2441.88	-0.02881		2441.88	-0.02665		2441.88	-0.02826		2441.88	-0.03011		2441.88	-0.02858
2443.81	9.8e-05		2443.81	-0.0254		2443.81	-0.02831		2443.81	-0.02672		2443.81	-0.02679		2443.81	-0.03032		2443.81	-0.02821
2445.74	0.000205		2445.74	-0.02649		2445.74	-0.02814		2445.74	-0.02666		2445.74	-0.02534		2445.74	-0.02908		2445.74	-0.02697
2447.67	-0.000258		2447.67	-0.02562		2447.67	-0.02751		2447.67	-0.02649		2447.67	-0.02635		2447.67	-0.02751		2447.67	-0.02717
2449.6	-0.00129		2449.6	-0.02545		2449.6	-0.0294		2449.6	-0.02789		2449.6	-0.02853		2449.6	-0.02923		2449.6	-0.02887
2451.53	-0.00501		2451.53	-0.02748		2451.53	-0.03095		2451.53	-0.03072		2451.53	-0.03053		2451.53	-0.03201		2451.53	-0.03038
2453.45	-0.00585		2453.45	-0.02798		2453.45	-0.02911		2453.45	-0.03056		2453.45	-0.03086		2453.45	-0.03047		2453.45	-0.03124
2455.38	-0.000829		2455.38	-0.02576		2455.38	-0.02793		2455.38	-0.02752		2455.38	-0.02836		2455.38	-0.02824		2455.38	-0.0316
2457.31	0.00119		2457.31	-0.02544		2457.31	-0.02693		2457.31	-0.02627		2457.31	-0.02602		2457.31	-0.02786		2457.31	-0.02921
2459.24	9.8e-05		2459.24	-0.02693		2459.24	-0.02769		2459.24	-0.0273		2459.24	-0.02722		2459.24	-0.02792		2459.24	-0.02807
2461.17	-0.000172		2461.17	-0.02601		2461.17	-0.02886		2461.17	-0.0282		2461.17	-0.02818		2461.17	-0.02784		2461.17	-0.02874
2463.1	-0.00115		2463.1	-0.02474		2463.1	-0.028		2463.1	-0.02927		2463.1	-0.02818		2463.1	-0.02815		2463.1	-0.02904
2465.03	-0.00161		2465.03	-0.02497		2465.03	-0.02787		2465.03	-0.02861		2465.03	-0.02787		2465.03	-0.02803		2465.03	-0.02897
2466.96	-0.000914		2466.96	-0.02548		2466.96	-0.0271		2466.96	-0.02723		2466.96	-0.02655		2466.96	-0.02814		2466.96	-0.02909
2468.88	0.000355		2468.88	-0.02557		2468.88	-0.02493		2468.88	-0.02632		2468.88	-0.02571		2468.88	-0.02835		2468.88	-0.02849
2470.81	0.00146		2470.81	-0.02678		2470.81	-0.02491		2470.81	-0.02632		2470.81	-0.02624		2470.81	-0.02788		2470.81	-0.02733
2472.74	0.000115		2472.74	-0.0277		2472.74	-0.02593		2472.74	-0.02772		2472.74	-0.0275		2472.74	-0.0287		2472.74	-0.02648
2474.67	0.000207		2474.67	-0.02753		2474.67	-0.0259		2474.67	-0.02666		2474.67	-0.02658		2474.67	-0.029		2474.67	-0.02728
2476.6	0.000252		2476.6	-0.02629		2476.6	-0.02662		2476.6	-0.02637		2476.6	-0.02573		2476.6	-0.02771		2476.6	-0.02908
2478.53	-0.000158		2478.53	-0.02533		2478.53	-0.02622		2478.53	-0.02739		2478.53	-0.02587		2478.53	-0.02684		2478.53	-0.02903
2480.46	3.2e-05		2480.46	-0.02508		2480.46	-0.02577		2480.46	-0.02679		2480.46	-0.02655		2480.46	-0.02857		2480.46	-0.02736
2482.39	-0.000235		2482.39	-0.02605		2482.39	-0.02691		2482.39	-0.026		2482.39	-0.02787		2482.39	-0.03063		2482.39	-0.02916
2484.32	-1.7e-05		2484.32	-0.02749		2484.32	-0.02687		2484.32	-0.02679		2484.32	-0.02795		2484.32	-0.02942		2484.32	-0.03009
2486.24	2.2e-05		2486.24	-0.02691		2486.24	-0.02572		2486.24	-0.02782		2486.24	-0.02641		2486.24	-0.02862		2486.24	-0.02955
2488.17	0.000178		2488.17	-0.0263		2488.17	-0.02549		2488.17	-0.02901		2488.17	-0.02693		2488.17	-0.02973		2488.17	-0.0295
2490.1	0.000438		2490.1	-0.02589		2490.1	-0.02538		2490.1	-0.02852		2490.1	-0.02843		2490.1	-0.02991		2490.1	-0.02914
2492.03	-0.000188		2492.03	-0.02576		2492.03	-0.02507		2492.03	-0.02755		2492.03	-0.02796		2492.03	-0.03037		2492.03	-0.02922
2493.96	1.1e-05		2493.96	-0.02503		2493.96	-0.02577		2493.96	-0.0282		2493.96	-0.02814		2493.96	-0.02977		2493.96	-0.02789
2495.89	-0.00172		2495.89	-0.02496		2495.89	-0.02656		2495.89	-0.02927		2495.89	-0.02789		2495.89	-0.02894		2495.89	-0.02769
2497.82	-0.0024		2497.82	-0.02607		2497.82	-0.02754		2497.82	-0.02914		2497.82	-0.02832		2497.82	-0.02862		2497.82	-0.02989
2499.75	-0.000394		2499.75	-0.02628		2499.75	-0.02821		2499.75	-0.02867		2499.75	-0.02899		2499.75	-0.02812		2499.75	-0.0292
2501.67	0.000468		2501.67	-0.02495		2501.67	-0.02686		2501.67	-0.0271		2501.67	-0.02681		2501.67	-0.02641		2501.67	-0.02638
2503.6	0.000195		2503.6	-0.02365		2503.6	-0.02632		2503.6	-0.02607		2503.6	-0.02628		2503.6	-0.02669		2503.6	-0.02682
2505.53	8.3e-05		2505.53	-0.02314		2505.53	-0.02707		2505.53	-0.02655		2505.53	-0.02589		2505.53	-0.02762		2505.53	-0.02922
2507.46	-0.00157		2507.46	-0.02646		2507.46	-0.02893		2507.46	-0.0285		2507.46	-0.02743		2507.46	-0.03044		2507.46	-0.03017
2509.39	-0.00234		2509.39	-0.02777		2509.39	-0.03018		2509.39	-0.03036		2509.39	-0.03016		2509.39	-0.0316		2509.39	-0.03128
2511.32	-0.00159		2511.32	-0.02622		2511.32	-0.02953		2511.32	-0.03153		2511.32	-0.03046		2511.32	-0.03027		2511.32	-0.03272
2513.25	-0.000922		2513.25	-0.02593		2513.25	-0.02887		2513.25	-0.03118		2513.25	-0.02797		2513.25	-0.03079		2513.25	-0.03222
2515.18	0.0014		2515.18	-0.02457		2515.18	-0.0264		2515.18	-0.0275		2515.18	-0.02666		2515.18	-0.02921		2515.18	-0.02829
2517.1	0.0021		2517.1	-0.0252		2517.1	-0.0253		2517.1	-0.02542		2517.1	-0.02712		2517.1	-0.02625		2517.1	-0.02681
2519.03	0.000568		2519.03	-0.02504		2519.03	-0.02532		2519.03	-0.02756		2519.03	-0.02712		2519.03	-0.02659		2519.03	-0.02719
2520.96	-0.00171		2520.96	-0.02603		2520.96	-0.02698		2520.96	-0.03029		2520.96	-0.02909		2520.96	-0.02856		2520.96	-0.02873
2522.89	-0.00406		2522.89	-0.02849		2522.89	-0.02847		2522.89	-0.03157		2522.89	-0.032		2522.89	-0.03208		2522.89	-0.03067
2524.82	-0.0037		2524.82	-0.02811		2524.82	-0.02646		2524.82	-0.02998		2524.82	-0.03182		2524.82	-0.03221		2524.82	-0.03151
2526.75	-0.0024		2526.75	-0.02711		2526.75	-0.02401		2526.75	-0.02787		2526.75	-0.03018		2526.75	-0.02945		2526.75	-0.02993
2528.68	-0.000383		2528.68	-0.02459		2528.68	-0.02221		2528.68	-0.02689		2528.68	-0.02847		2528.68	-0.02839		2528.68	-0.02774
2530.61	0.000672		2530.61	-0.02224		2530.61	-0.02127		2530.61	-0.02564		2530.61	-0.02594		2530.61	-0.02734		2530.61	-0.02656
2532.54	0.00115		2532.54	-0.02174		2532.54	-0.02297		2532.54	-0.02559		2532.54	-0.02576		2532.54	-0.02669		2532.54	-0.02729
2534.46	0.00181		2534.46	-0.02425		2534.46	-0.02509		2534.46	-0.02579		2534.46	-0.0255		2534.46	-0.02664		2534.46	-0.02842
2536.39	0.00088		2536.39	-0.0267		2536.39	-0.02514		2536.39	-0.02639		2536.39	-0.02515		2536.39	-0.02836		2536.39	-0.03004
2538.32	-0.000315		2538.32	-0.02576		2538.32	-0.02568		2538.32	-0.02755		2538.32	-0.02564		2538.32	-0.03018		2538.32	-0.03124
2540.25	-0.000607		2540.25	-0.02459		2540.25	-0.02585		2540.25	-0.02818		2540.25	-0.02722		2540.25	-0.03002		2540.25	-0.03025
2542.18	0.000958		2542.18	-0.02464		2542.18	-0.02513		2542.18	-0.02609		2542.18	-0.02778		2542.18	-0.02799		2542.18	-0.02762
2544.11	0.00105		2544.11	-0.02521		2544.11	-0.02697		2544.11	-0.02681		2544.11	-0.02799		2544.11	-0.02791		2544.11	-0.02681
2546.04	-0.000831		2546.04	-0.02661		2546.04	-0.0274		2546.04	-0.02924		2546.04	-0.02964		2546.04	-0.03065		2546.04	-0.02906
2547.97	0.000443		2547.97	-0.02632		2547.97	-0.02649		2547.97	-0.02845		2547.97	-0.02974		2547.97	-0.03153		2547.97	-0.03036
2549.89	0.00151		2549.89	-0.02452		2549.89	-0.0266		2549.89	-0.02651		2549.89	-0.02811		2549.89	-0.03023		2549.89	-0.03018
2551.82	0.00157		2551.82	-0.02539		2551.82	-0.02569		2551.82	-0.02633		2551.82	-0.02634		2551.82	-0.02888		2551.82	-0.02807
2553.75	0.00202		2553.75	-0.02517		2553.75	-0.02526		2553.75	-0.02764		2553.75	-0.0256		2553.75	-0.02676		2553.75	-0.02708
2555.68	-0.000914		2555.68	-0.02531		2555.68	-0.0278		2555.68	-0.03064		2555.68	-0.02774		2555.68	-0.02723		2555.68	-0.03043
2557.61	-0.00443		2557.61	-0.0266		2557.61	-0.02962		2557.61	-0.0333		2557.61	-0.0311		2557.61	-0.03035		2557.61	-0.03327
2559.54	-0.00422		2559.54	-0.02646		2559.54	-0.03014		2559.54	-0.03222		2559.54	-0.0311		2559.54	-0.03172		2559.54	-0.03181
2561.47	-0.0018		2561.47	-0.02617		2561.47	-0.03054		2561.47	-0.0296		2561.47	-0.03124		2561.47	-0.03248		2561.47	-0.03298
2563.4	0.00071		2563.4	-0.02466		2563.4	-0.02853		2563.4	-0.02846		2563.4	-0.03089		2563.4	-0.03122		2563.4	-0.03227
2565.33	0.00254		2565.33	-0.02288		2565.33	-0.02716		2565.33	-0.02683		2565.33	-0.0285		2565.33	-0.02968		2565.33	-0.02934
2567.25	0.00207		2567.25	-0.02322		2567.25	-0.02778		2567.25	-0.028		2567.25	-0.02834		2567.25	-0.0302		2567.25	-0.02897
2569.18	0.00124		2569.18	-0.02389		2569.18	-0.02705		2569.18	-0.02997		2569.18	-0.02853		2569.18	-0.02995		2569.18	-0.02961
2571.11	0.00116		2571.11	-0.02493		2571.11	-0.02755		2571.11	-0.02996		2571.11	-0.0296		2571.11	-0.0307		2571.11	-0.03243
2573.04	0.00129		2573.04	-0.02712		2573.04	-0.02846		2573.04	-0.02994		2573.04	-0.03029		2573.04	-0.03376		2573.04	-0.03543
2574.97	0.000833		2574.97	-0.02774		2574.97	-0.02761		2574.97	-0.02916		2574.97	-0.02862		2574.97	-0.03286		2574.97	-0.03425
2576.9	0.000761		2576.9	-0.02657		2576.9	-0.02731		2576.9	-0.02759		2576.9	-0.02785		2576.9	-0.02916		2576.9	-0.03207
2578.83	0.00174		2578.83	-0.02489		2578.83	-0.02831		2578.83	-0.02697		2578.83	-0.02919		2578.83	-0.02971		2578.83	-0.03178
2580.76	0.00196		2580.76	-0.02399		2580.76	-0.02974		2580.76	-0.02849		2580.76	-0.02937		2580.76	-0.0304		2580.76	-0.03172
2582.68	-0.000955		2582.68	-0.02514		2582.68	-0.03072		2582.68	-0.03049		2582.68	-0.03029		2582.68	-0.03072		2582.68	-0.03145
2584.61	-0.00228		2584.61	-0.02742		2584.61	-0.03128		2584.61	-0.03203		2584.61	-0.03272		2584.61	-0.03349		2584.61	-0.03183
2586.54	-0.000815		2586.54	-0.02717		2586.54	-0.03089		2586.54	-0.03055		2586.54	-0.03198		2586.54	-0.03405		2586.54	-0.03232
2588.47	0.000768		2588.47	-0.02596		2588.47	-0.02888		2588.47	-0.02906		2588.47	-0.03014		2588.47	-0.03161		2588.47	-0.03155
2590.4	-0.0002		2590.4	-0.02823		2590.4	-0.02932		2590.4	-0.0296		2590.4	-0.03198		2590.4	-0.03259		2590.4	-0.03272
2592.33	0.000725		2592.33	-0.02878		2592.33	-0.03007		2592.33	-0.02969		2592.33	-0.03298		2592.33	-0.03307		2592.33	-0.03285
2594.26	0.00154		2594.26	-0.02774		2594.26	-0.03059		2594.26	-0.03054		2594.26	-0.03244		2594.26	-0.03197		2594.26	-0.03085
2596.19	-1.7e-05		2596.19	-0.02981		2596.19	-0.03028		2596.19	-0.03177		2596.19	-0.0325		2596.19	-0.03407		2596.19	-0.03219
2598.12	0.000338		2598.12	-0.03042		2598.12	-0.02893		2598.12	-0.03147		2598.12	-0.03241		2598.12	-0.03498		2598.12	-0.03451
2600.04	0.000399		2600.04	-0.03019		2600.04	-0.02795		2600.04	-0.03094		2600.04	-0.03256		2600.04	-0.03379		2600.04	-0.03569
2601.97	-0.00147		2601.97	-0.03039		2601.97	-0.02907		2601.97	-0.03281		2601.97	-0.03304		2601.97	-0.0335		2601.97	-0.03502
2603.9	-0.000494		2603.9	-0.02785		2603.9	-0.02845		2603.9	-0.03097		2603.9	-0.03002		2603.9	-0.03254		2603.9	-0.03343
2605.83	0.000818		2605.83	-0.02795		2605.83	-0.02855		2605.83	-0.02918		2605.83	-0.03023		2605.83	-0.0324		2605.83	-0.0343
2607.76	0.000861		2607.76	-0.02847		2607.76	-0.02887		2607.76	-0.0299		2607.76	-0.03165		2607.76	-0.03223		2607.76	-0.03488
2609.69	0.000978		2609.69	-0.02814		2609.69	-0.02963		2609.69	-0.03114		2609.69	-0.03336		2609.69	-0.03304		2609.69	-0.03346
2611.62	-1.7e-05		2611.62	-0.02879		2611.62	-0.03181		2611.62	-0.03324		2611.62	-0.03322		2611.62	-0.03472		2611.62	-0.03372
2613.55	-0.00116		2613.55	-0.02907		2613.55	-0.03159		2613.55	-0.03361		2613.55	-0.03399		2613.55	-0.03589		2613.55	-0.03414
2615.47	-0.00262		2615.47	-0.03108		2615.47	-0.03106		2615.47	-0.03354		2615.47	-0.03528		2615.47	-0.03691		2615.47	-0.03499
2617.4	-0.00309		2617.4	-0.03149		2617.4	-0.03197		2617.4	-0.03481		2617.4	-0.03517		2617.4	-0.03765		2617.4	-0.0363
2619.33	-0.00326		2619.33	-0.02916		2619.33	-0.03131		2619.33	-0.03434		2619.33	-0.03432		2619.33	-0.03668		2619.33	-0.03382
2621.26	-0.00188		2621.26	-0.02939		2621.26	-0.0295		2621.26	-0.03255		2621.26	-0.03397		2621.26	-0.03564		2621.26	-0.03167
2623.19	0.000948		2623.19	-0.0296		2623.19	-0.0288		2623.19	-0.03203		2623.19	-0.03351		2623.19	-0.03464		2623.19	-0.03168
2625.12	0.00016		2625.12	-0.02999		2625.12	-0.03106		2625.12	-0.03216		2625.12	-0.03293		2625.12	-0.03526		2625.12	-0.03332
2627.05	0.00159		2627.05	-0.0295		2627.05	-0.03122		2627.05	-0.03221		2627.05	-0.03202		2627.05	-0.03539		2627.05	-0.03447
2628.98	0.00374		2628.98	-0.02929		2628.98	-0.03036		2628.98	-0.03256		2628.98	-0.03108		2628.98	-0.03631		2628.98	-0.03502
2630.91	0.000468		2630.91	-0.02983		2630.91	-0.03266		2630.91	-0.03361		2630.91	-0.03338		2630.91	-0.03864		2630.91	-0.03751
2632.83	-1.8e-05		2632.83	-0.02935		2632.83	-0.03283		2632.83	-0.03355		2632.83	-0.03398		2632.83	-0.03822		2632.83	-0.03817
2634.76	-0.000341		2634.76	-0.02856		2634.76	-0.03165		2634.76	-0.03408		2634.76	-0.03343		2634.76	-0.03626		2634.76	-0.03735
2636.69	-0.000805		2636.69	-0.02849		2636.69	-0.0312		2636.69	-0.03385		2636.69	-0.03447		2636.69	-0.0363		2636.69	-0.03461
2638.62	-0.00104		2638.62	-0.02906		2638.62	-0.03088		2638.62	-0.03407		2638.62	-0.03494		2638.62	-0.03688		2638.62	-0.03306
2640.55	0.00046		2640.55	-0.03076		2640.55	-0.03311		2640.55	-0.03405		2640.55	-0.03424		2640.55	-0.03665		2640.55	-0.03306
2642.48	0.00101		2642.48	-0.03261		2642.48	-0.03338		2642.48	-0.03412		2642.48	-0.03387		2642.48	-0.03616		2642.48	-0.03432
2644.41	-0.000296		2644.41	-0.03112		2644.41	-0.03229		2644.41	-0.0348		2644.41	-0.03537		2644.41	-0.03586		2644.41	-0.03473
2646.34	-0.000911		2646.34	-0.03013		2646.34	-0.03388		2646.34	-0.03728		2646.34	-0.03808		2646.34	-0.03776		2646.34	-0.03607
2648.26	-0.000211		2648.26	-0.0309		2648.26	-0.03385		2648.26	-0.03698		2648.26	-0.03687		2648.26	-0.03744		2648.26	-0.03681
2650.19	-0.00137		2650.19	-0.03277		2650.19	-0.03342		2650.19	-0.03636		2650.19	-0.03512		2650.19	-0.03718		2650.19	-0.03757
2652.12	-0.00236		2652.12	-0.0323		2652.12	-0.03505		2652.12	-0.03711		2652.12	-0.03689		2652.12	-0.03734		2652.12	-0.03843
2654.05	0.000546		2654.05	-0.02921		2654.05	-0.03286		2654.05	-0.03544		2654.05	-0.03589		2654.05	-0.03587		2654.05	-0.03712
2655.98	0.00199		2655.98	-0.02964		2655.98	-0.03288		2655.98	-0.03467		2655.98	-0.03508		2655.98	-0.03522		2655.98	-0.03618
2657.91	-7.6e-05		2657.91	-0.03149		2657.91	-0.03404		2657.91	-0.03542		2657.91	-0.03368		2657.91	-0.03589		2657.91	-0.03578
2659.84	-0.00163		2659.84	-0.03038		2659.84	-0.03308		2659.84	-0.0336		2659.84	-0.03397		2659.84	-0.03638		2659.84	-0.03604
2661.77	0.000201		2661.77	-0.02912		2661.77	-0.03194		2661.77	-0.03365		2661.77	-0.03528		2661.77	-0.03633		2661.77	-0.03697
2663.69	0.000375		2663.69	-0.02988		2663.69	-0.03146		2663.69	-0.03528		2663.69	-0.03614		2663.69	-0.03699		2663.69	-0.03792
2665.62	-0.000984		2665.62	-0.03101		2665.62	-0.03397		2665.62	-0.03589		2665.62	-0.03653		2665.62	-0.03913		2665.62	-0.03942
2667.55	0.000383		2667.55	-0.0311		2667.55	-0.03476		2667.55	-0.03477		2667.55	-0.03777		2667.55	-0.03919		2667.55	-0.03999
2669.48	0.00173		2669.48	-0.03146		2669.48	-0.03292		2669.48	-0.03359		2669.48	-0.03876		2669.48	-0.03802		2669.48	-0.03879
2671.41	0.000985		2671.41	-0.0319		2671.41	-0.03406		2671.41	-0.0344		2671.41	-0.03861		2671.41	-0.03738		2671.41	-0.03808
2673.34	-0.00119		2673.34	-0.03272		2673.34	-0.03592		2673.34	-0.03763		2673.34	-0.03881		2673.34	-0.03726		2673.34	-0.03873
2675.27	-0.0002		2675.27	-0.03254		2675.27	-0.03322		2675.27	-0.03843		2675.27	-0.03822		2675.27	-0.03674		2675.27	-0.03766
2677.2	3.4e-05		2677.2	-0.03236		2677.2	-0.03174		2677.2	-0.03688		2677.2	-0.03656		2677.2	-0.03731		2677.2	-0.03742
2679.13	-0.00171		2679.13	-0.0349		2679.13	-0.03397		2679.13	-0.03886		2679.13	-0.03941		2679.13	-0.03886		2679.13	-0.0409
2681.05	0.000102		2681.05	-0.03492		2681.05	-0.03335		2681.05	-0.03678		2681.05	-0.04039		2681.05	-0.03775		2681.05	-0.03985
2682.98	-0.00033		2682.98	-0.03602		2682.98	-0.035		2682.98	-0.03588		2682.98	-0.04042		2682.98	-0.03968		2682.98	-0.04115
2684.91	-0.00316		2684.91	-0.03753		2684.91	-0.03765		2684.91	-0.03838		2684.91	-0.0402		2684.91	-0.04081		2684.91	-0.04343
2686.84	-0.00285		2686.84	-0.0365		2686.84	-0.03673		2686.84	-0.03773		2686.84	-0.04039		2686.84	-0.03958		2686.84	-0.04165
2688.77	-0.000244		2688.77	-0.03492		2688.77	-0.03561		2688.77	-0.03931		2688.77	-0.04076		2688.77	-0.03965		2688.77	-0.03942
2690.7	-0.000785		2690.7	-0.03583		2690.7	-0.03709		2690.7	-0.03906		2690.7	-0.04114		2690.7	-0.04086		2690.7	-0.04047
2692.63	0.00123		2692.63	-0.03326		2692.63	-0.03736		2692.63	-0.03553		2692.63	-0.03844		2692.63	-0.03901		2692.63	-0.0393
2694.56	0.00558		2694.56	-0.03144		2694.56	-0.03679		2694.56	-0.03367		2694.56	-0.03663		2694.56	-0.03731		2694.56	-0.03744
2696.48	0.0063		2696.48	-0.03408		2696.48	-0.03506		2696.48	-0.0357		2696.48	-0.03644		2696.48	-0.03828		2696.48	-0.03807
2698.41	0.00304		2698.41	-0.03692		2698.41	-0.03491		2698.41	-0.03735		2698.41	-0.03669		2698.41	-0.03981		2698.41	-0.03914
2700.34	0.00224		2700.34	-0.03456		2700.34	-0.03506		2700.34	-0.03626		2700.34	-0.03715		2700.34	-0.03935		2700.34	-0.03975
2702.27	0.00189		2702.27	-0.03302		2702.27	-0.03545		2702.27	-0.0368		2702.27	-0.03804		2702.27	-0.0401		2702.27	-0.04194
2704.2	0.00192		2704.2	-0.03531		2704.2	-0.0365		2704.2	-0.03821		2704.2	-0.03935		2704.2	-0.04201		2704.2	-0.04257
2706.13	0.00203		2706.13	-0.03564		2706.13	-0.03776		2706.13	-0.04006		2706.13	-0.03953		2706.13	-0.04136		2706.13	-0.04246
2708.06	-0.00185		2708.06	-0.03705		2708.06	-0.03858		2708.06	-0.04253		2708.06	-0.04302		2708.06	-0.04364		2708.06	-0.04577
2709.99	-0.00382		2709.99	-0.03973		2709.99	-0.04065		2709.99	-0.04441		2709.99	-0.04706		2709.99	-0.04673		2709.99	-0.04811
2711.92	-0.00154		2711.92	-0.03911		2711.92	-0.0426		2711.92	-0.04396		2711.92	-0.04507		2711.92	-0.04542		2711.92	-0.04689
2713.84	-0.00153		2713.84	-0.03568		2713.84	-0.04135		2713.84	-0.04159		2713.84	-0.04178		2713.84	-0.04256		2713.84	-0.04389
2715.77	-0.00359		2715.77	-0.03704		2715.77	-0.03968		2715.77	-0.04121		2715.77	-0.04215		2715.77	-0.04308		2715.77	-0.04289
2717.7	-0.00185		2717.7	-0.03717		2717.7	-0.03616		2717.7	-0.03991		2717.7	-0.04138		2717.7	-0.04165		2717.7	-0.04
2719.63	0.00196		2719.63	-0.03312		2719.63	-0.03362		2719.63	-0.03734		2719.63	-0.03685		2719.63	-0.03852		2719.63	-0.03592
2721.56	-0.00108		2721.56	-0.0352		2721.56	-0.03593		2721.56	-0.03722		2721.56	-0.03764		2721.56	-0.04066		2721.56	-0.0377
2723.49	-0.00144		2723.49	-0.03628		2723.49	-0.03836		2723.49	-0.03881		2723.49	-0.03963		2723.49	-0.04339		2723.49	-0.04089
2725.42	0.000291		2725.42	-0.03478		2725.42	-0.03907		2725.42	-0.04085		2725.42	-0.04024		2725.42	-0.04417		2725.42	-0.04343
2727.35	-0.00119		2727.35	-0.03677		2727.35	-0.03893		2727.35	-0.04151		2727.35	-0.04094		2727.35	-0.04365		2727.35	-0.04466
2729.27	0.000199		2729.27	-0.03603		2729.27	-0.03677		2729.27	-0.04		2729.27	-0.03989		2729.27	-0.04135		2729.27	-0.04476
2731.2	0.00307		2731.2	-0.03399		2731.2	-0.03587		2731.2	-0.03955		2731.2	-0.03929		2731.2	-0.04071		2731.2	-0.04447
2733.13	0.00389		2733.13	-0.03564		2733.13	-0.03652		2733.13	-0.04289		2733.13	-0.04209		2733.13	-0.04291		2733.13	-0.04302
2735.06	0.00299		2735.06	-0.04016		2735.06	-0.03974		2735.06	-0.04535		2735.06	-0.04479		2735.06	-0.04435		2735.06	-0.04455
2736.99	0.000654		2736.99	-0.04165		2736.99	-0.04283		2736.99	-0.04478		2736.99	-0.04432		2736.99	-0.04621		2736.99	-0.04655
2738.92	2.2e-05		2738.92	-0.04024		2738.92	-0.04352		2738.92	-0.04355		2738.92	-0.04399		2738.92	-0.04848		2738.92	-0.04723
2740.85	-0.00243		2740.85	-0.04147		2740.85	-0.04439		2740.85	-0.04646		2740.85	-0.04634		2740.85	-0.04921		2740.85	-0.04886
2742.78	-0.00256		2742.78	-0.04177		2742.78	-0.0451		2742.78	-0.04797		2742.78	-0.04775		2742.78	-0.04855		2742.78	-0.04969
2744.71	-0.000102		2744.71	-0.03868		2744.71	-0.04396		2744.71	-0.04643		2744.71	-0.04405		2744.71	-0.04497		2744.71	-0.04853
2746.63	0.000418		2746.63	-0.04018		2746.63	-0.04407		2746.63	-0.04829		2746.63	-0.04517		2746.63	-0.04568		2746.63	-0.04715
2748.56	0.00182		2748.56	-0.0394		2748.56	-0.04362		2748.56	-0.04759		2748.56	-0.04643		2748.56	-0.04569		2748.56	-0.04504
2750.49	0.00189		2750.49	-0.03823		2750.49	-0.04395		2750.49	-0.04403		2750.49	-0.0458		2750.49	-0.04531		2750.49	-0.04689
2752.42	-0.00156		2752.42	-0.04064		2752.42	-0.0461		2752.42	-0.04521		2752.42	-0.0472		2752.42	-0.05065		2752.42	-0.05022
2754.35	-0.00276		2754.35	-0.04299		2754.35	-0.04682		2754.35	-0.04686		2754.35	-0.04903		2754.35	-0.05425		2754.35	-0.05147
2756.28	0.000624		2756.28	-0.04384		2756.28	-0.04457		2756.28	-0.04632		2756.28	-0.04764		2756.28	-0.05276		2756.28	-0.05102
2758.21	0.00217		2758.21	-0.04225		2758.21	-0.04379		2758.21	-0.04807		2758.21	-0.0472		2758.21	-0.05029		2758.21	-0.05042
2760.14	-0.000933		2760.14	-0.04144		2760.14	-0.04541		2760.14	-0.04888		2760.14	-0.04854		2760.14	-0.05022		2760.14	-0.05091
2762.06	-4.2e-05		2762.06	-0.03982		2762.06	-0.0443		2762.06	-0.04611		2762.06	-0.04733		2762.06	-0.0484		2762.06	-0.04811
2763.99	0.00389		2763.99	-0.03756		2763.99	-0.04229		2763.99	-0.04276		2763.99	-0.04356		2763.99	-0.04556		2763.99	-0.04598
2765.92	0.00299		2765.92	-0.03943		2765.92	-0.04361		2765.92	-0.04249		2765.92	-0.04489		2765.92	-0.04869		2765.92	-0.04775
2767.85	-0.000702		2767.85	-0.04501		2767.85	-0.04645		2767.85	-0.04731		2767.85	-0.04759		2767.85	-0.0518		2767.85	-0.04916
2769.78	-0.00141		2769.78	-0.0467		2769.78	-0.04718		2769.78	-0.05039		2769.78	-0.04864		2769.78	-0.05176		2769.78	-0.05086
2771.71	-0.00188		2771.71	-0.04668		2771.71	-0.0488		2771.71	-0.05135		2771.71	-0.05093		2771.71	-0.05394		2771.71	-0.05627
2773.64	-0.00095		2773.64	-0.04456		2773.64	-0.04986		2773.64	-0.05267		2773.64	-0.04916		2773.64	-0.0528		2773.64	-0.05771
2775.57	0.00326		2775.57	-0.04275		2775.57	-0.04605		2775.57	-0.0501		2775.57	-0.04576		2775.57	-0.04803		2775.57	-0.05192
2777.5	0.0031		2777.5	-0.04383		2777.5	-0.04622		2777.5	-0.04989		2777.5	-0.04641		2777.5	-0.04954		2777.5	-0.04915
2779.42	-0.00201		2779.42	-0.04408		2779.42	-0.04871		2779.42	-0.05157		2779.42	-0.05066		2779.42	-0.05485		2779.42	-0.05114
2781.35	-0.00343		2781.35	-0.04525		2781.35	-0.05041		2781.35	-0.05209		2781.35	-0.05414		2781.35	-0.05545		2781.35	-0.05327
2783.28	-0.00103		2783.28	-0.04591		2783.28	-0.05219		2783.28	-0.05175		2783.28	-0.05571		2783.28	-0.05304		2783.28	-0.05408
2785.21	-0.00079		2785.21	-0.04669		2785.21	-0.05371		2785.21	-0.0522		2785.21	-0.05767		2785.21	-0.05399		2785.21	-0.0555
2787.14	0.00198		2787.14	-0.04559		2787.14	-0.04962		2787.14	-0.05074		2787.14	-0.0577		2787.14	-0.05397		2787.14	-0.05407
2789.07	0.00267		2789.07	-0.04431		2789.07	-0.04837		2789.07	-0.05029		2789.07	-0.05491		2789.07	-0.05252		2789.07	-0.05283
2791	0.000297		2791	-0.04469		2791	-0.05147		2791	-0.05192		2791	-0.05425		2791	-0.05356		2791	-0.0553
2792.93	-0.00027		2792.93	-0.04685		2792.93	-0.05274		2792.93	-0.05184		2792.93	-0.05311		2792.93	-0.05412		2792.93	-0.05458
2794.85	5.7e-05		2794.85	-0.04627		2794.85	-0.05127		2794.85	-0.05146		2794.85	-0.05069		2794.85	-0.05171		2794.85	-0.05166
2796.78	-0.00165		2796.78	-0.04744		2796.78	-0.05286		2796.78	-0.05344		2796.78	-0.05269		2796.78	-0.05138		2796.78	-0.05278
2798.71	-0.000301		2798.71	-0.04958		2798.71	-0.05529		2798.71	-0.05384		2798.71	-0.05478		2798.71	-0.05495		2798.71	-0.05639
2800.64	0.00282		2800.64	-0.04642		2800.64	-0.05061		2800.64	-0.05024		2800.64	-0.05166		2800.64	-0.05507		2800.64	-0.05623
2802.57	0.00498		2802.57	-0.04476		2802.57	-0.04639		2802.57	-0.05057		2802.57	-0.04998		2802.57	-0.0533		2802.57	-0.05535
2804.5	0.00149		2804.5	-0.04966		2804.5	-0.05122		2804.5	-0.05675		2804.5	-0.05393		2804.5	-0.05429		2804.5	-0.05838
2806.43	-0.0019		2806.43	-0.05114		2806.43	-0.05598		2806.43	-0.0582		2806.43	-0.05533		2806.43	-0.05519		2806.43	-0.06029
2808.36	-0.00174		2808.36	-0.05131		2808.36	-0.05525		2808.36	-0.05684		2808.36	-0.05586		2808.36	-0.05575		2808.36	-0.06096
2810.28	-0.00209		2810.28	-0.05269		2810.28	-0.05404		2810.28	-0.05449		2810.28	-0.05531		2810.28	-0.05608		2810.28	-0.05954
2812.21	-0.00229		2812.21	-0.05397		2812.21	-0.05411		2812.21	-0.05667		2812.21	-0.05494		2812.21	-0.05749		2812.21	-0.05841
2814.14	-0.00283		2814.14	-0.05451		2814.14	-0.05567		2814.14	-0.05873		2814.14	-0.05795		2814.14	-0.0601		2814.14	-0.06052
2816.07	-0.00279		2816.07	-0.05375		2816.07	-0.05806		2816.07	-0.05881		2816.07	-0.06308		2816.07	-0.06276		2816.07	-0.06336
2818	0.00013		2818	-0.05283		2818	-0.05788		2818	-0.05547		2818	-0.06347		2818	-0.06144		2818	-0.06267
2819.93	0.0024		2819.93	-0.04925		2819.93	-0.05339		2819.93	-0.05066		2819.93	-0.05769		2819.93	-0.05443		2819.93	-0.05538
2821.86	0.000394		2821.86	-0.04898		2821.86	-0.05436		2821.86	-0.05209		2821.86	-0.05443		2821.86	-0.05366		2821.86	-0.05373
2823.79	-2e-06		2823.79	-0.054		2823.79	-0.05904		2823.79	-0.05907		2823.79	-0.06009		2823.79	-0.05907		2823.79	-0.06012
2825.72	0.00418		2825.72	-0.05379		2825.72	-0.05779		2825.72	-0.05848		2825.72	-0.0588		2825.72	-0.05649		2825.72	-0.05667
2827.64	0.00636		2827.64	-0.05187		2827.64	-0.05523		2827.64	-0.05668		2827.64	-0.05286		2827.64	-0.05192		2827.64	-0.05326
2829.57	0.00624		2829.57	-0.04835		2829.57	-0.05524		2829.57	-0.05432		2829.57	-0.05132		2829.57	-0.0533		2829.57	-0.05348
2831.5	0.00145		2831.5	-0.04664		2831.5	-0.0524		2831.5	-0.05111		2831.5	-0.04891		2831.5	-0.05298		2831.5	-0.05294
2833.43	-0.00144		2833.43	-0.04802		2833.43	-0.04958		2833.43	-0.04842		2833.43	-0.04659		2833.43	-0.04965		2833.43	-0.05085
2835.36	0.00257		2835.36	-0.05005		2835.36	-0.04883		2835.36	-0.04554		2835.36	-0.04652		2835.36	-0.04873		2835.36	-0.04733
2837.29	0.00541		2837.29	-0.04877		2837.29	-0.04552		2837.29	-0.04224		2837.29	-0.04486		2837.29	-0.04483		2837.29	-0.04456
2839.22	0.00422		2839.22	-0.04113		2839.22	-0.03949		2839.22	-0.03678		2839.22	-0.03876		2839.22	-0.03792		2839.22	-0.03876
2841.15	0.00241		2841.15	-0.03397		2841.15	-0.03464		2841.15	-0.03223		2841.15	-0.03213		2841.15	-0.03341		2841.15	-0.03257
2843.07	0.00288		2843.07	-0.03121		2843.07	-0.02783		2843.07	-0.02741		2843.07	-0.02546		2843.07	-0.02855		2843.07	-0.02913
2845	0.00174		2845	-0.03389		2845	-0.02952		2845	-0.02863		2845	-0.02869		2845	-0.03108		2845	-0.03232
2846.93	-0.00372		2846.93	-0.04117		2846.93	-0.03941		2846.93	-0.03717		2846.93	-0.03818		2846.93	-0.04134		2846.93	-0.03951
2848.86	-0.00501		2848.86	-0.04391		2848.86	-0.04656		2848.86	-0.0425		2848.86	-0.0434		2848.86	-0.04675		2848.86	-0.0437
2850.79	-0.000943		2850.79	-0.04176		2850.79	-0.04468		2850.79	-0.03947		2850.79	-0.04283		2850.79	-0.04435		2850.79	-0.04364
2852.72	0.00339		2852.72	-0.03941		2852.72	-0.04241		2852.72	-0.03944		2852.72	-0.03968		2852.72	-0.04167		2852.72	-0.04294
2854.65	0.00802		2854.65	-0.04023		2854.65	-0.04572		2854.65	-0.04419		2854.65	-0.04015		2854.65	-0.04316		2854.65	-0.04533
2856.58	0.00674		2856.58	-0.04916		2856.58	-0.05049		2856.58	-0.05134		2856.58	-0.05004		2856.58	-0.05336		2856.58	-0.05234
2858.51	0.000934		2858.51	-0.05536		2858.51	-0.05607		2858.51	-0.05443		2858.51	-0.05716		2858.51	-0.0591		2858.51	-0.05743
2860.43	-0.000585		2860.43	-0.0539		2860.43	-0.05535		2860.43	-0.05309		2860.43	-0.05805		2860.43	-0.05615		2860.43	-0.05766
2862.36	0.00142		2862.36	-0.04658		2862.36	-0.0486		2862.36	-0.04961		2862.36	-0.0515		2862.36	-0.05015		2862.36	-0.0535
2864.29	0.00222		2864.29	-0.04451		2864.29	-0.04679		2864.29	-0.04905		2864.29	-0.04598		2864.29	-0.04818		2864.29	-0.05083
2866.22	0.000445		2866.22	-0.05267		2866.22	-0.05506		2866.22	-0.05609		2866.22	-0.05536		2866.22	-0.05437		2866.22	-0.05904
2868.15	0.000989		2868.15	-0.05435		2868.15	-0.05779		2868.15	-0.06047		2868.15	-0.06046		2868.15	-0.06132		2868.15	-0.06441
2870.08	0.000302		2870.08	-0.05088		2870.08	-0.05817		2870.08	-0.05858		2870.08	-0.05587		2870.08	-0.06181		2870.08	-0.06119
2872.01	-6.1e-05		2872.01	-0.04749		2872.01	-0.05696		2872.01	-0.05949		2872.01	-0.05668		2872.01	-0.0607		2872.01	-0.05879
2873.94	0.000692		2873.94	-0.04302		2873.94	-0.04961		2873.94	-0.05433		2873.94	-0.05658		2873.94	-0.05417		2873.94	-0.05299
2875.86	0.00143		2875.86	-0.04731		2875.86	-0.04486		2875.86	-0.0525		2875.86	-0.0568		2875.86	-0.0526		2875.86	-0.05414
2877.79	0.00307		2877.79	-0.05659		2877.79	-0.05456		2877.79	-0.06146		2877.79	-0.06168		2877.79	-0.06397		2877.79	-0.06144
2879.72	0.00649		2879.72	-0.05662		2879.72	-0.0598		2879.72	-0.06134		2879.72	-0.06178		2879.72	-0.06382		2879.72	-0.062
2881.65	0.00249		2881.65	-0.0565		2881.65	-0.06399		2881.65	-0.06162		2881.65	-0.06471		2881.65	-0.06349		2881.65	-0.06515
2883.58	-0.0021		2883.58	-0.05533		2883.58	-0.06313		2883.58	-0.06347		2883.58	-0.06463		2883.58	-0.06193		2883.58	-0.06316
2885.51	-0.000576		2885.51	-0.05193		2885.51	-0.05084		2885.51	-0.05666		2885.51	-0.05854		2885.51	-0.05208		2885.51	-0.05205
2887.44	-0.00132		2887.44	-0.05434		2887.44	-0.05468		2887.44	-0.05922		2887.44	-0.06126		2887.44	-0.05749		2887.44	-0.05738
2889.37	-0.00299		2889.37	-0.06031		2889.37	-0.06599		2889.37	-0.06532		2889.37	-0.06655		2889.37	-0.06721		2889.37	-0.06425
2891.3	-0.00346		2891.3	-0.06161		2891.3	-0.06759		2891.3	-0.06571		2891.3	-0.06567		2891.3	-0.06652		2891.3	-0.06419
2893.22	-0.00169		2893.22	-0.0578		2893.22	-0.0631		2893.22	-0.06093		2893.22	-0.06018		2893.22	-0.06047		2893.22	-0.06236
2895.15	0.00607		2895.15	-0.04728		2895.15	-0.0549		2895.15	-0.04592		2895.15	-0.05164		2895.15	-0.0524		2895.15	-0.05576
2897.08	0.01102		2897.08	-0.0471		2897.08	-0.05688		2897.08	-0.04553		2897.08	-0.05261		2897.08	-0.05638		2897.08	-0.05575
2899.01	0.00674		2899.01	-0.0626		2899.01	-0.0645		2899.01	-0.06268		2899.01	-0.06427		2899.01	-0.06924		2899.01	-0.06834
2900.94	0.0014		2900.94	-0.06816		2900.94	-0.06953		2900.94	-0.07189		2900.94	-0.07137		2900.94	-0.07642		2900.94	-0.07273
2902.87	-0.0044		2902.87	-0.0692		2902.87	-0.07103		2902.87	-0.07443		2902.87	-0.07506		2902.87	-0.08001		2902.87	-0.07419
2904.8	-0.00519		2904.8	-0.0686		2904.8	-0.0715		2904.8	-0.07475		2904.8	-0.07419		2904.8	-0.07711		2904.8	-0.07311
2906.73	-0.000339		2906.73	-0.06346		2906.73	-0.07234		2906.73	-0.06887		2906.73	-0.06942		2906.73	-0.07273		2906.73	-0.06905
2908.65	0.00391		2908.65	-0.06474		2908.65	-0.07104		2908.65	-0.06919		2908.65	-0.06912		2908.65	-0.07608		2908.65	-0.07054
2910.58	0.00386		2910.58	-0.06581		2910.58	-0.06927		2910.58	-0.06913		2910.58	-0.06803		2910.58	-0.07324		2910.58	-0.07084
2912.51	0.0027		2912.51	-0.06512		2912.51	-0.07165		2912.51	-0.0691		2912.51	-0.06832		2912.51	-0.07173		2912.51	-0.07291
2914.44	0.000863		2914.44	-0.06501		2914.44	-0.07332		2914.44	-0.06752		2914.44	-0.07192		2914.44	-0.07191		2914.44	-0.07277
2916.37	0.00664		2916.37	-0.05882		2916.37	-0.06516		2916.37	-0.06271		2916.37	-0.07107		2916.37	-0.06942		2916.37	-0.06133
2918.3	0.01533		2918.3	-0.05968		2918.3	-0.06233		2918.3	-0.06476		2918.3	-0.06964		2918.3	-0.07262		2918.3	-0.06352
2920.23	0.00497		2920.23	-0.06892		2920.23	-0.06885		2920.23	-0.07228		2920.23	-0.07094		2920.23	-0.07393		2920.23	-0.07241
2922.16	0.00126		2922.16	-0.06635		2922.16	-0.06572		2922.16	-0.06816		2922.16	-0.06859		2922.16	-0.06648		2922.16	-0.06822
2924.09	0.00558		2924.09	-0.05867		2924.09	-0.05972		2924.09	-0.06209		2924.09	-0.06544		2924.09	-0.05931		2924.09	-0.05993
2926.01	0.00903		2926.01	-0.05768		2926.01	-0.0629		2926.01	-0.06417		2926.01	-0.064		2926.01	-0.06052		2926.01	-0.06139
2927.94	0.0069		2927.94	-0.06803		2927.94	-0.07388		2927.94	-0.07184		2927.94	-0.06942		2927.94	-0.07127		2927.94	-0.0639
2929.87	0.00351		2929.87	-0.06548		2929.87	-0.06704		2929.87	-0.06648		2929.87	-0.06354		2929.87	-0.06797		2929.87	-0.06247
2931.8	0.00127		2931.8	-0.05814		2931.8	-0.06044		2931.8	-0.06165		2931.8	-0.06011		2931.8	-0.066		2931.8	-0.06368
2933.73	0.000681		2933.73	-0.05863		2933.73	-0.06022		2933.73	-0.05938		2933.73	-0.05876		2933.73	-0.06431		2933.73	-0.06326
2935.66	0.000498		2935.66	-0.06275		2935.66	-0.06685		2935.66	-0.06172		2935.66	-0.05922		2935.66	-0.06552		2935.66	-0.06318
2937.59	-0.00975		2937.59	-0.06373		2937.59	-0.07481		2937.59	-0.07272		2937.59	-0.06663		2937.59	-0.07247		2937.59	-0.06931
2939.52	-0.00742		2939.52	-0.06495		2939.52	-0.0753		2939.52	-0.07448		2939.52	-0.07567		2939.52	-0.0724		2939.52	-0.0738
2941.44	-0.00309		2941.44	-0.06786		2941.44	-0.06944		2941.44	-0.06867		2941.44	-0.06889		2941.44	-0.06661		2941.44	-0.0722
2943.37	-0.00202		2943.37	-0.07045		2943.37	-0.06545		2943.37	-0.06591		2943.37	-0.06493		2943.37	-0.06551		2943.37	-0.07224
2945.3	-0.00112		2945.3	-0.07358		2945.3	-0.06679		2945.3	-0.06478		2945.3	-0.06888		2945.3	-0.0698		2945.3	-0.07169
2947.23	5e-06		2947.23	-0.07784		2947.23	-0.06952		2947.23	-0.06415		2947.23	-0.07243		2947.23	-0.0702		2947.23	-0.07505
2949.16	-0.00207		2949.16	-0.07251		2949.16	-0.07297		2949.16	-0.06879		2949.16	-0.07147		2949.16	-0.07174		2949.16	-0.07738
2951.09	0.000125		2951.09	-0.07086		2951.09	-0.07335		2951.09	-0.07209		2951.09	-0.06913		2951.09	-0.07288		2951.09	-0.07093
2953.02	0.00611		2953.02	-0.07107		2953.02	-0.0707		2953.02	-0.07061		2953.02	-0.07068		2953.02	-0.07028		2953.02	-0.06519
2954.95	0.00323		2954.95	-0.0762		2954.95	-0.07376		2954.95	-0.07542		2954.95	-0.07613		2954.95	-0.07607		2954.95	-0.07029
2956.87	0.00541		2956.87	-0.07109		2956.87	-0.07257		2956.87	-0.07204		2956.87	-0.07137		2956.87	-0.07528		2956.87	-0.07537
2958.8	0.01084		2958.8	-0.06529		2958.8	-0.07536		2958.8	-0.07352		2958.8	-0.06845		2958.8	-0.07436		2958.8	-0.07081
2960.73	0.00672		2960.73	-0.07063		2960.73	-0.07586		2960.73	-0.07574		2960.73	-0.07383		2960.73	-0.07614		2960.73	-0.06834
2962.66	0.00446		2962.66	-0.0705		2962.66	-0.07058		2962.66	-0.07352		2962.66	-0.06625		2962.66	-0.0721		2962.66	-0.06704
2964.59	-0.00285		2964.59	-0.07344		2964.59	-0.07257		2964.59	-0.07623		2964.59	-0.06818		2964.59	-0.07423		2964.59	-0.07334
2966.52	0.00059		2966.52	-0.07183		2966.52	-0.07283		2966.52	-0.07362		2966.52	-0.0735		2966.52	-0.07515		2966.52	-0.07581
2968.45	0.00783		2968.45	-0.07605		2968.45	-0.07439		2968.45	-0.07425		2968.45	-0.08007		2968.45	-0.07869		2968.45	-0.08247
2970.38	0.00388		2970.38	-0.08074		2970.38	-0.08137		2970.38	-0.08089		2970.38	-0.07978		2970.38	-0.08046		2970.38	-0.08202
2972.31	-0.000722		2972.31	-0.07837		2972.31	-0.08091		2972.31	-0.07695		2972.31	-0.07473		2972.31	-0.07385		2972.31	-0.07827
2974.23	-0.00199		2974.23	-0.07866		2974.23	-0.07684		2974.23	-0.07632		2974.23	-0.07495		2974.23	-0.07168		2974.23	-0.07631
2976.16	-0.000278		2976.16	-0.07739		2976.16	-0.07469		2976.16	-0.07695		2976.16	-0.07421		2976.16	-0.07263		2976.16	-0.07547
2978.09	-0.00133		2978.09	-0.07793		2978.09	-0.08137		2978.09	-0.07948		2978.09	-0.07603		2978.09	-0.07697		2978.09	-0.07622
2980.02	-0.000629		2980.02	-0.07756		2980.02	-0.07572		2980.02	-0.07576		2980.02	-0.07199		2980.02	-0.08061		2980.02	-0.07409
2981.95	0.0027		2981.95	-0.07108		2981.95	-0.06639		2981.95	-0.07152		2981.95	-0.06598		2981.95	-0.07132		2981.95	-0.07188
2983.88	0.000223		2983.88	-0.07376		2983.88	-0.07015		2983.88	-0.07634		2983.88	-0.0707		2983.88	-0.07238		2983.88	-0.0719
2985.81	-0.000542		2985.81	-0.07436		2985.81	-0.07829		2985.81	-0.07783		2985.81	-0.07485		2985.81	-0.07762		2985.81	-0.07405
2987.74	0.00232		2987.74	-0.07795		2987.74	-0.08336		2987.74	-0.07618		2987.74	-0.08147		2987.74	-0.08416		2987.74	-0.08226
2989.66	-0.00112		2989.66	-0.08225		2989.66	-0.08198		2989.66	-0.08184		2989.66	-0.08831		2989.66	-0.09277		2989.66	-0.09168
2991.59	0.00116		2991.59	-0.07621		2991.59	-0.08127		2991.59	-0.07984		2991.59	-0.08116		2991.59	-0.08485		2991.59	-0.08427
2993.52	0.00277		2993.52	-0.07638		2993.52	-0.08269		2993.52	-0.07863		2993.52	-0.07939		2993.52	-0.0812		2993.52	-0.0816
2995.45	0.00447		2995.45	-0.07182		2995.45	-0.0782		2995.45	-0.07702		2995.45	-0.07618		2995.45	-0.0794		2995.45	-0.07933
2997.38	0.005		2997.38	-0.07093		2997.38	-0.07664		2997.38	-0.07764		2997.38	-0.07253		2997.38	-0.07804		2997.38	-0.07787
2999.31	-0.00566		2999.31	-0.07869		2999.31	-0.08225		2999.31	-0.08153		2999.31	-0.07743		2999.31	-0.08063		2999.31	-0.08351
3001.24	-0.00824		3001.24	-0.07589		3001.24	-0.07789		3001.24	-0.0776		3001.24	-0.07453		3001.24	-0.07679		3001.24	-0.07832
3003.17	-0.00175		3003.17	-0.06763		3003.17	-0.07014		3003.17	-0.06841		3003.17	-0.06889		3003.17	-0.06672		3003.17	-0.06901
3005.1	0.00118		3005.1	-0.06033		3005.1	-0.06507		3005.1	-0.06249		3005.1	-0.06694		3005.1	-0.06243		3005.1	-0.06488
3007.02	-0.000899		3007.02	-0.06354		3007.02	-0.06518		3007.02	-0.06139		3007.02	-0.06827		3007.02	-0.07214		3007.02	-0.06707
3008.95	0.00584		3008.95	-0.06024		3008.95	-0.05434		3008.95	-0.05239		3008.95	-0.04733		3008.95	-0.05733		3008.95	-0.05122
3010.88	0.00369		3010.88	-0.02308		3010.88	-0.03054		3010.88	-0.0616		3010.88	-0.03451		3010.88	-0.03493		3010.88	-0.0297
3012.81	0.01753		3012.81	0.09084		3012.81	0.03586		3012.81	-0.07799		3012.81	-0.06297		3012.81	-0.06198		3012.81	0.04383
3014.74	0.24668		3014.74	0.17302		3014.74	0.23189		3014.74	0.14279		3014.74	-0.13614		3014.74	-0.17678		3014.74	0.3071
3016.67	0.08686		3016.67	0.12076		3016.67	-0.0058		3016.67	0.08018		3016.67	-0.02051		3016.67	-0.01776		3016.67	0.11407
3018.6	-0.01364		3018.6	-0.09001		3018.6	-0.10325		3018.6	-0.0888		3018.6	-0.07841		3018.6	-0.09765		3018.6	-0.0899
3020.53	-0.01272		3020.53	-0.09868		3020.53	-0.10429		3020.53	-0.10576		3020.53	-0.0953		3020.53	-0.10643		3020.53	-0.10561
3022.45	-0.0031		3022.45	-0.08733		3022.45	-0.09066		3022.45	-0.09417		3022.45	-0.08585		3022.45	-0.09026		3022.45	-0.09017
3024.38	-0.000948		3024.38	-0.08272		3024.38	-0.08477		3024.38	-0.08875		3024.38	-0.08486		3024.38	-0.08852		3024.38	-0.08581
3026.31	0.0011		3026.31	-0.08305		3026.31	-0.08302		3026.31	-0.09114		3026.31	-0.09005		3026.31	-0.09486		3026.31	-0.08834
3028.24	0.0046		3028.24	-0.08876		3028.24	-0.09134		3028.24	-0.09453		3028.24	-0.09523		3028.24	-0.10156		3028.24	-0.09365
3030.17	0.00329		3030.17	-0.08832		3030.17	-0.08905		3030.17	-0.09103		3030.17	-0.09408		3030.17	-0.09325		3030.17	-0.0903
3032.1	-0.006		3032.1	-0.0863		3032.1	-0.08359		3032.1	-0.09022		3032.1	-0.09342		3032.1	-0.08783		3032.1	-0.09049
3034.03	-0.00742		3034.03	-0.08854		3034.03	-0.08453		3034.03	-0.09004		3034.03	-0.08977		3034.03	-0.08894		3034.03	-0.09309
3035.96	0.00044		3035.96	-0.08892		3035.96	-0.08615		3035.96	-0.09201		3035.96	-0.08788		3035.96	-0.09154		3035.96	-0.09446
3037.89	-0.000446		3037.89	-0.09215		3037.89	-0.08703		3037.89	-0.09577		3037.89	-0.09131		3037.89	-0.09633		3037.89	-0.09468
3039.81	-0.00863		3039.81	-0.09008		3039.81	-0.08437		3039.81	-0.09114		3039.81	-0.09023		3039.81	-0.09395		3039.81	-0.09123
3041.74	-0.00311		3041.74	-0.08508		3041.74	-0.08276		3041.74	-0.08605		3041.74	-0.08766		3041.74	-0.08827		3041.74	-0.09003
3043.67	0.000558		3043.67	-0.08722		3043.67	-0.08739		3043.67	-0.08696		3043.67	-0.0919		3043.67	-0.09012		3043.67	-0.09258
3045.6	-0.00311		3045.6	-0.09664		3045.6	-0.09559		3045.6	-0.09573		3045.6	-0.10303		3045.6	-0.09889		3045.6	-0.10078
3047.53	-0.00574		3047.53	-0.10789		3047.53	-0.1046		3047.53	-0.10817		3047.53	-0.11591		3047.53	-0.10975		3047.53	-0.11213
3049.46	-0.00295		3049.46	-0.09791		3049.46	-0.09997		3049.46	-0.10168		3049.46	-0.10511		3049.46	-0.10266		3049.46	-0.1028
3051.39	-0.00266		3051.39	-0.08773		3051.39	-0.09066		3051.39	-0.09579		3051.39	-0.09549		3051.39	-0.09312		3051.39	-0.0939
3053.32	-0.00349		3053.32	-0.08759		3053.32	-0.08883		3053.32	-0.09608		3053.32	-0.09189		3053.32	-0.0899		3053.32	-0.09365
3055.24	-0.00511		3055.24	-0.09366		3055.24	-0.09808		3055.24	-0.10077		3055.24	-0.09313		3055.24	-0.09865		3055.24	-0.10182
3057.17	0.000149		3057.17	-0.10623		3057.17	-0.11188		3057.17	-0.11328		3057.17	-0.10146		3057.17	-0.1096		3057.17	-0.1085
3059.1	0.01344		3059.1	-0.10155		3059.1	-0.10386		3059.1	-0.10814		3059.1	-0.10063		3059.1	-0.10092		3059.1	-0.10326
3061.03	0.00463		3061.03	-0.09101		3061.03	-0.095		3061.03	-0.09873		3061.03	-0.0948		3061.03	-0.09865		3061.03	-0.09963
3062.96	-0.00522		3062.96	-0.09385		3062.96	-0.09468		3062.96	-0.09869		3062.96	-0.09879		3062.96	-0.10171		3062.96	-0.09897
3064.89	-0.00867		3064.89	-0.10407		3064.89	-0.10137		3064.89	-0.10163		3064.89	-0.11011		3064.89	-0.10599		3064.89	-0.101
3066.82	-0.00571		3066.82	-0.11057		3066.82	-0.11052		3066.82	-0.10789		3066.82	-0.12276		3066.82	-0.11157		3066.82	-0.11107
3068.75	0.00221		3068.75	-0.09475		3068.75	-0.10346		3068.75	-0.10379		3068.75	-0.10429		3068.75	-0.10236		3068.75	-0.11036
3070.68	0.00354		3070.68	-0.08456		3070.68	-0.09566		3070.68	-0.09472		3070.68	-0.09014		3070.68	-0.09424		3070.68	-0.09886
3072.6	-0.00519		3072.6	-0.09182		3072.6	-0.09937		3072.6	-0.09885		3072.6	-0.097		3072.6	-0.10602		3072.6	-0.10178
3074.53	-0.01516		3074.53	-0.1054		3074.53	-0.11074		3074.53	-0.11378		3074.53	-0.11383		3074.53	-0.12011		3074.53	-0.11151
3076.46	-0.01287		3076.46	-0.1094		3076.46	-0.11303		3076.46	-0.11797		3076.46	-0.11413		3076.46	-0.12286		3076.46	-0.1172
3078.39	0.000807		3078.39	-0.09963		3078.39	-0.10129		3078.39	-0.1027		3078.39	-0.09781		3078.39	-0.10803		3078.39	-0.11003
3080.32	0.00119		3080.32	-0.09566		3080.32	-0.09931		3080.32	-0.09981		3080.32	-0.0963		3080.32	-0.10388		3080.32	-0.10115
3082.25	-0.00101		3082.25	-0.09421		3082.25	-0.09789		3082.25	-0.09773		3082.25	-0.09964		3082.25	-0.09867		3082.25	-0.09729
3084.18	-0.0032		3084.18	-0.09986		3084.18	-0.10057		3084.18	-0.09695		3084.18	-0.10456		3084.18	-0.09835		3084.18	-0.10486
3086.11	-0.01385		3086.11	-0.10314		3086.11	-0.11146		3086.11	-0.10113		3086.11	-0.10843		3086.11	-0.094		3086.11	-0.11195
3088.03	-0.01499		3088.03	-0.10113		3088.03	-0.11272		3088.03	-0.10588		3088.03	-0.10539		3088.03	-0.10343		3088.03	-0.10549
3089.96	-0.01292		3089.96	-0.10241		3089.96	-0.11197		3089.96	-0.10508		3089.96	-0.10552		3089.96	-0.10773		3089.96	-0.10463
3091.89	-0.01006		3091.89	-0.09898		3091.89	-0.10535		3091.89	-0.1006		3091.89	-0.10369		3091.89	-0.10875		3091.89	-0.10066
3093.82	-0.00624		3093.82	-0.10093		3093.82	-0.10575		3093.82	-0.10761		3093.82	-0.10391		3093.82	-0.11119		3093.82	-0.10651
3095.75	0.00121		3095.75	-0.10084		3095.75	-0.10357		3095.75	-0.1065		3095.75	-0.10281		3095.75	-0.10926		3095.75	-0.11168
3097.68	-0.00321		3097.68	-0.09749		3097.68	-0.09592		3097.68	-0.10179		3097.68	-0.10404		3097.68	-0.10383		3097.68	-0.10294
3099.61	-0.0127		3099.61	-0.09764		3099.61	-0.09841		3099.61	-0.10405		3099.61	-0.10478		3099.61	-0.10574		3099.61	-0.10325
3101.54	-0.00771		3101.54	-0.09835		3101.54	-0.09894		3101.54	-0.10447		3101.54	-0.10295		3101.54	-0.10681		3101.54	-0.10336
3103.46	-0.01075		3103.46	-0.10666		3103.46	-0.11044		3103.46	-0.11676		3103.46	-0.1119		3103.46	-0.11395		3103.46	-0.11236
3105.39	-0.01599		3105.39	-0.10284		3105.39	-0.11077		3105.39	-0.11641		3105.39	-0.11606		3105.39	-0.10983		3105.39	-0.10794
3107.32	-0.00225		3107.32	-0.097		3107.32	-0.10235		3107.32	-0.10401		3107.32	-0.10542		3107.32	-0.10214		3107.32	-0.10143
3109.25	0.00114		3109.25	-0.09798		3109.25	-0.10138		3109.25	-0.10072		3109.25	-0.10395		3109.25	-0.1007		3109.25	-0.10337
3111.18	0.00586		3111.18	-0.09384		3111.18	-0.09449		3111.18	-0.09918		3111.18	-0.10245		3111.18	-0.09295		3111.18	-0.0993
3113.11	0.0125		3113.11	-0.08601		3113.11	-0.08781		3113.11	-0.09349		3113.11	-0.10062		3113.11	-0.09256		3113.11	-0.09131
3115.04	0.00127		3115.04	-0.09259		3115.04	-0.10049		3115.04	-0.10116		3115.04	-0.1108		3115.04	-0.10736		3115.04	-0.10056
3116.97	-0.0012		3116.97	-0.09846		3116.97	-0.10149		3116.97	-0.1025		3116.97	-0.10607		3116.97	-0.10453		3116.97	-0.10523
3118.9	-0.00153		3118.9	-0.0985		3118.9	-0.09564		3118.9	-0.09753		3118.9	-0.10009		3118.9	-0.09884		3118.9	-0.10548
3120.82	-0.00115		3120.82	-0.0999		3120.82	-0.09303		3120.82	-0.09541		3120.82	-0.10171		3120.82	-0.10186		3120.82	-0.10906
3122.75	0.00388		3122.75	-0.09683		3122.75	-0.0953		3122.75	-0.09823		3122.75	-0.09667		3122.75	-0.10323		3122.75	-0.10773
3124.68	0.00267		3124.68	-0.09491		3124.68	-0.10153		3124.68	-0.10098		3124.68	-0.09692		3124.68	-0.09921		3124.68	-0.10544
3126.61	0.000325		3126.61	-0.09345		3126.61	-0.10287		3126.61	-0.09862		3126.61	-0.09833		3126.61	-0.09601		3126.61	-0.10177
3128.54	0.00437		3128.54	-0.0931		3128.54	-0.10027		3128.54	-0.09774		3128.54	-0.09734		3128.54	-0.10004		3128.54	-0.10353
3130.47	0.00977		3130.47	-0.08803		3130.47	-0.09514		3130.47	-0.09537		3130.47	-0.08851		3130.47	-0.10065		3130.47	-0.10092
3132.4	0.00861		3132.4	-0.09099		3132.4	-0.10602		3132.4	-0.10133		3132.4	-0.09467		3132.4	-0.10849		3132.4	-0.10519
3134.33	-0.00292		3134.33	-0.10068		3134.33	-0.1107		3134.33	-0.1097		3134.33	-0.10481		3134.33	-0.11306		3134.33	-0.10842
3136.25	-0.000721		3136.25	-0.09393		3136.25	-0.10119		3136.25	-0.10476		3136.25	-0.09774		3136.25	-0.10501		3136.25	-0.10342
3138.18	0.00267		3138.18	-0.09233		3138.18	-0.09574		3138.18	-0.10119		3138.18	-0.09289		3138.18	-0.09864		3138.18	-0.10508
3140.11	0.00677		3140.11	-0.09819		3140.11	-0.09129		3140.11	-0.09823		3140.11	-0.0934		3140.11	-0.09337		3140.11	-0.10588
3142.04	0.000723		3142.04	-0.1057		3142.04	-0.09834		3142.04	-0.10035		3142.04	-0.1005		3142.04	-0.10053		3142.04	-0.10534
3143.97	-0.00114		3143.97	-0.10512		3143.97	-0.10097		3143.97	-0.10101		3143.97	-0.10125		3143.97	-0.10193		3143.97	-0.1031
3145.9	-0.00579		3145.9	-0.10151		3145.9	-0.10294		3145.9	-0.10169		3145.9	-0.10203		3145.9	-0.10146		3145.9	-0.10171
3147.83	-0.00461		3147.83	-0.09696		3147.83	-0.09935		3147.83	-0.0963		3147.83	-0.10132		3147.83	-0.10398		3147.83	-0.10039
3149.76	-0.00236		3149.76	-0.09602		3149.76	-0.09692		3149.76	-0.09316		3149.76	-0.09953		3149.76	-0.10353		3149.76	-0.10271
3151.69	-0.00625		3151.69	-0.10585		3151.69	-0.10581		3151.69	-0.10531		3151.69	-0.10694		3151.69	-0.10815		3151.69	-0.10814
3153.61	-0.00298		3153.61	-0.10924		3153.61	-0.10944		3153.61	-0.10874		3153.61	-0.1086		3153.61	-0.10921		3153.61	-0.10811
3155.54	0.00353		3155.54	-0.1031		3155.54	-0.10646		3155.54	-0.10198		3155.54	-0.10354		3155.54	-0.10429		3155.54	-0.10124
3157.47	0.00381		3157.47	-0.09595		3157.47	-0.097		3157.47	-0.09584		3157.47	-0.10086		3157.47	-0.09843		3157.47	-0.09614
3159.4	0.0022		3159.4	-0.09559		3159.4	-0.09745		3159.4	-0.10092		3159.4	-0.10451		3159.4	-0.1041		3159.4	-0.09994
3161.33	0.00393		3161.33	-0.0994		3161.33	-0.10019		3161.33	-0.10339		3161.33	-0.10574		3161.33	-0.10827		3161.33	-0.1053
3163.26	0.00713		3163.26	-0.10042		3163.26	-0.10188		3163.26	-0.10311		3163.26	-0.10599		3163.26	-0.1064		3163.26	-0.10626
3165.19	-0.00173		3165.19	-0.09844		3165.19	-0.10765		3165.19	-0.10542		3165.19	-0.10611		3165.19	-0.10281		3165.19	-0.10458
3167.12	-0.01335		3167.12	-0.10292		3167.12	-0.1124		3167.12	-0.10776		3167.12	-0.10887		3167.12	-0.10929		3167.12	-0.10578
3169.04	-0.00911		3169.04	-0.10862		3169.04	-0.10959		3169.04	-0.10767		3169.04	-0.10656		3169.04	-0.11359		3169.04	-0.10633
3170.97	-0.00502		3170.97	-0.1049		3170.97	-0.1053		3170.97	-0.10767		3170.97	-0.10453		3170.97	-0.11165		3170.97	-0.10912
3172.9	-0.00445		3172.9	-0.09844		3172.9	-0.10831		3172.9	-0.1079		3172.9	-0.103		3172.9	-0.10979		3172.9	-0.10886
3174.83	0.00271		3174.83	-0.09595		3174.83	-0.10821		3174.83	-0.10726		3174.83	-0.10587		3174.83	-0.10774		3174.83	-0.106
3176.76	0.00993		3176.76	-0.10088		3176.76	-0.1059		3176.76	-0.10949		3176.76	-0.1097		3176.76	-0.11124		3176.76	-0.10721
3178.69	0.00871		3178.69	-0.1066		3178.69	-0.11067		3178.69	-0.10788		3178.69	-0.11064		3178.69	-0.10999		3178.69	-0.10934
3180.62	0.00367		3180.62	-0.11068		3180.62	-0.11195		3180.62	-0.10894		3180.62	-0.1123		3180.62	-0.10888		3180.62	-0.10965
3182.55	-0.000665		3182.55	-0.1071		3182.55	-0.10737		3182.55	-0.11237		3182.55	-0.10903		3182.55	-0.11374		3182.55	-0.1069
3184.48	0.000205		3184.48	-0.10163		3184.48	-0.10806		3184.48	-0.11013		3184.48	-0.10797		3184.48	-0.1161		3184.48	-0.10884
3186.4	0.0037		3186.4	-0.1074		3186.4	-0.11372		3186.4	-0.1115		3186.4	-0.11164		3186.4	-0.11599		3186.4	-0.11342
3188.33	0.00173		3188.33	-0.11721		3188.33	-0.12144		3188.33	-0.11742		3188.33	-0.1204		3188.33	-0.12289		3188.33	-0.11796
3190.26	0.00442		3190.26	-0.11167		3190.26	-0.1145		3190.26	-0.11377		3190.26	-0.11676		3190.26	-0.12032		3190.26	-0.11132
3192.19	0.0021		3192.19	-0.10544		3192.19	-0.10739		3192.19	-0.10671		3192.19	-0.1087		3192.19	-0.11259		3192.19	-0.10862
3194.12	-0.00317		3194.12	-0.10924		3194.12	-0.11214		3194.12	-0.11205		3194.12	-0.10913		3194.12	-0.11114		3194.12	-0.11446
3196.05	-0.00366		3196.05	-0.10975		3196.05	-0.11622		3196.05	-0.1158		3196.05	-0.11196		3196.05	-0.11354		3196.05	-0.11884
3197.98	-0.00395		3197.98	-0.10868		3197.98	-0.11728		3197.98	-0.11367		3197.98	-0.11567		3197.98	-0.11656		3197.98	-0.11898
3199.91	-0.000323		3199.91	-0.10563		3199.91	-0.11635		3199.91	-0.11243		3199.91	-0.11734		3199.91	-0.11734		3199.91	-0.11494
3201.83	0.00452		3201.83	-0.10632		3201.83	-0.1161		3201.83	-0.11599		3201.83	-0.11628		3201.83	-0.11765		3201.83	-0.11729
3203.76	0.00772		3203.76	-0.10677		3203.76	-0.1119		3203.76	-0.11515		3203.76	-0.11368		3203.76	-0.11391		3203.76	-0.1174
3205.69	-0.00393		3205.69	-0.11568		3205.69	-0.11182		3205.69	-0.11579		3205.69	-0.11946		3205.69	-0.11601		3205.69	-0.11964
3207.62	-0.00799		3207.62	-0.1184		3207.62	-0.11502		3207.62	-0.11786		3207.62	-0.12163		3207.62	-0.12211		3207.62	-0.12184
3209.55	-0.0022		3209.55	-0.11799		3209.55	-0.11816		3209.55	-0.12085		3209.55	-0.11904		3209.55	-0.12357		3209.55	-0.11925
3211.48	0.00456		3211.48	-0.11793		3211.48	-0.11782		3211.48	-0.11384		3211.48	-0.10976		3211.48	-0.1171		3211.48	-0.117
3213.41	0.00394		3213.41	-0.11909		3213.41	-0.11843		3213.41	-0.11229		3213.41	-0.11176		3213.41	-0.1198		3213.41	-0.11732
3215.34	0.00417		3215.34	-0.11816		3215.34	-0.11799		3215.34	-0.11626		3215.34	-0.11594		3215.34	-0.12267		3215.34	-0.11605
3217.27	0.00824		3217.27	-0.11371		3217.27	-0.11184		3217.27	-0.11155		3217.27	-0.10989		3217.27	-0.11576		3217.27	-0.10936
3219.19	0.00871		3219.19	-0.11283		3219.19	-0.1102		3219.19	-0.10813		3219.19	-0.11128		3219.19	-0.11627		3219.19	-0.11225
3221.12	0.000728		3221.12	-0.1188		3221.12	-0.11572		3221.12	-0.1154		3221.12	-0.11872		3221.12	-0.12042		3221.12	-0.12004
3223.05	-0.000825		3223.05	-0.12056		3223.05	-0.12128		3223.05	-0.11761		3223.05	-0.11842		3223.05	-0.11991		3223.05	-0.12004
3224.98	0.00547		3224.98	-0.11597		3224.98	-0.11916		3224.98	-0.11318		3224.98	-0.11147		3224.98	-0.11656		3224.98	-0.11921
3226.91	0.00622		3226.91	-0.11505		3226.91	-0.11687		3226.91	-0.11379		3226.91	-0.11219		3226.91	-0.11582		3226.91	-0.12366
3228.84	-0.00162		3228.84	-0.11577		3228.84	-0.11618		3228.84	-0.11763		3228.84	-0.12193		3228.84	-0.1193		3228.84	-0.12966
3230.77	-0.00276		3230.77	-0.11385		3230.77	-0.11296		3230.77	-0.11668		3230.77	-0.12424		3230.77	-0.11865		3230.77	-0.12811
3232.7	0.00144		3232.7	-0.1173		3232.7	-0.11505		3232.7	-0.11568		3232.7	-0.12166		3232.7	-0.1168		3232.7	-0.1242
3234.62	-0.00381		3234.62	-0.1203		3234.62	-0.12314		3234.62	-0.12228		3234.62	-0.12476		3234.62	-0.1213		3234.62	-0.13045
3236.55	-0.00536		3236.55	-0.12195		3236.55	-0.12794		3236.55	-0.13011		3236.55	-0.12832		3236.55	-0.12944		3236.55	-0.13182
3238.48	-0.000155		3238.48	-0.11972		3238.48	-0.12093		3238.48	-0.12586		3238.48	-0.12561		3238.48	-0.12573		3238.48	-0.12194
3240.41	0.00363		3240.41	-0.11802		3240.41	-0.11716		3240.41	-0.12148		3240.41	-0.12105		3240.41	-0.12077		3240.41	-0.1201
3242.34	0.00635		3242.34	-0.11463		3242.34	-0.12017		3242.34	-0.11742		3242.34	-0.11889		3242.34	-0.12192		3242.34	-0.11842
3244.27	0.0105		3244.27	-0.11524		3244.27	-0.12293		3244.27	-0.11505		3244.27	-0.11673		3244.27	-0.12371		3244.27	-0.11605
3246.2	0.00927		3246.2	-0.11548		3246.2	-0.12198		3246.2	-0.12134		3246.2	-0.11209		3246.2	-0.12044		3246.2	-0.11718
3248.13	0.00151		3248.13	-0.12247		3248.13	-0.12714		3248.13	-0.13504		3248.13	-0.12164		3248.13	-0.12515		3248.13	-0.12562
3250.05	0.00299		3250.05	-0.12164		3250.05	-0.12922		3250.05	-0.13483		3250.05	-0.12482		3250.05	-0.127		3250.05	-0.12418
3251.98	0.00625		3251.98	-0.1164		3251.98	-0.12371		3251.98	-0.12606		3251.98	-0.11655		3251.98	-0.12116		3251.98	-0.11807
3253.91	0.00278		3253.91	-0.11583		3253.91	-0.12367		3253.91	-0.12212		3253.91	-0.11525		3253.91	-0.12249		3253.91	-0.11871
3255.84	-0.0034		3255.84	-0.11977		3255.84	-0.12657		3255.84	-0.11991		3255.84	-0.12342		3255.84	-0.12791		3255.84	-0.12482
3257.77	-0.00737		3257.77	-0.12037		3257.77	-0.1243		3257.77	-0.12078		3257.77	-0.1284		3257.77	-0.12711		3257.77	-0.12602
3259.7	-0.00196		3259.7	-0.11886		3259.7	-0.11979		3259.7	-0.11961		3259.7	-0.12248		3259.7	-0.12458		3259.7	-0.12255
3261.63	0.00184		3261.63	-0.12003		3261.63	-0.12157		3261.63	-0.12306		3261.63	-0.11893		3261.63	-0.12784		3261.63	-0.12333
3263.56	0.00295		3263.56	-0.11957		3263.56	-0.12629		3263.56	-0.12641		3263.56	-0.12166		3263.56	-0.12815		3263.56	-0.12639
3265.49	0.01207		3265.49	-0.11617		3265.49	-0.1217		3265.49	-0.12095		3265.49	-0.12111		3265.49	-0.1225		3265.49	-0.12123
3267.41	0.01179		3267.41	-0.118		3267.41	-0.11626		3267.41	-0.11888		3267.41	-0.1184		3267.41	-0.12241		3267.41	-0.11934
3269.34	0.00601		3269.34	-0.11601		3269.34	-0.12018		3269.34	-0.12194		3269.34	-0.12162		3269.34	-0.1213		3269.34	-0.12227
3271.27	-0.00081		3271.27	-0.11738		3271.27	-0.13012		3271.27	-0.12579		3271.27	-0.12733		3271.27	-0.12724		3271.27	-0.12614
3273.2	-0.00495		3273.2	-0.12289		3273.2	-0.13		3273.2	-0.13001		3273.2	-0.12682		3273.2	-0.1311		3273.2	-0.12784
3275.13	-0.00313		3275.13	-0.12251		3275.13	-0.12053		3275.13	-0.12544		3275.13	-0.11953		3275.13	-0.12489		3275.13	-0.1284
3277.06	0.000195		3277.06	-0.11955		3277.06	-0.11915		3277.06	-0.12315		3277.06	-0.12078		3277.06	-0.12315		3277.06	-0.12658
3278.99	0.00522		3278.99	-0.11905		3278.99	-0.12326		3278.99	-0.12361		3278.99	-0.12295		3278.99	-0.12267		3278.99	-0.11949
3280.92	0.01027		3280.92	-0.11806		3280.92	-0.12132		3280.92	-0.1206		3280.92	-0.11907		3280.92	-0.11978		3280.92	-0.11669
3282.84	0.01256		3282.84	-0.12157		3282.84	-0.11605		3282.84	-0.11976		3282.84	-0.11777		3282.84	-0.11846		3282.84	-0.12069
3284.77	-0.00058		3284.77	-0.13391		3284.77	-0.12469		3284.77	-0.12699		3284.77	-0.12491		3284.77	-0.12876		3284.77	-0.12833
3286.7	-0.01318		3286.7	-0.13933		3286.7	-0.13587		3286.7	-0.13849		3286.7	-0.1361		3286.7	-0.14204		3286.7	-0.13499
3288.63	-0.00688		3288.63	-0.13165		3288.63	-0.13188		3288.63	-0.13597		3288.63	-0.13163		3288.63	-0.13747		3288.63	-0.13125
3290.56	0.00162		3290.56	-0.12938		3290.56	-0.13209		3290.56	-0.13367		3290.56	-0.12906		3290.56	-0.13367		3290.56	-0.12829
3292.49	-0.000887		3292.49	-0.13349		3292.49	-0.13611		3292.49	-0.13895		3292.49	-0.13182		3292.49	-0.1396		3292.49	-0.13163
3294.42	-0.0017		3294.42	-0.13877		3294.42	-0.1401		3294.42	-0.14086		3294.42	-0.1362		3294.42	-0.14239		3294.42	-0.13299
3296.35	-0.00609		3296.35	-0.13843		3296.35	-0.14385		3296.35	-0.1405		3296.35	-0.1366		3296.35	-0.14226		3296.35	-0.13516
3298.28	-0.0085		3298.28	-0.13322		3298.28	-0.14088		3298.28	-0.13959		3298.28	-0.13734		3298.28	-0.14222		3298.28	-0.13682
3300.2	-0.00408		3300.2	-0.13248		3300.2	-0.13644		3300.2	-0.13717		3300.2	-0.14095		3300.2	-0.13461		3300.2	-0.13899
3302.13	-0.00907		3302.13	-0.1406		3302.13	-0.14048		3302.13	-0.13806		3302.13	-0.1433		3302.13	-0.13623		3302.13	-0.14713
3304.06	-0.00901		3304.06	-0.14302		3304.06	-0.13937		3304.06	-0.13533		3304.06	-0.14033		3304.06	-0.13761		3304.06	-0.14768
3305.99	-0.000224		3305.99	-0.13535		3305.99	-0.13187		3305.99	-0.13277		3305.99	-0.13314		3305.99	-0.13573		3305.99	-0.14344
3307.92	-0.00524		3307.92	-0.1354		3307.92	-0.13345		3307.92	-0.13872		3307.92	-0.13413		3307.92	-0.13948		3307.92	-0.14449
3309.85	-0.00999		3309.85	-0.1397		3309.85	-0.13995		3309.85	-0.14322		3309.85	-0.14167		3309.85	-0.14243		3309.85	-0.14494
3311.78	-0.00323		3311.78	-0.14113		3311.78	-0.13611		3311.78	-0.13882		3311.78	-0.14189		3311.78	-0.13791		3311.78	-0.13833
3313.71	-0.00088		3313.71	-0.14098		3313.71	-0.13509		3313.71	-0.14032		3313.71	-0.14394		3313.71	-0.14246		3313.71	-0.14127
3315.63	0.00167		3315.63	-0.13462		3315.63	-0.13247		3315.63	-0.14006		3315.63	-0.14185		3315.63	-0.14081		3315.63	-0.14316
3317.56	0.00375		3317.56	-0.12518		3317.56	-0.13301		3317.56	-0.13431		3317.56	-0.13658		3317.56	-0.13385		3317.56	-0.13876
3319.49	-0.0036		3319.49	-0.13207		3319.49	-0.13946		3319.49	-0.13755		3319.49	-0.14377		3319.49	-0.13947		3319.49	-0.13813
3321.42	-0.00459		3321.42	-0.13828		3321.42	-0.13645		3321.42	-0.13787		3321.42	-0.14367		3321.42	-0.14092		3321.42	-0.13949
3323.35	-0.00264		3323.35	-0.13933		3323.35	-0.1362		3323.35	-0.13911		3323.35	-0.14208		3323.35	-0.14066		3323.35	-0.1373
3325.28	-0.00626		3325.28	-0.14328		3325.28	-0.14437		3325.28	-0.14731		3325.28	-0.14622		3325.28	-0.14816		3325.28	-0.14129
3327.21	-0.00104		3327.21	-0.14173		3327.21	-0.14345		3327.21	-0.14151		3327.21	-0.14202		3327.21	-0.14599		3327.21	-0.1457
3329.14	0.00963		3329.14	-0.13711		3329.14	-0.13489		3329.14	-0.13544		3329.14	-0.13671		3329.14	-0.13926		3329.14	-0.14541
3331.07	0.01165		3331.07	-0.13502		3331.07	-0.13304		3331.07	-0.13891		3331.07	-0.13661		3331.07	-0.14054		3331.07	-0.14307
3332.99	0.00156		3332.99	-0.14106		3332.99	-0.14662		3332.99	-0.14266		3332.99	-0.14492		3332.99	-0.14687		3332.99	-0.14546
3334.92	-0.00197		3334.92	-0.14168		3334.92	-0.15146		3334.92	-0.14208		3334.92	-0.14678		3334.92	-0.14826		3334.92	-0.14449
3336.85	-0.0045		3336.85	-0.14248		3336.85	-0.15058		3336.85	-0.14459		3336.85	-0.15008		3336.85	-0.14783		3336.85	-0.14885
3338.78	-0.00486		3338.78	-0.14552		3338.78	-0.15324		3338.78	-0.14938		3338.78	-0.15114		3338.78	-0.1477		3338.78	-0.1498
3340.71	-0.00119		3340.71	-0.14089		3340.71	-0.14907		3340.71	-0.14719		3340.71	-0.14342		3340.71	-0.14548		3340.71	-0.14188
3342.64	0.00722		3342.64	-0.13092		3342.64	-0.1404		3342.64	-0.14092		3342.64	-0.13829		3342.64	-0.14282		3342.64	-0.13664
3344.57	0.01381		3344.57	-0.13034		3344.57	-0.13758		3344.57	-0.13805		3344.57	-0.14012		3344.57	-0.14093		3344.57	-0.137
3346.5	0.01055		3346.5	-0.14221		3346.5	-0.14283		3346.5	-0.14241		3346.5	-0.14728		3346.5	-0.14649		3346.5	-0.1406
3348.42	0.0048		3348.42	-0.14908		3348.42	-0.1472		3348.42	-0.14475		3348.42	-0.14928		3348.42	-0.14923		3348.42	-0.14023
3350.35	0.00067		3350.35	-0.14391		3350.35	-0.14425		3350.35	-0.14492		3350.35	-0.1443		3350.35	-0.14774		3350.35	-0.13865
3352.28	-0.00184		3352.28	-0.14089		3352.28	-0.14253		3352.28	-0.14557		3352.28	-0.14293		3352.28	-0.14472		3352.28	-0.14115
3354.21	-0.000611		3354.21	-0.14505		3354.21	-0.14849		3354.21	-0.14874		3354.21	-0.15063		3354.21	-0.14871		3354.21	-0.14826
3356.14	0.00899		3356.14	-0.13918		3356.14	-0.14356		3356.14	-0.14938		3356.14	-0.14926		3356.14	-0.14559		3356.14	-0.14676
3358.07	0.00552		3358.07	-0.14156		3358.07	-0.14499		3358.07	-0.15233		3358.07	-0.14739		3358.07	-0.15157		3358.07	-0.14828
3360	-0.000388		3360	-0.14847		3360	-0.14835		3360	-0.15199		3360	-0.14738		3360	-0.15683		3360	-0.14662
3361.93	0.00112		3361.93	-0.14712		3361.93	-0.14667		3361.93	-0.14959		3361.93	-0.14895		3361.93	-0.14913		3361.93	-0.14883
3363.86	-0.00247		3363.86	-0.14204		3363.86	-0.14815		3363.86	-0.14972		3363.86	-0.15135		3363.86	-0.14645		3363.86	-0.14971
3365.78	0.00198		3365.78	-0.14253		3365.78	-0.14779		3365.78	-0.14904		3365.78	-0.14811		3365.78	-0.14275		3365.78	-0.14617
3367.71	0.00542		3367.71	-0.14758		3367.71	-0.15172		3367.71	-0.15094		3367.71	-0.14633		3367.71	-0.14287		3367.71	-0.14846
3369.64	0.0041		3369.64	-0.15215		3369.64	-0.15284		3369.64	-0.15258		3369.64	-0.15011		3369.64	-0.15014		3369.64	-0.15351
3371.57	0.00209		3371.57	-0.15004		3371.57	-0.1526		3371.57	-0.15238		3371.57	-0.14988		3371.57	-0.14985		3371.57	-0.15401
3373.5	0.00133		3373.5	-0.14531		3373.5	-0.15286		3373.5	-0.14958		3373.5	-0.14605		3373.5	-0.14496		3373.5	-0.1497
3375.43	0.00433		3375.43	-0.14711		3375.43	-0.15272		3375.43	-0.14673		3375.43	-0.15066		3375.43	-0.14909		3375.43	-0.14959
3377.36	0.00238		3377.36	-0.15097		3377.36	-0.15016		3377.36	-0.14838		3377.36	-0.15355		3377.36	-0.15542		3377.36	-0.14985
3379.29	-0.00426		3379.29	-0.15805		3379.29	-0.15701		3379.29	-0.15796		3379.29	-0.16034		3379.29	-0.15925		3379.29	-0.15662
3381.21	-0.00324		3381.21	-0.16169		3381.21	-0.16325		3381.21	-0.16221		3381.21	-0.16358		3381.21	-0.16194		3381.21	-0.16042
3383.14	0.00679		3383.14	-0.15264		3383.14	-0.15887		3383.14	-0.15718		3383.14	-0.1598		3383.14	-0.16307		3383.14	-0.15884
3385.07	0.01025		3385.07	-0.14916		3385.07	-0.15898		3385.07	-0.15609		3385.07	-0.15973		3385.07	-0.16387		3385.07	-0.16088
3387	0.00336		3387	-0.14916		3387	-0.16024		3387	-0.15735		3387	-0.16364		3387	-0.1601		3387	-0.16261
3388.93	-0.000203		3388.93	-0.1515		3388.93	-0.15833		3388.93	-0.16247		3388.93	-0.16312		3388.93	-0.15675		3388.93	-0.16475
3390.86	0.01122		3390.86	-0.14865		3390.86	-0.15749		3390.86	-0.16235		3390.86	-0.15522		3390.86	-0.15367		3390.86	-0.1617
3392.79	0.01477		3392.79	-0.14141		3392.79	-0.15493		3392.79	-0.15435		3392.79	-0.14613		3392.79	-0.15014		3392.79	-0.15925
3394.72	0.01226		3394.72	-0.13634		3394.72	-0.14651		3394.72	-0.14266		3394.72	-0.14055		3394.72	-0.14648		3394.72	-0.15226
3396.64	-0.000284		3396.64	-0.14235		3396.64	-0.14768		3396.64	-0.14307		3396.64	-0.14816		3396.64	-0.15264		3396.64	-0.15127
3398.57	-0.00902		3398.57	-0.15702		3398.57	-0.15468		3398.57	-0.15492		3398.57	-0.15834		3398.57	-0.16047		3398.57	-0.1555
3400.5	-0.00823		3400.5	-0.16637		3400.5	-0.16336		3400.5	-0.1607		3400.5	-0.16036		3400.5	-0.1657		3400.5	-0.16172
3402.43	-0.00684		3402.43	-0.16847		3402.43	-0.16778		3402.43	-0.15905		3402.43	-0.16172		3402.43	-0.16585		3402.43	-0.16621
3404.36	-0.000917		3404.36	-0.1624		3404.36	-0.16336		3404.36	-0.15964		3404.36	-0.16067		3404.36	-0.15746		3404.36	-0.16753
3406.29	0.00759		3406.29	-0.15581		3406.29	-0.15884		3406.29	-0.16142		3406.29	-0.15916		3406.29	-0.15797		3406.29	-0.16202
3408.22	0.00269		3408.22	-0.1659		3408.22	-0.16605		3408.22	-0.16834		3408.22	-0.16397		3408.22	-0.17217		3408.22	-0.16622
3410.15	-0.00158		3410.15	-0.16212		3410.15	-0.16543		3410.15	-0.16701		3410.15	-0.16406		3410.15	-0.16332		3410.15	-0.17139
3412.08	0.00488		3412.08	-0.15285		3412.08	-0.15931		3412.08	-0.16105		3412.08	-0.16172		3412.08	-0.15395		3412.08	-0.16555
3414	0.00732		3414	-0.16239		3414	-0.16233		3414	-0.16277		3414	-0.15924		3414	-0.16043		3414	-0.16309
3415.93	-0.00018		3415.93	-0.16535		3415.93	-0.16232		3415.93	-0.16341		3415.93	-0.15658		3415.93	-0.16749		3415.93	-0.16525
3417.86	-0.00231		3417.86	-0.15775		3417.86	-0.16195		3417.86	-0.16244		3417.86	-0.15456		3417.86	-0.1677		3417.86	-0.16802
3419.79	0.00294		3419.79	-0.1504		3419.79	-0.16083		3419.79	-0.16098		3419.79	-0.15218		3419.79	-0.15703		3419.79	-0.16419
3421.72	0.00193		3421.72	-0.15493		3421.72	-0.1653		3421.72	-0.16468		3421.72	-0.15993		3421.72	-0.15305		3421.72	-0.16082
3423.65	0.000438		3423.65	-0.158		3423.65	-0.16485		3423.65	-0.16345		3423.65	-0.16205		3423.65	-0.15393		3423.65	-0.15775
3425.58	0.000292		3425.58	-0.15743		3425.58	-0.1612		3425.58	-0.16384		3425.58	-0.16193		3425.58	-0.15903		3425.58	-0.1555
3427.51	-0.00194		3427.51	-0.15249		3427.51	-0.16037		3427.51	-0.16154		3427.51	-0.15725		3427.51	-0.15838		3427.51	-0.15128
3429.43	0.00396		3429.43	-0.14668		3429.43	-0.15339		3429.43	-0.15419		3429.43	-0.14701		3429.43	-0.14702		3429.43	-0.14463
3431.36	0.00773		3431.36	-0.15123		3431.36	-0.1534		3431.36	-0.15308		3431.36	-0.14628		3431.36	-0.14681		3431.36	-0.14688
3433.29	0.000664		3433.29	-0.15786		3433.29	-0.15582		3433.29	-0.15732		3433.29	-0.15216		3433.29	-0.15064		3433.29	-0.15114
3435.22	-0.000703		3435.22	-0.15668		3435.22	-0.16011		3435.22	-0.15953		3435.22	-0.1578		3435.22	-0.15551		3435.22	-0.1546
3437.15	-0.00174		3437.15	-0.15444		3437.15	-0.1582		3437.15	-0.15814		3437.15	-0.15789		3437.15	-0.1596		3437.15	-0.15375
3439.08	-0.00467		3439.08	-0.15696		3439.08	-0.15687		3439.08	-0.15778		3439.08	-0.15618		3439.08	-0.16197		3439.08	-0.15662
3441.01	0.00195		3441.01	-0.15313		3441.01	-0.15834		3441.01	-0.1533		3441.01	-0.15595		3441.01	-0.1601		3441.01	-0.15897
3442.94	0.00676		3442.94	-0.15097		3442.94	-0.15486		3442.94	-0.14817		3442.94	-0.15483		3442.94	-0.15037		3442.94	-0.15441
3444.87	0.0077		3444.87	-0.14826		3444.87	-0.15293		3444.87	-0.15043		3444.87	-0.14918		3444.87	-0.14893		3444.87	-0.14998
3446.79	0.00306		3446.79	-0.14962		3446.79	-0.15769		3446.79	-0.15909		3446.79	-0.14531		3446.79	-0.15734		3446.79	-0.14747
3448.72	0.00743		3448.72	-0.15545		3448.72	-0.15832		3448.72	-0.15837		3448.72	-0.14666		3448.72	-0.16062		3448.72	-0.14842
3450.65	0.00567		3450.65	-0.15577		3450.65	-0.15177		3450.65	-0.15219		3450.65	-0.1511		3450.65	-0.16124		3450.65	-0.14984
3452.58	0.00342		3452.58	-0.15201		3452.58	-0.15013		3452.58	-0.1482		3452.58	-0.14936		3452.58	-0.15668		3452.58	-0.14969
3454.51	0.00453		3454.51	-0.15417		3454.51	-0.15479		3454.51	-0.1506		3454.51	-0.14986		3454.51	-0.15402		3454.51	-0.15585
3456.44	0.00337		3456.44	-0.16056		3456.44	-0.15709		3456.44	-0.15818		3456.44	-0.15626		3456.44	-0.15783		3456.44	-0.16218
3458.37	-0.00236		3458.37	-0.15773		3458.37	-0.15557		3458.37	-0.15847		3458.37	-0.16045		3458.37	-0.15676		3458.37	-0.15857
3460.3	-0.00916		3460.3	-0.15256		3460.3	-0.1565		3460.3	-0.15886		3460.3	-0.16212		3460.3	-0.1555		3460.3	-0.15596
3462.22	-0.00912		3462.22	-0.15874		3462.22	-0.16149		3462.22	-0.16729		3462.22	-0.16828		3462.22	-0.16523		3462.22	-0.16211
3464.15	-0.000866		3464.15	-0.16242		3464.15	-0.15494		3464.15	-0.16116		3464.15	-0.1588		3464.15	-0.1638		3464.15	-0.16037
3466.08	0.01086		3466.08	-0.14782		3466.08	-0.14702		3466.08	-0.14311		3466.08	-0.14347		3466.08	-0.15068		3466.08	-0.14781
3468.01	-0.000921		3468.01	-0.14734		3468.01	-0.1527		3468.01	-0.14279		3468.01	-0.14211		3468.01	-0.15059		3468.01	-0.15076
3469.94	-0.01228		3469.94	-0.15399		3469.94	-0.16208		3469.94	-0.15113		3469.94	-0.1504		3469.94	-0.15603		3469.94	-0.15979
3471.87	0.01067		3471.87	-0.14741		3471.87	-0.1573		3471.87	-0.14688		3471.87	-0.14628		3471.87	-0.14751		3471.87	-0.1563
3473.8	0.01625		3473.8	-0.1449		3473.8	-0.15025		3473.8	-0.14671		3473.8	-0.14524		3473.8	-0.1482		3473.8	-0.1519
3475.73	0.00698		3475.73	-0.14891		3475.73	-0.151		3475.73	-0.15444		3475.73	-0.15113		3475.73	-0.15783		3475.73	-0.15946
3477.66	0.00167		3477.66	-0.15032		3477.66	-0.15534		3477.66	-0.15843		3477.66	-0.1539		3477.66	-0.15949		3477.66	-0.16176
3479.58	-0.00828		3479.58	-0.16174		3479.58	-0.16282		3479.58	-0.16489		3479.58	-0.16463		3479.58	-0.16302		3479.58	-0.16191
3481.51	-0.00784		3481.51	-0.16438		3481.51	-0.16361		3481.51	-0.15824		3481.51	-0.16168		3481.51	-0.15837		3481.51	-0.16073
3483.44	-0.00223		3483.44	-0.14729		3483.44	-0.15357		3483.44	-0.14475		3483.44	-0.15001		3483.44	-0.14752		3483.44	-0.15418
3485.37	0.00617		3485.37	-0.14066		3485.37	-0.14819		3485.37	-0.14514		3485.37	-0.14155		3485.37	-0.14444		3485.37	-0.1489
3487.3	0.00362		3487.3	-0.15063		3487.3	-0.1481		3487.3	-0.14769		3487.3	-0.14478		3487.3	-0.14575		3487.3	-0.15373
3489.23	-0.00952		3489.23	-0.16464		3489.23	-0.15398		3489.23	-0.15554		3489.23	-0.15748		3489.23	-0.1572		3489.23	-0.16202
3491.16	-0.01407		3491.16	-0.16029		3491.16	-0.15484		3491.16	-0.15388		3491.16	-0.15349		3491.16	-0.16058		3491.16	-0.16035
3493.09	-0.00375		3493.09	-0.14519		3493.09	-0.14408		3493.09	-0.14699		3493.09	-0.14805		3493.09	-0.14963		3493.09	-0.14731
3495.01	0.00212		3495.01	-0.13609		3495.01	-0.13937		3495.01	-0.14283		3495.01	-0.14339		3495.01	-0.1455		3495.01	-0.14203
3496.94	-0.00884		3496.94	-0.14286		3496.94	-0.15218		3496.94	-0.14604		3496.94	-0.14344		3496.94	-0.15306		3496.94	-0.15084
3498.87	-0.00877		3498.87	-0.14672		3498.87	-0.15208		3498.87	-0.14573		3498.87	-0.1454		3498.87	-0.15412		3498.87	-0.15077
3500.8	-0.00162		3500.8	-0.14509		3500.8	-0.1424		3500.8	-0.14555		3500.8	-0.14937		3500.8	-0.15037		3500.8	-0.14927
3502.73	0.00389		3502.73	-0.13584		3502.73	-0.13639		3502.73	-0.13998		3502.73	-0.14572		3502.73	-0.14335		3502.73	-0.13919
3504.66	-0.00382		3504.66	-0.1318		3504.66	-0.13966		3504.66	-0.14658		3504.66	-0.1439		3504.66	-0.14433		3504.66	-0.13907
3506.59	-0.0066		3506.59	-0.13607		3506.59	-0.14161		3506.59	-0.15518		3506.59	-0.1473		3506.59	-0.14467		3506.59	-0.14565
3508.52	-0.00534		3508.52	-0.14448		3508.52	-0.14474		3508.52	-0.15278		3508.52	-0.14922		3508.52	-0.14228		3508.52	-0.14631
3510.45	-0.000845		3510.45	-0.14581		3510.45	-0.1447		3510.45	-0.14371		3510.45	-0.14266		3510.45	-0.14118		3510.45	-0.14625
3512.37	0.00666		3512.37	-0.13269		3512.37	-0.13554		3512.37	-0.13164		3512.37	-0.13198		3512.37	-0.12801		3512.37	-0.14202
3514.3	-0.00314		3514.3	-0.13365		3514.3	-0.13559		3514.3	-0.13565		3514.3	-0.13667		3514.3	-0.12848		3514.3	-0.13944
3516.23	-0.00873		3516.23	-0.13997		3516.23	-0.13712		3516.23	-0.14047		3516.23	-0.13725		3516.23	-0.13598		3516.23	-0.13987
3518.16	0.00183		3518.16	-0.1324		3518.16	-0.12662		3518.16	-0.13225		3518.16	-0.127		3518.16	-0.13558		3518.16	-0.13461
3520.09	0.000594		3520.09	-0.13276		3520.09	-0.12669		3520.09	-0.13111		3520.09	-0.12808		3520.09	-0.1353		3520.09	-0.13153
3522.02	0.00215		3522.02	-0.13553		3522.02	-0.13318		3522.02	-0.13462		3522.02	-0.13224		3522.02	-0.13341		3522.02	-0.12801
3523.95	0.0027		3523.95	-0.13801		3523.95	-0.14047		3523.95	-0.14074		3523.95	-0.13514		3523.95	-0.13765		3523.95	-0.13355
3525.88	-0.0016		3525.88	-0.13924		3525.88	-0.14077		3525.88	-0.14276		3525.88	-0.13338		3525.88	-0.14003		3525.88	-0.13938
3527.8	-0.00734		3527.8	-0.12905		3527.8	-0.13896		3527.8	-0.13953		3527.8	-0.13389		3527.8	-0.1383		3527.8	-0.13726
3529.73	0.00091		3529.73	-0.11875		3529.73	-0.13042		3529.73	-0.13029		3529.73	-0.13344		3529.73	-0.13152		3529.73	-0.12847
3531.66	0.01137		3531.66	-0.12079		3531.66	-0.12427		3531.66	-0.12585		3531.66	-0.1283		3531.66	-0.12849		3531.66	-0.1239
3533.59	0.00698		3533.59	-0.11811		3533.59	-0.1189		3533.59	-0.12269		3533.59	-0.11886		3533.59	-0.12246		3533.59	-0.11906
3535.52	-0.000315		3535.52	-0.11799		3535.52	-0.11615		3535.52	-0.11631		3535.52	-0.11512		3535.52	-0.11363		3535.52	-0.11709
3537.45	0.000905		3537.45	-0.11703		3537.45	-0.11795		3537.45	-0.11393		3537.45	-0.11371		3537.45	-0.11425		3537.45	-0.1197
3539.38	0.0088		3539.38	-0.11733		3539.38	-0.11778		3539.38	-0.11724		3539.38	-0.11544		3539.38	-0.11931		3539.38	-0.11671
3541.31	0.01504		3541.31	-0.1171		3541.31	-0.1175		3541.31	-0.11652		3541.31	-0.1112		3541.31	-0.12059		3541.31	-0.11267
3543.23	0.01019		3543.23	-0.11566		3543.23	-0.11745		3543.23	-0.11526		3543.23	-0.10835		3543.23	-0.11993		3543.23	-0.11224
3545.16	0.00629		3545.16	-0.10774		3545.16	-0.10635		3545.16	-0.11147		3545.16	-0.10606		3545.16	-0.11626		3545.16	-0.11307
3547.09	0.01698		3547.09	-0.09962		3547.09	-0.09793		3547.09	-0.1094		3547.09	-0.09952		3547.09	-0.10966		3547.09	-0.11158
3549.02	0.01008		3549.02	-0.10886		3549.02	-0.10269		3549.02	-0.11588		3549.02	-0.10584		3549.02	-0.10776		3549.02	-0.11443
3550.95	0.00922		3550.95	-0.11225		3550.95	-0.10538		3550.95	-0.11219		3550.95	-0.10782		3550.95	-0.10492		3550.95	-0.1113
3552.88	0.01716		3552.88	-0.10651		3552.88	-0.10486		3552.88	-0.10247		3552.88	-0.10233		3552.88	-0.10136		3552.88	-0.1026
3554.81	0.00833		3554.81	-0.10389		3554.81	-0.10906		3554.81	-0.10333		3554.81	-0.10308		3554.81	-0.10283		3554.81	-0.10694
3556.74	-0.00151		3556.74	-0.11193		3556.74	-0.11601		3556.74	-0.10918		3556.74	-0.11379		3556.74	-0.10682		3556.74	-0.11393
3558.67	0.00465		3558.67	-0.1113		3558.67	-0.10955		3558.67	-0.10719		3558.67	-0.10916		3558.67	-0.10281		3558.67	-0.10453
3560.59	0.0059		3560.59	-0.10731		3560.59	-0.10711		3560.59	-0.10603		3560.59	-0.10556		3560.59	-0.10364		3560.59	-0.10808
3562.52	0.00227		3562.52	-0.09868		3562.52	-0.10292		3562.52	-0.10236		3562.52	-0.10285		3562.52	-0.10658		3562.52	-0.10921
3564.45	0.00288		3564.45	-0.09729		3564.45	-0.09777		3564.45	-0.10301		3564.45	-0.10347		3564.45	-0.10602		3564.45	-0.10367
3566.38	0.00917		3566.38	-0.09075		3566.38	-0.08836		3566.38	-0.10121		3566.38	-0.09899		3566.38	-0.10056		3566.38	-0.092
3568.31	0.00214		3568.31	-0.09302		3568.31	-0.09177		3568.31	-0.09714		3568.31	-0.09333		3568.31	-0.09665		3568.31	-0.0881
3570.24	0.0011		3570.24	-0.09125		3570.24	-0.09229		3570.24	-0.08983		3570.24	-0.08934		3570.24	-0.09018		3570.24	-0.08915
3572.17	0.0041		3572.17	-0.08267		3572.17	-0.08935		3572.17	-0.08676		3572.17	-0.08586		3572.17	-0.09007		3572.17	-0.09304
3574.1	0.00231		3574.1	-0.0828		3574.1	-0.09031		3574.1	-0.08905		3574.1	-0.08965		3574.1	-0.09032		3574.1	-0.09225
3576.02	4.4e-05		3576.02	-0.08656		3576.02	-0.09018		3576.02	-0.0899		3576.02	-0.09234		3576.02	-0.08938		3576.02	-0.08767
3577.95	0.00443		3577.95	-0.08614		3577.95	-0.08568		3577.95	-0.0871		3577.95	-0.08483		3577.95	-0.08328		3577.95	-0.08422
3579.88	0.00512		3579.88	-0.08721		3579.88	-0.08782		3579.88	-0.08199		3579.88	-0.08015		3579.88	-0.08365		3579.88	-0.08396
3581.81	-0.000395		3581.81	-0.0824		3581.81	-0.08573		3581.81	-0.08097		3581.81	-0.07871		3581.81	-0.08428		3581.81	-0.08343
3583.74	0.00197		3583.74	-0.08022		3583.74	-0.08502		3583.74	-0.08593		3583.74	-0.0768		3583.74	-0.08257		3583.74	-0.08177
3585.67	0.00627		3585.67	-0.08427		3585.67	-0.08529		3585.67	-0.07621		3585.67	-0.07367		3585.67	-0.08018		3585.67	-0.07563
3587.6	0.0034		3587.6	-0.07544		3587.6	-0.0733		3587.6	-0.06124		3587.6	-0.06456		3587.6	-0.06996		3587.6	-0.06495
3589.53	0.000258		3589.53	-0.07447		3589.53	-0.06866		3589.53	-0.06513		3589.53	-0.07014		3589.53	-0.06556		3589.53	-0.06854
3591.46	0.00182		3591.46	-0.0768		3591.46	-0.07623		3591.46	-0.07379		3591.46	-0.07358		3591.46	-0.06921		3591.46	-0.07506
3593.38	-0.000482		3593.38	-0.07496		3593.38	-0.07235		3593.38	-0.07187		3593.38	-0.06601		3593.38	-0.06619		3593.38	-0.06987
3595.31	-0.0017		3595.31	-0.07009		3595.31	-0.06414		3595.31	-0.06362		3595.31	-0.06154		3595.31	-0.06084		3595.31	-0.0618
3597.24	0.00506		3597.24	-0.06738		3597.24	-0.06066		3597.24	-0.05952		3597.24	-0.06204		3597.24	-0.05764		3597.24	-0.06093
3599.17	0.00839		3599.17	-0.06417		3599.17	-0.0579		3599.17	-0.05567		3599.17	-0.05761		3599.17	-0.05646		3599.17	-0.06162
3601.1	-0.000467		3601.1	-0.06009		3601.1	-0.05539		3601.1	-0.05549		3601.1	-0.05496		3601.1	-0.05812		3601.1	-0.05609
3603.03	-0.000278		3603.03	-0.05772		3603.03	-0.05563		3603.03	-0.05548		3603.03	-0.05515		3603.03	-0.06177		3603.03	-0.05299
3604.96	0.00433		3604.96	-0.05558		3604.96	-0.05254		3604.96	-0.05608		3604.96	-0.05278		3604.96	-0.06228		3604.96	-0.05568
3606.89	0.0018		3606.89	-0.06018		3606.89	-0.0518		3606.89	-0.06076		3606.89	-0.04828		3606.89	-0.05905		3606.89	-0.05826
3608.81	-0.01417		3608.81	-0.06582		3608.81	-0.05868		3608.81	-0.06594		3608.81	-0.05272		3608.81	-0.06049		3608.81	-0.05725
3610.74	-0.00591		3610.74	-0.05167		3610.74	-0.05438		3610.74	-0.05218		3610.74	-0.04958		3610.74	-0.05514		3610.74	-0.04831
3612.67	0.0041		3612.67	-0.04725		3612.67	-0.04853		3612.67	-0.04534		3612.67	-0.03991		3612.67	-0.05072		3612.67	-0.04744
3614.6	0.00635		3614.6	-0.04967		3614.6	-0.04671		3614.6	-0.04695		3614.6	-0.03605		3614.6	-0.05069		3614.6	-0.04981
3616.53	-0.00416		3616.53	-0.04933		3616.53	-0.04815		3616.53	-0.04435		3616.53	-0.04368		3616.53	-0.04885		3616.53	-0.04786
3618.46	-0.00723		3618.46	-0.04112		3618.46	-0.04542		3618.46	-0.03908		3618.46	-0.04486		3618.46	-0.04673		3618.46	-0.05182
3620.39	0.00491		3620.39	-0.04113		3620.39	-0.0403		3620.39	-0.04167		3620.39	-0.04179		3620.39	-0.04743		3620.39	-0.0542
3622.32	0.000731		3622.32	-0.04982		3622.32	-0.04485		3622.32	-0.04617		3622.32	-0.04574		3622.32	-0.04854		3622.32	-0.04743
3624.25	-0.00547		3624.25	-0.05046		3624.25	-0.0473		3624.25	-0.04742		3624.25	-0.04401		3624.25	-0.04225		3624.25	-0.04295
3626.17	-0.00647		3626.17	-0.04774		3626.17	-0.04837		3626.17	-0.05015		3626.17	-0.03944		3626.17	-0.03679		3626.17	-0.04159
3628.1	-0.00884		3628.1	-0.05102		3628.1	-0.05278		3628.1	-0.04801		3628.1	-0.0445		3628.1	-0.04603		3628.1	-0.04059
3630.03	-0.0044		3630.03	-0.04458		3630.03	-0.04538		3630.03	-0.03493		3630.03	-0.04014		3630.03	-0.04336		3630.03	-0.03683
3631.96	-0.0035		3631.96	-0.04637		3631.96	-0.04095		3631.96	-0.03741		3631.96	-0.03192		3631.96	-0.03998		3631.96	-0.04311
3633.89	-0.00179		3633.89	-0.04389		3633.89	-0.0408		3633.89	-0.03484		3633.89	-0.02958		3633.89	-0.04029		3633.89	-0.04414
3635.82	-0.000938		3635.82	-0.03649		3635.82	-0.03983		3635.82	-0.03349		3635.82	-0.03779		3635.82	-0.0406		3635.82	-0.04216
3637.75	-0.00293		3637.75	-0.03403		3637.75	-0.03847		3637.75	-0.0339		3637.75	-0.03841		3637.75	-0.03913		3637.75	-0.04023
3639.68	-0.00482		3639.68	-0.03669		3639.68	-0.03753		3639.68	-0.03721		3639.68	-0.03229		3639.68	-0.03763		3639.68	-0.0387
3641.6	-0.000287		3641.6	-0.03223		3641.6	-0.0357		3641.6	-0.03502		3641.6	-0.03008		3641.6	-0.0349		3641.6	-0.03524
3643.53	0.00831		3643.53	-0.02616		3643.53	-0.03192		3643.53	-0.03039		3643.53	-0.02767		3643.53	-0.03205		3643.53	-0.03171
3645.46	0.01262		3645.46	-0.02375		3645.46	-0.02618		3645.46	-0.02912		3645.46	-0.02293		3645.46	-0.03011		3645.46	-0.02897
3647.39	0.01444		3647.39	-0.0183		3647.39	-0.02277		3647.39	-0.02801		3647.39	-0.00807		3647.39	-0.01889		3647.39	-0.02018
3649.32	-0.00138		3649.32	-0.01534		3649.32	-0.03238		3649.32	-0.03438		3649.32	-0.01176		3649.32	-0.01743		3649.32	-0.01812
3651.25	-0.00801		3651.25	-0.02306		3651.25	-0.02679		3651.25	-0.02775		3651.25	-0.0307		3651.25	-0.02181		3651.25	-0.02123
3653.18	-0.0047		3653.18	-0.02133		3653.18	-0.01688		3653.18	-0.01621		3653.18	-0.02277		3653.18	-0.01941		3653.18	-0.01871
3655.11	0.00237		3655.11	-0.00725		3655.11	-0.01048		3655.11	-0.00351		3655.11	-0.01023		3655.11	-0.00743		3655.11	-0.01386
3657.04	0.00668		3657.04	0.000195		3657.04	-0.008		3657.04	-0.000955		3657.04	-0.01223		3657.04	-0.00655		3657.04	-0.01409
3658.96	-0.00205		3658.96	-0.01227		3658.96	-0.01662		3658.96	-0.01855		3658.96	-0.02388		3658.96	-0.02385		3658.96	-0.02521
3660.89	-0.00425		3660.89	-0.02036		3660.89	-0.02607		3660.89	-0.02774		3660.89	-0.0306		3660.89	-0.0331		3660.89	-0.035
3662.82	-0.00337		3662.82	-0.02789		3662.82	-0.03339		3662.82	-0.03275		3662.82	-0.03656		3662.82	-0.038		3662.82	-0.03857
3664.75	-0.00176		3664.75	-0.03559		3664.75	-0.03542		3664.75	-0.03304		3664.75	-0.04402		3664.75	-0.03634		3664.75	-0.04066
3666.68	-0.00169		3666.68	-0.04513		3666.68	-0.03975		3666.68	-0.03333		3666.68	-0.0447		3666.68	-0.03945		3666.68	-0.04181
3668.61	-0.000233		3668.61	-0.0516		3668.61	-0.04743		3668.61	-0.03917		3668.61	-0.04408		3668.61	-0.04705		3668.61	-0.0444
3670.54	-0.00659		3670.54	-0.05449		3670.54	-0.05288		3670.54	-0.0496		3670.54	-0.04924		3670.54	-0.05022		3670.54	-0.05248
3672.47	-0.01266		3672.47	-0.05506		3672.47	-0.0528		3672.47	-0.05308		3672.47	-0.05137		3672.47	-0.04947		3672.47	-0.04913
3674.39	-0.00955		3674.39	-0.05322		3674.39	-0.05665		3674.39	-0.05078		3674.39	-0.05564		3674.39	-0.04562		3674.39	-0.04356
3676.32	-0.02177		3676.32	-0.05076		3676.32	-0.06103		3676.32	-0.05236		3676.32	-0.0716		3676.32	-0.05421		3676.32	-0.05611
3678.25	-0.01315		3678.25	-0.03758		3678.25	-0.04543		3678.25	-0.04288		3678.25	-0.05253		3678.25	-0.0487		3678.25	-0.04915
3680.18	-0.00818		3680.18	-0.03427		3680.18	-0.04171		3680.18	-0.04332		3680.18	-0.04301		3680.18	-0.04467		3680.18	-0.04389
3682.11	-0.01101		3682.11	-0.04169		3682.11	-0.0445		3682.11	-0.04477		3682.11	-0.04313		3682.11	-0.05129		3682.11	-0.04548
3684.04	-0.01379		3684.04	-0.03983		3684.04	-0.04025		3684.04	-0.04074		3684.04	-0.03966		3684.04	-0.04731		3684.04	-0.04488
3685.97	-0.01878		3685.97	-0.02679		3685.97	-0.02794		3685.97	-0.03397		3685.97	-0.03504		3685.97	-0.03778		3685.97	-0.0386
3687.9	-0.01445		3687.9	-0.00852		3687.9	-0.00958		3687.9	-0.02456		3687.9	-0.02706		3687.9	-0.02833		3687.9	-0.02789
3689.83	-0.01544		3689.83	0.00766		3689.83	0.00976		3689.83	-0.01214		3689.83	0.00223		3689.83	-0.01056		3689.83	-0.00965
3691.75	-0.01031		3691.75	0.0339		3691.75	0.03218		3691.75	0.01995		3691.75	0.03977		3691.75	0.02287		3691.75	0.01672
3693.68	-0.00096		3693.68	0.04529		3693.68	0.04032		3693.68	0.03853		3693.68	0.04188		3693.68	0.03554		3693.68	0.03468
3695.61	-0.0013		3695.61	0.04349		3695.61	0.03402		3695.61	0.03363		3695.61	0.03501		3695.61	0.0298		3695.61	0.03077
3697.54	-0.00675		3697.54	0.01802		3697.54	0.01641		3697.54	0.01262		3697.54	0.00966		3697.54	0.00615		3697.54	0.00434
3699.47	-0.00748		3699.47	-0.0133		3699.47	-0.00984		3699.47	-0.01202		3699.47	-0.02149		3699.47	-0.01896		3699.47	-0.02616
3701.4	-0.00857		3701.4	-0.04078		3701.4	-0.04369		3701.4	-0.04372		3701.4	-0.04772		3701.4	-0.04459		3701.4	-0.05243
3703.33	-0.00809		3703.33	-0.06103		3703.33	-0.06274		3703.33	-0.06357		3703.33	-0.06217		3703.33	-0.06328		3703.33	-0.06369
3705.26	-0.00542		3705.26	-0.06438		3705.26	-0.06312		3705.26	-0.06441		3705.26	-0.06636		3705.26	-0.06735		3705.26	-0.06296
3707.18	-0.00209		3707.18	-0.05641		3707.18	-0.05601		3707.18	-0.05901		3707.18	-0.06029		3707.18	-0.06071		3707.18	-0.05631
3709.11	-0.00315		3709.11	-0.04365		3709.11	-0.04918		3709.11	-0.05415		3709.11	-0.05094		3709.11	-0.05359		3709.11	-0.05165
3711.04	-0.00456		3711.04	-0.03641		3711.04	-0.04506		3711.04	-0.05513		3711.04	-0.04586		3711.04	-0.04964		3711.04	-0.05271
3712.97	0.000788		3712.97	-0.02777		3712.97	-0.03612		3712.97	-0.04013		3712.97	-0.0307		3712.97	-0.03879		3712.97	-0.03928
3714.9	0.000162		3714.9	-0.02604		3714.9	-0.02822		3714.9	-0.03105		3714.9	-0.0259		3714.9	-0.03461		3714.9	-0.0321
3716.83	0.000495		3716.83	-0.02491		3716.83	-0.02695		3716.83	-0.02795		3716.83	-0.02523		3716.83	-0.02862		3716.83	-0.03108
3718.76	0.0011		3718.76	-0.02134		3718.76	-0.02759		3718.76	-0.02412		3718.76	-0.02185		3718.76	-0.02499		3718.76	-0.0256
3720.69	0.00364		3720.69	-0.01278		3720.69	-0.02064		3720.69	-0.01868		3720.69	-0.01601		3720.69	-0.01801		3720.69	-0.01796
3722.61	0.000712		3722.61	-0.01161		3722.61	-0.0197		3722.61	-0.01743		3722.61	-0.01202		3722.61	-0.0166		3722.61	-0.01975
3724.54	-0.00204		3724.54	-0.01306		3724.54	-0.02389		3724.54	-0.01461		3724.54	-0.01107		3724.54	-0.01795		3724.54	-0.01664
3726.47	5.6e-05		3726.47	-0.01419		3726.47	-0.01757		3726.47	-0.01211		3726.47	-0.0112		3726.47	-0.01382		3726.47	-0.00863
3728.4	-0.00114		3728.4	-0.01626		3728.4	-0.01544		3728.4	-0.01314		3728.4	-0.01157		3728.4	-0.01146		3728.4	-0.00895
3730.33	-0.00458		3730.33	-0.01654		3730.33	-0.01703		3730.33	-0.01442		3730.33	-0.01505		3730.33	-0.01476		3730.33	-0.01347
3732.26	-0.00385		3732.26	-0.00972		3732.26	-0.01027		3732.26	-0.0105		3732.26	-0.0137		3732.26	-0.00891		3732.26	-0.01255
3734.19	-0.000594		3734.19	-0.00559		3734.19	-0.00777		3734.19	-0.007		3734.19	-0.00665		3734.19	0.000792		3734.19	-0.00552
3736.12	-0.0058		3736.12	-0.01164		3736.12	-0.01574		3736.12	-0.01296		3736.12	-0.000401		3736.12	-0.00445		3736.12	-0.00638
3738.05	-0.0099		3738.05	-0.00939		3738.05	-0.01403		3738.05	-0.0102		3738.05	-0.00504		3738.05	-0.0107		3738.05	-0.00751
3739.97	-0.00512		3739.97	-0.00577		3739.97	-0.01248		3739.97	-0.00581		3739.97	-0.00854		3739.97	-0.00802		3739.97	-0.00583
3741.9	2.6e-05		3741.9	-0.00761		3741.9	-0.01151		3741.9	-0.00408		3741.9	-0.00942		3741.9	-0.00578		3741.9	-0.00568
3743.83	3.7e-05		3743.83	-0.01187		3743.83	-0.01288		3743.83	-0.00879		3743.83	-0.01163		3743.83	-0.00778		3743.83	-0.00656
3745.76	0.00315		3745.76	-0.0033		3745.76	-0.0064		3745.76	-0.00535		3745.76	-0.00393		3745.76	-0.00449		3745.76	-0.00255
3747.69	0.00199		3747.69	-0.00215		3747.69	-0.00889		3747.69	-0.00213		3747.69	-0.00423		3747.69	-0.00708		3747.69	-0.00559
3749.62	-0.00171		3749.62	-0.00751		3749.62	-0.01524		3749.62	-0.00785		3749.62	-0.01346		3749.62	-0.01751		3749.62	-0.01135
3751.55	-0.00207		3751.55	-0.00913		3751.55	-0.01171		3751.55	-0.0048		3751.55	-0.0072		3751.55	-0.01071		3751.55	-0.007
3753.48	-0.00124		3753.48	-0.01205		3753.48	-0.00866		3753.48	-0.000604		3753.48	-0.00202		3753.48	-0.00331		3753.48	-0.00573
3755.4	0.00138		3755.4	-0.00912		3755.4	-0.00515		3755.4	-0.00178		3755.4	-0.00107		3755.4	-0.00348		3755.4	-0.0048
3757.33	0.00384		3757.33	-0.00308		3757.33	-0.00111		3757.33	-0.00184		3757.33	0.0028		3757.33	-0.00245		3757.33	-0.00164
3759.26	0.00492		3759.26	-0.000881		3759.26	-0.00141		3759.26	-0.00167		3759.26	0.0016		3759.26	-0.00204		3759.26	0.00147
3761.19	0.00286		3761.19	-0.00442		3761.19	-0.00351		3761.19	-0.00397		3761.19	-0.00314		3761.19	-0.00251		3761.19	-5.9e-05
3763.12	0.000523		3763.12	-0.00777		3763.12	-0.00236		3763.12	-0.00403		3763.12	-0.00215		3763.12	-0.00266		3763.12	-0.00145
3765.05	0.000631		3765.05	-0.00663		3765.05	-0.00161		3765.05	6e-05		3765.05	0.00101		3765.05	-0.00237		3765.05	0.00163
3766.98	6.7e-05		3766.98	-0.00614		3766.98	-0.00336		3766.98	0.00178		3766.98	-0.000882		3766.98	-0.00193		3766.98	0.0024
3768.91	-0.00163		3768.91	-0.0089		3768.91	-0.0037		3768.91	-0.000989		3768.91	-0.00121		3768.91	-0.00294		3768.91	-0.00311
3770.84	0.000442		3770.84	-0.00735		3770.84	-0.0013		3770.84	-0.00188		3770.84	-0.00366		3770.84	-0.00583		3770.84	-0.00472
3772.76	0.00268		3772.76	-0.00244		3772.76	-0.00338		3772.76	-0.00278		3772.76	-0.00524		3772.76	-0.00597		3772.76	-0.0036
3774.69	0.00243		3774.69	-0.00124		3774.69	-0.00273		3774.69	-0.00383		3774.69	-0.00155		3774.69	-0.00371		3774.69	-0.00504
3776.62	0.00337		3776.62	0.000602		3776.62	0.00128		3776.62	-0.0016		3776.62	-0.000477		3776.62	4.3e-05		3776.62	-0.00396
3778.55	0.00589		3778.55	0.00402		3778.55	0.00473		3778.55	0.00237		3778.55	-0.00172		3778.55	0.00247		3778.55	0.000485
3780.48	0.006		3780.48	0.00259		3780.48	0.00475		3780.48	0.005		3780.48	-0.000444		3780.48	0.00152		3780.48	0.000102
3782.41	0.00581		3782.41	-0.000894		3782.41	0.00212		3782.41	0.00231		3782.41	0.000705		3782.41	0.000554		3782.41	-0.0012
3784.34	0.00549		3784.34	-0.00186		3784.34	0.00396		3784.34	0.00366		3784.34	0.00394		3784.34	0.000489		3784.34	0.00126
3786.27	0.00192		3786.27	-0.00219		3786.27	0.00185		3786.27	0.00299		3786.27	0.00415		3786.27	-0.00067		3786.27	0.00237
3788.19	-0.000234		3788.19	-0.00411		3788.19	-0.00213		3788.19	-0.00245		3788.19	0.00123		3788.19	-0.00137		3788.19	-0.00196
3790.12	-0.00151		3790.12	-0.0053		3790.12	-0.00349		3790.12	-0.0064		3790.12	0.000473		3790.12	0.000753		3790.12	-0.00498
3792.05	-0.00199		3792.05	-0.00403		3792.05	-0.00246		3792.05	-0.00467		3792.05	0.00289		3792.05	-9.1e-05		3792.05	-0.00301
3793.98	-0.000241		3793.98	-0.00231		3793.98	-0.0015		3793.98	-0.00298		3793.98	0.00309		3793.98	-0.00263		3793.98	8.3e-05
3795.91	-0.000581		3795.91	-4.4e-05		3795.91	-0.00397		3795.91	-0.000115		3795.91	0.000862		3795.91	-0.00576		3795.91	-0.00187
3797.84	-0.00317		3797.84	-0.0033		3797.84	-0.0061		3797.84	-0.0046		3797.84	-0.00501		3797.84	-0.00559		3797.84	-0.00609
3799.77	-0.00276		3799.77	-0.00782		3799.77	-0.00839		3799.77	-0.01039		3799.77	-0.00684		3799.77	-0.00624		3799.77	-0.00667
3801.7	-0.00106		3801.7	-0.00444		3801.7	-0.00648		3801.7	-0.00739		3801.7	0.00134		3801.7	-0.00492		3801.7	-0.00376
3803.63	0.00136		3803.63	-0.00337		3803.63	-0.00656		3803.63	-0.00425		3803.63	0.000822		3803.63	-0.00545		3803.63	-0.00488
3805.55	-0.00312		3805.55	-0.00463		3805.55	-0.00988		3805.55	-0.0047		3805.55	-0.00527		3805.55	-0.00648		3805.55	-0.00757
3807.48	-0.00482		3807.48	-0.00253		3807.48	-0.00779		3807.48	-0.0051		3807.48	-0.00741		3807.48	-0.00571		3807.48	-0.00662
3809.41	-0.000822		3809.41	-0.00111		3809.41	-0.00214		3809.41	-0.00347		3809.41	-0.00359		3809.41	-0.00405		3809.41	-0.00325
3811.34	5.7e-05		3811.34	-0.0032		3811.34	-0.00052		3811.34	-0.00127		3811.34	-0.00142		3811.34	-0.00211		3811.34	-0.00309
3813.27	0.000762		3813.27	-0.00482		3813.27	0.000693		3813.27	-0.00078		3813.27	0.000234		3813.27	-0.00214		3813.27	-0.00222
3815.2	0.00052		3815.2	-0.00228		3815.2	-0.000152		3815.2	-0.00237		3815.2	0.00379		3815.2	-0.00196		3815.2	-0.000512
3817.13	-0.00369		3817.13	-0.0022		3817.13	-0.00465		3817.13	-0.00594		3817.13	-0.00201		3817.13	-0.00281		3817.13	-0.000518
3819.06	-0.00318		3819.06	-0.00662		3819.06	-0.00235		3819.06	-0.00149		3819.06	-0.00661		3819.06	-0.0011		3819.06	-0.0018
3820.98	-0.00429		3820.98	-0.00765		3820.98	-0.00427		3820.98	0.000142		3820.98	-0.00953		3820.98	0.00199		3820.98	-0.00371
3822.91	-0.00454		3822.91	-0.0076		3822.91	-0.00967		3822.91	-0.00541		3822.91	-0.00945		3822.91	-0.00401		3822.91	-0.00671
3824.84	-0.00235		3824.84	-0.00585		3824.84	-0.00668		3824.84	-0.00369		3824.84	-0.00342		3824.84	-0.0049		3824.84	-0.0042
3826.77	-0.000503		3826.77	-0.00327		3826.77	-0.00513		3826.77	-0.00258		3826.77	-0.000147		3826.77	-0.00309		3826.77	0.000114
3828.7	-0.000289		3828.7	-0.0017		3828.7	-0.00439		3828.7	-0.00327		3828.7	-0.00118		3828.7	-0.000594		3828.7	-0.00228
3830.63	0.000988		3830.63	0.00346		3830.63	0.00103		3830.63	0.00241		3830.63	0.00266		3830.63	0.0042		3830.63	0.000499
3832.56	0.00107		3832.56	0.00328		3832.56	0.000356		3832.56	0.00276		3832.56	0.00487		3832.56	0.00192		3832.56	0.0046
3834.49	0.00466		3834.49	0.000604		3834.49	-0.000184		3834.49	0.002		3834.49	0.00445		3834.49	-0.000578		3834.49	0.00473
3836.42	0.00627		3836.42	0.00093		3836.42	0.00109		3836.42	0.000976		3836.42	0.00794		3836.42	0.00243		3836.42	0.00329
3838.34	0.000756		3838.34	0.00139		3838.34	0.00197		3838.34	-0.0053		3838.34	0.00842		3838.34	0.00432		3838.34	-0.000286
3840.27	-0.00627		3840.27	-0.00553		3840.27	9.5e-05		3840.27	-0.00574		3840.27	0.0017		3840.27	-0.000791		3840.27	-0.00393
3842.2	-0.00326		3842.2	-0.00321		3842.2	-0.00122		3842.2	0.00136		3842.2	-0.000503		3842.2	0.0019		3842.2	-0.000158
3844.13	0.00178		3844.13	0.000428		3844.13	-0.00217		3844.13	0.00346		3844.13	-0.00274		3844.13	0.00246		3844.13	0.00232
3846.06	0.00201		3846.06	-0.000968		3846.06	-0.00137		3846.06	0.00289		3846.06	-0.00273		3846.06	0.000186		3846.06	0.00231
3847.99	0.000998		3847.99	-0.000679		3847.99	4.9e-05		3847.99	0.00175		3847.99	7.3e-05		3847.99	0.000672		3847.99	0.00162
3849.92	-0.00139		3849.92	0.000961		3849.92	8e-06		3849.92	0.00034		3849.92	0.00119		3849.92	9.5e-05		3849.92	-0.000663
3851.85	-0.00478		3851.85	0.00347		3851.85	-0.000609		3851.85	-0.00284		3851.85	-0.000628		3851.85	-0.000645		3851.85	-0.000656
3853.77	-0.00116		3853.77	0.00489		3853.77	0.00299		3853.77	0.00471		3853.77	0.00288		3853.77	0.00642		3853.77	0.01066
3855.7	0.00214		3855.7	-0.00194		3855.7	-6.1e-05		3855.7	0.00457		3855.7	0.00093		3855.7	0.00633		3855.7	0.00702
3857.63	-0.000621		3857.63	-0.00305		3857.63	-0.00352		3857.63	0.000983		3857.63	-0.000525		3857.63	0.00138		3857.63	0.00319
3859.56	-0.00348		3859.56	-0.00692		3859.56	-0.00591		3859.56	-0.00222		3859.56	-0.000545		3859.56	-0.003		3859.56	0.000168
3861.49	-0.00294		3861.49	-0.00727		3861.49	-0.00147		3861.49	-0.00201		3861.49	0.00199		3861.49	-0.00192		3861.49	0.000217
3863.42	-0.00174		3863.42	-0.000992		3863.42	0.0039		3863.42	0.00129		3863.42	0.00258		3863.42	0.000652		3863.42	0.00221
3865.35	-0.000778		3865.35	0.00117		3865.35	0.00298		3865.35	0.000165		3865.35	-0.000167		3865.35	0.00348		3865.35	0.00132
3867.28	0.000482		3867.28	-0.000348		3867.28	-0.00428		3867.28	-0.00182		3867.28	-0.00224		3867.28	0.00178		3867.28	-0.00119
3869.2	0.000527		3869.2	-0.00445		3869.2	-0.00869		3869.2	-0.000569		3869.2	-0.0029		3869.2	-0.00051		3869.2	-0.00328
3871.13	0.000694		3871.13	-0.0069		3871.13	-0.00303		3871.13	0.00236		3871.13	7.1e-05		3871.13	-0.000498		3871.13	-0.00111
3873.06	0.00111		3873.06	0.000364		3873.06	0.00172		3873.06	0.00697		3873.06	0.00591		3873.06	0.00213		3873.06	0.00275
3874.99	-0.000102		3874.99	0.00634		3874.99	0.00327		3874.99	0.00433		3874.99	0.00893		3874.99	0.00406		3874.99	0.00376
3876.92	-0.00159		3876.92	0.00296		3876.92	0.000491		3876.92	0.0013		3876.92	0.00514		3876.92	0.00159		3876.92	0.00368
3878.85	-0.00315		3878.85	-0.00168		3878.85	-0.00262		3878.85	0.00321		3878.85	0.00106		3878.85	-0.0021		3878.85	0.00158
3880.78	-0.0015		3880.78	-0.000678		3880.78	-0.00201		3880.78	0.00608		3880.78	0.00118		3880.78	-0.00188		3880.78	0.000798
3882.71	0.00211		3882.71	-0.00112		3882.71	-0.00205		3882.71	0.00415		3882.71	0.00537		3882.71	0.00128		3882.71	0.000521
3884.64	0.00361		3884.64	-0.00393		3884.64	-0.00267		3884.64	-0.00188		3884.64	0.00438		3884.64	-0.000726		3884.64	-0.0012
3886.56	-3e-05		3886.56	-0.00136		3886.56	0.0015		3886.56	-0.000427		3886.56	-0.00183		3886.56	-0.000594		3886.56	0.000142
3888.49	-0.00305		3888.49	-0.00424		3888.49	0.000758		3888.49	0.000516		3888.49	-0.00566		3888.49	-0.000817		3888.49	0.00038
3890.42	-0.00439		3890.42	-0.00385		3890.42	0.00158		3890.42	0.00149		3890.42	-0.00364		3890.42	6.8e-05		3890.42	0.00171
3892.35	-0.00237		3892.35	0.00157		3892.35	0.00464		3892.35	0.00152		3892.35	-0.000565		3892.35	0.00297		3892.35	0.00569
3894.28	-0.00137		3894.28	0.00169		3894.28	0.0027		3894.28	-0.000845		3894.28	-0.000516		3894.28	0.00276		3894.28	0.00296
3896.21	-0.00199		3896.21	-0.00077		3896.21	-0.00123		3896.21	-2.3e-05		3896.21	-0.000704		3896.21	0.00219		3896.21	-0.00179
3898.14	-0.00214		3898.14	-0.00393		3898.14	8.8e-05		3898.14	0.00141		3898.14	0.00248		3898.14	0.00288		3898.14	-0.00102
3900.07	-0.00284		3900.07	-0.00215		3900.07	0.00858		3900.07	0.00425		3900.07	0.00949		3900.07	0.00508		3900.07	0.00367
3901.99	-0.00194		3901.99	0.00408		3901.99	0.0082		3901.99	0.00373		3901.99	0.00689		3901.99	0.00256		3901.99	0.00543
3903.92	-0.00399		3903.92	0.00164		3903.92	0.000169		3903.92	-0.00073		3903.92	-0.00116		3903.92	0.000184		3903.92	0.00394
3905.85	-0.00546		3905.85	-0.00538		3905.85	-0.00122		3905.85	0.00141		3905.85	-0.000621		3905.85	-0.000793		3905.85	0.00368
3907.78	-0.00217		3907.78	-0.0048		3907.78	0.000119		3907.78	0.00254		3907.78	0.000527		3907.78	-0.000682		3907.78	0.00371
3909.71	0.00148		3909.71	-0.00131		3909.71	0.000886		3909.71	0.00357		3909.71	0.00147		3909.71	0.00155		3909.71	0.0019
3911.64	0.00517		3911.64	6.2e-05		3911.64	0.00277		3911.64	0.00285		3911.64	0.0044		3911.64	0.00585		3911.64	0.00216
3913.57	0.00325		3913.57	0.000474		3913.57	0.00332		3913.57	0.00201		3913.57	0.00282		3913.57	0.00688		3913.57	0.00313
3915.5	0.00058		3915.5	-0.000741		3915.5	0.00162		3915.5	0.00276		3915.5	-0.000983		3915.5	0.00351		3915.5	0.00447
3917.43	0.00176		3917.43	-0.000272		3917.43	0.000642		3917.43	0.00308		3917.43	-0.000784		3917.43	0.00133		3917.43	0.00486
3919.35	0.00256		3919.35	-0.000813		3919.35	0.000768		3919.35	0.00319		3919.35	0.00284		3919.35	0.000984		3919.35	0.00458
3921.28	0.00356		3921.28	-0.00138		3921.28	-0.000278		3921.28	0.00373		3921.28	0.00192		3921.28	0.000965		3921.28	0.00417
3923.21	0.00267		3923.21	-2.5e-05		3923.21	-0.00014		3923.21	0.00278		3923.21	0.00362		3923.21	0.0022		3923.21	0.00256
3925.14	0.00177		3925.14	-0.00203		3925.14	-0.000877		3925.14	0.00135		3925.14	0.00329		3925.14	0.000762		3925.14	-0.00165
3927.07	0.00332		3927.07	-0.00278		3927.07	-0.00131		3927.07	0.00208		3927.07	0.00296		3927.07	0.00178		3927.07	-0.000887
3929	0.00259		3929	-0.00344		3929	-0.00315		3929	0.000474		3929	0.00247		3929	-0.000926		3929	0.000734
3930.93	-0.00198		3930.93	-0.00647		3930.93	-0.00171		3930.93	0.000754		3930.93	0.000714		3930.93	-0.000482		3930.93	9.1e-05
3932.86	-0.001		3932.86	-0.0045		3932.86	0.00114		3932.86	0.00302		3932.86	-0.000112		3932.86	0.0041		3932.86	0.000541
3934.78	0.00147		3934.78	-0.00179		3934.78	-0.000266		3934.78	0.000314		3934.78	0.00191		3934.78	0.00263		3934.78	0.00135
3936.71	0.00163		3936.71	-0.00131		3936.71	-0.000708		3936.71	-0.000618		3936.71	0.0021		3936.71	0.00181		3936.71	0.000494
3938.64	0.00383		3938.64	0.000798		3938.64	-4.2e-05		3938.64	0.000137		3938.64	-0.000327		3938.64	0.00301		3938.64	0.00246
3940.57	0.00497		3940.57	0.00219		3940.57	0.00383		3940.57	0.00322		3940.57	9e-06		3940.57	0.00604		3940.57	0.00594
3942.5	0.00316		3942.5	0.00203		3942.5	0.0064		3942.5	0.00352		3942.5	0.000535		3942.5	0.00325		3942.5	0.00522
3944.43	0.000518		3944.43	0.000448		3944.43	0.00278		3944.43	0.00275		3944.43	0.00183		3944.43	-0.00291		3944.43	0.00369
3946.36	-0.00198		3946.36	-0.000401		3946.36	-0.00026		3946.36	0.00375		3946.36	0.00326		3946.36	0.000219		3946.36	0.0024
3948.29	-0.00289		3948.29	-0.00462		3948.29	-0.00195		3948.29	0.00564		3948.29	0.00034		3948.29	0.00455		3948.29	-0.00153
3950.22	-0.00291		3950.22	-0.00866		3950.22	-0.00779		3950.22	0.00053		3950.22	-0.00502		3950.22	0.000549		3950.22	-0.00404
3952.14	-0.0014		3952.14	-0.0052		3952.14	-0.00505		3952.14	-0.0017		3952.14	-0.000681		3952.14	-0.00018		3952.14	-1e-05
3954.07	0.00158		3954.07	-0.00168		3954.07	-0.000731		3954.07	0.00112		3954.07	0.00172		3954.07	0.00168		3954.07	0.00184
3956	0.00328		3956	-0.000765		3956	-0.00182		3956	0.00141		3956	8e-05		3956	0.00151		3956	0.00211
3957.93	-0.00159		3957.93	-0.00422		3957.93	-0.00449		3957.93	-0.00274		3957.93	-0.000704		3957.93	-0.000116		3957.93	0.0016
3959.86	-0.00227		3959.86	-0.00352		3959.86	-0.000457		3959.86	-0.0042		3959.86	0.00202		3959.86	0.00347		3959.86	0.00216
3961.79	0.000236		3961.79	-0.00164		3961.79	0.0042		3961.79	-0.000377		3961.79	0.00492		3961.79	0.00463		3961.79	0.0063
3963.72	0.00377		3963.72	0.000173		3963.72	0.00331		3963.72	0.00424		3963.72	0.00491		3963.72	0.00267		3963.72	0.00862
3965.65	0.00661		3965.65	0.00207		3965.65	0.00382		3965.65	0.00577		3965.65	0.00627		3965.65	0.00477		3965.65	0.00907
3967.57	0.00627		3967.57	0.00228		3967.57	0.00713		3967.57	0.0072		3967.57	0.00758		3967.57	0.00468		3967.57	0.00754
3969.5	0.00481		3969.5	0.00196		3969.5	0.00716		3969.5	0.00757		3969.5	0.00653		3969.5	0.00326		3969.5	0.00634
3971.43	0.00299		3971.43	0.00065		3971.43	0.00384		3971.43	0.00392		3971.43	0.0059		3971.43	0.00179		3971.43	0.00386
3973.36	0.00311		3973.36	-0.000136		3973.36	0.000845		3973.36	0.000411		3973.36	0.0066		3973.36	0.000275		3973.36	0.00292
3975.29	0.0043		3975.29	-0.000301		3975.29	-0.000443		3975.29	0.00149		3975.29	0.00641		3975.29	9.4e-05		3975.29	0.00522
3977.22	0.00102		3977.22	-0.00118		3977.22	-9e-06		3977.22	0.00305		3977.22	0.00439		3977.22	-0.00101		3977.22	0.00398
3979.15	-0.00131		3979.15	-0.0022		3979.15	-0.00186		3979.15	3e-05		3979.15	0.000686		3979.15	-0.00307		3979.15	0.000598
3981.08	-0.00227		3981.08	-0.00678		3981.08	-0.00548		3981.08	-0.00357		3981.08	-0.00105		3981.08	-0.00519		3981.08	-0.000409
3983.01	-0.00131		3983.01	-0.00838		3983.01	-0.00239		3983.01	-0.00153		3983.01	0.000416		3983.01	-0.00258		3983.01	0.00118
3984.93	0.000228		3984.93	-0.00615		3984.93	-0.00073		3984.93	-0.000112		3984.93	0.00176		3984.93	-0.0012		3984.93	4.5e-05
3986.86	0.00436		3986.86	-0.00253		3986.86	0.00302		3986.86	0.00268		3986.86	0.00369		3986.86	0.0021		3986.86	0.00121
3988.79	0.00394		3988.79	0.00118		3988.79	0.00517		3988.79	0.00515		3988.79	0.0052		3988.79	0.00675		3988.79	0.00175
3990.72	0.000612		3990.72	-0.000828		3990.72	0.00381		3990.72	0.00334		3990.72	0.00408		3990.72	0.00462		3990.72	0.00439
3992.65	-0.0013		3992.65	-0.00334		3992.65	0.00152		3992.65	0.000202		3992.65	0.000885		3992.65	0.00184		3992.65	0.00242
3994.58	-0.00184		3994.58	-0.00262		3994.58	-0.00163		3994.58	-0.000589		3994.58	0.000867		3994.58	0.00122		3994.58	-0.000867
3996.51	0.00146		3996.51	0.0012		3996.51	-0.000269		3996.51	0.00366		3996.51	0.00686		3996.51	0.00493		3996.51	0.00357
3998.44	-0.000232		3998.44	-8.7e-05		3998.44	-0.00135		3998.44	0.00225		3998.44	0.00441		3998.44	0.00645		3998.44	0.00086
4000.36	-0.0067		4000.36	-0.00406		4000.36	-0.00512		4000.36	-0.00384		4000.36	-0.00155		4000.36	0.00156		4000.36	-0.00329
