# Supplementary material for: Selective oxidation of methane to C2+ products over Au-CeO2 by photon-phonon co-driven catalysis
Source: Nat Commun. 2024 Aug 30;15:7535. doi: 10.1038/s41467-024-51690-2 (PMC11364766; doi:10.1038/s41467-024-51690-2)
Supplement: Supplementary file 3 — Source Data [file 41467_2024_51690_MOESM3_ESM.zip › Source Data/SI-Fig.57.xlsx]

## Sheet: Sheet1
Wavenumber	CeO2-dark	Wavenumber	CeO2-light		Wavenumber	Au-CeO2-300-dark	Wavenumber	Au-CeO2-300-light
800.459	0.01586	800.459	0.09859		800.459	0.01941	800.459	-0.18486
802.387	-0.000358	802.387	0.08285		802.387	0.01275	802.387	-0.14418
804.316	-0.05344	804.316	0.0903		804.316	0.01061	804.316	-0.135
806.245	0.00805	806.245	0.07046		806.245	0.05493	806.245	-0.08427
808.174	-0.02326	808.174	0.02101		808.174	0.15281	808.174	-0.04587
810.103	-0.00682	810.103	-0.00227		810.103	0.18182	810.103	-0.07088
812.032	-0.01459	812.032	-0.07192		812.032	0.15826	812.032	-0.03544
813.96	-0.06717	813.96	-0.11075		813.96	0.00965	813.96	-0.09027
815.889	-0.10544	815.889	-0.13383		815.889	-0.08018	815.889	-0.13894
817.818	-0.12362	817.818	-0.1808		817.818	-0.02282	817.818	-0.12469
819.747	-0.04392	819.747	-0.1187		819.747	-0.000957	819.747	-0.1276
821.676	-0.00618	821.676	-0.08123		821.676	0.000645	821.676	-0.13684
823.604	-0.008	823.604	-0.08478		823.604	-0.05122	823.604	-0.13106
825.533	-0.01133	825.533	-0.0326		825.533	-0.09129	825.533	-0.11691
827.462	0.02253	827.462	-0.0566		827.462	-0.07199	827.462	-0.10253
829.391	0.02806	829.391	-0.1025		829.391	-0.00281	829.391	-0.08118
831.32	0.01306	831.32	-0.07604		831.32	0.01964	831.32	-0.06648
833.249	-0.01914	833.249	-0.06733		833.249	0.02352	833.249	0.00786
835.177	0.02976	835.177	-0.08122		835.177	-0.02735	835.177	-0.00871
837.106	0.0917	837.106	-0.07236		837.106	-0.0411	837.106	-0.04487
839.035	0.10004	839.035	-0.0044		839.035	0.00913	839.035	-0.02161
840.964	0.06102	840.964	-0.0298		840.964	0.00883	840.964	0.01623
842.893	0.05925	842.893	-0.06086		842.893	0.02033	842.893	0.07345
844.821	0.03459	844.821	-0.07011		844.821	-0.01654	844.821	0.11717
846.75	0.000494	846.75	-0.09594		846.75	-0.03139	846.75	0.11195
848.679	-0.02722	848.679	-0.07352		848.679	0.01057	848.679	0.05552
850.608	0.02198	850.608	-0.05017		850.608	0.01874	850.608	0.01956
852.537	0.07385	852.537	-0.04158		852.537	-0.00215	852.537	0.0228
854.465	0.05773	854.465	-0.05183		854.465	-0.01864	854.465	0.03817
856.394	0.01932	856.394	-0.03198		856.394	-0.01894	856.394	0.0316
858.323	-0.02269	858.323	-0.01216		858.323	-0.00911	858.323	0.02453
860.252	-0.04553	860.252	0.02309		860.252	-0.02893	860.252	0.03099
862.181	-0.01556	862.181	0.02623		862.181	-0.01961	862.181	0.00226
864.11	0.00325	864.11	-0.01901		864.11	0.03023	864.11	-0.00289
866.038	0.02009	866.038	-0.07726		866.038	0.03406	866.038	0.02132
867.967	0.03045	867.967	-0.08902		867.967	0.00705	867.967	0.02672
869.896	0.05394	869.896	-0.03583		869.896	-0.01299	869.896	0.03291
871.825	0.05565	871.825	-0.00759		871.825	-0.02278	871.825	0.02211
873.754	0.01587	873.754	-0.02698		873.754	-0.03133	873.754	0.00662
875.682	-0.000274	875.682	-0.02937		875.682	-0.02505	875.682	-0.00357
877.611	0.03735	877.611	0.00712		877.611	-0.01264	877.611	0.00258
879.54	0.02186	879.54	-0.01729		879.54	-0.00469	879.54	0.04185
881.469	0.01016	881.469	-0.03054		881.469	0.00975	881.469	0.03328
883.398	0.05932	883.398	-0.0331		883.398	0.03887	883.398	0.03153
885.327	0.07421	885.327	-0.04552		885.327	0.0217	885.327	0.02227
887.255	0.01634	887.255	-0.05309		887.255	-0.01425	887.255	0.02475
889.184	-0.02965	889.184	-0.03752		889.184	-0.03026	889.184	0.02972
891.113	-0.01784	891.113	-0.01646		891.113	0.0148	891.113	0.05572
893.042	0.00259	893.042	0.00599		893.042	0.02142	893.042	0.03259
894.971	-0.03362	894.971	-0.0283		894.971	-0.01887	894.971	0.00461
896.899	-0.04938	896.899	-0.09246		896.899	-0.02217	896.899	-0.01168
898.828	-0.03442	898.828	-0.06491		898.828	-0.01006	898.828	0.0032
900.757	-0.03155	900.757	-0.03337		900.757	-0.00888	900.757	-0.02121
902.686	-0.0121	902.686	-0.07174		902.686	0.00315	902.686	-0.01611
904.615	-0.00713	904.615	-0.105		904.615	-0.02264	904.615	-0.01056
906.544	0.00476	906.544	-0.09197		906.544	-0.0355	906.544	-0.01766
908.472	0.00857	908.472	-0.07571		908.472	-0.02815	908.472	0.000999
910.401	-0.00514	910.401	-0.04898		910.401	-0.00523	910.401	0.01725
912.33	0.00233	912.33	-0.04102		912.33	-0.01411	912.33	0.01464
914.259	-0.00174	914.259	-0.05236		914.259	-0.00924	914.259	0.00545
916.188	-0.00841	916.188	-0.03473		916.188	0.00481	916.188	-0.03578
918.116	0.01396	918.116	-0.02684		918.116	0.02187	918.116	-0.02814
920.045	0.02021	920.045	-0.04333		920.045	0.03202	920.045	0.00452
921.974	0.00173	921.974	-0.07268		921.974	0.01439	921.974	0.00393
923.903	0.01426	923.903	-0.10464		923.903	-0.02161	923.903	-0.01527
925.832	0.01318	925.832	-0.0903		925.832	-0.02721	925.832	-0.03305
927.76	-0.00529	927.76	-0.06083		927.76	-0.02186	927.76	-0.03659
929.689	-0.0013	929.689	-0.06273		929.689	-0.02472	929.689	-0.06359
931.618	0.00478	931.618	-0.09444		931.618	-0.04369	931.618	-0.10389
933.547	0.00965	933.547	-0.11232		933.547	-0.03979	933.547	-0.09037
935.476	-0.01098	935.476	-0.10797		935.476	-0.0152	935.476	-0.10628
937.405	-0.00789	937.405	-0.09883		937.405	-0.0307	937.405	-0.13449
939.333	-0.01564	939.333	-0.09962		939.333	-0.00653	939.333	-0.09949
941.262	-0.03203	941.262	-0.08731		941.262	0.04392	941.262	-0.11546
943.191	-0.02208	943.191	-0.08114		943.191	0.02179	943.191	-0.16184
945.12	-0.02917	945.12	-0.08415		945.12	0.01623	945.12	-0.14404
947.049	-0.000478	947.049	-0.0755		947.049	0.00264	947.049	-0.16022
948.977	0.01517	948.977	-0.07472		948.977	-0.02901	948.977	-0.20077
950.906	0.01387	950.906	-0.07097		950.906	-0.02643	950.906	-0.16081
952.835	0.04614	952.835	-0.08325		952.835	-0.03406	952.835	-0.11324
954.764	0.02782	954.764	-0.08982		954.764	-0.03855	954.764	-0.11384
956.693	0.01987	956.693	-0.09006		956.693	0.0044	956.693	-0.09082
958.622	0.01696	958.622	-0.07151		958.622	-0.00187	958.622	-0.08212
960.55	0.02403	960.55	-0.05691		960.55	-0.02335	960.55	-0.07105
962.479	0.03183	962.479	-0.07557		962.479	-0.01787	962.479	-0.04488
964.408	0.01724	964.408	-0.07552		964.408	-0.00399	964.408	-0.04505
966.337	0.00208	966.337	-0.06896		966.337	-0.00847	966.337	-0.05797
968.266	-0.00636	968.266	-0.08121		968.266	0.02179	968.266	-0.0369
970.194	-0.00559	970.194	-0.09349		970.194	0.01783	970.194	-0.04935
972.123	0.0033	972.123	-0.07888		972.123	-0.00847	972.123	-0.0621
974.052	0.000737	974.052	-0.08464		974.052	0.01022	974.052	-0.04613
975.981	0.00689	975.981	-0.06341		975.981	0.01856	975.981	-0.03264
977.91	0.02212	977.91	-0.06668		977.91	-0.00581	977.91	-0.07177
979.839	0.02436	979.839	-0.09152		979.839	0.000634	979.839	-0.09174
981.767	0.02029	981.767	-0.12343		981.767	0.0106	981.767	-0.06768
983.696	0.00268	983.696	-0.14018		983.696	-0.00826	983.696	-0.07454
985.625	-0.02106	985.625	-0.11152		985.625	-0.02157	985.625	-0.05686
987.554	-0.01104	987.554	-0.1175		987.554	-0.02249	987.554	-0.0533
989.483	0.02162	989.483	-0.12971		989.483	-0.01019	989.483	-0.06059
991.411	0.01147	991.411	-0.13861		991.411	0.00118	991.411	-0.06043
993.34	-0.03144	993.34	-0.13986		993.34	-0.01119	993.34	-0.09491
995.269	-0.03591	995.269	-0.14834		995.269	-0.00204	995.269	-0.10095
997.198	-0.03021	997.198	-0.15466		997.198	0.02661	997.198	-0.08314
999.127	-0.03457	999.127	-0.15827		999.127	0.03619	999.127	-0.06787
1001.06	-0.04247	1001.06	-0.18706		1001.06	0.02241	1001.06	-0.04835
1002.98	-0.04301	1002.98	-0.17699		1002.98	-0.01709	1002.98	-0.04236
1004.91	-0.00938	1004.91	-0.16141		1004.91	-0.00281	1004.91	-0.03553
1006.84	-0.00282	1006.84	-0.15048		1006.84	0.02377	1006.84	-0.04497
1008.77	-0.0052	1008.77	-0.15564		1008.77	0.02561	1008.77	-0.03918
1010.7	-0.01747	1010.7	-0.15601		1010.7	0.02269	1010.7	-0.03926
1012.63	4.3e-05	1012.63	-0.16236		1012.63	0.01554	1012.63	-0.02979
1014.56	0.03181	1014.56	-0.16883		1014.56	0.01299	1014.56	-0.0206
1016.49	0.01938	1016.49	-0.17049		1016.49	-0.00567	1016.49	-0.04084
1018.41	0.01041	1018.41	-0.16752		1018.41	0.0098	1018.41	-0.04484
1020.34	0.02083	1020.34	-0.13931		1020.34	0.02361	1020.34	-0.05145
1022.27	0.03709	1022.27	-0.12667		1022.27	0.01232	1022.27	-0.07971
1024.2	0.0035	1024.2	-0.15402		1024.2	0.00485	1024.2	-0.07855
1026.13	-0.03689	1026.13	-0.18391		1026.13	-2.8e-05	1026.13	-0.05762
1028.06	-0.00846	1028.06	-0.18146		1028.06	0.00079	1028.06	-0.05423
1029.99	0.00255	1029.99	-0.18291		1029.99	-0.01304	1029.99	-0.0493
1031.92	-0.02288	1031.92	-0.22208		1031.92	0.01113	1031.92	-0.05841
1033.85	-0.01704	1033.85	-0.22112		1033.85	0.05841	1033.85	-0.05855
1035.77	0.00704	1035.77	-0.18901		1035.77	0.02511	1035.77	-0.08633
1037.7	0.01881	1037.7	-0.18221		1037.7	-0.000852	1037.7	-0.08448
1039.63	-0.00621	1039.63	-0.19507		1039.63	0.02724	1039.63	-0.05311
1041.56	-0.02887	1041.56	-0.18193		1041.56	0.00896	1041.56	-0.06324
1043.49	-0.02468	1043.49	-0.16174		1043.49	0.01157	1043.49	-0.09172
1045.42	-0.00211	1045.42	-0.17535		1045.42	0.05037	1045.42	-0.09429
1047.35	0.01973	1047.35	-0.16266		1047.35	0.03653	1047.35	-0.06697
1049.28	-0.00692	1049.28	-0.13569		1049.28	0.01892	1049.28	-0.06481
1051.2	-0.03039	1051.2	-0.14585		1051.2	0.06792	1051.2	-0.06068
1053.13	-0.03248	1053.13	-0.17198		1053.13	0.08354	1053.13	-0.0401
1055.06	-0.01627	1055.06	-0.19696		1055.06	0.01747	1055.06	-0.08032
1056.99	-0.00385	1056.99	-0.19957		1056.99	0.00317	1056.99	-0.11027
1058.92	-0.00636	1058.92	-0.19302		1058.92	0.04198	1058.92	-0.09957
1060.85	-0.00184	1060.85	-0.18974		1060.85	0.03385	1060.85	-0.10866
1062.78	-0.00158	1062.78	-0.20454		1062.78	0.00488	1062.78	-0.11591
1064.71	0.05473	1064.71	-0.19146		1064.71	-0.01069	1064.71	-0.1178
1066.64	0.06493	1066.64	-0.16576		1066.64	-0.02327	1066.64	-0.10859
1068.56	0.0252	1068.56	-0.18233		1068.56	-0.01607	1068.56	-0.09468
1070.49	0.00476	1070.49	-0.19367		1070.49	0.00296	1070.49	-0.08484
1072.42	-0.00114	1072.42	-0.20524		1072.42	0.00512	1072.42	-0.0973
1074.35	-0.04588	1074.35	-0.24357		1074.35	-0.00954	1074.35	-0.10138
1076.28	-0.0518	1076.28	-0.27446		1076.28	-0.03151	1076.28	-0.10051
1078.21	-0.0218	1078.21	-0.25245		1078.21	-0.0279	1078.21	-0.07904
1080.14	-0.0432	1080.14	-0.22222		1080.14	0.00332	1080.14	-0.06162
1082.07	-0.03313	1082.07	-0.22046		1082.07	-0.00402	1082.07	-0.05786
1083.99	-0.01273	1083.99	-0.22259		1083.99	0.00816	1083.99	-0.04981
1085.92	0.01749	1085.92	-0.20558		1085.92	0.01061	1085.92	-0.05477
1087.85	0.03593	1087.85	-0.21311		1087.85	0.00439	1087.85	-0.06533
1089.78	0.02464	1089.78	-0.20439		1089.78	-0.000985	1089.78	-0.04587
1091.71	0.01336	1091.71	-0.18483		1091.71	0.00978	1091.71	-0.0279
1093.64	0.00261	1093.64	-0.18407		1093.64	0.01492	1093.64	-0.05895
1095.57	0.01199	1095.57	-0.18365		1095.57	-0.00133	1095.57	-0.07795
1097.5	0.02287	1097.5	-0.19135		1097.5	-0.04415	1097.5	-0.10053
1099.43	0.0219	1099.43	-0.20764		1099.43	-0.04539	1099.43	-0.1006
1101.35	0.00707	1101.35	-0.19438		1101.35	0.00432	1101.35	-0.04589
1103.28	-0.0228	1103.28	-0.1745		1103.28	0.02132	1103.28	-0.03283
1105.21	-0.01484	1105.21	-0.16995		1105.21	0.01468	1105.21	-0.03629
1107.14	0.00135	1107.14	-0.15668		1107.14	0.0169	1107.14	-0.01416
1109.07	0.00325	1109.07	-0.14645		1109.07	0.00129	1109.07	0.00511
1111	0.01535	1111	-0.16387		1111	-0.00905	1111	0.0204
1112.93	0.01879	1112.93	-0.18839		1112.93	-0.00715	1112.93	0.01951
1114.86	0.000285	1114.86	-0.19159		1114.86	-0.0167	1114.86	-0.00555
1116.78	-0.0032	1116.78	-0.18353		1116.78	-0.00375	1116.78	0.00325
1118.71	0.00349	1118.71	-0.18856		1118.71	0.0204	1118.71	0.02857
1120.64	0.0106	1120.64	-0.18372		1120.64	0.01635	1120.64	0.02783
1122.57	-0.00276	1122.57	-0.19047		1122.57	0.00382	1122.57	0.01322
1124.5	-0.02361	1124.5	-0.18968		1124.5	-0.0048	1124.5	-0.01005
1126.43	-0.02026	1126.43	-0.16685		1126.43	-0.00861	1126.43	-0.02068
1128.36	-0.00354	1128.36	-0.15354		1128.36	0.00415	1128.36	-0.01559
1130.29	0.01225	1130.29	-0.15219		1130.29	0.00342	1130.29	-0.01803
1132.21	0.03057	1132.21	-0.15052		1132.21	-7.3e-05	1132.21	-0.03133
1134.14	0.026	1134.14	-0.14099		1134.14	-0.00514	1134.14	-0.04024
1136.07	0.01376	1136.07	-0.12089		1136.07	-0.01378	1136.07	-0.03732
1138	0.00467	1138	-0.10905		1138	-0.01554	1138	-0.03794
1139.93	-0.00321	1139.93	-0.11397		1139.93	-0.01361	1139.93	-0.03486
1141.86	0.00368	1141.86	-0.1136		1141.86	-0.01871	1141.86	-0.0404
1143.79	0.01134	1143.79	-0.10625		1143.79	-0.01152	1143.79	-0.03336
1145.72	0.0054	1145.72	-0.09301		1145.72	-0.000304	1145.72	-0.01178
1147.65	-0.00437	1147.65	-0.09186		1147.65	0.017	1147.65	0.00658
1149.57	0.00216	1149.57	-0.07906		1149.57	0.02275	1149.57	0.01364
1151.5	0.00519	1151.5	-0.07365		1151.5	0.01684	1151.5	0.01346
1153.43	-0.000767	1153.43	-0.07562		1153.43	0.01242	1153.43	0.00573
1155.36	0.00245	1155.36	-0.07094		1155.36	0.00754	1155.36	-0.00362
1157.29	-0.00267	1157.29	-0.06267		1157.29	0.00607	1157.29	-0.00045
1159.22	-0.00735	1159.22	-0.06269		1159.22	0.01032	1159.22	0.00819
1161.15	-0.000791	1161.15	-0.05912		1161.15	-0.00118	1161.15	0.01002
1163.08	0.00423	1163.08	-0.05259		1163.08	-0.00197	1163.08	0.01279
1165	-0.00267	1165	-0.05864		1165	0.00684	1165	0.01409
1166.93	-0.00799	1166.93	-0.0661		1166.93	0.00295	1166.93	0.00657
1168.86	0.00921	1168.86	-0.06373		1168.86	0.000375	1168.86	0.00799
1170.79	0.0167	1170.79	-0.05441		1170.79	0.00297	1170.79	0.01493
1172.72	0.00634	1172.72	-0.0442		1172.72	0.000714	1172.72	0.01727
1174.65	0.00125	1174.65	-0.04392		1174.65	0.00353	1174.65	0.01839
1176.58	-0.00188	1176.58	-0.05099		1176.58	0.00958	1176.58	0.01168
1178.51	0.00258	1178.51	-0.04253		1178.51	0.01205	1178.51	0.00744
1180.44	0.00858	1180.44	-0.03996		1180.44	0.01085	1180.44	0.000628
1182.36	0.00645	1182.36	-0.04325		1182.36	0.01854	1182.36	-0.00205
1184.29	0.00649	1184.29	-0.0396		1184.29	0.0185	1184.29	-0.02076
1186.22	0.00905	1186.22	-0.03661		1186.22	0.00966	1186.22	-0.02992
1188.15	0.00562	1188.15	-0.0331		1188.15	0.00216	1188.15	-0.02263
1190.08	-0.00294	1190.08	-0.04285		1190.08	0.00606	1190.08	-0.02181
1192.01	-0.00618	1192.01	-0.05506		1192.01	0.0018	1192.01	-0.01706
1193.94	0.00231	1193.94	-0.05194		1193.94	0.00301	1193.94	-0.00252
1195.87	0.00584	1195.87	-0.05197		1195.87	-0.00056	1195.87	0.000478
1197.79	-0.0082	1197.79	-0.0613		1197.79	-0.00626	1197.79	0.00312
1199.72	-0.00728	1199.72	-0.05254		1199.72	-0.000359	1199.72	0.01142
1201.65	-0.00229	1201.65	-0.04711		1201.65	0.00111	1201.65	0.01223
1203.58	-0.00567	1203.58	-0.04612		1203.58	-0.00209	1203.58	0.01126
1205.51	7.9e-05	1205.51	-0.05104		1205.51	-0.00448	1205.51	0.01154
1207.44	-0.00224	1207.44	-0.05209		1207.44	0.00317	1207.44	0.01218
1209.37	-0.00341	1209.37	-0.04598		1209.37	0.00288	1209.37	0.01054
1211.3	-0.00534	1211.3	-0.0392		1211.3	-0.00274	1211.3	0.00734
1213.23	-0.00418	1213.23	-0.03483		1213.23	0.00107	1213.23	0.00788
1215.15	-0.00374	1215.15	-0.03187		1215.15	0.00266	1215.15	0.01022
1217.08	0.0045	1217.08	-0.03507		1217.08	-0.00362	1217.08	0.00767
1219.01	0.01993	1219.01	-0.04216		1219.01	-0.00735	1219.01	0.0033
1220.94	0.01593	1220.94	-0.03364		1220.94	-0.00366	1220.94	-0.00177
1222.87	-0.0019	1222.87	-0.02668		1222.87	-0.00466	1222.87	-0.00339
1224.8	-0.00565	1224.8	-0.04065		1224.8	-0.00478	1224.8	-0.000362
1226.73	-0.00341	1226.73	-0.04317		1226.73	0.00619	1226.73	0.01213
1228.66	-0.0079	1228.66	-0.01877		1228.66	0.01127	1228.66	0.02181
1230.58	-0.00776	1230.58	-0.01081		1230.58	0.01026	1230.58	0.01576
1232.51	0.00372	1232.51	-0.01912		1232.51	0.00114	1232.51	0.00526
1234.44	0.00787	1234.44	-0.01492		1234.44	-0.00725	1234.44	-0.00523
1236.37	0.00543	1236.37	-0.00968		1236.37	-0.00229	1236.37	1.3e-05
1238.3	0.000308	1238.3	-0.01154		1238.3	0.003	1238.3	0.00812
1240.23	-0.00817	1240.23	-0.02185		1240.23	-0.0028	1240.23	0.00134
1242.16	-0.00723	1242.16	-0.03039		1242.16	-0.00486	1242.16	0.00696
1244.09	0.01297	1244.09	-0.02117		1244.09	-0.00368	1244.09	0.00878
1246.02	0.01914	1246.02	-0.0062		1246.02	-0.01472	1246.02	-0.00136
1247.94	-0.0019	1247.94	-0.00883		1247.94	-0.02136	1247.94	0.00146
1249.87	-0.01168	1249.87	-0.02472		1249.87	-0.01272	1249.87	0.01202
1251.8	-0.01038	1251.8	-0.02609		1251.8	-0.00411	1251.8	0.00996
1253.73	-0.00918	1253.73	-0.00968		1253.73	0.00664	1253.73	0.01115
1255.66	0.0061	1255.66	-0.00491		1255.66	0.00445	1255.66	0.01502
1257.59	0.01025	1257.59	-0.00889		1257.59	-0.00625	1257.59	0.00678
1259.52	0.01663	1259.52	-0.01505		1259.52	-0.01255	1259.52	-0.0022
1261.45	0.01057	1261.45	-0.01245		1261.45	-0.0048	1261.45	-0.01001
1263.37	0.00988	1263.37	-0.0093		1263.37	0.00117	1263.37	-0.0111
1265.3	0.01114	1265.3	-0.00947		1265.3	-0.00209	1265.3	0.000426
1267.23	0.01544	1267.23	-0.00571		1267.23	0.00259	1267.23	-0.004
1269.16	0.02422	1269.16	-0.00789		1269.16	0.00902	1269.16	-0.0203
1271.09	-0.00105	1271.09	-0.00793		1271.09	0.00415	1271.09	-0.00843
1273.02	0.0026	1273.02	-0.00299		1273.02	-0.00109	1273.02	-0.00601
1274.95	0.000859	1274.95	-0.01319		1274.95	-0.00412	1274.95	-0.02089
1276.88	-0.01023	1276.88	-0.01799		1276.88	-0.00302	1276.88	-0.02753
1278.81	-0.00768	1278.81	0.000697		1278.81	0.0091	1278.81	-0.02107
1280.73	-0.00939	1280.73	0.01589		1280.73	0.01838	1280.73	-0.0279
1282.66	-0.01622	1282.66	0.00477		1282.66	0.00384	1282.66	-0.0579
1284.59	-0.01104	1284.59	0.00941		1284.59	-0.00612	1284.59	-0.06074
1286.52	-0.00414	1286.52	0.00606		1286.52	-0.000108	1286.52	-0.05051
1288.45	0.00353	1288.45	0.00284		1288.45	-0.00347	1288.45	-0.05605
1290.38	0.0155	1290.38	0.02218		1290.38	-0.0058	1290.38	-0.04995
1292.31	0.00371	1292.31	0.02623		1292.31	0.00693	1292.31	-0.03185
1294.24	-0.02162	1294.24	0.02383		1294.24	0.01821	1294.24	-0.01731
1296.16	-0.02227	1296.16	0.01161		1296.16	-0.00423	1296.16	-0.02358
1298.09	-0.04377	1298.09	0.02205		1298.09	-0.01048	1298.09	-0.0203
1300.02	-0.05492	1300.02	0.00351		1300.02	-0.00212	1300.02	-0.0099
1301.95	-0.02379	1301.95	-0.01072		1301.95	-0.00768	1301.95	0.00115
1303.88	-0.05432	1303.88	0.04095		1303.88	-0.06837	1303.88	0.07038
1305.81	-0.05046	1305.81	0.05181		1305.81	-0.01714	1305.81	0.02006
1307.74	0.015	1307.74	0.05621		1307.74	0.00794	1307.74	0.00466
1309.67	0.03203	1309.67	0.06186		1309.67	0.00363	1309.67	-0.0059
1311.59	0.03315	1311.59	0.05939		1311.59	-0.0069	1311.59	-0.01091
1313.52	0.02641	1313.52	0.05075		1313.52	-0.0015	1313.52	0.000828
1315.45	0.01135	1315.45	0.0532		1315.45	-0.00135	1315.45	0.00564
1317.38	-0.00262	1317.38	0.04383		1317.38	-0.00782	1317.38	-0.0045
1319.31	0.01009	1319.31	0.04528		1319.31	-0.00992	1319.31	-0.00929
1321.24	0.01117	1321.24	0.04859		1321.24	0.00224	1321.24	-0.00501
1323.17	-0.01845	1323.17	0.03476		1323.17	0.01183	1323.17	-0.00348
1325.1	-0.04858	1325.1	0.02301		1325.1	0.00544	1325.1	-0.00453
1327.03	-0.05559	1327.03	0.02679		1327.03	-0.01037	1327.03	-0.00549
1328.95	-0.01813	1328.95	0.05181		1328.95	0.0034	1328.95	-0.00132
1330.88	-0.02321	1330.88	0.03684		1330.88	0.01124	1330.88	-0.00242
1332.81	-0.03197	1332.81	0.01693		1332.81	0.00133	1332.81	-0.00792
1334.74	0.00973	1334.74	0.03475		1334.74	0.000227	1334.74	-0.00351
1336.67	0.03667	1336.67	0.06718		1336.67	-0.01251	1336.67	-0.00104
1338.6	-0.01604	1338.6	0.10707		1338.6	-0.02887	1338.6	-0.000213
1340.53	-0.01872	1340.53	0.07239		1340.53	-0.03916	1340.53	-0.01394
1342.46	-0.04212	1342.46	0.01584		1342.46	-0.02535	1342.46	-0.00199
1344.38	-0.01568	1344.38	0.0465		1344.38	-0.00879	1344.38	-0.00305
1346.31	0.03858	1346.31	0.07452		1346.31	0.00136	1346.31	0.00791
1348.24	0.09661	1348.24	0.06288		1348.24	0.00839	1348.24	0.05187
1350.17	0.0312	1350.17	0.08073		1350.17	0.00253	1350.17	0.04844
1352.1	-0.05361	1352.1	0.1204		1352.1	0.00702	1352.1	0.04782
1354.03	-0.05758	1354.03	0.15218		1354.03	0.01396	1354.03	0.05616
1355.96	-0.05606	1355.96	0.09897		1355.96	0.00846	1355.96	0.05031
1357.89	-0.03189	1357.89	0.01847		1357.89	0.00454	1357.89	0.04187
1359.82	-0.01833	1359.82	-0.00909		1359.82	0.01415	1359.82	0.04705
1361.74	-0.04277	1361.74	-0.04243		1361.74	0.01121	1361.74	0.05226
1363.67	-0.01346	1363.67	-0.06197		1363.67	-0.00975	1363.67	0.04338
1365.6	0.00124	1365.6	-0.02677		1365.6	0.00206	1365.6	0.04489
1367.53	-0.00901	1367.53	0.000524		1367.53	0.01534	1367.53	0.03932
1369.46	0.000273	1369.46	0.01643		1369.46	0.00661	1369.46	0.03405
1371.39	0.00996	1371.39	-0.00709		1371.39	0.000325	1371.39	0.04309
1373.32	0.01615	1373.32	-0.01537		1373.32	-0.00416	1373.32	0.07009
1375.25	0.0294	1375.25	-0.00124		1375.25	-0.00111	1375.25	0.07503
1377.17	0.03999	1377.17	-0.00424		1377.17	0.00821	1377.17	0.0598
1379.1	0.02939	1379.1	-0.036		1379.1	0.00831	1379.1	0.03764
1381.03	0.0054	1381.03	-0.06386		1381.03	0.00463	1381.03	0.01689
1382.96	-0.0105	1382.96	-0.08491		1382.96	0.00172	1382.96	-0.00554
1384.89	-0.00609	1384.89	-0.09614		1384.89	-0.0044	1384.89	-0.02112
1386.82	0.01593	1386.82	-0.07099		1386.82	-0.0028	1386.82	-0.03156
1388.75	0.00698	1388.75	-0.06953		1388.75	0.00817	1388.75	-0.03207
1390.68	-0.00479	1390.68	-0.09011		1390.68	0.00793	1390.68	-0.02753
1392.61	-0.00377	1392.61	-0.0981		1392.61	0.00975	1392.61	-0.02904
1394.53	0.00101	1394.53	-0.08594		1394.53	0.00872	1394.53	-0.03554
1396.46	-0.00608	1396.46	-0.07608		1396.46	-0.000949	1396.46	-0.04359
1398.39	-0.01929	1398.39	-0.08522		1398.39	-0.00259	1398.39	-0.03481
1400.32	-0.00432	1400.32	-0.08851		1400.32	0.00463	1400.32	-0.02597
1402.25	0.00897	1402.25	-0.08919		1402.25	-0.00143	1402.25	-0.03208
1404.18	-0.00768	1404.18	-0.09729		1404.18	-0.000519	1404.18	-0.03039
1406.11	-0.01012	1406.11	-0.09261		1406.11	0.00988	1406.11	-0.03596
1408.04	-0.00981	1408.04	-0.09102		1408.04	0.01165	1408.04	-0.04802
1409.96	-0.00842	1409.96	-0.10367		1409.96	0.00803	1409.96	-0.06062
1411.89	0.00523	1411.89	-0.09946		1411.89	0.000805	1411.89	-0.0725
1413.82	0.00746	1413.82	-0.09232		1413.82	-0.00232	1413.82	-0.07847
1415.75	0.00903	1415.75	-0.08422		1415.75	-0.000328	1415.75	-0.08032
1417.68	0.02222	1417.68	-0.07063		1417.68	0.01028	1417.68	-0.07655
1419.61	0.01113	1419.61	-0.07303		1419.61	0.01374	1419.61	-0.08436
1421.54	0.00958	1421.54	-0.05576		1421.54	0.00065	1421.54	-0.0936
1423.47	0.01646	1423.47	-0.03431		1423.47	-0.00861	1423.47	-0.09344
1425.4	0.01272	1425.4	-0.02482		1425.4	-0.00406	1425.4	-0.09137
1427.32	0.00971	1427.32	-0.02377		1427.32	0.00289	1427.32	-0.08732
1429.25	0.00771	1429.25	-0.02685		1429.25	0.01049	1429.25	-0.07813
1431.18	-0.00425	1431.18	-0.03138		1431.18	0.00913	1431.18	-0.07807
1433.11	-0.00179	1433.11	-0.02135		1433.11	0.00343	1433.11	-0.07864
1435.04	-0.00583	1435.04	-0.02648		1435.04	0.01521	1435.04	-0.07416
1436.97	-0.00882	1436.97	-0.03109		1436.97	0.01442	1436.97	-0.07535
1438.9	-0.00257	1438.9	-0.03096		1438.9	0.00273	1438.9	-0.07605
1440.83	-4.9e-05	1440.83	-0.02336		1440.83	0.00385	1440.83	-0.07382
1442.75	0.01295	1442.75	-0.02255		1442.75	0.00434	1442.75	-0.07506
1444.68	0.01231	1444.68	-0.03413		1444.68	0.000606	1444.68	-0.07343
1446.61	0.00281	1446.61	-0.03954		1446.61	-0.00141	1446.61	-0.07189
1448.54	-0.00334	1448.54	-0.03744		1448.54	-0.00773	1448.54	-0.07812
1450.47	0.00104	1450.47	-0.03954		1450.47	-0.000981	1450.47	-0.07144
1452.4	0.00552	1452.4	-0.0365		1452.4	0.0054	1452.4	-0.06533
1454.33	-0.00101	1454.33	-0.01707		1454.33	0.000746	1454.33	-0.06242
1456.26	-0.02416	1456.26	-0.00626		1456.26	-0.01151	1456.26	-0.07563
1458.18	-0.0138	1458.18	-0.04598		1458.18	-0.01373	1458.18	-0.08302
1460.11	-0.0037	1460.11	-0.03972		1460.11	-0.00247	1460.11	-0.06419
1462.04	-0.00659	1462.04	-0.0323		1462.04	0.00409	1462.04	-0.05287
1463.97	-0.00996	1463.97	-0.0274		1463.97	0.00776	1463.97	-0.04485
1465.9	-0.00406	1465.9	-0.02855		1465.9	-0.000834	1465.9	-0.04502
1467.83	-0.00538	1467.83	-0.03851		1467.83	-0.00726	1467.83	-0.05108
1469.76	-0.00267	1469.76	-0.05344		1469.76	-0.00454	1469.76	-0.04993
1471.69	0.01959	1471.69	-0.05833		1471.69	-0.00503	1471.69	-0.04631
1473.62	0.03903	1473.62	-0.03042		1473.62	-0.01384	1473.62	-0.04464
1475.54	0.02143	1475.54	-0.0352		1475.54	-0.000408	1475.54	-0.03754
1477.47	0.01251	1477.47	-0.0361		1477.47	0.00212	1477.47	-0.04018
1479.4	0.00732	1479.4	-0.03436		1479.4	0.000215	1479.4	-0.04582
1481.33	-0.00218	1481.33	-0.03543		1481.33	-0.00168	1481.33	-0.04708
1483.26	-0.00773	1483.26	-0.03129		1483.26	-0.000942	1483.26	-0.0468
1485.19	-0.00634	1485.19	-0.02653		1485.19	0.000716	1485.19	-0.04877
1487.12	0.00107	1487.12	-0.03699		1487.12	0.00135	1487.12	-0.04655
1489.05	0.00797	1489.05	-0.05623		1489.05	0.01004	1489.05	-0.03721
1490.97	0.00716	1490.97	-0.06092		1490.97	0.00927	1490.97	-0.04233
1492.9	0.00377	1492.9	-0.04652		1492.9	-0.00122	1492.9	-0.04582
1494.83	-0.0048	1494.83	-0.03652		1494.83	-5.1e-05	1494.83	-0.04538
1496.76	-0.00584	1496.76	-0.03264		1496.76	0.01073	1496.76	-0.03978
1498.69	0.01073	1498.69	-0.03239		1498.69	0.00458	1498.69	-0.03637
1500.62	0.00455	1500.62	-0.02926		1500.62	0.000982	1500.62	-0.03257
1502.55	-0.00656	1502.55	-0.02744		1502.55	0.000421	1502.55	-0.03259
1504.48	-0.00278	1504.48	-0.02377		1504.48	-0.01215	1504.48	-0.04818
1506.41	-0.01079	1506.41	-0.00271		1506.41	-0.02237	1506.41	-0.07368
1508.33	-0.00483	1508.33	-0.00942		1508.33	0.00791	1508.33	-0.02496
1510.26	0.00548	1510.26	-0.01703		1510.26	0.01074	1510.26	-0.02996
1512.19	0.00492	1512.19	-0.00816		1512.19	0.00509	1512.19	-0.03444
1514.12	0.0038	1514.12	-0.00937		1514.12	0.00024	1514.12	-0.03008
1516.05	0.00777	1516.05	-0.0237		1516.05	0.00106	1516.05	-0.0319
1517.98	-0.00342	1517.98	-0.04228		1517.98	0.00969	1517.98	-0.02633
1519.91	-0.01999	1519.91	-0.04631		1519.91	0.00104	1519.91	-0.01759
1521.84	-0.01377	1521.84	-0.03793		1521.84	-0.02383	1521.84	-0.01345
1523.76	-0.00272	1523.76	-0.02978		1523.76	-0.01239	1523.76	-0.02673
1525.69	0.00284	1525.69	-0.01571		1525.69	0.00479	1525.69	-0.02437
1527.62	0.00474	1527.62	0.0144		1527.62	0.00563	1527.62	-0.02041
1529.55	0.00289	1529.55	0.01887		1529.55	0.00277	1529.55	-0.01096
1531.48	0.02792	1531.48	0.01361		1531.48	0.00578	1531.48	-0.00976
1533.41	0.04127	1533.41	0.01823		1533.41	0.0053	1533.41	-0.01733
1535.34	0.01763	1535.34	0.06519		1535.34	0.0094	1535.34	-0.00125
1537.27	0.05395	1537.27	0.09712		1537.27	0.0154	1537.27	0.00118
1539.2	0.09503	1539.2	0.10619		1539.2	0.04108	1539.2	-0.02127
1541.12	0.05008	1541.12	0.06664		1541.12	0.01798	1541.12	-0.03071
1543.05	0.06387	1543.05	0.08062		1543.05	0.00585	1543.05	0.01354
1544.98	0.03242	1544.98	0.11098		1544.98	0.01294	1544.98	0.03271
1546.91	0.00308	1546.91	0.11623		1546.91	0.01162	1546.91	0.02841
1548.84	0.00336	1548.84	0.1005		1548.84	0.00833	1548.84	0.0307
1550.77	0.02347	1550.77	0.06744		1550.77	0.00644	1550.77	0.04491
1552.7	0.03232	1552.7	0.06226		1552.7	0.00927	1552.7	0.04517
1554.63	0.04033	1554.63	0.06357		1554.63	0.01028	1554.63	0.03298
1556.55	0.01239	1556.55	0.0065		1556.55	0.01628	1556.55	0.00399
1558.48	0.04924	1558.48	-0.00374		1558.48	0.03757	1558.48	-0.0168
1560.41	-0.00719	1560.41	-0.00122		1560.41	-0.00256	1560.41	0.01702
1562.34	-0.00261	1562.34	0.0213		1562.34	-0.00224	1562.34	0.01717
1564.27	-0.0069	1564.27	0.01225		1564.27	0.01098	1564.27	0.02681
1566.2	-0.00293	1566.2	-0.01806		1566.2	-0.000503	1566.2	0.01295
1568.13	0.02548	1568.13	0.00174		1568.13	-0.02876	1568.13	-0.01218
1570.06	-0.00531	1570.06	0.02643		1570.06	-0.02788	1570.06	-0.02722
1571.99	-0.01777	1571.99	-0.02797		1571.99	-0.00244	1571.99	-0.02698
1573.91	-0.03098	1573.91	-0.04462		1573.91	0.02545	1573.91	-0.00632
1575.84	-0.08455	1575.84	-0.02402		1575.84	0.03415	1575.84	0.02126
1577.77	-0.02191	1577.77	-0.00442		1577.77	0.00376	1577.77	-0.02239
1579.7	0.01911	1579.7	-0.01286		1579.7	-0.00315	1579.7	-0.04209
1581.63	0.01752	1581.63	-0.04084		1581.63	0.00561	1581.63	-0.03545
1583.56	-0.00214	1583.56	-0.06877		1583.56	0.01619	1583.56	-0.03438
1585.49	0.02059	1585.49	-0.04483		1585.49	0.00803	1585.49	-0.04395
1587.42	0.02522	1587.42	-0.04422		1587.42	0.00466	1587.42	-0.04815
1589.34	0.01964	1589.34	-0.07347		1589.34	0.01047	1589.34	-0.05253
1591.27	0.00829	1591.27	-0.06592		1591.27	-0.00589	1591.27	-0.07158
1593.2	-0.00893	1593.2	-0.06422		1593.2	-0.00394	1593.2	-0.07145
1595.13	-0.01998	1595.13	-0.06865		1595.13	-0.0036	1595.13	-0.06993
1597.06	-0.01533	1597.06	-0.05001		1597.06	-0.01529	1597.06	-0.08031
1598.99	0.00756	1598.99	-0.03779		1598.99	-0.01077	1598.99	-0.07585
1600.92	0.02104	1600.92	-0.04233		1600.92	0.00772	1600.92	-0.06034
1602.85	0.01019	1602.85	-0.05623		1602.85	-0.000438	1602.85	-0.06054
1604.77	0.00665	1604.77	-0.03922		1604.77	-0.01267	1604.77	-0.06803
1606.7	0.01113	1606.7	-0.02644		1606.7	-0.00107	1606.7	-0.06263
1608.63	0.01102	1608.63	-0.01863		1608.63	0.00578	1608.63	-0.05679
1610.56	0.0032	1610.56	-0.02612		1610.56	0.00313	1610.56	-0.05379
1612.49	0.00296	1612.49	-0.0501		1612.49	0.000914	1612.49	-0.05382
1614.42	0.0046	1614.42	-0.05367		1614.42	0.00504	1614.42	-0.05473
1616.35	0.01036	1616.35	-0.03754		1616.35	0.00589	1616.35	-0.06028
1618.28	0.00483	1618.28	-0.06028		1618.28	0.0032	1618.28	-0.04388
1620.21	0.00396	1620.21	-0.07908		1620.21	0.00568	1620.21	-0.03661
1622.13	0.0277	1622.13	-0.10134		1622.13	0.01163	1622.13	-0.03332
1624.06	0.03134	1624.06	-0.11302		1624.06	0.00155	1624.06	-0.02837
1625.99	0.01454	1625.99	-0.10876		1625.99	0.0056	1625.99	-0.02263
1627.92	0.01344	1627.92	-0.11991		1627.92	0.01504	1627.92	-0.00956
1629.85	0.02813	1629.85	-0.13456		1629.85	0.01223	1629.85	-0.01124
1631.78	0.02163	1631.78	-0.14735		1631.78	0.00574	1631.78	-0.01968
1633.71	0.00507	1633.71	-0.17236		1633.71	-0.000251	1633.71	-0.0314
1635.64	-0.01959	1635.64	-0.17588		1635.64	0.01539	1635.64	-0.0287
1637.56	-0.01502	1637.56	-0.15245		1637.56	0.01087	1637.56	-0.02331
1639.49	-0.00663	1639.49	-0.15673		1639.49	-0.00393	1639.49	-0.04049
1641.42	0.00587	1641.42	-0.17387		1641.42	-0.000778	1641.42	-0.04671
1643.35	0.01246	1643.35	-0.18028		1643.35	0.000643	1643.35	-0.04896
1645.28	-0.00936	1645.28	-0.17951		1645.28	-0.00129	1645.28	-0.04312
1647.21	-0.03731	1647.21	-0.1917		1647.21	0.00955	1647.21	-0.03668
1649.14	-0.01222	1649.14	-0.18788		1649.14	0.00697	1649.14	-0.06205
1651.07	0.00452	1651.07	-0.18128		1651.07	-0.00106	1651.07	-0.08416
1653	0.03768	1653	-0.15968		1653	-0.00534	1653	-0.08642
1654.92	0.01833	1654.92	-0.18555		1654.92	0.00223	1654.92	-0.06986
1656.85	0.01313	1656.85	-0.19383		1656.85	-0.00296	1656.85	-0.08038
1658.78	0.00483	1658.78	-0.18953		1658.78	-0.00245	1658.78	-0.08438
1660.71	0.00691	1660.71	-0.18219		1660.71	0.00535	1660.71	-0.08182
1662.64	0.01341	1662.64	-0.17872		1662.64	0.00503	1662.64	-0.08106
1664.57	0.00947	1664.57	-0.17629		1664.57	-0.0052	1664.57	-0.09077
1666.5	0.00644	1666.5	-0.17211		1666.5	-0.0048	1666.5	-0.09998
1668.43	0.000889	1668.43	-0.17032		1668.43	-0.00201	1668.43	-0.10285
1670.35	-0.0032	1670.35	-0.17067		1670.35	0.00278	1670.35	-0.09402
1672.28	-0.00341	1672.28	-0.16431		1672.28	-0.00294	1672.28	-0.09674
1674.21	-0.000492	1674.21	-0.1537		1674.21	-0.01076	1674.21	-0.10507
1676.14	0.00625	1676.14	-0.14334		1676.14	-0.0115	1676.14	-0.10203
1678.07	0.00092	1678.07	-0.14507		1678.07	-0.00932	1678.07	-0.09625
1680	-0.00499	1680	-0.14205		1680	-0.00354	1680	-0.09006
1681.93	-0.00455	1681.93	-0.13074		1681.93	-0.00262	1681.93	-0.0868
1683.86	0.019	1683.86	-0.09754		1683.86	-0.00982	1683.86	-0.07534
1685.79	0.01373	1685.79	-0.1028		1685.79	-0.00147	1685.79	-0.07519
1687.71	0.0047	1687.71	-0.10838		1687.71	0.000689	1687.71	-0.07943
1689.64	-0.00262	1689.64	-0.10728		1689.64	-0.00255	1689.64	-0.07928
1691.57	-0.00382	1691.57	-0.10607		1691.57	-0.00604	1691.57	-0.07702
1693.5	-0.00467	1693.5	-0.1019		1693.5	-0.00481	1693.5	-0.07519
1695.43	0.000834	1695.43	-0.0888		1695.43	-0.00811	1695.43	-0.07323
1697.36	0.01519	1697.36	-0.08426		1697.36	-0.00795	1697.36	-0.07611
1699.29	0.01592	1699.29	-0.08836		1699.29	-0.00686	1699.29	-0.07433
1701.22	0.00505	1701.22	-0.08056		1701.22	-0.00606	1701.22	-0.0665
1703.14	0.000945	1703.14	-0.07509		1703.14	-0.00831	1703.14	-0.06614
1705.07	-0.00455	1705.07	-0.07221		1705.07	-0.00715	1705.07	-0.06682
1707	-0.01021	1707	-0.0668		1707	-0.000946	1707	-0.06093
1708.93	-0.00548	1708.93	-0.0651		1708.93	0.00161	1708.93	-0.05604
1710.86	-0.00205	1710.86	-0.05642		1710.86	0.00307	1710.86	-0.05525
1712.79	-0.00113	1712.79	-0.04695		1712.79	0.00257	1712.79	-0.05877
1714.72	-0.00261	1714.72	-0.03838		1714.72	-0.00445	1714.72	-0.05797
1716.65	-0.00216	1716.65	-0.03434		1716.65	-0.01306	1716.65	-0.04821
1718.58	-0.00641	1718.58	-0.03636		1718.58	-0.00218	1718.58	-0.04728
1720.5	-0.00589	1720.5	-0.04314		1720.5	0.000882	1720.5	-0.05285
1722.43	-0.00417	1722.43	-0.0449		1722.43	0.00027	1722.43	-0.05517
1724.36	-0.00186	1724.36	-0.04279		1724.36	0.000778	1724.36	-0.05165
1726.29	-0.000609	1726.29	-0.04257		1726.29	0.00341	1726.29	-0.04956
1728.22	0.00242	1728.22	-0.03868		1728.22	0.00252	1728.22	-0.05124
1730.15	0.00519	1730.15	-0.03622		1730.15	-0.000525	1730.15	-0.04952
1732.08	-0.000463	1732.08	-0.03779		1732.08	0.00169	1732.08	-0.04649
1734.01	-0.00484	1734.01	-0.02682		1734.01	0.00161	1734.01	-0.04794
1735.93	0.00195	1735.93	-0.02255		1735.93	0.00146	1735.93	-0.0445
1737.86	0.0065	1737.86	-0.02722		1737.86	0.00249	1737.86	-0.04175
1739.79	0.00814	1739.79	-0.02974		1739.79	0.00094	1739.79	-0.04553
1741.72	0.00437	1741.72	-0.02504		1741.72	0.000248	1741.72	-0.04391
1743.65	0.00163	1743.65	-0.01882		1743.65	0.0014	1743.65	-0.03699
1745.58	0.00174	1745.58	-0.02027		1745.58	0.00379	1745.58	-0.0317
1747.51	-0.00066	1747.51	-0.01612		1747.51	0.00588	1747.51	-0.03056
1749.44	-0.00191	1749.44	-0.01486		1749.44	0.00177	1749.44	-0.03604
1751.36	0.00413	1751.36	-0.01961		1751.36	-0.00166	1751.36	-0.04027
1753.29	0.00668	1753.29	-0.02027		1753.29	-5.9e-05	1753.29	-0.0384
1755.22	0.00371	1755.22	-0.01968		1755.22	0.00145	1755.22	-0.03651
1757.15	0.000644	1757.15	-0.01605		1757.15	0.00175	1757.15	-0.03425
1759.08	-0.00148	1759.08	-0.01658		1759.08	0.00153	1759.08	-0.03321
1761.01	-0.00345	1761.01	-0.01535		1761.01	0.000112	1761.01	-0.03237
1762.94	-0.00134	1762.94	-0.01434		1762.94	0.000687	1762.94	-0.03295
1764.87	0.00163	1764.87	-0.02144		1764.87	0.00201	1764.87	-0.03454
1766.8	0.00281	1766.8	-0.02357		1766.8	-5.1e-05	1766.8	-0.03536
1768.72	0.00921	1768.72	-0.02453		1768.72	-0.00378	1768.72	-0.03567
1770.65	0.01053	1770.65	-0.02722		1770.65	-0.00136	1770.65	-0.03131
1772.58	-0.00119	1772.58	-0.02233		1772.58	0.000247	1772.58	-0.02929
1774.51	-0.00366	1774.51	-0.01965		1774.51	-0.00355	1774.51	-0.03113
1776.44	-6.5e-05	1776.44	-0.02185		1776.44	0.000208	1776.44	-0.02899
1778.37	-0.0009	1778.37	-0.02081		1778.37	0.00291	1778.37	-0.03032
1780.3	-0.00446	1780.3	-0.01751		1780.3	0.000701	1780.3	-0.03082
1782.23	-1.8e-05	1782.23	-0.01892		1782.23	-0.000805	1782.23	-0.03092
1784.15	0.00342	1784.15	-0.0205		1784.15	0.0011	1784.15	-0.02861
1786.08	0.00237	1786.08	-0.02179		1786.08	0.00165	1786.08	-0.02733
1788.01	0.00312	1788.01	-0.01993		1788.01	-0.00101	1788.01	-0.02824
1789.94	0.00428	1789.94	-0.0155		1789.94	-0.00247	1789.94	-0.02926
1791.87	0.000446	1791.87	-0.01743		1791.87	0.000768	1791.87	-0.02603
1793.8	-0.00237	1793.8	-0.01945		1793.8	0.00125	1793.8	-0.02464
1795.73	0.000382	1795.73	-0.01553		1795.73	-0.00329	1795.73	-0.02685
1797.66	0.00297	1797.66	-0.01395		1797.66	-0.004	1797.66	-0.02677
1799.59	0.0039	1799.59	-0.01415		1799.59	-0.00379	1799.59	-0.02665
1801.51	0.0046	1801.51	-0.0172		1801.51	-0.00224	1801.51	-0.02835
1803.44	0.000589	1803.44	-0.01973		1803.44	-0.000641	1803.44	-0.02927
1805.37	-0.000993	1805.37	-0.01813		1805.37	-2.2e-05	1805.37	-0.03036
1807.3	0.00151	1807.3	-0.0154		1807.3	0.00118	1807.3	-0.02834
1809.23	0.00193	1809.23	-0.01539		1809.23	0.0016	1809.23	-0.02608
1811.16	-0.000279	1811.16	-0.01388		1811.16	-7.4e-05	1811.16	-0.02776
1813.09	-0.00116	1813.09	-0.01337		1813.09	-0.000258	1813.09	-0.03011
1815.02	-0.00148	1815.02	-0.014		1815.02	0.00056	1815.02	-0.02937
1816.94	-0.00209	1816.94	-0.01439		1816.94	0.00186	1816.94	-0.02829
1818.87	-0.00101	1818.87	-0.01438		1818.87	0.000422	1818.87	-0.02995
1820.8	0.000896	1820.8	-0.01515		1820.8	-0.00225	1820.8	-0.03072
1822.73	-9.6e-05	1822.73	-0.01364		1822.73	-0.00146	1822.73	-0.03006
1824.66	-0.00161	1824.66	-0.01157		1824.66	0.00314	1824.66	-0.0257
1826.59	-0.00401	1826.59	-0.00955		1826.59	0.00473	1826.59	-0.02499
1828.52	-0.00131	1828.52	-0.00523		1828.52	0.00467	1828.52	-0.02328
1830.45	0.0019	1830.45	-0.0059		1830.45	0.00288	1830.45	-0.02196
1832.38	0.000273	1832.38	-0.01384		1832.38	0.00445	1832.38	-0.02357
1834.3	0.000909	1834.3	-0.01558		1834.3	0.0019	1834.3	-0.02634
1836.23	0.00189	1836.23	-0.01627		1836.23	-0.00296	1836.23	-0.02887
1838.16	0.00185	1838.16	-0.01543		1838.16	8.4e-05	1838.16	-0.02633
1840.09	0.0028	1840.09	-0.01388		1840.09	0.00412	1840.09	-0.02402
1842.02	0.00355	1842.02	-0.01532		1842.02	-0.000303	1842.02	-0.0261
1843.95	0.00344	1843.95	-0.01418		1843.95	-0.00438	1843.95	-0.02681
1845.88	0.000353	1845.88	-0.01444		1845.88	-0.00138	1845.88	-0.02547
1847.81	-0.000837	1847.81	-0.01572		1847.81	0.00157	1847.81	-0.02541
1849.73	0.00109	1849.73	-0.01534		1849.73	0.00196	1849.73	-0.02515
1851.66	0.00127	1851.66	-0.01325		1851.66	0.000793	1851.66	-0.02521
1853.59	0.00042	1853.59	-0.01196		1853.59	-0.000116	1853.59	-0.02713
1855.52	0.00029	1855.52	-0.01409		1855.52	-0.000461	1855.52	-0.02912
1857.45	0.00417	1857.45	-0.01523		1857.45	0.00189	1857.45	-0.02476
1859.38	0.00505	1859.38	-0.01616		1859.38	0.000956	1859.38	-0.0232
1861.31	0.00411	1861.31	-0.01547		1861.31	0.000311	1861.31	-0.02423
1863.24	0.00394	1863.24	-0.01519		1863.24	-0.000413	1863.24	-0.02516
1865.17	7.1e-05	1865.17	-0.01275		1865.17	-8.9e-05	1865.17	-0.02519
1867.09	-0.00374	1867.09	-0.01446		1867.09	-0.000353	1867.09	-0.02538
1869.02	-0.00396	1869.02	-0.0196		1869.02	-0.000148	1869.02	-0.02307
1870.95	-0.00409	1870.95	-0.01689		1870.95	8.1e-05	1870.95	-0.02256
1872.88	-0.00167	1872.88	-0.01396		1872.88	-0.00138	1872.88	-0.02487
1874.81	0.00114	1874.81	-0.01226		1874.81	-0.000948	1874.81	-0.02564
1876.74	0.00218	1876.74	-0.01303		1876.74	-0.0018	1876.74	-0.02578
1878.67	0.000622	1878.67	-0.01435		1878.67	-0.0024	1878.67	-0.02473
1880.6	0.000261	1880.6	-0.01234		1880.6	-0.00064	1880.6	-0.02396
1882.52	-0.00166	1882.52	-0.01068		1882.52	0.000312	1882.52	-0.02436
1884.45	-0.00116	1884.45	-0.01253		1884.45	0.000269	1884.45	-0.02371
1886.38	0.000557	1886.38	-0.0143		1886.38	-0.000439	1886.38	-0.02534
1888.31	0.00195	1888.31	-0.01255		1888.31	-0.000687	1888.31	-0.02793
1890.24	0.00307	1890.24	-0.00925		1890.24	-0.00185	1890.24	-0.02674
1892.17	0.00268	1892.17	-0.00817		1892.17	0.000843	1892.17	-0.02474
1894.1	0.00283	1894.1	-0.00619		1894.1	0.0038	1894.1	-0.02467
1896.03	0.000789	1896.03	-0.00906		1896.03	0.00176	1896.03	-0.02583
1897.95	7.4e-05	1897.95	-0.01274		1897.95	-0.00135	1897.95	-0.02581
1899.88	0.00101	1899.88	-0.01469		1899.88	-0.00153	1899.88	-0.02515
1901.81	0.00195	1901.81	-0.01577		1901.81	-0.00115	1901.81	-0.02511
1903.74	0.00233	1903.74	-0.01238		1903.74	-0.000214	1903.74	-0.02556
1905.67	0.00399	1905.67	-0.01134		1905.67	0.000215	1905.67	-0.02564
1907.6	0.00453	1907.6	-0.01275		1907.6	-0.00121	1907.6	-0.02723
1909.53	0.0023	1909.53	-0.01489		1909.53	-0.00104	1909.53	-0.02538
1911.46	-0.0015	1911.46	-0.01457		1911.46	-0.00116	1911.46	-0.02518
1913.39	-0.00167	1913.39	-0.01244		1913.39	-0.000991	1913.39	-0.02589
1915.31	0.00196	1915.31	-0.01027		1915.31	0.00232	1915.31	-0.02517
1917.24	-0.000677	1917.24	-0.01096		1917.24	0.0058	1917.24	-0.02407
1919.17	-0.00473	1919.17	-0.01422		1919.17	0.00203	1919.17	-0.0255
1921.1	-0.00295	1921.1	-0.0135		1921.1	-0.00193	1921.1	-0.02734
1923.03	-0.000338	1923.03	-0.01339		1923.03	-0.00301	1923.03	-0.02778
1924.96	-0.000153	1924.96	-0.01604		1924.96	-0.00131	1924.96	-0.02593
1926.89	0.000591	1926.89	-0.01515		1926.89	0.000679	1926.89	-0.02499
1928.82	0.00224	1928.82	-0.01316		1928.82	0.00242	1928.82	-0.02374
1930.74	0.00133	1930.74	-0.01325		1930.74	0.00253	1930.74	-0.02354
1932.67	-0.00232	1932.67	-0.01134		1932.67	0.00138	1932.67	-0.02435
1934.6	-0.00295	1934.6	-0.01003		1934.6	0.000282	1934.6	-0.02387
1936.53	-0.00258	1936.53	-0.01313		1936.53	-0.00226	1936.53	-0.02631
1938.46	-0.0017	1938.46	-0.01354		1938.46	-0.00211	1938.46	-0.02704
1940.39	0.00141	1940.39	-0.01245		1940.39	-0.000892	1940.39	-0.02746
1942.32	3.1e-05	1942.32	-0.01279		1942.32	0.00132	1942.32	-0.02575
1944.25	-0.000855	1944.25	-0.01075		1944.25	0.00139	1944.25	-0.02448
1946.18	0.00206	1946.18	-0.01055		1946.18	0.000194	1946.18	-0.02669
1948.1	0.0027	1948.1	-0.01544		1948.1	0.000559	1948.1	-0.02753
1950.03	-0.00141	1950.03	-0.01541		1950.03	0.00071	1950.03	-0.02641
1951.96	-0.00382	1951.96	-0.01435		1951.96	0.000401	1951.96	-0.02575
1953.89	-0.00061	1953.89	-0.01305		1953.89	0.00018	1953.89	-0.02506
1955.82	0.00264	1955.82	-0.01264		1955.82	0.0012	1955.82	-0.02548
1957.75	0.00222	1957.75	-0.01472		1957.75	0.00203	1957.75	-0.0256
1959.68	-0.000566	1959.68	-0.01471		1959.68	0.00243	1959.68	-0.02556
1961.61	-0.0026	1961.61	-0.0128		1961.61	0.000457	1961.61	-0.02607
1963.53	-0.00188	1963.53	-0.01393		1963.53	-0.00401	1963.53	-0.02818
1965.46	0.000332	1965.46	-0.01405		1965.46	-0.00426	1965.46	-0.02901
1967.39	0.00256	1967.39	-0.01532		1967.39	1.3e-05	1967.39	-0.02678
1969.32	0.00146	1969.32	-0.0178		1969.32	0.00279	1969.32	-0.02539
1971.25	-0.000938	1971.25	-0.01722		1971.25	0.00158	1971.25	-0.02882
1973.18	-0.000419	1973.18	-0.01655		1973.18	-0.00156	1973.18	-0.03187
1975.11	0.000282	1975.11	-0.01659		1975.11	-0.00207	1975.11	-0.03013
1977.04	0.00194	1977.04	-0.01784		1977.04	0.00114	1977.04	-0.02719
1978.97	0.00409	1978.97	-0.01888		1978.97	0.0019	1978.97	-0.02807
1980.89	0.00321	1980.89	-0.01819		1980.89	0.000825	1980.89	-0.02882
1982.82	-0.000655	1982.82	-0.01778		1982.82	0.00076	1982.82	-0.02807
1984.75	-0.000949	1984.75	-0.01739		1984.75	0.000897	1984.75	-0.02863
1986.68	-0.000297	1986.68	-0.01565		1986.68	0.00142	1986.68	-0.02823
1988.61	-0.00185	1988.61	-0.0148		1988.61	0.00202	1988.61	-0.02745
1990.54	6.3e-05	1990.54	-0.01259		1990.54	0.000655	1990.54	-0.02829
1992.47	0.000567	1992.47	-0.01225		1992.47	-0.000314	1992.47	-0.02896
1994.4	-0.00169	1994.4	-0.01598		1994.4	0.000905	1994.4	-0.02903
1996.32	-0.000993	1996.32	-0.01765		1996.32	0.000567	1996.32	-0.0304
1998.25	0.000207	1998.25	-0.01631		1998.25	-0.000694	1998.25	-0.03135
2000.18	0.00259	2000.18	-0.01579		2000.18	-0.00252	2000.18	-0.03274
2002.11	0.00387	2002.11	-0.01647		2002.11	-0.00161	2002.11	-0.03196
2004.04	0.00311	2004.04	-0.01797		2004.04	-0.00146	2004.04	-0.0302
2005.97	0.00279	2005.97	-0.01843		2005.97	-0.00171	2005.97	-0.03097
2007.9	0.00321	2007.9	-0.01873		2007.9	0.000524	2007.9	-0.02978
2009.83	0.00446	2009.83	-0.02057		2009.83	0.00208	2009.83	-0.02842
2011.76	0.00368	2011.76	-0.02022		2011.76	0.00135	2011.76	-0.02858
2013.68	0.00176	2013.68	-0.01744		2013.68	0.00182	2013.68	-0.02874
2015.61	0.00119	2015.61	-0.01556		2015.61	0.00314	2015.61	-0.02853
2017.54	0.000674	2017.54	-0.01727		2017.54	0.00306	2017.54	-0.02967
2019.47	0.00169	2019.47	-0.01894		2019.47	0.0015	2019.47	-0.03114
2021.4	0.00262	2021.4	-0.01825		2021.4	-0.000202	2021.4	-0.03108
2023.33	0.00148	2023.33	-0.01706		2023.33	0.000415	2023.33	-0.0323
2025.26	0.000468	2025.26	-0.01796		2025.26	0.000571	2025.26	-0.03276
2027.19	-0.000744	2027.19	-0.01818		2027.19	0.000724	2027.19	-0.03246
2029.11	-0.001	2029.11	-0.02067		2029.11	-0.000308	2029.11	-0.03291
2031.04	0.000448	2031.04	-0.02091		2031.04	-0.0018	2031.04	-0.03104
2032.97	0.00232	2032.97	-0.02194		2032.97	-0.00125	2032.97	-0.02923
2034.9	0.00288	2034.9	-0.02321		2034.9	0.000637	2034.9	-0.02862
2036.83	0.00265	2036.83	-0.0235		2036.83	0.00185	2036.83	-0.03097
2038.76	-9.2e-05	2038.76	-0.02274		2038.76	-5.3e-05	2038.76	-0.03332
2040.69	-0.000892	2040.69	-0.02003		2040.69	-0.000333	2040.69	-0.03186
2042.62	0.000636	2042.62	-0.0192		2042.62	0.000557	2042.62	-0.03094
2044.54	0.00266	2044.54	-0.02139		2044.54	-0.000219	2044.54	-0.03183
2046.47	0.00216	2046.47	-0.02181		2046.47	-0.00163	2046.47	-0.03216
2048.4	-0.000182	2048.4	-0.01898		2048.4	-0.00271	2048.4	-0.03322
2050.33	-0.00159	2050.33	-0.01883		2050.33	-0.00189	2050.33	-0.03275
2052.26	-0.00283	2052.26	-0.02281		2052.26	-0.00135	2052.26	-0.03352
2054.19	-0.000672	2054.19	-0.02454		2054.19	0.000363	2054.19	-0.03229
2056.12	0.00177	2056.12	-0.02357		2056.12	-7.3e-05	2056.12	-0.03139
2058.05	0.00169	2058.05	-0.02418		2058.05	-0.000188	2058.05	-0.03104
2059.98	0.00114	2059.98	-0.02337		2059.98	-0.000347	2059.98	-0.03209
2061.9	0.000958	2061.9	-0.02186		2061.9	-0.00214	2061.9	-0.03348
2063.83	0.000973	2063.83	-0.02249		2063.83	-0.00168	2063.83	-0.03353
2065.76	-0.00112	2065.76	-0.0212		2065.76	-0.000382	2065.76	-0.03235
2067.69	-0.00164	2067.69	-0.01991		2067.69	0.000479	2067.69	-0.03262
2069.62	0.000103	2069.62	-0.02023		2069.62	-9.5e-05	2069.62	-0.03251
2071.55	-0.00075	2071.55	-0.02135		2071.55	-0.00112	2071.55	-0.03274
2073.48	-0.000217	2073.48	-0.02304		2073.48	-0.00181	2073.48	-0.03432
2075.41	0.000216	2075.41	-0.02368		2075.41	-0.00115	2075.41	-0.03526
2077.33	-0.000906	2077.33	-0.02001		2077.33	-0.00154	2077.33	-0.03651
2079.26	-0.000708	2079.26	-0.01859		2079.26	-0.00257	2079.26	-0.03744
2081.19	0.000125	2081.19	-0.02058		2081.19	-0.0015	2081.19	-0.03599
2083.12	0.00244	2083.12	-0.02321		2083.12	-0.00154	2083.12	-0.03355
2085.05	0.000765	2085.05	-0.02192		2085.05	-0.00124	2085.05	-0.03439
2086.98	0.002	2086.98	-0.02012		2086.98	0.00237	2086.98	-0.03287
2088.91	0.0019	2088.91	-0.0195		2088.91	0.00161	2088.91	-0.03261
2090.84	-0.000643	2090.84	-0.01934		2090.84	-0.000516	2090.84	-0.03481
2092.77	-0.000416	2092.77	-0.02		2092.77	-0.00181	2092.77	-0.03596
2094.69	0.00267	2094.69	-0.01991		2094.69	-0.00302	2094.69	-0.03477
2096.62	0.00301	2096.62	-0.02029		2096.62	-0.000853	2096.62	-0.03348
2098.55	0.00238	2098.55	-0.0238		2098.55	0.00162	2098.55	-0.03296
2100.48	0.00171	2100.48	-0.02591		2100.48	0.00246	2100.48	-0.03482
2102.41	0.00233	2102.41	-0.02197		2102.41	0.00186	2102.41	-0.03532
2104.34	0.00157	2104.34	-0.01902		2104.34	-0.000267	2104.34	-0.03433
2106.27	-0.000447	2106.27	-0.01823		2106.27	0.000843	2106.27	-0.03387
2108.2	-0.00335	2108.2	-0.01812		2108.2	0.000122	2108.2	-0.03455
2110.12	-0.00474	2110.12	-0.02083		2110.12	0.000646	2110.12	-0.03396
2112.05	-0.00389	2112.05	-0.02474		2112.05	0.00394	2112.05	-0.03231
2113.98	-0.00041	2113.98	-0.02506		2113.98	0.00301	2113.98	-0.03321
2115.91	0.0032	2115.91	-0.021		2115.91	0.000537	2115.91	-0.03389
2117.84	0.00166	2117.84	-0.01942		2117.84	0.000372	2117.84	-0.034
2119.77	-0.000322	2119.77	-0.01799		2119.77	0.00195	2119.77	-0.03328
2121.7	0.000493	2121.7	-0.01837		2121.7	0.000313	2121.7	-0.03406
2123.63	0.00146	2123.63	-0.01911		2123.63	-0.000803	2123.63	-0.03632
2125.56	-0.000742	2125.56	-0.02055		2125.56	0.000248	2125.56	-0.03592
2127.48	-0.00134	2127.48	-0.02316		2127.48	-0.000232	2127.48	-0.03567
2129.41	-0.0012	2129.41	-0.02367		2129.41	3.1e-05	2129.41	-0.03524
2131.34	-0.00108	2131.34	-0.02166		2131.34	0.000929	2131.34	-0.03382
2133.27	0.000732	2133.27	-0.01957		2133.27	0.00184	2133.27	-0.03481
2135.2	0.00215	2135.2	-0.02179		2135.2	0.00372	2135.2	-0.03509
2137.13	0.00072	2137.13	-0.0238		2137.13	0.00447	2137.13	-0.03346
2139.06	0.00105	2139.06	-0.02344		2139.06	0.00227	2139.06	-0.03469
2140.99	0.00123	2140.99	-0.02268		2140.99	0.0023	2140.99	-0.0349
2142.91	0.0016	2142.91	-0.02245		2142.91	0.00163	2142.91	-0.03475
2144.84	0.00259	2144.84	-0.02178		2144.84	-0.000753	2144.84	-0.03619
2146.77	0.000919	2146.77	-0.0202		2146.77	0.00174	2146.77	-0.03633
2148.7	-0.00163	2148.7	-0.0207		2148.7	0.00297	2148.7	-0.03529
2150.63	-0.00187	2150.63	-0.02159		2150.63	0.000953	2150.63	-0.03503
2152.56	-0.0021	2152.56	-0.02035		2152.56	0.000697	2152.56	-0.0349
2154.49	-0.00314	2154.49	-0.02004		2154.49	0.00102	2154.49	-0.03575
2156.42	6.6e-05	2156.42	-0.02153		2156.42	0.00155	2156.42	-0.03651
2158.35	0.00053	2158.35	-0.02033		2158.35	0.00216	2158.35	-0.03623
2160.27	-0.00162	2160.27	-0.01792		2160.27	0.00172	2160.27	-0.03661
2162.2	-0.000837	2162.2	-0.0181		2162.2	-0.000488	2162.2	-0.03684
2164.13	0.0011	2164.13	-0.01968		2164.13	-0.00156	2164.13	-0.03684
2166.06	0.00126	2166.06	-0.01897		2166.06	-0.00228	2166.06	-0.03849
2167.99	0.000771	2167.99	-0.01847		2167.99	-0.00218	2167.99	-0.03917
2169.92	0.00109	2169.92	-0.02018		2169.92	0.00108	2169.92	-0.03559
2171.85	0.0011	2171.85	-0.02001		2171.85	0.00132	2171.85	-0.03433
2173.78	0.000455	2173.78	-0.01914		2173.78	0.000168	2173.78	-0.03822
2175.7	-0.000873	2175.7	-0.01989		2175.7	0.000477	2175.7	-0.03873
2177.63	0.00187	2177.63	-0.02253		2177.63	0.00167	2177.63	-0.03743
2179.56	0.00397	2179.56	-0.02473		2179.56	-0.000921	2179.56	-0.03892
2181.49	5.3e-05	2181.49	-0.02437		2181.49	-0.000663	2181.49	-0.03859
2183.42	-0.00354	2183.42	-0.02435		2183.42	0.0015	2183.42	-0.03618
2185.35	-0.00382	2185.35	-0.02253		2185.35	0.000626	2185.35	-0.03638
2187.28	-0.00263	2187.28	-0.01983		2187.28	0.000405	2187.28	-0.03791
2189.21	-0.000691	2189.21	-0.01909		2189.21	-0.00189	2189.21	-0.03974
2191.13	-0.000524	2191.13	-0.0173		2191.13	-0.00146	2191.13	-0.03963
2193.06	-0.000106	2193.06	-0.01739		2193.06	0.00129	2193.06	-0.03659
2194.99	0.000436	2194.99	-0.0206		2194.99	0.002	2194.99	-0.0362
2196.92	6.5e-05	2196.92	-0.02155		2196.92	0.00104	2196.92	-0.03826
2198.85	-0.000736	2198.85	-0.02172		2198.85	0.0013	2198.85	-0.03931
2200.78	-5.1e-05	2200.78	-0.02498		2200.78	0.00208	2200.78	-0.0387
2202.71	0.00217	2202.71	-0.02358		2202.71	0.00301	2202.71	-0.03566
2204.64	0.000477	2204.64	-0.02126		2204.64	0.00179	2204.64	-0.03547
2206.57	-0.00325	2206.57	-0.02216		2206.57	0.000103	2206.57	-0.03632
2208.49	-0.00219	2208.49	-0.02268		2208.49	-0.00111	2208.49	-0.03816
2210.42	0.00146	2210.42	-0.0233		2210.42	-0.00232	2210.42	-0.04061
2212.35	0.00159	2212.35	-0.02276		2212.35	-0.00304	2212.35	-0.04027
2214.28	-0.000842	2214.28	-0.02132		2214.28	-0.00345	2214.28	-0.03954
2216.21	-0.000737	2216.21	-0.01926		2216.21	-0.000766	2216.21	-0.03756
2218.14	-0.00046	2218.14	-0.0165		2218.14	0.00397	2218.14	-0.03701
2220.07	-0.00206	2220.07	-0.01854		2220.07	0.00413	2220.07	-0.03549
2222	-0.00167	2222	-0.02134		2222	0.00297	2222	-0.03442
2223.92	-0.00102	2223.92	-0.0232		2223.92	0.000289	2223.92	-0.037
2225.85	0.000579	2225.85	-0.02299		2225.85	-0.0012	2225.85	-0.03876
2227.78	0.000872	2227.78	-0.02113		2227.78	-0.00133	2227.78	-0.03777
2229.71	0.00113	2229.71	-0.01969		2229.71	-0.000121	2229.71	-0.03413
2231.64	0.000251	2231.64	-0.01819		2231.64	0.00202	2231.64	-0.03344
2233.57	-0.000684	2233.57	-0.01731		2233.57	-0.000555	2233.57	-0.03638
2235.5	0.00016	2235.5	-0.01953		2235.5	-0.00335	2235.5	-0.03914
2237.43	0.000943	2237.43	-0.02045		2237.43	-0.00308	2237.43	-0.03875
2239.36	0.00163	2239.36	-0.01964		2239.36	-0.00157	2239.36	-0.03649
2241.28	0.000668	2241.28	-0.01949		2241.28	-0.0024	2241.28	-0.03625
2243.21	-0.000208	2243.21	-0.02008		2243.21	-0.00232	2243.21	-0.03603
2245.14	-0.00117	2245.14	-0.02026		2245.14	0.00037	2245.14	-0.0338
2247.07	-0.00361	2247.07	-0.01837		2247.07	0.000265	2247.07	-0.03196
2249	-0.00366	2249	-0.01446		2249	-0.00135	2249	-0.03144
2250.93	-0.0011	2250.93	-0.01594		2250.93	-0.000464	2250.93	-0.03195
2252.86	-0.000664	2252.86	-0.01728		2252.86	-0.000453	2252.86	-0.03315
2254.79	-0.000547	2254.79	-0.01638		2254.79	-0.00233	2254.79	-0.03369
2256.71	-0.0011	2256.71	-0.01734		2256.71	-0.000263	2256.71	-0.03133
2258.64	0.000215	2258.64	-0.01395		2258.64	-0.000222	2258.64	-0.03073
2260.57	0.0025	2260.57	-0.0099		2260.57	4.9e-05	2260.57	-0.03111
2262.5	0.0015	2262.5	-0.01161		2262.5	0.00181	2262.5	-0.03027
2264.43	-0.00105	2264.43	-0.01271		2264.43	0.000399	2264.43	-0.03125
2266.36	-0.00147	2266.36	-0.01285		2266.36	-0.000786	2266.36	-0.03147
2268.29	-2.1e-05	2268.29	-0.01331		2268.29	-0.000577	2268.29	-0.03111
2270.22	0.00381	2270.22	-0.01305		2270.22	-0.000731	2270.22	-0.02983
2272.15	0.00286	2272.15	-0.01178		2272.15	-0.00246	2272.15	-0.03099
2274.07	-0.000734	2274.07	-0.01007		2274.07	-0.00272	2274.07	-0.03194
2276	0.0006	2276	-0.01036		2276	-0.00139	2276	-0.03027
2277.93	0.000733	2277.93	-0.01093		2277.93	0.00038	2277.93	-0.03163
2279.86	-0.0013	2279.86	-0.01187		2279.86	0.00072	2279.86	-0.03357
2281.79	-0.00161	2281.79	-0.01157		2281.79	0.000324	2281.79	-0.03156
2283.72	0.000973	2283.72	-0.01007		2283.72	0.000614	2283.72	-0.02957
2285.65	0.000787	2285.65	-0.00726		2285.65	-0.000449	2285.65	-0.03007
2287.58	0.000766	2287.58	-0.00372		2287.58	-0.00213	2287.58	-0.03165
2289.5	-7e-05	2289.5	-0.00205		2289.5	-0.0024	2289.5	-0.03146
2291.43	-0.00118	2291.43	0.001		2291.43	-0.00292	2291.43	-0.02877
2293.36	-0.00175	2293.36	0.00736		2293.36	-0.0015	2293.36	-0.024
2295.29	-0.00212	2295.29	0.01339		2295.29	-0.00108	2295.29	-0.02222
2297.22	0.000286	2297.22	0.01416		2297.22	-0.000895	2297.22	-0.01991
2299.15	0.00161	2299.15	0.02004		2299.15	-0.000776	2299.15	-0.01818
2301.08	0.000431	2301.08	0.02959		2301.08	-0.000824	2301.08	-0.01715
2303.01	0.000328	2303.01	0.03188		2303.01	-0.000464	2303.01	-0.01527
2304.94	-0.000648	2304.94	0.03746		2304.94	-0.000894	2304.94	-0.0115
2306.86	-0.00198	2306.86	0.04932		2306.86	-0.00386	2306.86	-0.00703
2308.79	-0.000454	2308.79	0.05994		2308.79	-0.00402	2308.79	-0.00303
2310.72	-0.0012	2310.72	0.06629		2310.72	-0.000829	2310.72	0.00222
2312.65	-0.00338	2312.65	0.06729		2312.65	0.00147	2312.65	0.00456
2314.58	-0.0012	2314.58	0.07046		2314.58	0.000271	2314.58	0.00338
2316.51	0.00327	2316.51	0.07175		2316.51	-0.00176	2316.51	0.00727
2318.44	0.00131	2318.44	0.0836		2318.44	-0.00126	2318.44	0.01477
2320.37	-0.00525	2320.37	0.09485		2320.37	0.000635	2320.37	0.01999
2322.29	-0.01158	2322.29	0.10398		2322.29	-0.00284	2322.29	0.02526
2324.22	-0.01262	2324.22	0.12139		2324.22	-0.00706	2324.22	0.02833
2326.15	-0.01236	2326.15	0.13059		2326.15	-0.00794	2326.15	0.03051
2328.08	-0.01274	2328.08	0.13849		2328.08	0.0045	2328.08	0.04363
2330.01	-0.00982	2330.01	0.14249		2330.01	0.00753	2330.01	0.04608
2331.94	-0.0021	2331.94	0.13636		2331.94	-0.00463	2331.94	0.04807
2333.87	0.00289	2333.87	0.13249		2333.87	-0.01491	2333.87	0.04937
2335.8	0.00649	2335.8	0.13187		2335.8	-0.01411	2335.8	0.04278
2337.72	0.00867	2337.72	0.13719		2337.72	-0.00741	2337.72	0.04785
2339.65	0.00351	2339.65	0.13906		2339.65	-0.00489	2339.65	0.04349
2341.58	0.00341	2341.58	0.13338		2341.58	-0.00226	2341.58	0.03817
2343.51	-0.000281	2343.51	0.12536		2343.51	0.000462	2343.51	0.04634
2345.44	-0.00718	2345.44	0.12296		2345.44	-0.00119	2345.44	0.04498
2347.37	-0.00686	2347.37	0.11232		2347.37	-0.0013	2347.37	0.03092
2349.3	-0.00241	2349.3	0.11118		2349.3	0.00036	2349.3	0.02831
2351.23	0.00745	2351.23	0.13205		2351.23	0.00493	2351.23	0.0373
2353.16	0.01145	2353.16	0.14928		2353.16	0.0024	2353.16	0.04995
2355.08	0.01048	2355.08	0.17026		2355.08	-0.0011	2355.08	0.07151
2357.01	0.00251	2357.01	0.20302		2357.01	-0.00662	2357.01	0.08576
2358.94	-0.00549	2358.94	0.20094		2358.94	-0.00808	2358.94	0.09152
2360.87	-0.01342	2360.87	0.20038		2360.87	0.00208	2360.87	0.09311
2362.8	-0.01857	2362.8	0.19923		2362.8	0.0012	2362.8	0.086
2364.73	-0.01453	2364.73	0.19329		2364.73	-0.00209	2364.73	0.07568
2366.66	-0.00678	2366.66	0.18977		2366.66	-0.00649	2366.66	0.06274
2368.59	0.0015	2368.59	0.1706		2368.59	-0.00206	2368.59	0.04946
2370.51	-0.00158	2370.51	0.13428		2370.51	0.00484	2370.51	0.04212
2372.44	-0.0046	2372.44	0.10554		2372.44	0.000118	2372.44	0.03428
2374.37	0.00194	2374.37	0.0842		2374.37	-0.00268	2374.37	0.0178
2376.3	0.00684	2376.3	0.06146		2376.3	0.00219	2376.3	0.00548
2378.23	0.00128	2378.23	0.04482		2378.23	0.00145	2378.23	-0.00437
2380.16	-0.00483	2380.16	0.03124		2380.16	0.00162	2380.16	-0.01071
2382.09	-0.00334	2382.09	0.01875		2382.09	0.00177	2382.09	-0.01552
2384.02	-0.000847	2384.02	0.0085		2384.02	-0.000427	2384.02	-0.02239
2385.95	-0.0011	2385.95	-0.00107		2385.95	-0.00303	2385.95	-0.02849
2387.87	-0.00211	2387.87	-0.00708		2387.87	-0.00206	2387.87	-0.03073
2389.8	-0.00169	2389.8	-0.00865		2389.8	-0.000523	2389.8	-0.03207
2391.73	-0.000428	2391.73	-0.00997		2391.73	0.000245	2391.73	-0.03249
2393.66	-0.000192	2393.66	-0.01248		2393.66	-0.00255	2393.66	-0.03412
2395.59	-0.0007	2395.59	-0.01092		2395.59	-0.0033	2395.59	-0.03435
2397.52	0.000506	2397.52	-0.00866		2397.52	-0.00348	2397.52	-0.03323
2399.45	0.00231	2399.45	-0.00854		2399.45	-0.00171	2399.45	-0.03292
2401.38	0.00304	2401.38	-0.0092		2401.38	0.000814	2401.38	-0.03213
2403.3	0.000654	2403.3	-0.01099		2403.3	0.000898	2403.3	-0.03178
2405.23	-0.000612	2405.23	-0.01307		2405.23	0.00169	2405.23	-0.03237
2407.16	-0.000141	2407.16	-0.01207		2407.16	0.00142	2407.16	-0.03423
2409.09	0.00262	2409.09	-0.01218		2409.09	0.00118	2409.09	-0.03544
2411.02	0.00264	2411.02	-0.01335		2411.02	0.00219	2411.02	-0.03478
2412.95	-0.000358	2412.95	-0.01368		2412.95	0.000806	2412.95	-0.0347
2414.88	0.000185	2414.88	-0.01228		2414.88	-0.000616	2414.88	-0.03391
2416.81	0.00131	2416.81	-0.01008		2416.81	-0.000375	2416.81	-0.03235
2418.74	0.00127	2418.74	-0.01		2418.74	-0.000499	2418.74	-0.03252
2420.66	-0.00041	2420.66	-0.01525		2420.66	-0.000878	2420.66	-0.03485
2422.59	-0.00336	2422.59	-0.01652		2422.59	-0.000796	2422.59	-0.03706
2424.52	-0.00183	2424.52	-0.01421		2424.52	0.000161	2424.52	-0.0367
2426.45	0.00249	2426.45	-0.01313		2426.45	7e-05	2426.45	-0.03567
2428.38	0.00216	2428.38	-0.01318		2428.38	-0.000329	2428.38	-0.0356
2430.31	0.00196	2430.31	-0.01406		2430.31	-0.000235	2430.31	-0.0362
2432.24	0.00155	2432.24	-0.01258		2432.24	0.000558	2432.24	-0.0346
2434.17	-0.00145	2434.17	-0.01127		2434.17	0.000152	2434.17	-0.0331
2436.09	-0.0001	2436.09	-0.01276		2436.09	-0.00132	2436.09	-0.03296
2438.02	-0.000222	2438.02	-0.01277		2438.02	-0.00127	2438.02	-0.03438
2439.95	-0.00155	2439.95	-0.01081		2439.95	-0.00148	2439.95	-0.03558
2441.88	0.00116	2441.88	-0.0094		2441.88	-0.000208	2441.88	-0.0362
2443.81	0.0025	2443.81	-0.01398		2443.81	0.00118	2443.81	-0.03693
2445.74	1.5e-05	2445.74	-0.0165		2445.74	0.00071	2445.74	-0.03737
2447.67	-0.00163	2447.67	-0.01354		2447.67	0.00127	2447.67	-0.03475
2449.6	-0.00125	2449.6	-0.01289		2449.6	0.00159	2449.6	-0.0341
2451.53	-0.000247	2451.53	-0.0131		2451.53	0.00268	2451.53	-0.03538
2453.45	0.000579	2453.45	-0.01236		2453.45	0.00322	2453.45	-0.03707
2455.38	-0.000759	2455.38	-0.01427		2455.38	0.00152	2455.38	-0.03795
2457.31	0.00205	2457.31	-0.01459		2457.31	1.9e-05	2457.31	-0.03688
2459.24	0.00349	2459.24	-0.01137		2459.24	-0.000162	2459.24	-0.03637
2461.17	0.000356	2461.17	-0.01063		2461.17	0.000847	2461.17	-0.03527
2463.1	-0.00214	2463.1	-0.00926		2463.1	0.00118	2463.1	-0.03545
2465.03	-0.000884	2465.03	-0.01032		2465.03	-0.000476	2465.03	-0.03937
2466.96	0.000265	2466.96	-0.01166		2466.96	-0.00175	2466.96	-0.042
2468.88	0.00153	2468.88	-0.01186		2468.88	-0.00216	2468.88	-0.04057
2470.81	0.00154	2470.81	-0.01163		2470.81	-0.000817	2470.81	-0.03894
2472.74	-0.00226	2472.74	-0.01396		2472.74	-0.000586	2472.74	-0.03932
2474.67	-0.00233	2474.67	-0.01376		2474.67	-0.000462	2474.67	-0.04016
2476.6	-0.00027	2476.6	-0.01154		2476.6	-0.00131	2476.6	-0.04071
2478.53	-7.5e-05	2478.53	-0.01327		2478.53	-0.00262	2478.53	-0.04131
2480.46	0.00114	2480.46	-0.01465		2480.46	-0.00197	2480.46	-0.04324
2482.39	0.00168	2482.39	-0.01591		2482.39	-0.000913	2482.39	-0.04505
2484.32	0.00109	2484.32	-0.01671		2484.32	0.000305	2484.32	-0.04399
2486.24	0.000853	2486.24	-0.01544		2486.24	0.000429	2486.24	-0.0435
2488.17	-0.000527	2488.17	-0.01401		2488.17	0.000156	2488.17	-0.04375
2490.1	0.000579	2490.1	-0.01485		2490.1	0.00111	2490.1	-0.04489
2492.03	0.00124	2492.03	-0.01383		2492.03	0.00144	2492.03	-0.04475
2493.96	0.000389	2493.96	-0.01541		2493.96	0.000887	2493.96	-0.04499
2495.89	0.000812	2495.89	-0.01642		2495.89	0.00122	2495.89	-0.0438
2497.82	0.00189	2497.82	-0.016		2497.82	0.0005	2497.82	-0.04177
2499.75	0.00191	2499.75	-0.01538		2499.75	-0.000756	2499.75	-0.04323
2501.67	-0.000718	2501.67	-0.0162		2501.67	-0.00119	2501.67	-0.0441
2503.6	0.00155	2503.6	-0.01511		2503.6	0.00204	2503.6	-0.04239
2505.53	0.00345	2505.53	-0.01171		2505.53	0.00379	2505.53	-0.04209
2507.46	0.00159	2507.46	-0.01072		2507.46	-0.00044	2507.46	-0.04561
2509.39	-0.000295	2509.39	-0.01387		2509.39	-0.00223	2509.39	-0.04707
2511.32	-0.000207	2511.32	-0.01417		2511.32	-0.00241	2511.32	-0.04713
2513.25	0.000506	2513.25	-0.01171		2513.25	-0.00157	2513.25	-0.04645
2515.18	-0.00103	2515.18	-0.01174		2515.18	-0.000728	2515.18	-0.04594
2517.1	-0.00249	2517.1	-0.01442		2517.1	0.00266	2517.1	-0.04232
2519.03	0.00038	2519.03	-0.01518		2519.03	0.00548	2519.03	-0.04116
2520.96	0.000255	2520.96	-0.01536		2520.96	0.00413	2520.96	-0.04352
2522.89	-0.003	2522.89	-0.01184		2522.89	0.00346	2522.89	-0.04157
2524.82	-0.00399	2524.82	-0.01212		2524.82	-0.000473	2524.82	-0.04222
2526.75	-0.00192	2526.75	-0.01126		2526.75	-0.00304	2526.75	-0.04435
2528.68	0.00193	2528.68	-0.00795		2528.68	-0.00112	2528.68	-0.04306
2530.61	0.00206	2530.61	-0.00978		2530.61	-0.00288	2530.61	-0.04156
2532.54	-0.000285	2532.54	-0.0116		2532.54	-0.00167	2532.54	-0.03959
2534.46	0.00105	2534.46	-0.01125		2534.46	0.000758	2534.46	-0.0374
2536.39	0.00153	2536.39	-0.01201		2536.39	0.00127	2536.39	-0.03879
2538.32	-0.000397	2538.32	-0.01353		2538.32	0.00185	2538.32	-0.04187
2540.25	-0.00296	2540.25	-0.01342		2540.25	7.2e-05	2540.25	-0.04325
2542.18	-0.00152	2542.18	-0.01339		2542.18	-0.0033	2542.18	-0.04412
2544.11	0.00119	2544.11	-0.01155		2544.11	-0.00232	2544.11	-0.04184
2546.04	-0.00145	2546.04	-0.00914		2546.04	0.000768	2546.04	-0.04007
2547.97	-0.00237	2547.97	-0.00865		2547.97	-0.00144	2547.97	-0.04052
2549.89	-0.000904	2549.89	-0.00993		2549.89	-0.00102	2549.89	-0.03899
2551.82	-0.000238	2551.82	-0.01228		2551.82	-0.000406	2551.82	-0.03735
2553.75	0.000674	2553.75	-0.01226		2553.75	-0.00132	2553.75	-0.03827
2555.68	-7.1e-05	2555.68	-0.0112		2555.68	-0.00305	2555.68	-0.0397
2557.61	-0.00127	2557.61	-0.01308		2557.61	-0.00146	2557.61	-0.03923
2559.54	-0.00133	2559.54	-0.01256		2559.54	-0.000924	2559.54	-0.04031
2561.47	-0.00192	2561.47	-0.00917		2561.47	-0.00352	2561.47	-0.04227
2563.4	-0.00094	2563.4	-0.01151		2563.4	-0.003	2563.4	-0.04036
2565.33	0.00199	2565.33	-0.0133		2565.33	-0.00059	2565.33	-0.03682
2567.25	0.0027	2567.25	-0.01075		2567.25	0.000422	2567.25	-0.03646
2569.18	0.00106	2569.18	-0.0082		2569.18	0.00164	2569.18	-0.03679
2571.11	0.00111	2571.11	-0.01029		2571.11	0.00196	2571.11	-0.03734
2573.04	0.00108	2573.04	-0.01443		2573.04	0.00119	2573.04	-0.03744
2574.97	0.00285	2574.97	-0.01445		2574.97	-0.00118	2574.97	-0.03904
2576.9	0.00302	2576.9	-0.01044		2576.9	-0.00234	2576.9	-0.0411
2578.83	0.00065	2578.83	-0.00977		2578.83	0.000788	2578.83	-0.03891
2580.76	-0.000356	2580.76	-0.01244		2580.76	0.00308	2580.76	-0.03649
2582.68	0.000488	2582.68	-0.01161		2582.68	0.00187	2582.68	-0.0362
2584.61	0.00211	2584.61	-0.01173		2584.61	6.7e-05	2584.61	-0.03705
2586.54	0.00325	2586.54	-0.0155		2586.54	-0.00151	2586.54	-0.03743
2588.47	0.00153	2588.47	-0.01434		2588.47	-0.00191	2588.47	-0.03676
2590.4	-0.000836	2590.4	-0.00955		2590.4	0.00258	2590.4	-0.03338
2592.33	-0.00423	2592.33	-0.01129		2592.33	0.00244	2592.33	-0.03217
2594.26	-0.00409	2594.26	-0.01277		2594.26	-0.000163	2594.26	-0.03624
2596.19	-0.000911	2596.19	-0.01182		2596.19	0.000472	2596.19	-0.0394
2598.12	0.00117	2598.12	-0.01249		2598.12	0.000613	2598.12	-0.0382
2600.04	0.000813	2600.04	-0.01398		2600.04	-0.00111	2600.04	-0.03896
2601.97	0.00173	2601.97	-0.01508		2601.97	-0.00252	2601.97	-0.04027
2603.9	0.000563	2603.9	-0.0163		2603.9	-0.00193	2603.9	-0.03998
2605.83	-0.00229	2605.83	-0.01698		2605.83	-0.000629	2605.83	-0.03814
2607.76	-0.000746	2607.76	-0.01657		2607.76	-0.000594	2607.76	-0.03444
2609.69	0.00109	2609.69	-0.01487		2609.69	-0.0011	2609.69	-0.03406
2611.62	-0.000337	2611.62	-0.01326		2611.62	-0.00115	2611.62	-0.03621
2613.55	-0.00179	2613.55	-0.0104		2613.55	-0.00213	2613.55	-0.03914
2615.47	-0.00306	2615.47	-0.01031		2615.47	-0.00201	2615.47	-0.03838
2617.4	0.000363	2617.4	-0.01312		2617.4	-0.0001	2617.4	-0.03673
2619.33	0.00114	2619.33	-0.01227		2619.33	-0.00162	2619.33	-0.03683
2621.26	-0.00151	2621.26	-0.00925		2621.26	-0.00185	2621.26	-0.03746
2623.19	-0.0015	2623.19	-0.00955		2623.19	0.00296	2623.19	-0.03569
2625.12	-0.00178	2625.12	-0.01651		2625.12	0.00391	2625.12	-0.03508
2627.05	-0.000913	2627.05	-0.02036		2627.05	0.00321	2627.05	-0.03435
2628.98	0.00225	2628.98	-0.01711		2628.98	0.0016	2628.98	-0.03307
2630.91	0.00388	2630.91	-0.01334		2630.91	0.00118	2630.91	-0.03384
2632.83	0.00123	2632.83	-0.0128		2632.83	-0.000833	2632.83	-0.03472
2634.76	-0.000798	2634.76	-0.01197		2634.76	0.00132	2634.76	-0.03288
2636.69	-0.0017	2636.69	-0.01356		2636.69	0.000207	2636.69	-0.0336
2638.62	-0.00135	2638.62	-0.01638		2638.62	-0.00266	2638.62	-0.03746
2640.55	0.000718	2640.55	-0.01684		2640.55	-0.000473	2640.55	-0.03514
2642.48	0.000792	2642.48	-0.01709		2642.48	0.00283	2642.48	-0.03239
2644.41	0.000602	2644.41	-0.01628		2644.41	0.0032	2644.41	-0.03416
2646.34	-0.0007	2646.34	-0.01427		2646.34	0.000626	2646.34	-0.0374
2648.26	0.00122	2648.26	-0.01256		2648.26	0.000339	2648.26	-0.03693
2650.19	0.000882	2650.19	-0.01289		2650.19	0.00138	2650.19	-0.03528
2652.12	-0.00148	2652.12	-0.0153		2652.12	0.00197	2652.12	-0.03728
2654.05	0.000355	2654.05	-0.01646		2654.05	0.000471	2654.05	-0.03934
2655.98	0.00416	2655.98	-0.01525		2655.98	0.002	2655.98	-0.03941
2657.91	0.00252	2657.91	-0.01436		2657.91	0.00244	2657.91	-0.04018
2659.84	-0.000596	2659.84	-0.01555		2659.84	0.000373	2659.84	-0.04147
2661.77	-0.000978	2661.77	-0.0173		2661.77	-0.00269	2661.77	-0.04314
2663.69	-0.000889	2663.69	-0.01549		2663.69	-0.00579	2663.69	-0.04492
2665.62	0.000779	2665.62	-0.01462		2665.62	-0.00244	2665.62	-0.04578
2667.55	0.00323	2667.55	-0.01601		2667.55	0.00333	2667.55	-0.04395
2669.48	0.00313	2669.48	-0.01833		2669.48	0.000774	2669.48	-0.04313
2671.41	0.000644	2671.41	-0.02434		2671.41	-0.00321	2671.41	-0.04256
2673.34	-0.00173	2673.34	-0.0268		2673.34	-0.00404	2673.34	-0.04413
2675.27	-0.00133	2675.27	-0.02186		2675.27	-0.00388	2675.27	-0.04544
2677.2	0.00052	2677.2	-0.01766		2677.2	-0.00271	2677.2	-0.04601
2679.13	0.00161	2679.13	-0.01936		2679.13	-0.00153	2679.13	-0.04663
2681.05	0.00102	2681.05	-0.01842		2681.05	-0.00173	2681.05	-0.04583
2682.98	0.000713	2682.98	-0.01766		2682.98	-0.00417	2682.98	-0.04655
2684.91	0.00219	2684.91	-0.02011		2684.91	-0.0038	2684.91	-0.04639
2686.84	0.00214	2686.84	-0.02192		2686.84	-0.00127	2686.84	-0.04433
2688.77	0.0016	2688.77	-0.02194		2688.77	0.00127	2688.77	-0.04456
2690.7	-0.000275	2690.7	-0.02122		2690.7	0.00104	2690.7	-0.04551
2692.63	0.000205	2692.63	-0.02041		2692.63	0.000672	2692.63	-0.04506
2694.56	0.00485	2694.56	-0.02134		2694.56	0.000219	2694.56	-0.0444
2696.48	0.00759	2696.48	-0.02275		2696.48	-0.000584	2696.48	-0.0438
2698.41	0.00425	2698.41	-0.02078		2698.41	-0.00297	2698.41	-0.0451
2700.34	-0.00181	2700.34	-0.0178		2700.34	-0.00364	2700.34	-0.04546
2702.27	-0.00615	2702.27	-0.0139		2702.27	-0.00213	2702.27	-0.04321
2704.2	-0.00476	2704.2	-0.01293		2704.2	-0.00274	2704.2	-0.0443
2706.13	-0.00177	2706.13	-0.01642		2706.13	-0.00532	2706.13	-0.04499
2708.06	7.1e-05	2708.06	-0.02073		2708.06	-0.00491	2708.06	-0.0422
2709.99	0.00147	2709.99	-0.0224		2709.99	-0.00212	2709.99	-0.04052
2711.92	0.000284	2711.92	-0.0241		2711.92	-0.00191	2711.92	-0.0392
2713.84	-0.00339	2713.84	-0.02459		2713.84	-0.00038	2713.84	-0.03654
2715.77	-0.00124	2715.77	-0.02573		2715.77	-0.002	2715.77	-0.03705
2717.7	0.000572	2717.7	-0.02727		2717.7	-0.00253	2717.7	-0.04051
2719.63	-0.000976	2719.63	-0.02742		2719.63	0.000542	2719.63	-0.0413
2721.56	-0.00123	2721.56	-0.02944		2721.56	0.00369	2721.56	-0.04064
2723.49	-0.00382	2723.49	-0.03174		2723.49	0.00108	2723.49	-0.04658
2725.42	-0.00735	2725.42	-0.03368		2725.42	-0.00245	2725.42	-0.0527
2727.35	-0.00324	2727.35	-0.03412		2727.35	-0.00446	2727.35	-0.05085
2729.27	0.00485	2729.27	-0.03025		2729.27	-0.00541	2729.27	-0.04681
2731.2	0.00279	2731.2	-0.02781		2731.2	-0.00421	2731.2	-0.04537
2733.13	-0.00254	2733.13	-0.02759		2733.13	-0.000864	2733.13	-0.04417
2735.06	-0.00203	2735.06	-0.02887		2735.06	0.00254	2735.06	-0.04305
2736.99	0.000666	2736.99	-0.03029		2736.99	0.00384	2736.99	-0.04252
2738.92	0.00208	2738.92	-0.0306		2738.92	0.00451	2738.92	-0.04244
2740.85	0.00234	2740.85	-0.03067		2740.85	0.0013	2740.85	-0.04732
2742.78	-0.00156	2742.78	-0.03329		2742.78	-0.00188	2742.78	-0.04939
2744.71	-0.000132	2744.71	-0.03765		2744.71	6.9e-05	2744.71	-0.05131
2746.63	0.00586	2746.63	-0.0417		2746.63	0.00215	2746.63	-0.05194
2748.56	0.00758	2748.56	-0.04234		2748.56	0.00126	2748.56	-0.05261
2750.49	0.00275	2750.49	-0.04025		2750.49	0.000333	2750.49	-0.0537
2752.42	-0.00234	2752.42	-0.04098		2752.42	0.00195	2752.42	-0.05336
2754.35	-0.00209	2754.35	-0.04402		2754.35	0.00265	2754.35	-0.05381
2756.28	-0.000812	2756.28	-0.04308		2756.28	0.00117	2756.28	-0.05549
2758.21	0.000846	2758.21	-0.0463		2758.21	0.00111	2758.21	-0.05656
2760.14	0.00223	2760.14	-0.04798		2760.14	0.00102	2760.14	-0.05622
2762.06	-0.00063	2762.06	-0.04575		2762.06	-0.00208	2762.06	-0.0571
2763.99	-0.00259	2763.99	-0.04269		2763.99	-0.00175	2763.99	-0.05889
2765.92	0.00101	2765.92	-0.0451		2765.92	-0.00136	2765.92	-0.06389
2767.85	0.00606	2767.85	-0.04884		2767.85	-0.00246	2767.85	-0.06724
2769.78	0.00507	2769.78	-0.04835		2769.78	-0.00203	2769.78	-0.0678
2771.71	0.00368	2771.71	-0.04654		2771.71	-0.00108	2771.71	-0.06921
2773.64	0.00467	2773.64	-0.04734		2773.64	-0.00178	2773.64	-0.06576
2775.57	0.00107	2775.57	-0.04867		2775.57	-0.000127	2775.57	-0.06177
2777.5	-0.00341	2777.5	-0.04866		2777.5	0.00104	2777.5	-0.06349
2779.42	-0.00396	2779.42	-0.04853		2779.42	-0.00083	2779.42	-0.06441
2781.35	-0.00199	2781.35	-0.05213		2781.35	-0.000589	2781.35	-0.06322
2783.28	0.00113	2783.28	-0.05307		2783.28	0.000422	2783.28	-0.06437
2785.21	-0.000378	2785.21	-0.04967		2785.21	0.00117	2785.21	-0.06304
2787.14	-0.0049	2787.14	-0.05125		2787.14	0.000183	2787.14	-0.063
2789.07	-0.00402	2789.07	-0.05569		2789.07	0.00146	2789.07	-0.0633
2791	-0.000706	2791	-0.05555		2791	0.000311	2791	-0.06333
2792.93	0.00166	2792.93	-0.05228		2792.93	0.00032	2792.93	-0.06042
2794.85	-0.000242	2794.85	-0.05122		2794.85	-0.00206	2794.85	-0.06299
2796.78	-0.00286	2796.78	-0.04979		2796.78	-0.00373	2796.78	-0.06686
2798.71	-0.00606	2798.71	-0.05122		2798.71	0.00241	2798.71	-0.05958
2800.64	-0.00309	2800.64	-0.05398		2800.64	0.00656	2800.64	-0.05283
2802.57	0.00664	2802.57	-0.05184		2802.57	0.00225	2802.57	-0.05609
2804.5	0.00555	2804.5	-0.04844		2804.5	0.000427	2804.5	-0.05508
2806.43	-0.00214	2806.43	-0.04907		2806.43	0.00392	2806.43	-0.05058
2808.36	-0.00447	2808.36	-0.05064		2808.36	0.00773	2808.36	-0.04761
2810.28	-0.00132	2810.28	-0.04038		2810.28	0.00428	2810.28	-0.04956
2812.21	0.00143	2812.21	-0.03345		2812.21	0.000447	2812.21	-0.05326
2814.14	-0.000487	2814.14	-0.034		2814.14	0.00061	2814.14	-0.04848
2816.07	0.00309	2816.07	-0.02736		2816.07	0.00198	2816.07	-0.04391
2818	0.00628	2818	-0.02124		2818	0.00246	2818	-0.04446
2819.93	-0.000823	2819.93	-0.01876		2819.93	-0.00158	2819.93	-0.04724
2821.86	-0.000412	2821.86	-0.0138		2821.86	-0.00837	2821.86	-0.04846
2823.79	0.000673	2823.79	-0.01276		2823.79	-0.003	2823.79	-0.04156
2825.72	0.00157	2825.72	-0.01587		2825.72	0.00254	2825.72	-0.04076
2827.64	-0.00287	2827.64	-0.02839		2827.64	0.00232	2827.64	-0.04376
2829.57	-0.00968	2829.57	-0.037		2829.57	0.00685	2829.57	-0.0303
2831.5	-0.00134	2831.5	-0.04074		2831.5	0.00617	2831.5	-0.01823
2833.43	0.0088	2833.43	-0.04472		2833.43	0.00148	2833.43	-0.01477
2835.36	0.00635	2835.36	-0.04575		2835.36	0.00193	2835.36	-0.0089
2837.29	0.00218	2837.29	-0.0483		2837.29	0.00138	2837.29	-0.00203
2839.22	-0.000133	2839.22	-0.04534		2839.22	-0.00187	2839.22	0.00282
2841.15	0.00676	2841.15	-0.03834		2841.15	0.00029	2841.15	0.00336
2843.07	0.00464	2843.07	-0.03102		2843.07	0.00247	2843.07	0.000596
2845	0.00136	2845	-0.02052		2845	0.000194	2845	0.000406
2846.93	0.00177	2846.93	-0.01351		2846.93	0.000664	2846.93	-0.00321
2848.86	0.00373	2848.86	-0.01882		2848.86	-0.00253	2848.86	-0.01194
2850.79	0.00417	2850.79	-0.01963		2850.79	-0.00504	2850.79	-0.0215
2852.72	0.00526	2852.72	-0.01977		2852.72	-0.00421	2852.72	-0.03043
2854.65	0.000394	2854.65	-0.03046		2854.65	0.000571	2854.65	-0.03681
2856.58	-0.00212	2856.58	-0.04416		2856.58	0.00165	2856.58	-0.04329
2858.51	-0.00295	2858.51	-0.05193		2858.51	0.00239	2858.51	-0.04728
2860.43	-0.00179	2860.43	-0.05473		2860.43	-0.00331	2860.43	-0.0544
2862.36	-4.1e-05	2862.36	-0.0597		2862.36	-0.00944	2862.36	-0.05675
2864.29	0.00285	2864.29	-0.06107		2864.29	-0.00866	2864.29	-0.05553
2866.22	0.00648	2866.22	-0.06275		2866.22	-0.00694	2866.22	-0.06064
2868.15	0.00724	2868.15	-0.06564		2868.15	-0.00185	2868.15	-0.06269
2870.08	0.00327	2870.08	-0.06955		2870.08	0.00453	2870.08	-0.05874
2872.01	-0.00274	2872.01	-0.06804		2872.01	0.00226	2872.01	-0.05785
2873.94	0.00495	2873.94	-0.06667		2873.94	-0.00377	2873.94	-0.05784
2875.86	0.0182	2875.86	-0.07148		2875.86	-0.00689	2875.86	-0.06099
2877.79	0.01161	2877.79	-0.07849		2877.79	-0.00724	2877.79	-0.06538
2879.72	-0.00304	2879.72	-0.08304		2879.72	0.00251	2879.72	-0.06092
2881.65	-0.000873	2881.65	-0.08292		2881.65	0.00393	2881.65	-0.05898
2883.58	0.0029	2883.58	-0.07936		2883.58	-0.000919	2883.58	-0.06105
2885.51	0.00206	2885.51	-0.08329		2885.51	0.00242	2885.51	-0.05656
2887.44	0.0006	2887.44	-0.09204		2887.44	0.000851	2887.44	-0.05755
2889.37	0.00193	2889.37	-0.09324		2889.37	-0.00732	2889.37	-0.06295
2891.3	0.00592	2891.3	-0.09197		2891.3	-0.00684	2891.3	-0.06582
2893.22	0.00272	2893.22	-0.09156		2893.22	0.00223	2893.22	-0.06326
2895.15	-0.00764	2895.15	-0.09058		2895.15	0.01024	2895.15	-0.05975
2897.08	-0.0068	2897.08	-0.10082		2897.08	0.00651	2897.08	-0.0676
2899.01	-4.2e-05	2899.01	-0.11042		2899.01	0.00354	2899.01	-0.07407
2900.94	0.00529	2900.94	-0.11254		2900.94	0.01083	2900.94	-0.06946
2902.87	0.00319	2902.87	-0.11406		2902.87	0.00668	2902.87	-0.06918
2904.8	0.000316	2904.8	-0.10904		2904.8	-0.000959	2904.8	-0.07344
2906.73	0.01102	2906.73	-0.09681		2906.73	-0.00155	2906.73	-0.0742
2908.65	0.01564	2908.65	-0.09907		2908.65	0.000543	2908.65	-0.07758
2910.58	0.0049	2910.58	-0.10049		2910.58	0.000105	2910.58	-0.08278
2912.51	-0.00332	2912.51	-0.10003		2912.51	-0.000451	2912.51	-0.0788
2914.44	-0.00664	2914.44	-0.09729		2914.44	0.00217	2914.44	-0.07377
2916.37	-0.00678	2916.37	-0.09206		2916.37	0.00934	2916.37	-0.079
2918.3	-0.00535	2918.3	-0.09582		2918.3	0.00945	2918.3	-0.07586
2920.23	-0.00807	2920.23	-0.09137		2920.23	0.00389	2920.23	-0.07315
2922.16	-0.00623	2922.16	-0.08682		2922.16	0.00262	2922.16	-0.07342
2924.09	-0.00715	2924.09	-0.08647		2924.09	0.00115	2924.09	-0.07811
2926.01	0.00127	2926.01	-0.08033		2926.01	-0.00307	2926.01	-0.08228
2927.94	0.02495	2927.94	-0.08168		2927.94	-7e-05	2927.94	-0.0771
2929.87	0.01618	2929.87	-0.07886		2929.87	-0.000245	2929.87	-0.07054
2931.8	0.000803	2931.8	-0.07405		2931.8	-0.00493	2931.8	-0.06944
2933.73	-0.00675	2933.73	-0.08193		2933.73	-0.0071	2933.73	-0.06778
2935.66	-0.00857	2935.66	-0.09123		2935.66	-0.00165	2935.66	-0.06401
2937.59	-0.0111	2937.59	-0.09917		2937.59	0.00494	2937.59	-0.05993
2939.52	-0.00621	2939.52	-0.10005		2939.52	0.00149	2939.52	-0.05691
2941.44	-0.00646	2941.44	-0.10327		2941.44	-0.00145	2941.44	-0.0567
2943.37	-0.000265	2943.37	-0.10162		2943.37	0.00461	2943.37	-0.05535
2945.3	0.00677	2945.3	-0.10155		2945.3	0.00835	2945.3	-0.05404
2947.23	-0.0031	2947.23	-0.1093		2947.23	0.00812	2947.23	-0.05155
2949.16	-0.01275	2949.16	-0.10927		2949.16	0.00765	2949.16	-0.05534
2951.09	-0.00534	2951.09	-0.11579		2951.09	0.00263	2951.09	-0.05821
2953.02	0.00137	2953.02	-0.12482		2953.02	-0.00151	2953.02	-0.0589
2954.95	0.00293	2954.95	-0.1315		2954.95	-0.00903	2954.95	-0.07351
2956.87	0.00348	2956.87	-0.13807		2956.87	-0.01435	2956.87	-0.08408
2958.8	0.00182	2958.8	-0.12697		2958.8	-0.01055	2958.8	-0.08609
2960.73	0.00329	2960.73	-0.11359		2960.73	-0.0024	2960.73	-0.08839
2962.66	0.00811	2962.66	-0.11308		2962.66	0.00113	2962.66	-0.0912
2964.59	0.00876	2964.59	-0.11798		2964.59	-0.000923	2964.59	-0.094
2966.52	0.01188	2966.52	-0.1263		2966.52	0.00564	2966.52	-0.08692
2968.45	0.00821	2968.45	-0.1312		2968.45	0.01267	2968.45	-0.08312
2970.38	0.00417	2970.38	-0.12725		2970.38	0.00167	2970.38	-0.09013
2972.31	0.00279	2972.31	-0.121		2972.31	0.00531	2972.31	-0.08567
2974.23	0.00827	2974.23	-0.12063		2974.23	0.01363	2974.23	-0.0786
2976.16	0.01557	2976.16	-0.12694		2976.16	0.01505	2976.16	-0.07726
2978.09	0.01667	2978.09	-0.13027		2978.09	0.01555	2978.09	-0.07971
2980.02	0.00166	2980.02	-0.12015		2980.02	0.00496	2980.02	-0.08339
2981.95	-0.000768	2981.95	-0.12011		2981.95	-0.00132	2981.95	-0.08176
2983.88	-0.00236	2983.88	-0.12583		2983.88	0.00259	2983.88	-0.0837
2985.81	0.00222	2985.81	-0.12952		2985.81	0.00267	2985.81	-0.08845
2987.74	0.01498	2987.74	-0.13703		2987.74	-0.000192	2987.74	-0.09542
2989.66	0.013	2989.66	-0.13461		2989.66	0.000755	2989.66	-0.09523
2991.59	0.00608	2991.59	-0.13129		2991.59	0.00475	2991.59	-0.08894
2993.52	0.00682	2993.52	-0.12753		2993.52	0.00707	2993.52	-0.08903
2995.45	0.01405	2995.45	-0.13495		2995.45	0.00755	2995.45	-0.08883
2997.38	0.01646	2997.38	-0.14845		2997.38	0.00789	2997.38	-0.08209
2999.31	0.00137	2999.31	-0.13936		2999.31	0.00755	2999.31	-0.07817
3001.24	-0.00461	3001.24	-0.12924		3001.24	0.00504	3001.24	-0.07349
3003.17	0.00252	3003.17	-0.12481		3003.17	0.00249	3003.17	-0.07
3005.1	0.00575	3005.1	-0.11311		3005.1	-0.00276	3005.1	-0.07334
3007.02	0.00489	3007.02	-0.10425		3007.02	0.000505	3007.02	-0.0663
3008.95	0.01528	3008.95	-0.09732		3008.95	0.000135	3008.95	-0.05937
3010.88	0.11371	3010.88	-0.10116		3010.88	-0.008	3010.88	-0.06074
3012.81	0.33341	3012.81	-0.07147		3012.81	-0.03608	3012.81	-0.06573
3014.74	0.11634	3014.74	-0.03358		3014.74	0.07134	3014.74	-0.01968
3016.67	0.00575	3016.67	-0.11869		3016.67	0.09166	3016.67	-0.04765
3018.6	0.01421	3018.6	-0.12631		3018.6	0.01049	3018.6	-0.07598
3020.53	0.0095	3020.53	-0.12923		3020.53	0.00431	3020.53	-0.08019
3022.45	0.00314	3022.45	-0.1285		3022.45	0.00788	3022.45	-0.07308
3024.38	-0.00343	3024.38	-0.12502		3024.38	0.00287	3024.38	-0.07087
3026.31	-0.00332	3026.31	-0.12524		3026.31	0.00178	3026.31	-0.07295
3028.24	-0.00577	3028.24	-0.12988		3028.24	0.00356	3028.24	-0.07394
3030.17	-0.00538	3030.17	-0.13391		3030.17	-0.00334	3030.17	-0.07479
3032.1	0.00176	3032.1	-0.1359		3032.1	-0.000926	3032.1	-0.0721
3034.03	0.00397	3034.03	-0.13829		3034.03	0.00307	3034.03	-0.06974
3035.96	-0.00366	3035.96	-0.14231		3035.96	-0.0026	3035.96	-0.07356
3037.89	-0.00784	3037.89	-0.14303		3037.89	-0.00229	3037.89	-0.07891
3039.81	0.0031	3039.81	-0.13212		3039.81	0.000833	3039.81	-0.07897
3041.74	0.00626	3041.74	-0.13271		3041.74	8.5e-05	3041.74	-0.08152
3043.67	0.0047	3043.67	-0.13557		3043.67	-0.00152	3043.67	-0.079
3045.6	0.00503	3045.6	-0.1364		3045.6	-0.0028	3045.6	-0.08123
3047.53	0.00512	3047.53	-0.14035		3047.53	-0.00122	3047.53	-0.08433
3049.46	0.01296	3049.46	-0.13523		3049.46	-0.00206	3049.46	-0.08817
3051.39	0.01518	3051.39	-0.13087		3051.39	-0.0029	3051.39	-0.08515
3053.32	0.01221	3053.32	-0.13668		3053.32	0.00265	3053.32	-0.08204
3055.24	0.01413	3055.24	-0.15034		3055.24	0.00356	3055.24	-0.08383
3057.17	0.01767	3057.17	-0.16504		3057.17	-0.00251	3057.17	-0.08971
3059.1	0.00276	3059.1	-0.16113		3059.1	-0.00209	3059.1	-0.09311
3061.03	0.00214	3061.03	-0.14921		3061.03	0.0017	3061.03	-0.09543
3062.96	0.01348	3062.96	-0.14093		3062.96	-0.007	3062.96	-0.10151
3064.89	0.01404	3064.89	-0.14772		3064.89	-0.01012	3064.89	-0.10781
3066.82	0.01062	3066.82	-0.15634		3066.82	-0.01378	3066.82	-0.11351
3068.75	0.01023	3068.75	-0.15272		3068.75	-0.01471	3068.75	-0.09981
3070.68	0.00551	3070.68	-0.15046		3070.68	-0.00665	3070.68	-0.09385
3072.6	0.00803	3072.6	-0.15998		3072.6	-0.0057	3072.6	-0.09801
3074.53	0.01856	3074.53	-0.16427		3074.53	-0.0105	3074.53	-0.10154
3076.46	0.01893	3076.46	-0.15407		3076.46	-0.00236	3076.46	-0.09946
3078.39	0.00255	3078.39	-0.14985		3078.39	0.00767	3078.39	-0.09696
3080.32	-0.00408	3080.32	-0.15345		3080.32	0.00576	3080.32	-0.09486
3082.25	-0.000326	3082.25	-0.15874		3082.25	0.00538	3082.25	-0.09779
3084.18	0.00124	3084.18	-0.16764		3084.18	0.00629	3084.18	-0.10334
3086.11	0.01241	3086.11	-0.16994		3086.11	0.00513	3086.11	-0.09587
3088.03	0.00581	3088.03	-0.16639		3088.03	-0.00204	3088.03	-0.0971
3089.96	0.0037	3089.96	-0.16418		3089.96	-0.000312	3089.96	-0.09923
3091.89	0.00854	3091.89	-0.16693		3091.89	0.00816	3091.89	-0.09699
3093.82	0.01886	3093.82	-0.17163		3093.82	0.01648	3093.82	-0.09357
3095.75	0.01497	3095.75	-0.16164		3095.75	0.00751	3095.75	-0.1074
3097.68	-0.00192	3097.68	-0.1648		3097.68	-0.00542	3097.68	-0.11085
3099.61	-0.00413	3099.61	-0.16725		3099.61	-0.00601	3099.61	-0.10199
3101.54	0.00598	3101.54	-0.17355		3101.54	0.00609	3101.54	-0.09671
3103.46	0.01249	3103.46	-0.17468		3103.46	0.01223	3103.46	-0.09821
3105.39	0.00971	3105.39	-0.17474		3105.39	0.00961	3105.39	-0.10341
3107.32	0.00116	3107.32	-0.1742		3107.32	0.00737	3107.32	-0.11011
3109.25	-0.00561	3109.25	-0.17664		3109.25	0.00086	3109.25	-0.11204
3111.18	0.00157	3111.18	-0.17543		3111.18	-5.3e-05	3111.18	-0.11292
3113.11	0.01087	3113.11	-0.16242		3113.11	0.00361	3113.11	-0.11075
3115.04	0.00698	3115.04	-0.16659		3115.04	0.00605	3115.04	-0.10879
3116.97	0.00266	3116.97	-0.1782		3116.97	0.00711	3116.97	-0.10493
3118.9	0.00361	3118.9	-0.18623		3118.9	0.00579	3118.9	-0.10327
3120.82	0.00272	3120.82	-0.19173		3120.82	0.000946	3120.82	-0.1109
3122.75	-0.00814	3122.75	-0.18402		3122.75	0.000163	3122.75	-0.11739
3124.68	-0.00739	3124.68	-0.18654		3124.68	0.00794	3124.68	-0.11585
3126.61	-0.01088	3126.61	-0.19594		3126.61	0.00519	3126.61	-0.11229
3128.54	-0.01201	3128.54	-0.19393		3128.54	0.000587	3128.54	-0.10805
3130.47	-0.00524	3130.47	-0.18971		3130.47	0.00333	3130.47	-0.10687
3132.4	-0.00759	3132.4	-0.19161		3132.4	-0.00351	3132.4	-0.1169
3134.33	-0.01247	3134.33	-0.1931		3134.33	-0.00906	3134.33	-0.12045
3136.25	-0.00281	3136.25	-0.19276		3136.25	-0.0112	3136.25	-0.11887
3138.18	0.00308	3138.18	-0.19139		3138.18	-0.01149	3138.18	-0.11766
3140.11	-0.00218	3140.11	-0.18866		3140.11	-0.00388	3140.11	-0.12424
3142.04	0.00814	3142.04	-0.19848		3142.04	-0.00429	3142.04	-0.12441
3143.97	0.01447	3143.97	-0.20306		3143.97	-0.01094	3143.97	-0.1283
3145.9	0.01381	3145.9	-0.19693		3145.9	-0.0082	3145.9	-0.13058
3147.83	0.01008	3147.83	-0.19791		3147.83	-0.000937	3147.83	-0.11885
3149.76	0.00345	3149.76	-0.19352		3149.76	-0.00453	3149.76	-0.11951
3151.69	0.00613	3151.69	-0.19699		3151.69	-0.00844	3151.69	-0.12686
3153.61	0.01512	3153.61	-0.2026		3153.61	8.3e-05	3153.61	-0.12735
3155.54	0.01489	3155.54	-0.20496		3155.54	-0.00131	3155.54	-0.12842
3157.47	0.0111	3157.47	-0.20504		3157.47	-0.00922	3157.47	-0.12863
3159.4	0.00741	3159.4	-0.21027		3159.4	-0.00769	3159.4	-0.13068
3161.33	0.00429	3161.33	-0.20763		3161.33	-0.00488	3161.33	-0.13674
3163.26	0.000853	3163.26	-0.21649		3163.26	-0.00737	3163.26	-0.13799
3165.19	-0.000586	3165.19	-0.2204		3165.19	-0.00253	3165.19	-0.12634
3167.12	0.00431	3167.12	-0.21466		3167.12	0.00351	3167.12	-0.12164
3169.04	0.0084	3169.04	-0.21975		3169.04	-0.000414	3169.04	-0.13221
3170.97	0.00799	3170.97	-0.22631		3170.97	-0.00841	3170.97	-0.14039
3172.9	-0.00089	3172.9	-0.22203		3172.9	-0.00169	3172.9	-0.13487
3174.83	-0.00357	3174.83	-0.21239		3174.83	0.00934	3174.83	-0.13192
3176.76	0.00273	3176.76	-0.21911		3176.76	0.0051	3176.76	-0.13662
3178.69	0.00105	3178.69	-0.22175		3178.69	-0.00751	3178.69	-0.14778
3180.62	0.00274	3180.62	-0.21491		3180.62	-0.00278	3180.62	-0.14889
3182.55	0.01254	3182.55	-0.21489		3182.55	-0.00392	3182.55	-0.14679
3184.48	0.01099	3184.48	-0.22466		3184.48	-0.00712	3184.48	-0.14852
3186.4	0.00621	3186.4	-0.22709		3186.4	-0.000435	3186.4	-0.14386
3188.33	0.01058	3188.33	-0.22628		3188.33	0.00438	3188.33	-0.14549
3190.26	0.00951	3190.26	-0.22753		3190.26	-0.000217	3190.26	-0.14888
3192.19	0.00834	3192.19	-0.22576		3192.19	0.00451	3192.19	-0.14076
3194.12	0.00543	3194.12	-0.22567		3194.12	0.000975	3194.12	-0.14441
3196.05	0.00272	3196.05	-0.22732		3196.05	-0.0077	3196.05	-0.15432
3197.98	0.00388	3197.98	-0.2269		3197.98	-0.00228	3197.98	-0.15322
3199.91	0.01169	3199.91	-0.2307		3199.91	-0.00017	3199.91	-0.15551
3201.83	0.01934	3201.83	-0.23618		3201.83	-0.00245	3201.83	-0.1519
3203.76	0.02055	3203.76	-0.24404		3203.76	0.00981	3203.76	-0.1422
3205.69	0.02005	3205.69	-0.24715		3205.69	0.02092	3205.69	-0.13975
3207.62	0.0189	3207.62	-0.24494		3207.62	0.01243	3207.62	-0.1505
3209.55	0.00876	3209.55	-0.23443		3209.55	0.00616	3209.55	-0.15297
3211.48	0.00798	3211.48	-0.23758		3211.48	-0.0022	3211.48	-0.15618
3213.41	0.01679	3213.41	-0.24982		3213.41	-0.01736	3213.41	-0.15985
3215.34	0.02124	3215.34	-0.24872		3215.34	-0.01514	3215.34	-0.15791
3217.27	0.00911	3217.27	-0.24003		3217.27	-0.00601	3217.27	-0.15843
3219.19	-0.00804	3219.19	-0.24088		3219.19	-0.00382	3219.19	-0.16331
3221.12	-0.0039	3221.12	-0.24516		3221.12	0.00144	3221.12	-0.16412
3223.05	-0.00289	3223.05	-0.24512		3223.05	-0.00665	3223.05	-0.17655
3224.98	-0.00338	3224.98	-0.2469		3224.98	-0.00828	3224.98	-0.17849
3226.91	0.00106	3226.91	-0.24362		3226.91	0.00551	3226.91	-0.16466
3228.84	0.00402	3228.84	-0.24075		3228.84	0.00924	3228.84	-0.15988
3230.77	0.000766	3230.77	-0.24102		3230.77	0.00285	3230.77	-0.17107
3232.7	-0.00423	3232.7	-0.24606		3232.7	0.00441	3232.7	-0.16654
3234.62	-0.00179	3234.62	-0.25641		3234.62	0.00908	3234.62	-0.15712
3236.55	0.0073	3236.55	-0.26123		3236.55	0.00201	3236.55	-0.16448
3238.48	0.00832	3238.48	-0.25444		3238.48	0.00311	3238.48	-0.16242
3240.41	0.00454	3240.41	-0.25097		3240.41	-0.00064	3240.41	-0.16168
3242.34	0.00904	3242.34	-0.25287		3242.34	-0.00381	3242.34	-0.16675
3244.27	0.00376	3244.27	-0.26233		3244.27	-0.00192	3244.27	-0.16638
3246.2	0.000295	3246.2	-0.26869		3246.2	-0.0011	3246.2	-0.17368
3248.13	-0.000478	3248.13	-0.26855		3248.13	-0.00632	3248.13	-0.18315
3250.05	-0.00146	3250.05	-0.27141		3250.05	-0.000801	3250.05	-0.18199
3251.98	-0.00892	3251.98	-0.27161		3251.98	0.0017	3251.98	-0.18212
3253.91	-0.00114	3253.91	-0.26421		3253.91	-0.00163	3253.91	-0.17702
3255.84	0.00353	3255.84	-0.25345		3255.84	0.00331	3255.84	-0.17014
3257.77	0.00881	3257.77	-0.2448		3257.77	0.00842	3257.77	-0.17153
3259.7	0.0081	3259.7	-0.24984		3259.7	0.00496	3259.7	-0.16953
3261.63	-0.00271	3261.63	-0.26216		3261.63	-0.00294	3261.63	-0.17483
3263.56	-0.00914	3263.56	-0.26873		3263.56	-0.00166	3263.56	-0.17455
3265.49	-0.00306	3265.49	-0.26392		3265.49	0.00176	3265.49	-0.17458
3267.41	-0.000231	3267.41	-0.26161		3267.41	0.00509	3267.41	-0.17488
3269.34	-0.00123	3269.34	-0.26188		3269.34	0.00229	3269.34	-0.17788
3271.27	-0.00552	3271.27	-0.26176		3271.27	-0.00727	3271.27	-0.17992
3273.2	0.000611	3273.2	-0.26489		3273.2	-0.00433	3273.2	-0.17335
3275.13	0.01056	3275.13	-0.25422		3275.13	0.00811	3275.13	-0.16757
3277.06	0.00163	3277.06	-0.24289		3277.06	0.00386	3277.06	-0.17153
3278.99	0.00356	3278.99	-0.23984		3278.99	0.00326	3278.99	-0.17159
3280.92	0.01866	3280.92	-0.25162		3280.92	-0.00012	3280.92	-0.17553
3282.84	0.00442	3282.84	-0.26097		3282.84	-0.00912	3282.84	-0.18473
3284.77	-0.00898	3284.77	-0.25547		3284.77	-0.00198	3284.77	-0.18236
3286.7	0.00629	3286.7	-0.26858		3286.7	-0.000433	3286.7	-0.18307
3288.63	0.0165	3288.63	-0.27823		3288.63	-0.00479	3288.63	-0.18421
3290.56	0.01337	3290.56	-0.26332		3290.56	-0.00628	3290.56	-0.18353
3292.49	0.00846	3292.49	-0.26248		3292.49	-0.00489	3292.49	-0.18209
3294.42	0.00522	3294.42	-0.26406		3294.42	-0.00344	3294.42	-0.18424
3296.35	0.00184	3296.35	-0.26236		3296.35	-0.0023	3296.35	-0.18054
3298.28	0.0052	3298.28	-0.26055		3298.28	-0.00119	3298.28	-0.17935
3300.2	0.00753	3300.2	-0.25288		3300.2	-0.00814	3300.2	-0.18836
3302.13	0.01637	3302.13	-0.24229		3302.13	0.00493	3302.13	-0.18496
3304.06	0.03441	3304.06	-0.25388		3304.06	0.01058	3304.06	-0.18069
3305.99	0.01582	3305.99	-0.26548		3305.99	0.00315	3305.99	-0.18156
3307.92	-0.00504	3307.92	-0.26288		3307.92	-0.000624	3307.92	-0.18283
3309.85	-0.0106	3309.85	-0.2672		3309.85	-0.000473	3309.85	-0.18277
3311.78	-0.01055	3311.78	-0.2775		3311.78	0.00145	3311.78	-0.18194
3313.71	-0.0097	3313.71	-0.28014		3313.71	0.00148	3313.71	-0.18407
3315.63	-0.00525	3315.63	-0.28354		3315.63	0.0032	3315.63	-0.1808
3317.56	-0.00304	3317.56	-0.27834		3317.56	0.000769	3317.56	-0.18838
3319.49	-0.01085	3319.49	-0.27014		3319.49	-0.00254	3319.49	-0.19548
3321.42	0.00256	3321.42	-0.27035		3321.42	-0.00592	3321.42	-0.19438
3323.35	0.0138	3323.35	-0.26967		3323.35	-0.01059	3323.35	-0.20171
3325.28	0.0127	3325.28	-0.26407		3325.28	-0.01791	3325.28	-0.20834
3327.21	0.01283	3327.21	-0.26375		3327.21	-0.00888	3327.21	-0.19451
3329.14	0.00706	3329.14	-0.27528		3329.14	0.00359	3329.14	-0.18556
3331.07	0.01754	3331.07	-0.27984		3331.07	0.00556	3331.07	-0.19379
3332.99	0.02703	3332.99	-0.27367		3332.99	6.2e-05	3332.99	-0.1941
3334.92	0.02772	3334.92	-0.269		3334.92	0.00356	3334.92	-0.18632
3336.85	0.02979	3336.85	-0.27344		3336.85	0.00477	3336.85	-0.18892
3338.78	0.01106	3338.78	-0.27727		3338.78	-0.00888	3338.78	-0.1972
3340.71	-0.00955	3340.71	-0.27804		3340.71	-0.00835	3340.71	-0.19373
3342.64	-0.00866	3342.64	-0.27733		3342.64	0.0066	3342.64	-0.18753
3344.57	-0.00255	3344.57	-0.27998		3344.57	0.01095	3344.57	-0.18563
3346.5	-0.00903	3346.5	-0.28408		3346.5	0.01278	3346.5	-0.18225
3348.42	-0.01294	3348.42	-0.28801		3348.42	0.00975	3348.42	-0.18338
3350.35	-0.00117	3350.35	-0.28728		3350.35	0.01137	3350.35	-0.18554
3352.28	0.01718	3352.28	-0.27781		3352.28	0.01452	3352.28	-0.19204
3354.21	0.01569	3354.21	-0.26489		3354.21	0.00458	3354.21	-0.19751
3356.14	0.01885	3356.14	-0.26525		3356.14	-0.01423	3356.14	-0.20556
3358.07	0.01641	3358.07	-0.25998		3358.07	-0.00978	3358.07	-0.20693
3360	-0.000369	3360	-0.26377		3360	-0.00267	3360	-0.20059
3361.93	0.00175	3361.93	-0.28014		3361.93	-0.01648	3361.93	-0.20503
3363.86	-0.00257	3363.86	-0.28097		3363.86	-0.00972	3363.86	-0.20793
3365.78	-0.00341	3365.78	-0.27975		3365.78	0.01039	3365.78	-0.19699
3367.71	0.00514	3367.71	-0.28451		3367.71	0.00625	3367.71	-0.19303
3369.64	0.00417	3369.64	-0.28774		3369.64	-0.01171	3369.64	-0.20208
3371.57	0.00889	3371.57	-0.28155		3371.57	-0.02478	3371.57	-0.21468
3373.5	0.00486	3373.5	-0.27122		3373.5	-0.01989	3373.5	-0.21159
3375.43	0.00945	3375.43	-0.27087		3375.43	-0.00422	3375.43	-0.20105
3377.36	0.00452	3377.36	-0.25359		3377.36	-0.00786	3377.36	-0.20899
3379.29	-0.01381	3379.29	-0.24532		3379.29	-0.01403	3379.29	-0.21753
3381.21	-0.00999	3381.21	-0.26317		3381.21	-0.01092	3381.21	-0.21034
3383.14	-0.00586	3383.14	-0.2633		3383.14	-0.00342	3383.14	-0.19927
3385.07	0.00156	3385.07	-0.25802		3385.07	0.0047	3385.07	-0.1904
3387	0.01219	3387	-0.26858		3387	0.000508	3387	-0.19567
3388.93	0.0065	3388.93	-0.28634		3388.93	0.00232	3388.93	-0.19576
3390.86	-0.000875	3390.86	-0.29681		3390.86	0.01187	3390.86	-0.18665
3392.79	0.000504	3392.79	-0.28289		3392.79	0.01592	3392.79	-0.18626
3394.72	0.01101	3394.72	-0.27342		3394.72	0.01405	3394.72	-0.18916
3396.64	0.00214	3396.64	-0.26003		3396.64	0.01005	3396.64	-0.19493
3398.57	-0.00652	3398.57	-0.26327		3398.57	0.0023	3398.57	-0.20701
3400.5	0.00347	3400.5	-0.28128		3400.5	0.01137	3400.5	-0.19793
3402.43	0.02006	3402.43	-0.28803		3402.43	0.01434	3402.43	-0.18061
3404.36	0.01459	3404.36	-0.2865		3404.36	0.00609	3404.36	-0.18716
3406.29	0.01677	3406.29	-0.27816		3406.29	-0.0073	3406.29	-0.19647
3408.22	0.01988	3408.22	-0.27404		3408.22	-0.01362	3408.22	-0.20731
3410.15	0.000419	3410.15	-0.26871		3410.15	-0.00746	3410.15	-0.21237
3412.08	-0.01268	3412.08	-0.26381		3412.08	-0.00185	3412.08	-0.20551
3414	-0.02102	3414	-0.24729		3414	-0.00955	3414	-0.20689
3415.93	-0.00657	3415.93	-0.26192		3415.93	-0.00718	3415.93	-0.205
3417.86	0.01543	3417.86	-0.27194		3417.86	0.0052	3417.86	-0.19191
3419.79	0.01975	3419.79	-0.26363		3419.79	0.00659	3419.79	-0.18648
3421.72	0.01043	3421.72	-0.27301		3421.72	0.0046	3421.72	-0.19422
3423.65	0.00211	3423.65	-0.27447		3423.65	0.00209	3423.65	-0.19491
3425.58	0.00638	3425.58	-0.27056		3425.58	-0.000629	3425.58	-0.18967
3427.51	0.01187	3427.51	-0.26301		3427.51	-0.00803	3427.51	-0.19347
3429.43	0.00711	3429.43	-0.25911		3429.43	-0.01323	3429.43	-0.2005
3431.36	-0.00773	3431.36	-0.25432		3431.36	-0.01178	3431.36	-0.20302
3433.29	-0.00702	3433.29	-0.25449		3433.29	-0.0148	3433.29	-0.20486
3435.22	-0.00683	3435.22	-0.25446		3435.22	-0.00738	3435.22	-0.20307
3437.15	-0.01066	3437.15	-0.26424		3437.15	-0.00283	3437.15	-0.19535
3439.08	-0.02031	3439.08	-0.25378		3439.08	-0.01224	3439.08	-0.19761
3441.01	0.00152	3441.01	-0.23255		3441.01	-0.01442	3441.01	-0.19815
3442.94	0.02596	3442.94	-0.24019		3442.94	-0.00499	3442.94	-0.19843
3444.87	0.02911	3444.87	-0.24771		3444.87	0.00336	3444.87	-0.19302
3446.79	0.000505	3446.79	-0.24038		3446.79	0.00156	3446.79	-0.19251
3448.72	-0.00107	3448.72	-0.23584		3448.72	-0.01272	3448.72	-0.19359
3450.65	0.00889	3450.65	-0.25208		3450.65	-0.00607	3450.65	-0.18957
3452.58	-0.000713	3452.58	-0.25851		3452.58	0.01008	3452.58	-0.18565
3454.51	0.00103	3454.51	-0.24013		3454.51	0.00527	3454.51	-0.18393
3456.44	0.01121	3456.44	-0.23579		3456.44	-0.00845	3456.44	-0.19586
3458.37	0.02035	3458.37	-0.24968		3458.37	-0.0166	3458.37	-0.20154
3460.3	0.02558	3460.3	-0.2513		3460.3	-0.01995	3460.3	-0.19109
3462.22	0.03158	3462.22	-0.23679		3462.22	-0.00615	3462.22	-0.18009
3464.15	0.02681	3464.15	-0.22693		3464.15	-0.00545	3464.15	-0.18365
3466.08	0.02099	3466.08	-0.22592		3466.08	-0.00895	3466.08	-0.1818
3468.01	0.02221	3468.01	-0.23793		3468.01	-0.00449	3468.01	-0.17581
3469.94	0.00827	3469.94	-0.24618		3469.94	0.00302	3469.94	-0.17146
3471.87	0.00201	3471.87	-0.24434		3471.87	0.00518	3471.87	-0.17299
3473.8	0.01087	3473.8	-0.24803		3473.8	0.00688	3473.8	-0.17711
3475.73	0.02201	3475.73	-0.24421		3475.73	0.00387	3475.73	-0.17685
3477.66	0.00701	3477.66	-0.22974		3477.66	-0.00357	3477.66	-0.174
3479.58	-0.001	3479.58	-0.23261		3479.58	-0.00104	3479.58	-0.17428
3481.51	-0.01366	3481.51	-0.2417		3481.51	0.00263	3481.51	-0.16989
3483.44	-0.01189	3483.44	-0.24005		3483.44	0.00711	3483.44	-0.16054
3485.37	-0.00331	3485.37	-0.22316		3485.37	0.01015	3485.37	-0.15668
3487.3	0.000509	3487.3	-0.22702		3487.3	0.00885	3487.3	-0.15187
3489.23	0.0059	3489.23	-0.23941		3489.23	0.01268	3489.23	-0.14825
3491.16	0.01512	3491.16	-0.22196		3491.16	0.01857	3491.16	-0.14541
3493.09	0.0155	3493.09	-0.20862		3493.09	0.01281	3493.09	-0.14416
3495.01	0.00861	3495.01	-0.21468		3495.01	0.00462	3495.01	-0.15044
3496.94	0.02121	3496.94	-0.21534		3496.94	-0.00413	3496.94	-0.14725
3498.87	0.01302	3498.87	-0.21577		3498.87	-0.00703	3498.87	-0.13938
3500.8	0.00908	3500.8	-0.19894		3500.8	0.00394	3500.8	-0.12789
3502.73	0.01167	3502.73	-0.19255		3502.73	0.00812	3502.73	-0.12371
3504.66	0.00617	3504.66	-0.19723		3504.66	0.00415	3504.66	-0.12555
3506.59	-0.00431	3506.59	-0.20774		3506.59	-0.01022	3506.59	-0.13088
3508.52	-0.00368	3508.52	-0.21729		3508.52	-0.02374	3508.52	-0.1385
3510.45	-0.00917	3510.45	-0.21241		3510.45	-0.01399	3510.45	-0.13656
3512.37	-0.00818	3512.37	-0.19718		3512.37	0.00312	3512.37	-0.12312
3514.3	0.00162	3514.3	-0.1911		3514.3	0.00788	3514.3	-0.10809
3516.23	0.00252	3516.23	-0.18255		3516.23	-0.00425	3516.23	-0.11811
3518.16	0.000526	3518.16	-0.18755		3518.16	-0.01118	3518.16	-0.13064
3520.09	-0.00103	3520.09	-0.1965		3520.09	-0.00214	3520.09	-0.12578
3522.02	-0.01347	3522.02	-0.18758		3522.02	-0.000124	3522.02	-0.12219
3523.95	-0.01496	3523.95	-0.1796		3523.95	-0.00109	3523.95	-0.1234
3525.88	0.00374	3525.88	-0.18168		3525.88	0.00345	3525.88	-0.11898
3527.8	0.0066	3527.8	-0.19348		3527.8	-0.00512	3527.8	-0.11746
3529.73	0.01825	3529.73	-0.18307		3529.73	-0.00697	3529.73	-0.11412
3531.66	0.01579	3531.66	-0.17552		3531.66	-0.00614	3531.66	-0.10953
3533.59	0.01304	3533.59	-0.17631		3533.59	0.00241	3533.59	-0.11124
3535.52	0.01764	3535.52	-0.17752		3535.52	0.00889	3535.52	-0.11239
3537.45	0.01326	3537.45	-0.18126		3537.45	-0.00109	3537.45	-0.11099
3539.38	-0.00519	3539.38	-0.17485		3539.38	-0.00399	3539.38	-0.11554
3541.31	-0.01363	3541.31	-0.17733		3541.31	0.00295	3541.31	-0.10545
3543.23	0.00234	3543.23	-0.17989		3543.23	0.00238	3543.23	-0.09239
3545.16	0.00791	3545.16	-0.16765		3545.16	-0.00482	3545.16	-0.09793
3547.09	0.00324	3547.09	-0.17468		3547.09	-0.00852	3547.09	-0.10429
3549.02	-0.00478	3549.02	-0.1826		3549.02	-0.00121	3549.02	-0.1051
3550.95	0.00176	3550.95	-0.17588		3550.95	0.00585	3550.95	-0.09948
3552.88	0.00161	3552.88	-0.15375		3552.88	-0.01293	3552.88	-0.0995
3554.81	0.00155	3554.81	-0.14475		3554.81	-0.024	3554.81	-0.10032
3556.74	0.00513	3556.74	-0.15048		3556.74	-0.00597	3556.74	-0.09289
3558.67	0.00432	3558.67	-0.16389		3558.67	-0.00239	3558.67	-0.09219
3560.59	-0.0072	3560.59	-0.15994		3560.59	-0.00245	3560.59	-0.08542
3562.52	-0.02702	3562.52	-0.1463		3562.52	0.00159	3562.52	-0.08448
3564.45	-0.0371	3564.45	-0.14278		3564.45	0.00838	3564.45	-0.08188
3566.38	-0.03	3566.38	-0.13165		3566.38	0.00963	3566.38	-0.06709
3568.31	-0.00035	3568.31	-0.12332		3568.31	0.000525	3568.31	-0.07638
3570.24	0.01097	3570.24	-0.11646		3570.24	-0.000941	3570.24	-0.0743
3572.17	-0.000542	3572.17	-0.11561		3572.17	0.00165	3572.17	-0.07163
3574.1	-0.01242	3574.1	-0.11675		3574.1	0.0119	3574.1	-0.07078
3576.02	-0.00307	3576.02	-0.11774		3576.02	0.01527	3576.02	-0.05877
3577.95	0.01221	3577.95	-0.11708		3577.95	0.00472	3577.95	-0.06328
3579.88	0.00406	3579.88	-0.12068		3579.88	-0.00697	3579.88	-0.07132
3581.81	-0.0074	3581.81	-0.11522		3581.81	-0.01109	3581.81	-0.06835
3583.74	-0.000497	3583.74	-0.10952		3583.74	-0.00585	3583.74	-0.06315
3585.67	-0.000593	3585.67	-0.10503		3585.67	-0.00245	3585.67	-0.05965
3587.6	0.00268	3587.6	-0.10233		3587.6	0.00922	3587.6	-0.04757
3589.53	0.0063	3589.53	-0.08788		3589.53	-0.00205	3589.53	-0.05418
3591.46	0.00489	3591.46	-0.08369		3591.46	-0.01039	3591.46	-0.06736
3593.38	0.01056	3593.38	-0.08552		3593.38	0.00237	3593.38	-0.06138
3595.31	0.00294	3595.31	-0.09029		3595.31	0.00813	3595.31	-0.0438
3597.24	-0.00534	3597.24	-0.08041		3597.24	0.00194	3597.24	-0.03729
3599.17	0.00216	3599.17	-0.06602		3599.17	-0.00547	3599.17	-0.0468
3601.1	0.01863	3601.1	-0.06162		3601.1	-0.01813	3601.1	-0.06484
3603.03	0.02768	3603.03	-0.06312		3603.03	-0.0215	3603.03	-0.0669
3604.96	0.02623	3604.96	-0.06283		3604.96	-0.01441	3604.96	-0.06244
3606.89	0.01406	3606.89	-0.06696		3606.89	-0.00141	3606.89	-0.05661
3608.81	0.00224	3608.81	-0.0798		3608.81	0.01094	3608.81	-0.04325
3610.74	-0.00856	3610.74	-0.08447		3610.74	0.01384	3610.74	-0.03562
3612.67	-0.01294	3612.67	-0.07956		3612.67	0.0073	3612.67	-0.03427
3614.6	-0.00315	3614.6	-0.07158		3614.6	-0.000703	3614.6	-0.03938
3616.53	-5.3e-05	3616.53	-0.06227		3616.53	-0.00526	3616.53	-0.03454
3618.46	0.00278	3618.46	-0.05429		3618.46	0.000107	3618.46	-0.02566
3620.39	0.01153	3620.39	-0.05036		3620.39	0.00563	3620.39	-0.02714
3622.32	0.00647	3622.32	-0.05078		3622.32	0.00485	3622.32	-0.03163
3624.25	-0.000814	3624.25	-0.0509		3624.25	-0.0052	3624.25	-0.03933
3626.17	-0.00529	3626.17	-0.0473		3626.17	-0.01047	3626.17	-0.04135
3628.1	-0.00289	3628.1	-0.03653		3628.1	-0.01324	3628.1	-0.02955
3630.03	-0.000581	3630.03	-0.04664		3630.03	0.00487	3630.03	-0.01517
3631.96	0.000432	3631.96	-0.05561		3631.96	0.0098	3631.96	-0.01764
3633.89	-0.00134	3633.89	-0.05722		3633.89	0.00105	3633.89	-0.0185
3635.82	-0.000608	3635.82	-0.04629		3635.82	-0.00427	3635.82	-0.02222
3637.75	0.00494	3637.75	-0.03512		3637.75	-0.00631	3637.75	-0.02555
3639.68	-0.00199	3639.68	-0.03046		3639.68	-0.00519	3639.68	-0.02645
3641.6	-0.0013	3641.6	-0.03086		3641.6	0.000806	3641.6	-0.01726
3643.53	0.00307	3643.53	-0.028		3643.53	0.00181	3643.53	-0.014
3645.46	-0.00181	3645.46	-0.02498		3645.46	0.000542	3645.46	-0.01768
3647.39	-0.00239	3647.39	-0.03905		3647.39	-0.01135	3647.39	-0.02835
3649.32	0.00113	3649.32	-0.02353		3649.32	-0.01447	3649.32	-0.00649
3651.25	0.00361	3651.25	-0.00993		3651.25	-0.00257	3651.25	0.01757
3653.18	0.00292	3653.18	-0.01941		3653.18	0.00163	3653.18	0.023
3655.11	-0.00102	3655.11	-0.01905		3655.11	0.00544	3655.11	0.0184
3657.04	-0.00398	3657.04	-0.01852		3657.04	0.0044	3657.04	0.01074
3658.96	0.00124	3658.96	-0.02246		3658.96	-0.00519	3658.96	0.00567
3660.89	0.00522	3660.89	-0.02831		3660.89	-0.00955	3660.89	0.00948
3662.82	0.00198	3662.82	-0.03237		3662.82	-0.00303	3662.82	0.02088
3664.75	0.00337	3664.75	-0.02962		3664.75	-0.000179	3664.75	0.02528
3666.68	0.00978	3666.68	-0.02876		3666.68	-0.00419	3666.68	0.0241
3668.61	0.01089	3668.61	-0.03106		3668.61	-0.01311	3668.61	0.02083
3670.54	2.5e-05	3670.54	-0.03406		3670.54	-0.00656	3670.54	0.03474
3672.47	0.00227	3672.47	-0.04774		3672.47	-0.00193	3672.47	0.04264
3674.39	0.00698	3674.39	-0.05687		3674.39	-0.0044	3674.39	0.0514
3676.32	0.00497	3676.32	-0.03985		3676.32	-0.00846	3676.32	0.07086
3678.25	-0.0067	3678.25	-0.02883		3678.25	-0.00836	3678.25	0.07507
3680.18	-0.00503	3680.18	-0.02924		3680.18	-0.00755	3680.18	0.08287
3682.11	-0.00322	3682.11	-0.02874		3682.11	-0.00901	3682.11	0.08856
3684.04	-0.00921	3684.04	-0.02454		3684.04	-0.01077	3684.04	0.08996
3685.97	-0.00765	3685.97	-0.02265		3685.97	-0.00517	3685.97	0.10197
3687.9	0.00263	3687.9	-0.01999		3687.9	-0.00603	3687.9	0.11133
3689.83	0.00257	3689.83	-0.01726		3689.83	0.000635	3689.83	0.10097
3691.75	-0.00743	3691.75	-0.02251		3691.75	0.00916	3691.75	0.09612
3693.68	-0.00689	3693.68	-0.02924		3693.68	0.004	3693.68	0.08676
3695.61	-0.00419	3695.61	-0.03413		3695.61	4.9e-05	3695.61	0.06897
3697.54	-0.00351	3697.54	-0.03429		3697.54	0.000675	3697.54	0.047
3699.47	-0.00164	3699.47	-0.03094		3699.47	0.000447	3699.47	0.02791
3701.4	-0.00103	3701.4	-0.02063		3701.4	0.00277	3701.4	0.00697
3703.33	-0.00255	3703.33	-0.02333		3703.33	-0.00105	3703.33	-0.0155
3705.26	-0.00483	3705.26	-0.03288		3705.26	-0.00463	3705.26	-0.02405
3707.18	-0.000644	3707.18	-0.03193		3707.18	-0.000246	3707.18	-0.0284
3709.11	0.00165	3709.11	-0.01777		3709.11	-0.01091	3709.11	-0.03728
3711.04	-0.00539	3711.04	-0.01562		3711.04	-0.02297	3711.04	-0.03341
3712.97	7.9e-05	3712.97	-0.01572		3712.97	-0.00882	3712.97	-0.01832
3714.9	0.0026	3714.9	-0.0121		3714.9	-0.00414	3714.9	-0.01825
3716.83	-0.00155	3716.83	-0.00585		3716.83	-0.0017	3716.83	-0.01293
3718.76	-0.00547	3718.76	-0.00608		3718.76	-0.00176	3718.76	-0.00572
3720.69	-0.00488	3720.69	-0.00616		3720.69	-0.00523	3720.69	-0.00279
3722.61	-0.00609	3722.61	-0.000693		3722.61	-0.00421	3722.61	0.0063
3724.54	-0.00619	3724.54	0.000652		3724.54	-0.000287	3724.54	0.01152
3726.47	-0.00288	3726.47	2e-05		3726.47	0.00128	3726.47	0.01293
3728.4	-0.00195	3728.4	0.00245		3728.4	0.00245	3728.4	0.01555
3730.33	-0.00505	3730.33	0.0059		3730.33	-0.00197	3730.33	0.01377
3732.26	0.000336	3732.26	0.01704		3732.26	-0.00851	3732.26	0.01511
3734.19	-0.0115	3734.19	0.02256		3734.19	-0.00961	3734.19	0.01615
3736.12	-0.02071	3736.12	0.01413		3736.12	-0.00691	3736.12	0.01076
3738.05	-0.00894	3738.05	0.00733		3738.05	-0.00442	3738.05	0.00901
3739.97	-0.00034	3739.97	0.0054		3739.97	-0.00171	3739.97	0.00159
3741.9	0.00141	3741.9	0.00619		3741.9	0.00407	3741.9	-0.00258
3743.83	0.00109	3743.83	0.01515		3743.83	0.00851	3743.83	0.00287
3745.76	-0.00476	3745.76	0.01404		3745.76	-0.00413	3745.76	0.00513
3747.69	0.000648	3747.69	-0.00296		3747.69	-0.00879	3747.69	0.00375
3749.62	0.00942	3749.62	-0.00223		3749.62	-0.00418	3749.62	0.01234
3751.55	0.00172	3751.55	-0.00155		3751.55	-0.000205	3751.55	0.0142
3753.48	-0.000945	3753.48	0.000885		3753.48	-0.00133	3753.48	0.00984
3755.4	0.00664	3755.4	0.00491		3755.4	-0.00637	3755.4	0.00551
3757.33	0.00376	3757.33	0.00484		3757.33	-0.00442	3757.33	0.00639
3759.26	0.0013	3759.26	-0.000452		3759.26	-0.000114	3759.26	0.00623
3761.19	0.0056	3761.19	-0.00151		3761.19	-0.00402	3761.19	0.00334
3763.12	0.00358	3763.12	-0.00251		3763.12	0.00121	3763.12	0.00336
3765.05	0.00214	3765.05	0.00182		3765.05	0.00955	3765.05	0.01337
3766.98	0.00323	3766.98	0.00927		3766.98	0.01207	3766.98	0.01915
3768.91	-0.00401	3768.91	0.00714		3768.91	0.00756	3768.91	0.01596
3770.84	-0.00589	3770.84	0.00351		3770.84	0.00406	3770.84	0.01559
3772.76	-0.00341	3772.76	-0.00113		3772.76	0.00039	3772.76	0.01091
3774.69	-0.0066	3774.69	-0.00364		3774.69	-0.0032	3774.69	0.00726
3776.62	-0.00598	3776.62	-0.0033		3776.62	-0.00753	3776.62	0.00576
3778.55	-0.000863	3778.55	-0.00622		3778.55	-0.0052	3778.55	0.00259
3780.48	-0.000472	3780.48	-0.00337		3780.48	-0.00565	3780.48	0.00287
3782.41	-0.00495	3782.41	0.0057		3782.41	-0.00487	3782.41	0.00565
3784.34	-0.00609	3784.34	0.00941		3784.34	-0.00464	3784.34	0.00725
3786.27	0.00206	3786.27	0.00664		3786.27	-0.00485	3786.27	0.00819
3788.19	0.00553	3788.19	0.000919		3788.19	-0.00273	3788.19	0.00935
3790.12	0.00196	3790.12	-0.00189		3790.12	-0.000716	3790.12	0.00828
3792.05	-0.00205	3792.05	0.00128		3792.05	0.00205	3792.05	0.00724
3793.98	-0.00108	3793.98	0.0054		3793.98	0.0043	3793.98	0.00662
3795.91	0.01018	3795.91	0.00825		3795.91	0.00445	3795.91	0.00881
3797.84	0.00997	3797.84	0.00714		3797.84	0.00216	3797.84	0.00663
3799.77	0.00025	3799.77	0.00377		3799.77	0.00414	3799.77	0.00257
3801.7	-0.00221	3801.7	-0.00101		3801.7	0.0129	3801.7	0.00726
3803.63	0.00201	3803.63	0.00596		3803.63	0.00786	3803.63	0.00928
3805.55	0.00997	3805.55	0.01219		3805.55	0.00366	3805.55	0.00749
3807.48	0.01156	3807.48	0.01197		3807.48	-0.0011	3807.48	0.00399
3809.41	0.000735	3809.41	0.00661		3809.41	-0.00162	3809.41	0.00228
3811.34	-0.0001	3811.34	0.00635		3811.34	0.000938	3811.34	0.00412
3813.27	0.00315	3813.27	0.00727		3813.27	-0.00161	3813.27	0.00287
3815.2	0.00939	3815.2	0.00895		3815.2	-0.00134	3815.2	0.00433
3817.13	0.01001	3817.13	0.00877		3817.13	0.00764	3817.13	0.01041
3819.06	0.00731	3819.06	0.00772		3819.06	0.0019	3819.06	0.00327
3820.98	0.000831	3820.98	0.0064		3820.98	-0.00715	3820.98	-0.000768
3822.91	0.00365	3822.91	0.00537		3822.91	-0.00458	3822.91	0.0055
3824.84	0.00267	3824.84	0.00538		3824.84	0.00141	3824.84	0.00816
3826.77	-0.0031	3826.77	0.00938		3826.77	-0.000246	3826.77	0.00977
3828.7	-0.00756	3828.7	0.01384		3828.7	-0.00401	3828.7	0.01192
3830.63	-0.00688	3830.63	0.0152		3830.63	-0.0021	3830.63	0.01277
3832.56	-0.00647	3832.56	0.00461		3832.56	0.00378	3832.56	0.01313
3834.49	-0.00222	3834.49	0.00304		3834.49	0.00997	3834.49	0.01089
3836.42	0.00567	3836.42	0.00852		3836.42	0.0075	3836.42	0.00498
3838.34	-0.00166	3838.34	0.00687		3838.34	0.00409	3838.34	0.00897
3840.27	-0.00848	3840.27	0.01428		3840.27	-0.000475	3840.27	0.00988
3842.2	-0.00331	3842.2	0.01608		3842.2	-0.00471	3842.2	0.00556
3844.13	0.00356	3844.13	0.00969		3844.13	-0.00709	3844.13	0.00381
3846.06	0.0072	3846.06	0.00552		3846.06	-0.00649	3846.06	0.00653
3847.99	0.00715	3847.99	0.00962		3847.99	-0.00659	3847.99	0.00403
3849.92	0.00948	3849.92	0.00765		3849.92	-0.00701	3849.92	0.00445
3851.85	0.00337	3851.85	-0.00074		3851.85	-0.00683	3851.85	0.01995
3853.77	-0.01306	3853.77	0.01752		3853.77	-0.00786	3853.77	0.02747
3855.7	-0.01293	3855.7	0.01875		3855.7	-0.00701	3855.7	0.0126
3857.63	-0.00241	3857.63	0.01287		3857.63	-0.00742	3857.63	0.00507
3859.56	0.00506	3859.56	0.00848		3859.56	-0.00454	3859.56	0.00634
3861.49	0.00483	3861.49	0.01308		3861.49	-0.000818	3861.49	0.00762
3863.42	0.000571	3863.42	0.01292		3863.42	-0.00215	3863.42	0.00603
3865.35	0.00257	3865.35	0.01137		3865.35	-0.00579	3865.35	0.00409
3867.28	0.000526	3867.28	0.0142		3867.28	-0.0063	3867.28	0.00345
3869.2	0.00151	3869.2	0.02197		3869.2	-0.006	3869.2	0.01081
3871.13	0.00445	3871.13	0.01259		3871.13	0.00124	3871.13	0.01534
3873.06	6e-05	3873.06	0.00418		3873.06	-0.00282	3873.06	0.0051
3874.99	-0.00387	3874.99	0.00732		3874.99	-0.0041	3874.99	0.000763
3876.92	-0.00299	3876.92	0.0078		3876.92	0.000448	3876.92	0.00376
3878.85	-0.00476	3878.85	0.00608		3878.85	0.00392	3878.85	0.00653
3880.78	-0.00234	3880.78	0.00435		3880.78	0.00425	3880.78	0.00657
3882.71	-0.000973	3882.71	0.00169		3882.71	0.00328	3882.71	0.00634
3884.64	0.00082	3884.64	0.00142		3884.64	0.00032	3884.64	0.00604
3886.56	0.000607	3886.56	0.00247		3886.56	-0.00516	3886.56	0.00631
3888.49	-0.00122	3888.49	0.00949		3888.49	-0.00492	3888.49	0.00709
3890.42	-0.00219	3890.42	0.01462		3890.42	-0.00423	3890.42	0.00238
3892.35	-9.3e-05	3892.35	0.01327		3892.35	-0.000245	3892.35	0.00316
3894.28	0.00255	3894.28	0.01248		3894.28	0.00713	3894.28	0.01336
3896.21	0.0046	3896.21	0.01522		3896.21	0.01129	3896.21	0.01359
3898.14	0.00552	3898.14	0.02149		3898.14	0.01149	3898.14	0.01123
3900.07	0.00166	3900.07	0.02174		3900.07	0.00165	3900.07	0.01284
3901.99	0.00163	3901.99	0.0106		3901.99	-0.00571	3901.99	0.00887
3903.92	-7.9e-05	3903.92	0.01216		3903.92	-0.00221	3903.92	0.00341
3905.85	-0.000366	3905.85	0.01161		3905.85	0.00137	3905.85	0.00289
3907.78	0.00157	3907.78	0.00771		3907.78	0.0019	3907.78	0.00709
3909.71	0.00261	3909.71	0.00693		3909.71	-0.00252	3909.71	0.00933
3911.64	-0.00128	3911.64	0.00409		3911.64	-0.00666	3911.64	0.00476
3913.57	-0.00254	3913.57	0.00776		3913.57	-0.00674	3913.57	0.00166
3915.5	-0.0041	3915.5	0.01617		3915.5	-0.00212	3915.5	0.00679
3917.43	-0.00757	3917.43	0.01487		3917.43	0.0021	3917.43	0.01466
3919.35	-0.00636	3919.35	0.00692		3919.35	0.0021	3919.35	0.01086
3921.28	-0.00524	3921.28	0.01253		3921.28	0.000615	3921.28	0.0073
3923.21	-0.00441	3923.21	0.01744		3923.21	0.00324	3923.21	0.01255
3925.14	-0.01062	3925.14	0.01937		3925.14	0.00312	3925.14	0.01539
3927.07	-0.01093	3927.07	0.01687		3927.07	0.00538	3927.07	0.01286
3929	-0.00572	3929	0.00612		3929	0.00565	3929	0.01099
3930.93	-0.000669	3930.93	0.00714		3930.93	0.00453	3930.93	0.01404
3932.86	0.000194	3932.86	0.01368		3932.86	-0.000972	3932.86	0.00801
3934.78	-0.000783	3934.78	0.00186		3934.78	-0.00586	3934.78	0.00165
3936.71	0.00137	3936.71	0.000241		3936.71	-0.00653	3936.71	0.00364
3938.64	0.00452	3938.64	0.01019		3938.64	-0.00204	3938.64	0.00709
3940.57	0.00212	3940.57	0.00914		3940.57	0.00219	3940.57	0.00809
3942.5	-7.7e-05	3942.5	0.01123		3942.5	0.00361	3942.5	0.00702
3944.43	-0.000424	3944.43	0.01744		3944.43	0.00163	3944.43	0.00583
3946.36	-0.00127	3946.36	0.02003		3946.36	0.000569	3946.36	0.00663
3948.29	-0.000306	3948.29	0.01217		3948.29	0.000627	3948.29	0.00881
3950.22	0.00373	3950.22	-0.00185		3950.22	-0.000429	3950.22	0.00621
3952.14	0.00372	3952.14	0.000174		3952.14	0.000388	3952.14	0.0057
3954.07	0.000144	3954.07	0.00185		3954.07	0.00049	3954.07	0.00616
3956	-0.000876	3956	0.00045		3956	0.00345	3956	0.00775
3957.93	-0.00258	3957.93	0.00407		3957.93	0.00657	3957.93	0.00877
3959.86	-0.00422	3959.86	0.00505		3959.86	0.000652	3959.86	0.00595
3961.79	0.00155	3961.79	0.00102		3961.79	-0.00493	3961.79	0.00452
3963.72	-0.000227	3963.72	-0.00356		3963.72	-0.00616	3963.72	0.00341
3965.65	-0.00397	3965.65	-0.00188		3965.65	0.000567	3965.65	0.00589
3967.57	-0.000715	3967.57	0.01066		3967.57	0.00362	3967.57	0.00927
3969.5	0.00407	3969.5	0.01478		3969.5	-0.00148	3969.5	0.00979
3971.43	0.00133	3971.43	0.00889		3971.43	-0.00509	3971.43	0.00565
3973.36	-0.00333	3973.36	0.01754		3973.36	-0.00387	3973.36	0.00661
3975.29	-0.00462	3975.29	0.01902		3975.29	0.000976	3975.29	0.00835
3977.22	0.000145	3977.22	0.00715		3977.22	0.00435	3977.22	0.00799
3979.15	-0.0019	3979.15	0.01187		3979.15	0.00388	3979.15	0.00677
3981.08	-0.00512	3981.08	0.01181		3981.08	-0.00303	3981.08	0.000734
3983.01	-0.00361	3983.01	0.00473		3983.01	-0.00923	3983.01	-0.00287
3984.93	0.00302	3984.93	0.0054		3984.93	-0.00283	3984.93	0.00599
3986.86	0.0057	3986.86	0.00795		3986.86	0.00307	3986.86	0.01069
3988.79	0.0037	3988.79	0.00446		3988.79	0.000689	3988.79	0.00584
3990.72	0.00481	3990.72	-0.00245		3990.72	-0.00552	3990.72	-0.000866
3992.65	0.00389	3992.65	-0.00415		3992.65	-0.0067	3992.65	-0.00241
3994.58	0.000334	3994.58	0.00512		3994.58	-0.00537	3994.58	0.00141
3996.51	0.000289	3996.51	0.00993		3996.51	0.00122	3996.51	0.00486
3998.44	0.00159	3998.44	0.01123		3998.44	0.00743	3998.44	0.00564
4000.36	0.00414	4000.36	0.01473		4000.36	0.00471	4000.36	0.00634
