# Supplementary material for: Selective oxidation of methane to C2+ products over Au-CeO2 by photon-phonon co-driven catalysis
Source: Nat Commun. 2024 Aug 30;15:7535. doi: 10.1038/s41467-024-51690-2 (PMC11364766; doi:10.1038/s41467-024-51690-2)
Supplement: Supplementary file 3 — Source Data [file 41467_2024_51690_MOESM3_ESM.zip › Source Data/SI-Fig.58.xlsx]

## Sheet: SI-Fig.58a
Time	CeO2	AuCeO2
0	0	0
5	0.27	0.33
10	0.22	0.38
15	0.26	0.57
20	0.27	0.5
25	0.28	0.7
30	0.37	0.61
35	0.31	0.58
40	0.3	0.64
45	0.27	0.66
50	0.26	0.69
55	0.27	0.72
60	0.28	0.71

## Sheet: SI-Fig.58b
Time	CeO2	AuCeO2
0	0	0
5	0.45	0.63
10	0.61	0.64
15	0.52	0.8
20	0.65	0.79
25	0.86	0.9
30	0.7	0.7
35	0.86	0.63
40	0.63	0.81
45	0.71	0.7
50	0.85	0.83
55	0.91	0.73
60	0.86	0.79
