# Supplementary material for: Selective oxidation of methane to C2+ products over Au-CeO2 by photon-phonon co-driven catalysis
Source: Nat Commun. 2024 Aug 30;15:7535. doi: 10.1038/s41467-024-51690-2 (PMC11364766; doi:10.1038/s41467-024-51690-2)
Supplement: Supplementary file 3 — Source Data [file 41467_2024_51690_MOESM3_ESM.zip › Source Data/SI-Fig.6.xlsx]

## Sheet: Sheet1
Au-amount	C2 yield	C2-Error	C3 yield	C3-Error	C4 yield	CO2 yield	CO2-Error		C2+ selectivity
CeO\-(2)	34	2	0.7	0	0.2	478	26		12.9391
0.1	427	14	8.6	0	0.2	237	17		78.8524
0.5	590	21	11.7	1	0.3	79	12		93.9378
1	757	19	24.3	3	0.7	30	4		98.1347
1.5	742	22	22.6	2	0.6	22	2		98.5856
2	671	20	16.9	2	0.5	18	2		98.7165
