# Supplementary material for: Selective oxidation of methane to C2+ products over Au-CeO2 by photon-phonon co-driven catalysis
Source: Nat Commun. 2024 Aug 30;15:7535. doi: 10.1038/s41467-024-51690-2 (PMC11364766; doi:10.1038/s41467-024-51690-2)
Supplement: Supplementary file 3 — Source Data [file 41467_2024_51690_MOESM3_ESM.zip › Source Data/SI-Fig.60.xlsx]

## Sheet: Sheet1
	CO2	CO2-error
CeO\-(2)	456.632	45
Au-CeO\-(2)-300	43.2906	3
Pt-CeO\-(2)	843.447	70
Pd-CeO\-(2)	550.215	53
