# Supplementary material for: Selective oxidation of methane to C2+ products over Au-CeO2 by photon-phonon co-driven catalysis
Source: Nat Commun. 2024 Aug 30;15:7535. doi: 10.1038/s41467-024-51690-2 (PMC11364766; doi:10.1038/s41467-024-51690-2)
Supplement: Supplementary file 3 — Source Data [file 41467_2024_51690_MOESM3_ESM.zip › Source Data/SI-Fig.7.xlsx]

## Sheet: Sheet1
Treatment T	C2 yield	C2-Error	C3 yield	C3-Error	C4 yield	CO2 yield	CO2-Error		C2+ selectivity
RT	513	12	9	0	0.2	19	2		97.9673
200	521	15	8.9	0	0.2	20	2		97.9571
300	757	19	24	3	0.7	30	4		97.8268
400	603	21	20.2	2	0.5	29	5		97.4363
500	461	10	11.1	0	0.4	30	4		96.6321
