# Supplementary material for: Selective oxidation of methane to C2+ products over Au-CeO2 by photon-phonon co-driven catalysis
Source: Nat Commun. 2024 Aug 30;15:7535. doi: 10.1038/s41467-024-51690-2 (PMC11364766; doi:10.1038/s41467-024-51690-2)
Supplement: Supplementary file 3 — Source Data [file 41467_2024_51690_MOESM3_ESM.zip › Source Data/SI-Fig.8.xlsx]

## Sheet: Sheet1
Pressure	C2 yield	C2-Error	C3 yield	C3-Error	C4 yield	CO2 yield	CO2-Error		C2+ selectivity	C2+ selectivity
1	449	14	8	2	0.1	11	3		98.8659
2	513	18	12	2	0.3	15	3		98.6302
3	626	22	18	2	0.4	25	4		98.1284
4	707	19	21	3	0.5	26	5		98.2422
5	757	19	24	2	0.7	30	4		98.1347
6	784	20	26	3	0.7	33	8		98.0362
7	799	26	27	3	0.7	36	7		97.9096
