# Supplementary material for: Selective oxidation of methane to C2+ products over Au-CeO2 by photon-phonon co-driven catalysis
Source: Nat Commun. 2024 Aug 30;15:7535. doi: 10.1038/s41467-024-51690-2 (PMC11364766; doi:10.1038/s41467-024-51690-2)
Supplement: Supplementary file 3 — Source Data [file 41467_2024_51690_MOESM3_ESM.zip › Source Data/SI-Fig.9.xlsx]

## Sheet: Sheet1
CH4:Air	C2 yield	C2-Error	C3 yield	C3-Error	C4 yield	CO2 yield	CO2-Error		C2+ selectivity
Pure CH\-(4)	71	2	0	0	0	0	0		100
16 days, 16:01:00	605	21	15.441	1	0.3621	15	3		98.798
8 days, 8:01:00	757	19	24.3	3	0.7	30	4		98.1347
4 days, 4:01:00	766	30	25.1059	2	1.05339	40	6		97.5976
2 days, 2:01:00	809	24	27.9281	2	1.18507	58	12		96.7239
1 day, 1:01:00	846	29	29.2756	3	1.15215	86	14		95.383
12:01:00	864	31	30.0217	2	1.05339	124	26		93.6125
